# Supplementary material for: Multifunctional CRISPR-Cas9 with engineered immunosilenced human T cell epitopes
Source: Nat Commun. 2019 Apr 23;10:1842. doi: 10.1038/s41467-019-09693-x (PMC6478683; doi:10.1038/s41467-019-09693-x)
Supplement: Supplementary file 2 — Supplementary Data 1 [file 41467_2019_9693_MOESM2_ESM.xlsx]

## Sheet: A0301
Supplementary Data 1. Predicted T cell epitopes derived from SpCas9 for non-HLA-A*02:01 alleles using the IEDB analysis tool.
allele	seq_num	start	end	length	peptide	percentile_rank							Multifunctional CRISPR-Cas9 with engineered immunosilenced human T cell epitopes
HLA-A*03:01	1	554	562	9	KTNRKVTVK	0.22							Ferdosi et al. Nat Comms, 2019
HLA-A*03:01	1	210	218	9	AILSARLSK	0.27
HLA-A*03:01	1	1051	1059	9	TLANGEIRK	0.36
HLA-A*03:01	1	155	163	9	YLALAHMIK	0.4
HLA-A*03:01	1	840	848	9	HIVPQSFLK	0.41
HLA-A*03:01	1	641	649	9	HLFDDKVMK	0.45
HLA-A*03:01	1	665	673	9	KLINGIRDK	0.45
HLA-A*03:01	1	1317	1325	9	NLGAPAAFK	0.52
HLA-A*03:01	1	513	521	9	LLYEYFTVY	0.58
HLA-A*03:01	1	934	942	9	ILDSRMNTK	0.62
HLA-A*03:01	1	245	253	9	SLGLTPNFK	0.66
HLA-A*03:01	1	1153	1161	9	KSKKLKSVK	0.72
HLA-A*03:01	1	669	677	9	GIRDKQSGK	0.77
HLA-A*03:01	1	992	1000	9	VVGTALIKK	0.84
HLA-A*03:01	1	1168	1176	9	IMERSSFEK	0.87
HLA-A*03:01	1	1281	1289	9	ILADANLDK	0.9
HLA-A*03:01	1	442	450	9	KILTFRIPY	0.94
HLA-A*03:01	1	789	797	9	KELGSQILK	1
HLA-A*03:01	1	1039	1047	9	YSNIMNFFK	1.01
HLA-A*03:01	1	991	999	9	AVVGTALIK	1.03
HLA-A*03:01	1	507	515	9	VLPKHSLLY	1.06
HLA-A*03:01	1	443	451	9	ILTFRIPYY	1.15
HLA-A*03:01	1	726	734	9	NLAGSPAIK	1.15
HLA-A*03:01	1	546	554	9	KAIVDLLFK	1.25
HLA-A*03:01	1	157	165	9	ALAHMIKFR	1.26
HLA-A*03:01	1	1110	1118	9	ILPKRNSDK	1.3
HLA-A*03:01	1	1292	1300	9	SAYNKHRDK	1.31
HLA-A*03:01	1	1088	1096	9	SMPQVNIVK	1.35
HLA-A*03:01	1	1148	1156	9	KVEKGKSKK	1.4
HLA-A*03:01	1	461	468	8	RFAWMTRK	1.45
HLA-A*03:01	1	84	92	9	EIFSNEMAK	1.55
HLA-A*03:01	1	225	233	9	LIAQLPGEK	1.55
HLA-A*03:01	1	374	382	9	KFIKPILEK	1.65
HLA-A*03:01	1	152	160	9	RLIYLALAH	1.7
HLA-A*03:01	1	812	820	9	YLYYLQNGR	1.7
HLA-A*03:01	1	1255	1263	9	KQLFVEQHK	1.85
HLA-A*03:01	1	921	929	9	LVETRQITK	1.9
HLA-A*03:01	1	338	346	9	LVRQQLPEK	2
HLA-A*03:01	1	657	665	9	TGWGRLSRK	2
HLA-A*03:01	1	702	710	9	LTFKEDIQK	2
HLA-A*03:01	1	951	959	9	REVKVITLK	2.05
HLA-A*03:01	1	1105	1113	9	FSKESILPK	2.05
HLA-A*03:01	1	66	74	9	RTARRRYTR	2.2
HLA-A*03:01	1	646	654	9	KVMKQLKRR	2.2
HLA-A*03:01	1	1145	1153	9	VVAKVEKGK	2.2
HLA-A*03:01	1	727	735	9	LAGSPAIKK	2.25
HLA-A*03:01	1	1143	1151	9	VLVVAKVEK	2.25
HLA-A*03:01	1	63	71	9	RLKRTARRR	2.3
HLA-A*03:01	1	392	400	9	KLNREDLLR	2.35
HLA-A*03:01	1	563	571	9	QLKEDYFKK	2.5
HLA-A*03:01	1	1031	1039	9	KATAKYFFY	2.5
HLA-A*03:01	1	747	755	9	LVKVMGRHK	2.6
HLA-A*03:01	1	1214	1222	9	LASAGELQK	2.6
HLA-A*03:01	1	37	45	9	NTDRHSIKK	2.7
HLA-A*03:01	1	439	447	9	KIEKILTFR	2.7
HLA-A*03:01	1	841	848	8	IVPQSFLK	2.75
HLA-A*03:01	1	211	218	8	ILSARLSK	2.85
HLA-A*03:01	1	550	558	9	DLLFKTNRK	2.95
HLA-A*03:01	1	558	565	8	KVTVKQLK	3.05
HLA-A*03:01	1	562	570	9	KQLKEDYFK	3.1
HLA-A*03:01	1	1192	1200	9	KDLIIKLPK	3.25
HLA-A*03:01	1	340	348	9	RQQLPEKYK	3.35
HLA-A*03:01	1	307	314	8	RVNTEITK	3.4
HLA-A*03:01	1	592	599	8	GTYHDLLK	3.45
HLA-A*03:01	1	92	100	9	KVDDSFFHR	3.55
HLA-A*03:01	1	332	340	9	LTLLKALVR	3.75
HLA-A*03:01	1	518	526	9	FTVYNELTK	3.75
HLA-A*03:01	1	519	526	8	TVYNELTK	3.75
HLA-A*03:01	1	961	968	8	KLVSDFRK	3.9
HLA-A*03:01	1	460	468	9	SRFAWMTRK	3.95
HLA-A*03:01	1	1163	1171	9	LLGITIMER	4
HLA-A*03:01	1	315	323	9	APLSASMIK	4.1
HLA-A*03:01	1	677	684	8	KTILDFLK	4.1
HLA-A*03:01	1	134	141	8	TIYHLRKK	4.15
HLA-A*03:01	1	1238	1246	9	LASHYEKLK	4.2
HLA-A*03:01	1	57	65	9	ETAEATRLK	4.3
HLA-A*03:01	1	299	307	9	AILLSDILR	4.3
HLA-A*03:01	1	1290	1298	9	VLSAYNKHR	4.4
HLA-A*03:01	1	995	1003	9	TALIKKYPK	4.45
HLA-A*03:01	1	528	536	9	KYVTEGMRK	4.55
HLA-A*03:01	1	316	324	9	PLSASMIKR	4.6
HLA-A*03:01	1	547	554	8	AIVDLLFK	4.65
HLA-A*03:01	1	810	818	9	KLYLYYLQN	4.7
HLA-A*03:01	1	974	982	9	KVREINNYH	4.7
HLA-A*03:01	1	61	69	9	ATRLKRTAR	4.75
HLA-A*03:01	1	1289	1296	8	KVLSAYNK	4.75
HLA-A*03:01	1	486	494	9	ASAQSFIER	4.8
HLA-A*03:01	1	586	594	9	RFNASLGTY	4.85
HLA-A*03:01	1	514	521	8	LYEYFTVY	4.85
HLA-A*03:01	1	1202	1210	9	SLFELENGR	4.9
HLA-A*03:01	1	1006	1014	9	SEFVYGDYK	4.95
HLA-A*03:01	1	366	374	9	GASQEEFYK	5
HLA-A*03:01	1	141	148	8	KLVDSTDK	5
HLA-A*03:01	1	422	430	9	ILRRQEDFY	5.15
HLA-A*03:01	1	133	141	9	PTIYHLRKK	5.25
HLA-A*03:01	1	375	382	8	FIKPILEK	5.25
HLA-A*03:01	1	967	974	8	RKDFQFYK	5.25
HLA-A*03:01	1	851	859	9	SIDNKVLTR	5.3
HLA-A*03:01	1	1099	1107	9	EVQTGGFSK	5.3
HLA-A*03:01	1	996	1003	8	ALIKKYPK	5.3
HLA-A*03:01	1	1289	1297	9	KVLSAYNKH	5.4
HLA-A*03:01	1	426	434	9	QEDFYPFLK	5.45
HLA-A*03:01	1	629	637	9	REMIEERLK	5.45
HLA-A*03:01	1	551	558	8	LLFKTNRK	5.45
HLA-A*03:01	1	992	999	8	VVGTALIK	5.45
HLA-A*03:01	1	1318	1325	8	LGAPAAFK	5.45
HLA-A*03:01	1	1140	1148	9	AYSVLVVAK	5.55
HLA-A*03:01	1	1052	1059	8	LANGEIRK	5.55
HLA-A*03:01	1	591	599	9	LGTYHDLLK	5.6
HLA-A*03:01	1	910	918	9	ELDKAGFIK	5.65
HLA-A*03:01	1	1008	1016	9	FVYGDYKVY	5.65
HLA-A*03:01	1	1115	1123	9	NSDKLIARK	5.75
HLA-A*03:01	1	329	336	8	HQDLTLLK	5.85
HLA-A*03:01	1	1256	1263	8	QLFVEQHK	6
HLA-A*03:01	1	328	336	9	HHQDLTLLK	6.05
HLA-A*03:01	1	656	664	9	YTGWGRLSR	6.2
HLA-A*03:01	1	502	510	9	LPNEKVLPK	6.25
HLA-A*03:01	1	1236	1244	9	LYLASHYEK	6.25
HLA-A*03:01	1	959	967	9	KSKLVSDFR	6.3
HLA-A*03:01	1	286	294	9	YADLFLAAK	6.35
HLA-A*03:01	1	348	356	9	KEIFFDQSK	6.55
HLA-A*03:01	1	954	961	8	KVITLKSK	6.6
HLA-A*03:01	1	555	562	8	TNRKVTVK	6.65
HLA-A*03:01	1	905	913	9	RGGLSELDK	6.7
HLA-A*03:01	1	1040	1047	8	SNIMNFFK	6.7
HLA-A*03:01	1	1237	1244	8	YLASHYEK	6.75
HLA-A*03:01	1	156	163	8	LALAHMIK	6.8
HLA-A*03:01	1	67	75	9	TARRRYTRR	6.9
HLA-A*03:01	1	459	467	9	NSRFAWMTR	6.9
HLA-A*03:01	1	26	33	8	KVPSKKFK	6.9
HLA-A*03:01	1	1286	1294	9	NLDKVLSAY	6.95
HLA-A*03:01	1	434	442	9	KDNREKIEK	6.95
HLA-A*03:01	1	1181	1188	8	FLEAKGYK	6.95
HLA-A*03:01	1	697	705	9	IHDDSLTFK	7
HLA-A*03:01	1	538	546	9	AFLSGEQKK	7.25
HLA-A*03:01	1	263	271	9	KLQLSKDTY	7.35
HLA-A*03:01	1	635	643	9	RLKTYAHLF	7.35
HLA-A*03:01	1	85	92	8	IFSNEMAK	7.4
HLA-A*03:01	1	790	797	8	ELGSQILK	7.4
HLA-A*03:01	1	930	938	9	HVAQILDSR	7.45
HLA-A*03:01	1	647	655	9	VMKQLKRRR	7.5
HLA-A*03:01	1	855	862	8	KVLTRSDK	7.5
HLA-A*03:01	1	506	514	9	KVLPKHSLL	7.65
HLA-A*03:01	1	23	31	9	DEYKVPSKK	7.85
HLA-A*03:01	1	993	1000	8	VGTALIKK	7.85
HLA-A*03:01	1	492	500	9	IERMTNFDK	7.85
HLA-A*03:01	1	727	734	8	LAGSPAIK	8.05
HLA-A*03:01	1	806	814	9	LQNEKLYLY	8.1
HLA-A*03:01	1	317	325	9	LSASMIKRY	8.2
HLA-A*03:01	1	1016	1024	9	YDVRKMIAK	8.3
HLA-A*03:01	1	38	45	8	TDRHSIKK	8.35
HLA-A*03:01	1	742	749	8	KVVDELVK	8.45
HLA-A*03:01	1	393	401	9	LNREDLLRK	8.5
HLA-A*03:01	1	1027	1035	9	QEIGKATAK	8.5
HLA-A*03:01	1	1189	1197	9	EVKKDLIIK	8.65
HLA-A*03:01	1	1076	1084	9	KGRDFATVR	8.7
HLA-A*03:01	1	952	959	8	EVKVITLK	8.7
HLA-A*03:01	1	888	896	9	NAKLITQRK	8.95
HLA-A*03:01	1	1215	1222	8	ASAGELQK	8.95
HLA-A*03:01	1	1100	1107	8	VQTGGFSK	9
HLA-A*03:01	1	596	604	9	DLLKIIKDK	9.05
HLA-A*03:01	1	1212	1220	9	RMLASAGEL	9.1
HLA-A*03:01	1	69	76	8	RRRYTRRK	9.1
HLA-A*03:01	1	236	244	9	GLFGNLIAL	9.25
HLA-A*03:01	1	1089	1096	8	MPQVNIVK	9.4
HLA-A*03:01	1	226	234	9	IAQLPGEKK	9.45
HLA-A*03:01	1	246	253	8	LGLTPNFK	9.5
HLA-A*03:01	1	911	918	8	LDKAGFIK	9.5
HLA-A*03:01	1	1169	1176	8	MERSSFEK	9.5
HLA-A*03:01	1	33	41	9	KVLGNTDRH	9.6
HLA-A*03:01	1	520	528	9	VYNELTKVK	9.6
HLA-A*03:01	1	765	772	8	RENQTTQK	9.6
HLA-A*03:01	1	735	742	8	KGILQTVK	9.7
HLA-A*03:01	1	1256	1264	9	QLFVEQHKH	9.75
HLA-A*03:01	1	278	286	9	LLAQIGDQY	9.8
HLA-A*03:01	1	637	645	9	KTYAHLFDD	9.8
HLA-A*03:01	1	1024	1031	8	KSEQEIGK	9.8
HLA-A*03:01	1	132	140	9	YPTIYHLRK	10.05
HLA-A*03:01	1	58	65	8	TAEATRLK	10.1
HLA-A*03:01	1	316	323	8	PLSASMIK	10.1
HLA-A*03:01	1	1325	1333	9	KYFDTTIDR	10.15
HLA-A*03:01	1	1270	1278	9	IEQISEFSK	10.25
HLA-A*03:01	1	201	209	9	INASGVDAK	10.35
HLA-A*03:01	1	728	735	8	AGSPAIKK	10.35
HLA-A*03:01	1	1089	1097	9	MPQVNIVKK	10.4
HLA-A*03:01	1	213	221	9	SARLSKSRR	10.5
HLA-A*03:01	1	539	546	8	FLSGEQKK	10.5
HLA-A*03:01	1	349	356	8	EIFFDQSK	10.55
HLA-A*03:01	1	1014	1022	9	KVYDVRKMI	10.6
HLA-A*03:01	1	698	705	8	HDDSLTFK	10.65
HLA-A*03:01	1	1282	1289	8	LADANLDK	10.75
HLA-A*03:01	1	1333	1340	8	RKRYTSTK	10.8
HLA-A*03:01	1	666	673	8	LINGIRDK	10.9
HLA-A*03:01	1	1078	1085	8	RDFATVRK	10.9
HLA-A*03:01	1	832	840	9	RLSDYDVDH	11
HLA-A*03:01	1	1235	1243	9	FLYLASHYE	11.05
HLA-A*03:01	1	935	942	8	LDSRMNTK	11.05
HLA-A*03:01	1	212	220	9	LSARLSKSR	11.1
HLA-A*03:01	1	385	392	8	GTEELLVK	11.1
HLA-A*03:01	1	529	536	8	YVTEGMRK	11.15
HLA-A*03:01	1	300	308	9	ILLSDILRV	11.2
HLA-A*03:01	1	1106	1113	8	SKESILPK	11.2
HLA-A*03:01	1	767	775	9	NQTTQKGQK	11.3
HLA-A*03:01	1	1032	1039	8	ATAKYFFY	11.3
HLA-A*03:01	1	1148	1155	8	KVEKGKSK	11.3
HLA-A*03:01	1	1311	1319	9	HLFTLTNLG	11.35
HLA-A*03:01	1	1114	1122	9	RNSDKLIAR	11.4
HLA-A*03:01	1	161	169	9	MIKFRGHFL	11.45
HLA-A*03:01	1	661	669	9	RLSRKLING	11.5
HLA-A*03:01	1	1197	1205	9	KLPKYSLFE	11.5
HLA-A*03:01	1	859	866	8	RSDKNRGK	11.6
HLA-A*03:01	1	183	191	9	KLFIQLVQT	11.7
HLA-A*03:01	1	592	600	9	GTYHDLLKI	11.75
HLA-A*03:01	1	1239	1246	8	ASHYEKLK	11.75
HLA-A*03:01	1	1138	1146	9	TVAYSVLVV	11.85
HLA-A*03:01	1	417	425	9	GELHAILRR	11.9
HLA-A*03:01	1	444	452	9	LTFRIPYYV	11.9
HLA-A*03:01	1	1354	1362	9	GLYETRIDL	11.9
HLA-A*03:01	1	670	677	8	IRDKQSGK	11.95
HLA-A*03:01	1	129	137	9	HEKYPTIYH	12
HLA-A*03:01	1	367	374	8	ASQEEFYK	12
HLA-A*03:01	1	36	44	9	GNTDRHSIK	12.1
HLA-A*03:01	1	631	639	9	MIEERLKTY	12.1
HLA-A*03:01	1	68	76	9	ARRRYTRRK	12.2
HLA-A*03:01	1	215	223	9	RLSKSRRLE	12.35
HLA-A*03:01	1	260	268	9	EDAKLQLSK	12.4
HLA-A*03:01	1	922	929	8	VETRQITK	12.4
HLA-A*03:01	1	1050	1058	9	ITLANGEIR	12.45
HLA-A*03:01	1	354	362	9	QSKNGYAGY	12.5
HLA-A*03:01	1	557	565	9	RKVTVKQLK	12.5
HLA-A*03:01	1	619	627	9	IVLTLTLFE	12.5
HLA-A*03:01	1	869	877	9	NVPSEEVVK	12.6
HLA-A*03:01	1	133	140	8	PTIYHLRK	12.6
HLA-A*03:01	1	563	570	8	QLKEDYFK	12.75
HLA-A*03:01	1	895	902	8	RKFDNLTK	12.75
HLA-A*03:01	1	1293	1300	8	AYNKHRDK	12.75
HLA-A*03:01	1	443	450	8	ILTFRIPY	12.9
HLA-A*03:01	1	226	233	8	IAQLPGEK	12.95
HLA-A*03:01	1	597	604	8	LLKIIKDK	12.95
HLA-A*03:01	1	153	161	9	LIYLALAHM	13
HLA-A*03:01	1	642	649	8	LFDDKVMK	13
HLA-A*03:01	1	1185	1192	8	KGYKEVKK	13
HLA-A*03:01	1	775	783	9	KNSRERMKR	13.1
HLA-A*03:01	1	1028	1035	8	EIGKATAK	13.15
HLA-A*03:01	1	878	886	9	KMKNYWRQL	13.2
HLA-A*03:01	1	519	527	9	TVYNELTKV	13.3
HLA-A*03:01	1	537	545	9	PAFLSGEQK	13.35
HLA-A*03:01	1	1017	1024	8	DVRKMIAK	13.35
HLA-A*03:01	1	427	434	8	EDFYPFLK	13.45
HLA-A*03:01	1	533	541	9	GMRKPAFLS	13.5
HLA-A*03:01	1	564	571	8	LKEDYFKK	13.5
HLA-A*03:01	1	1193	1200	8	DLIIKLPK	13.55
HLA-A*03:01	1	211	219	9	ILSARLSKS	13.75
HLA-A*03:01	1	1151	1158	8	KGKSKKLK	13.75
HLA-A*03:01	1	595	602	8	HDLLKIIK	13.85
HLA-A*03:01	1	1190	1197	8	VKKDLIIK	13.85
HLA-A*03:01	1	37	44	8	NTDRHSIK	13.9
HLA-A*03:01	1	968	976	9	KDFQFYKVR	13.95
HLA-A*03:01	1	160	168	9	HMIKFRGHF	14
HLA-A*03:01	1	734	742	9	KKGILQTVK	14
HLA-A*03:01	1	815	823	9	YLQNGRDMY	14
HLA-A*03:01	1	880	888	9	KNYWRQLLN	14
HLA-A*03:01	1	1042	1050	9	IMNFFKTEI	14
HLA-A*03:01	1	1318	1326	9	LGAPAAFKY	14
HLA-A*03:01	1	1144	1151	8	LVVAKVEK	14
HLA-A*03:01	1	638	646	9	TYAHLFDDK	14.05
HLA-A*03:01	1	369	377	9	QEEFYKFIK	14.15
HLA-A*03:01	1	775	782	8	KNSRERMK	14.15
HLA-A*03:01	1	870	878	9	VPSEEVVKK	14.4
HLA-A*03:01	1	658	665	8	GWGRLSRK	14.4
HLA-A*03:01	1	70	78	9	RRYTRRKNR	14.45
HLA-A*03:01	1	768	775	8	QTTQKGQK	14.45
HLA-A*03:01	1	131	139	9	KYPTIYHLR	14.5
HLA-A*03:01	1	719	727	9	SLHEHIANL	14.5
HLA-A*03:01	1	882	890	9	YWRQLLNAK	14.5
HLA-A*03:01	1	1167	1175	9	TIMERSSFE	14.5
HLA-A*03:01	1	1032	1040	9	ATAKYFFYS	15
HLA-A*03:01	1	1086	1094	9	VLSMPQVNI	15
HLA-A*03:01	1	1141	1148	8	YSVLVVAK	15
HLA-A*03:01	1	619	626	8	IVLTLTLF	15.05
HLA-A*03:01	1	856	864	9	VLTRSDKNR	15.45
HLA-A*03:01	1	320	328	9	SMIKRYDEH	15.5
HLA-A*03:01	1	403	411	9	RTFDNGSIP	15.5
HLA-A*03:01	1	621	629	9	LTLTLFEDR	15.5
HLA-A*03:01	1	966	974	9	FRKDFQFYK	15.5
HLA-A*03:01	1	1037	1045	9	FFYSNIMNF	15.5
HLA-A*03:01	1	1068	1076	9	ETGEIVWDK	15.5
HLA-A*03:01	1	1116	1124	9	SDKLIARKK	15.5
HLA-A*03:01	1	508	515	8	LPKHSLLY	15.5
HLA-A*03:01	1	287	294	8	ADLFLAAK	15.7
HLA-A*03:01	1	24	31	8	EYKVPSKK	15.8
HLA-A*03:01	1	307	315	9	RVNTEITKA	16
HLA-A*03:01	1	1139	1147	9	VAYSVLVVA	16
HLA-A*03:01	1	1351	1359	9	SITGLYETR	16
HLA-A*03:01	1	19	26	8	AVITDEYK	16
HLA-A*03:01	1	103	111	9	ESFLVEEDK	16.2
HLA-A*03:01	1	134	142	9	TIYHLRKKL	16.5
HLA-A*03:01	1	551	559	9	LLFKTNRKV	16.5
HLA-A*03:01	1	954	962	9	KVITLKSKL	16.5
HLA-A*03:01	1	1028	1036	9	EIGKATAKY	16.5
HLA-A*03:01	1	1156	1164	9	KLKSVKELL	16.5
HLA-A*03:01	1	339	346	8	VRQQLPEK	16.5
HLA-A*03:01	1	1003	1010	8	KLESEFVY	16.5
HLA-A*03:01	1	1311	1318	8	HLFTLTNL	16.7
HLA-A*03:01	1	449	457	9	PYYVGPLAR	16.8
HLA-A*03:01	1	703	710	8	TFKEDIQK	16.85
HLA-A*03:01	1	1180	1188	9	DFLEAKGYK	17
HLA-A*03:01	1	1229	1237	9	PSKYVNFLY	17
HLA-A*03:01	1	1326	1334	9	YFDTTIDRK	17
HLA-A*03:01	1	58	66	9	TAEATRLKR	17.5
HLA-A*03:01	1	1133	1141	9	GFDSPTVAY	17.5
HLA-A*03:01	1	889	896	8	AKLITQRK	17.95
HLA-A*03:01	1	886	894	9	LLNAKLITQ	18
HLA-A*03:01	1	988	996	9	YLNAVVGTA	18
HLA-A*03:01	1	1077	1085	9	GRDFATVRK	18
HLA-A*03:01	1	1082	1090	9	TVRKVLSMP	18
HLA-A*03:01	1	1193	1201	9	DLIIKLPKY	18
HLA-A*03:01	1	630	637	8	EMIEERLK	18.15
HLA-A*03:01	1	33	40	8	KVLGNTDR	18.35
HLA-A*03:01	1	594	602	9	YHDLLKIIK	18.5
HLA-A*03:01	1	22	30	9	TDEYKVPSK	19
HLA-A*03:01	1	156	164	9	LALAHMIKF	19
HLA-A*03:01	1	221	229	9	RLENLIAQL	19
HLA-A*03:01	1	240	248	9	NLIALSLGL	19
HLA-A*03:01	1	723	731	9	HIANLAGSP	19
HLA-A*03:01	1	746	754	9	ELVKVMGRH	19
HLA-A*03:01	1	1223	1231	9	GNELALPSK	19
HLA-A*03:01	1	1233	1241	9	VNFLYLASH	19
HLA-A*03:01	1	1348	1356	9	IHQSITGLY	19
HLA-A*03:01	1	748	755	8	VKVMGRHK	19.25
HLA-A*03:01	1	1116	1123	8	SDKLIARK	19.25
HLA-A*03:01	1	1349	1356	8	HQSITGLY	19.5
HLA-A*03:01	1	432	439	8	FLKDNREK	19.6
HLA-A*03:01	1	1309	1316	8	IIHLFTLT	19.95
HLA-A*03:01	1	416	424	9	LGELHAILR	20
HLA-A*03:01	1	911	919	9	LDKAGFIKR	20
HLA-A*03:01	1	977	985	9	EINNYHHAH	20
HLA-A*03:01	1	996	1004	9	ALIKKYPKL	20
HLA-A*03:01	1	1203	1211	9	LFELENGRK	20
HLA-A*03:01	1	1341	1349	9	EVLDATLIH	20
HLA-A*03:01	1	317	324	8	LSASMIKR	20
HLA-A*03:01	1	370	377	8	EEFYKFIK	20
HLA-A*03:01	1	100	108	9	RLEESFLVE	20.5
HLA-A*03:01	1	148	156	9	KADLRLIYL	20.5
HLA-A*03:01	1	476	484	9	WNFEEVVDK	20.5
HLA-A*03:01	1	140	148	9	KKLVDSTDK	21
HLA-A*03:01	1	241	249	9	LIALSLGLT	21
HLA-A*03:01	1	887	895	9	LNAKLITQR	21
HLA-A*03:01	1	1227	1235	9	ALPSKYVNF	21
HLA-A*03:01	1	1347	1355	9	LIHQSITGL	21
HLA-A*03:01	1	300	307	8	ILLSDILR	21
HLA-A*03:01	1	1111	1118	8	LPKRNSDK	21
HLA-A*03:01	1	341	348	8	QQLPEKYK	21.25
HLA-A*03:01	1	1154	1161	8	SKKLKSVK	21.35
HLA-A*03:01	1	447	455	9	RIPYYVGPL	21.5
HLA-A*03:01	1	484	492	9	KGASAQSFI	21.5
HLA-A*03:01	1	1011	1019	9	GDYKVYDVR	21.5
HLA-A*03:01	1	1234	1242	9	NFLYLASHY	21.5
HLA-A*03:01	1	1309	1317	9	IIHLFTLTN	21.5
HLA-A*03:01	1	227	234	8	AQLPGEKK	21.5
HLA-A*03:01	1	440	447	8	IEKILTFR	21.85
HLA-A*03:01	1	45	53	9	KNLIGALLF	22
HLA-A*03:01	1	398	406	9	LLRKQRTFD	22
HLA-A*03:01	1	512	520	9	SLLYEYFTV	22
HLA-A*03:01	1	673	681	9	KQSGKTILD	22
HLA-A*03:01	1	1023	1031	9	AKSEQEIGK	22
HLA-A*03:01	1	1052	1060	9	LANGEIRKR	22
HLA-A*03:01	1	148	155	8	KADLRLIY	22
HLA-A*03:01	1	261	268	8	DAKLQLSK	22.2
HLA-A*03:01	1	646	653	8	KVMKQLKR	22.2
HLA-A*03:01	1	1146	1153	8	VAKVEKGK	22.25
HLA-A*03:01	1	129	136	8	HEKYPTIY	22.35
HLA-A*03:01	1	457	465	9	RGNSRFAWM	22.5
HLA-A*03:01	1	696	704	9	LIHDDSLTF	22.5
HLA-A*03:01	1	749	757	9	KVMGRHKPE	22.5
HLA-A*03:01	1	1081	1089	9	ATVRKVLSM	22.5
HLA-A*03:01	1	549	557	9	VDLLFKTNR	23
HLA-A*03:01	1	615	623	9	ILEDIVLTL	23
HLA-A*03:01	1	940	948	9	NTKYDENDK	23
HLA-A*03:01	1	1118	1126	9	KLIARKKDW	23
HLA-A*03:01	1	1232	1240	9	YVNFLYLAS	23
HLA-A*03:01	1	290	298	9	FLAAKNLSD	23.5
HLA-A*03:01	1	495	503	9	MTNFDKNLP	23.5
HLA-A*03:01	1	872	880	9	SEEVVKKMK	23.5
HLA-A*03:01	1	890	898	9	KLITQRKFD	23.5
HLA-A*03:01	1	1359	1367	9	RIDLSQLGG	23.5
HLA-A*03:01	1	153	160	8	LIYLALAH	23.5
HLA-A*03:01	1	538	545	8	AFLSGEQK	23.5
HLA-A*03:01	1	78	86	9	RICYLQEIF	24
HLA-A*03:01	1	333	341	9	TLLKALVRQ	24
HLA-A*03:01	1	412	420	9	HQIHLGELH	24
HLA-A*03:01	1	804	812	9	TQLQNEKLY	24
HLA-A*03:01	1	1224	1232	9	NELALPSKY	24
HLA-A*03:01	1	503	510	8	PNEKVLPK	24.1
HLA-A*03:01	1	18	26	9	WAVITDEYK	24.5
HLA-A*03:01	1	26	34	9	KVPSKKFKV	24.5
HLA-A*03:01	1	104	112	9	SFLVEEDKK	24.5
HLA-A*03:01	1	190	198	9	QTYNQLFEE	24.5
HLA-A*03:01	1	337	345	9	ALVRQQLPE	24.5
HLA-A*03:01	1	498	506	9	FDKNLPNEK	24.5
HLA-A*03:01	1	874	882	9	EVVKKMKNY	24.5
HLA-A*03:01	1	1213	1221	9	MLASAGELQ	24.5
HLA-A*03:01	1	1247	1255	9	GSPEDNEQK	24.5
HLA-A*03:01	1	637	644	8	KTYAHLFD	24.5
HLA-A*03:01	1	1069	1076	8	TGEIVWDK	24.75
HLA-A*03:01	1	62	69	8	TRLKRTAR	24.85
HLA-A*03:01	1	243	251	9	ALSLGLTPN	25
HLA-A*03:01	1	448	456	9	IPYYVGPLA	25
HLA-A*03:01	1	558	566	9	KVTVKQLKE	25
HLA-A*03:01	1	1035	1043	9	KYFFYSNIM	25
HLA-A*03:01	1	1122	1130	9	RKKDWDPKK	25
HLA-A*03:01	1	1183	1191	9	EAKGYKEVK	25
HLA-A*03:01	1	92	99	8	KVDDSFFH	25
HLA-A*03:01	1	163	170	8	KFRGHFLI	25
HLA-A*03:01	1	185	192	8	FIQLVQTY	25
HLA-A*03:01	1	1235	1242	8	FLYLASHY	25
HLA-A*03:01	1	1149	1156	8	VEKGKSKK	25.35
HLA-A*03:01	1	184	192	9	LFIQLVQTY	25.5
HLA-A*03:01	1	415	423	9	HLGELHAIL	25.5
HLA-A*03:01	1	764	772	9	ARENQTTQK	25.5
HLA-A*03:01	1	805	813	9	QLQNEKLYL	25.5
HLA-A*03:01	1	807	815	9	QNEKLYLYY	25.5
HLA-A*03:01	1	894	902	9	QRKFDNLTK	25.5
HLA-A*03:01	1	948	956	9	KLIREVKVI	25.5
HLA-A*03:01	1	1230	1237	8	SKYVNFLY	25.5
HLA-A*03:01	1	394	401	8	NREDLLRK	25.6
HLA-A*03:01	1	46	54	9	NLIGALLFD	26
HLA-A*03:01	1	408	416	9	GSIPHQIHL	26
HLA-A*03:01	1	774	782	9	QKNSRERMK	26
HLA-A*03:01	1	960	968	9	SKLVSDFRK	26
HLA-A*03:01	1	1177	1185	9	NPIDFLEAK	26
HLA-A*03:01	1	12	20	9	GTNSVGWAV	26.5
HLA-A*03:01	1	244	252	9	LSLGLTPNF	26.5
HLA-A*03:01	1	306	314	9	LRVNTEITK	26.5
HLA-A*03:01	1	321	329	9	MIKRYDEHH	26.5
HLA-A*03:01	1	336	344	9	KALVRQQLP	26.5
HLA-A*03:01	1	382	390	9	KMDGTEELL	26.5
HLA-A*03:01	1	732	740	9	AIKKGILQT	26.5
HLA-A*03:01	1	770	778	9	TQKGQKNSR	26.5
HLA-A*03:01	1	935	943	9	LDSRMNTKY	26.5
HLA-A*03:01	1	956	964	9	ITLKSKLVS	26.5
HLA-A*03:01	1	1237	1245	9	YLASHYEKL	26.5
HLA-A*03:01	1	74	81	8	RRKNRICY	26.5
HLA-A*03:01	1	673	680	8	KQSGKTIL	26.55
HLA-A*03:01	1	782	789	8	KRIEEGIK	26.95
HLA-A*03:01	1	295	303	9	NLSDAILLS	27
HLA-A*03:01	1	312	320	9	ITKAPLSAS	27
HLA-A*03:01	1	526	534	9	KVKYVTEGM	27
HLA-A*03:01	1	816	824	9	LQNGRDMYV	27
HLA-A*03:01	1	1020	1028	9	KMIAKSEQE	27
HLA-A*03:01	1	333	340	8	TLLKALVR	27
HLA-A*03:01	1	803	810	8	NTQLQNEK	27.15
HLA-A*03:01	1	68	75	8	ARRRYTRR	27.35
HLA-A*03:01	1	123	131	9	VDEVAYHEK	27.5
HLA-A*03:01	1	677	685	9	KTILDFLKS	27.5
HLA-A*03:01	1	1279	1287	9	RVILADANL	27.5
HLA-A*03:01	1	1342	1350	9	VLDATLIHQ	27.5
HLA-A*03:01	1	661	668	8	RLSRKLIN	27.5
HLA-A*03:01	1	883	890	8	WRQLLNAK	27.6
HLA-A*03:01	1	218	226	9	KSRRLENLI	28
HLA-A*03:01	1	365	373	9	GGASQEEFY	28
HLA-A*03:01	1	404	412	9	TFDNGSIPH	28
HLA-A*03:01	1	688	696	9	FANRNFMQL	28
HLA-A*03:01	1	1158	1166	9	KSVKELLGI	28
HLA-A*03:01	1	1007	1014	8	EFVYGDYK	28.25
HLA-A*03:01	1	1122	1129	8	RKKDWDPK	28.25
HLA-A*03:01	1	121	129	9	NIVDEVAYH	28.5
HLA-A*03:01	1	159	167	9	AHMIKFRGH	28.5
HLA-A*03:01	1	453	461	9	GPLARGNSR	28.5
HLA-A*03:01	1	590	598	9	SLGTYHDLL	28.5
HLA-A*03:01	1	993	1001	9	VGTALIKKY	28.5
HLA-A*03:01	1	1195	1203	9	IIKLPKYSL	28.5
HLA-A*03:01	1	155	162	8	YLALAHMI	28.5
HLA-A*03:01	1	1043	1050	8	MNFFKTEI	28.8
HLA-A*03:01	1	305	312	8	ILRVNTEI	28.85
HLA-A*03:01	1	848	855	8	KDDSIDNK	28.85
HLA-A*03:01	1	150	158	9	DLRLIYLAL	29
HLA-A*03:01	1	163	171	9	KFRGHFLIE	29
HLA-A*03:01	1	494	502	9	RMTNFDKNL	29
HLA-A*03:01	1	828	836	9	LDINRLSDY	29
HLA-A*03:01	1	885	893	9	QLLNAKLIT	29
HLA-A*03:01	1	1003	1011	9	KLESEFVYG	29
HLA-A*03:01	1	1085	1093	9	KVLSMPQVN	29
HLA-A*03:01	1	1315	1323	9	LTNLGAPAA	29
HLA-A*03:01	1	974	981	8	KVREINNY	29
HLA-A*03:01	1	51	59	9	LLFDSGETA	29.5
HLA-A*03:01	1	387	395	9	EELLVKLNR	29.5
HLA-A*03:01	1	587	595	9	FNASLGTYH	29.5
HLA-A*03:01	1	772	780	9	KGQKNSRER	29.5
HLA-A*03:01	1	780	788	9	RMKRIEEGI	29.5
HLA-A*03:01	1	875	883	9	VVKKMKNYW	29.5
HLA-A*03:01	1	933	941	9	QILDSRMNT	29.5
HLA-A*03:01	1	955	963	9	VITLKSKLV	29.5
HLA-A*03:01	1	1097	1105	9	KTEVQTGGF	29.5
HLA-A*03:01	1	1179	1187	9	IDFLEAKGY	29.5
HLA-A*03:01	1	1345	1353	9	ATLIHQSIT	29.5
HLA-A*03:01	1	1346	1354	9	TLIHQSITG	29.5
HLA-A*03:01	1	513	520	8	LLYEYFTV	29.5
HLA-A*03:01	1	1178	1185	8	PIDFLEAK	29.5
HLA-A*03:01	1	1224	1231	8	NELALPSK	29.5
HLA-A*03:01	1	521	528	8	YNELTKVK	29.6
HLA-A*03:01	1	906	913	8	GGLSELDK	29.95
HLA-A*03:01	1	25	33	9	YKVPSKKFK	30
HLA-A*03:01	1	137	145	9	HLRKKLVDS	30
HLA-A*03:01	1	188	196	9	LVQTYNQLF	30
HLA-A*03:01	1	384	392	9	DGTEELLVK	30
HLA-A*03:01	1	560	568	9	TVKQLKEDY	30
HLA-A*03:01	1	599	607	9	KIIKDKDFL	30
HLA-A*03:01	1	713	721	9	VSGQGDSLH	30
HLA-A*03:01	1	742	750	9	KVVDELVKV	30
HLA-A*03:01	1	858	866	9	TRSDKNRGK	30
HLA-A*03:01	1	1225	1233	9	ELALPSKYV	30
HLA-A*03:01	1	654	661	8	RRYTGWGR	30
HLA-A*03:01	1	1086	1093	8	VLSMPQVN	30
HLA-A*03:01	1	1271	1278	8	EQISEFSK	30
HLA-A*03:01	1	202	209	8	NASGVDAK	30.25
HLA-A*03:01	1	42	50	9	SIKKNLIGA	30.5
HLA-A*03:01	1	395	403	9	REDLLRKQR	30.5
HLA-A*03:01	1	676	684	9	GKTILDFLK	30.5
HLA-A*03:01	1	926	934	9	QITKHVAQI	30.5
HLA-A*03:01	1	1184	1192	9	AKGYKEVKK	30.5
HLA-A*03:01	1	649	656	8	KQLKRRRY	30.5
HLA-A*03:01	1	1359	1366	8	RIDLSQLG	30.5
HLA-A*03:01	1	207	215	9	DAKAILSAR	31
HLA-A*03:01	1	454	462	9	PLARGNSRF	31
HLA-A*03:01	1	649	657	9	KQLKRRRYT	31
HLA-A*03:01	1	884	892	9	RQLLNAKLI	31
HLA-A*03:01	1	953	961	9	VKVITLKSK	31
HLA-A*03:01	1	1166	1174	9	ITIMERSSF	31
HLA-A*03:01	1	1314	1322	9	TLTNLGAPA	31
HLA-A*03:01	1	812	819	8	YLYYLQNG	31
HLA-A*03:01	1	1342	1349	8	VLDATLIH	31
HLA-A*03:01	1	141	149	9	KLVDSTDKA	31.5
HLA-A*03:01	1	741	749	9	VKVVDELVK	31.5
HLA-A*03:01	1	1078	1086	9	RDFATVRKV	31.5
HLA-A*03:01	1	587	594	8	FNASLGTY	31.5
HLA-A*03:01	1	1123	1130	8	KKDWDPKK	31.5
HLA-A*03:01	1	444	451	8	LTFRIPYY	31.75
HLA-A*03:01	1	205	213	9	GVDAKAILS	32
HLA-A*03:01	1	294	302	9	KNLSDAILL	32
HLA-A*03:01	1	425	433	9	RQEDFYPFL	32
HLA-A*03:01	1	781	789	9	MKRIEEGIK	32
HLA-A*03:01	1	938	946	9	RMNTKYDEN	32
HLA-A*03:01	1	946	954	9	NDKLIREVK	32
HLA-A*03:01	1	78	85	8	RICYLQEI	32
HLA-A*03:01	1	157	164	8	ALAHMIKF	32
HLA-A*03:01	1	493	500	8	ERMTNFDK	32.2
HLA-A*03:01	1	550	557	8	DLLFKTNR	32.3
HLA-A*03:01	1	242	250	9	IALSLGLTP	32.5
HLA-A*03:01	1	527	535	9	VKYVTEGMR	32.5
HLA-A*03:01	1	654	662	9	RRYTGWGRL	32.5
HLA-A*03:01	1	983	991	9	HAHDAYLNA	32.5
HLA-A*03:01	1	1349	1357	9	HQSITGLYE	32.5
HLA-A*03:01	1	105	112	8	FLVEEDKK	32.65
HLA-A*03:01	1	1327	1334	8	FDTTIDRK	32.85
HLA-A*03:01	1	413	421	9	QIHLGELHA	33
HLA-A*03:01	1	624	632	9	TLFEDREMI	33
HLA-A*03:01	1	1308	1316	9	NIIHLFTLT	33
HLA-A*03:01	1	491	498	8	FIERMTNF	33.4
HLA-A*03:01	1	8	16	9	GLDIGTNSV	33.5
HLA-A*03:01	1	255	263	9	NFDLAEDAK	33.5
HLA-A*03:01	1	421	429	9	AILRRQEDF	33.5
HLA-A*03:01	1	653	661	9	RRRYTGWGR	33.5
HLA-A*03:01	1	1171	1179	9	RSSFEKNPI	33.5
HLA-A*03:01	1	104	111	8	SFLVEEDK	33.5
HLA-A*03:01	1	450	457	8	YYVGPLAR	33.5
HLA-A*03:01	1	870	877	8	VPSEEVVK	33.5
HLA-A*03:01	1	1319	1326	8	GAPAAFKY	33.5
HLA-A*03:01	1	1345	1352	8	ATLIHQSI	33.5
HLA-A*03:01	1	1162	1169	8	ELLGITIM	33.55
HLA-A*03:01	1	50	58	9	ALLFDSGET	34
HLA-A*03:01	1	248	256	9	LTPNFKSNF	34
HLA-A*03:01	1	994	1002	9	GTALIKKYP	34
HLA-A*03:01	1	1021	1029	9	MIAKSEQEI	34
HLA-A*03:01	1	1087	1095	9	LSMPQVNIV	34
HLA-A*03:01	1	1303	1311	9	REQAENIIH	34
HLA-A*03:01	1	1313	1321	9	FTLTNLGAP	34
HLA-A*03:01	1	4	11	8	KYSIGLDI	34
HLA-A*03:01	1	243	250	8	ALSLGLTP	34
HLA-A*03:01	1	403	410	8	RTFDNGSI	34
HLA-A*03:01	1	878	885	8	KMKNYWRQ	34
HLA-A*03:01	1	639	646	8	YAHLFDDK	34.1
HLA-A*03:01	1	431	439	9	PFLKDNREK	34.5
HLA-A*03:01	1	737	745	9	ILQTVKVVD	34.5
HLA-A*03:01	1	957	965	9	TLKSKLVSD	34.5
HLA-A*03:01	1	1306	1314	9	AENIIHLFT	34.5
HLA-A*03:01	1	418	425	8	ELHAILRR	34.5
HLA-A*03:01	1	991	998	8	AVVGTALI	34.5
HLA-A*03:01	1	1161	1169	9	KELLGITIM	35
HLA-A*03:01	1	1271	1279	9	EQISEFSKR	35
HLA-A*03:01	1	23	30	8	DEYKVPSK	35
HLA-A*03:01	1	63	70	8	RLKRTARR	35
HLA-A*03:01	1	442	449	8	KILTFRIP	35
HLA-A*03:01	1	528	535	8	KYVTEGMR	35
HLA-A*03:01	1	657	664	8	TGWGRLSR	35
HLA-A*03:01	1	691	698	8	RNFMQLIH	35
HLA-A*03:01	1	808	815	8	NEKLYLYY	35
HLA-A*03:01	1	1287	1294	8	LDKVLSAY	35
HLA-A*03:01	1	1204	1211	8	FELENGRK	35.05
HLA-A*03:01	1	468	476	9	KSEETITPW	35.5
HLA-A*03:01	1	736	744	9	GILQTVKVV	35.5
HLA-A*03:01	1	914	922	9	AGFIKRQLV	35.5
HLA-A*03:01	1	927	935	9	ITKHVAQIL	35.5
HLA-A*03:01	1	1230	1238	9	SKYVNFLYL	35.5
HLA-A*03:01	1	337	344	8	ALVRQQLP	35.5
HLA-A*03:01	1	966	973	8	FRKDFQFY	35.5
HLA-A*03:01	1	301	309	9	LLSDILRVN	36
HLA-A*03:01	1	1162	1170	9	ELLGITIME	36
HLA-A*03:01	1	100	107	8	RLEESFLV	36
HLA-A*03:01	1	1163	1170	8	LLGITIME	36
HLA-A*03:01	1	1184	1191	8	AKGYKEVK	36
HLA-A*03:01	1	168	176	9	FLIEGDLNP	36.5
HLA-A*03:01	1	1272	1280	9	QISEFSKRV	36.5
HLA-A*03:01	1	160	167	8	HMIKFRGH	36.5
HLA-A*03:01	1	510	517	8	KHSLLYEY	36.5
HLA-A*03:01	1	875	882	8	VVKKMKNY	36.5
HLA-A*03:01	1	1035	1042	8	KYFFYSNI	36.5
HLA-A*03:01	1	62	70	9	TRLKRTARR	37
HLA-A*03:01	1	314	322	9	KAPLSASMI	37
HLA-A*03:01	1	855	863	9	KVLTRSDKN	37
HLA-A*03:01	1	961	969	9	KLVSDFRKD	37
HLA-A*03:01	1	620	627	8	VLTLTLFE	37
HLA-A*03:01	1	913	921	9	KAGFIKRQL	37.5
HLA-A*03:01	1	965	973	9	DFRKDFQFY	37.5
HLA-A*03:01	1	1231	1239	9	KYVNFLYLA	37.5
HLA-A*03:01	1	65	72	8	KRTARRRY	37.5
HLA-A*03:01	1	115	122	8	RHPIFGNI	37.5
HLA-A*03:01	1	1009	1016	8	VYGDYKVY	37.5
HLA-A*03:01	1	1077	1084	8	GRDFATVR	37.85
HLA-A*03:01	1	1341	1348	8	EVLDATLI	37.85
HLA-A*03:01	1	185	193	9	FIQLVQTYN	38
HLA-A*03:01	1	329	337	9	HQDLTLLKA	38
HLA-A*03:01	1	461	469	9	RFAWMTRKS	38
HLA-A*03:01	1	925	933	9	RQITKHVAQ	38
HLA-A*03:01	1	1034	1042	9	AKYFFYSNI	38
HLA-A*03:01	1	93	100	8	VDDSFFHR	38
HLA-A*03:01	1	374	381	8	KFIKPILE	38
HLA-A*03:01	1	408	415	8	GSIPHQIH	38
HLA-A*03:01	1	593	600	8	TYHDLLKI	38
HLA-A*03:01	1	747	754	8	LVKVMGRH	38
HLA-A*03:01	1	811	818	8	LYLYYLQN	38
HLA-A*03:01	1	1161	1168	8	KELLGITI	38
HLA-A*03:01	1	256	263	8	FDLAEDAK	38.15
HLA-A*03:01	1	520	527	8	VYNELTKV	38.25
HLA-A*03:01	1	187	195	9	QLVQTYNQL	38.5
HLA-A*03:01	1	238	246	9	FGNLIALSL	38.5
HLA-A*03:01	1	490	498	9	SFIERMTNF	38.5
HLA-A*03:01	1	841	849	9	IVPQSFLKD	38.5
HLA-A*03:01	1	1072	1080	9	IVWDKGRDF	38.5
HLA-A*03:01	1	1137	1145	9	PTVAYSVLV	38.5
HLA-A*03:01	1	1257	1265	9	LFVEQHKHY	38.5
HLA-A*03:01	1	1274	1282	9	SEFSKRVIL	38.5
HLA-A*03:01	1	1352	1360	9	ITGLYETRI	38.5
HLA-A*03:01	1	886	893	8	LLNAKLIT	38.5
HLA-A*03:01	1	1006	1013	8	SEFVYGDY	38.5
HLA-A*03:01	1	1013	1020	8	YKVYDVRK	38.5
HLA-A*03:01	1	1029	1036	8	IGKATAKY	38.5
HLA-A*03:01	1	1090	1097	8	PQVNIVKK	38.5
HLA-A*03:01	1	244	251	8	LSLGLTPN	38.8
HLA-A*03:01	1	8	15	8	GLDIGTNS	38.95
HLA-A*03:01	1	334	342	9	LLKALVRQQ	39
HLA-A*03:01	1	511	519	9	HSLLYEYFT	39
HLA-A*03:01	1	674	682	9	QSGKTILDF	39
HLA-A*03:01	1	745	753	9	DELVKVMGR	39
HLA-A*03:01	1	787	795	9	GIKELGSQI	39
HLA-A*03:01	1	1038	1046	9	FYSNIMNFF	39
HLA-A*03:01	1	388	395	8	ELLVKLNR	39
HLA-A*03:01	1	417	424	8	GELHAILR	39
HLA-A*03:01	1	477	484	8	NFEEVVDK	39
HLA-A*03:01	1	807	814	8	QNEKLYLY	39
HLA-A*03:01	1	994	1001	8	GTALIKKY	39
HLA-A*03:01	1	1225	1232	8	ELALPSKY	39
HLA-A*03:01	1	17	25	9	GWAVITDEY	39.5
HLA-A*03:01	1	73	81	9	TRRKNRICY	39.5
HLA-A*03:01	1	644	652	9	DDKVMKQLK	39.5
HLA-A*03:01	1	662	670	9	LSRKLINGI	39.5
HLA-A*03:01	1	691	699	9	RNFMQLIHD	39.5
HLA-A*03:01	1	724	732	9	IANLAGSPA	39.5
HLA-A*03:01	1	919	927	9	RQLVETRQI	39.5
HLA-A*03:01	1	1258	1266	9	FVEQHKHYL	39.5
HLA-A*03:01	1	183	190	8	KLFIQLVQ	39.5
HLA-A*03:01	1	190	197	8	QTYNQLFE	39.5
HLA-A*03:01	1	423	430	8	LRRQEDFY	39.5
HLA-A*03:01	1	1037	1044	8	FFYSNIMN	39.5
HLA-A*03:01	1	1324	1331	8	FKYFDTTI	39.8
HLA-A*03:01	1	435	442	8	DNREKIEK	39.85
HLA-A*03:01	1	81	89	9	YLQEIFSNE	40
HLA-A*03:01	1	288	296	9	DLFLAAKNL	40
HLA-A*03:01	1	351	359	9	FFDQSKNGY	40
HLA-A*03:01	1	547	555	9	AIVDLLFKT	40
HLA-A*03:01	1	735	743	9	KGILQTVKV	40
HLA-A*03:01	1	795	803	9	ILKEHPVEN	40
HLA-A*03:01	1	922	930	9	VETRQITKH	40
HLA-A*03:01	1	949	957	9	LIREVKVIT	40
HLA-A*03:01	1	1310	1318	9	IHLFTLTNL	40
HLA-A*03:01	1	645	652	8	DKVMKQLK	40
HLA-A*03:01	1	805	812	8	QLQNEKLY	40
HLA-A*03:01	1	852	859	8	IDNKVLTR	40
HLA-A*03:01	1	880	887	8	KNYWRQLL	40
HLA-A*03:01	1	652	659	8	KRRRYTGW	40.25
HLA-A*03:01	1	526	533	8	KVKYVTEG	40.45
HLA-A*03:01	1	3	11	9	KKYSIGLDI	40.5
HLA-A*03:01	1	15	23	9	SVGWAVITD	40.5
HLA-A*03:01	1	284	292	9	DQYADLFLA	40.5
HLA-A*03:01	1	620	628	9	VLTLTLFED	40.5
HLA-A*03:01	1	1005	1013	9	ESEFVYGDY	40.5
HLA-A*03:01	1	1012	1020	9	DYKVYDVRK	40.5
HLA-A*03:01	1	1147	1155	9	AKVEKGKSK	40.5
HLA-A*03:01	1	487	494	8	SAQSFIER	40.5
HLA-A*03:01	1	719	726	8	SLHEHIAN	40.5
HLA-A*03:01	1	885	892	8	QLLNAKLI	40.5
HLA-A*03:01	1	1194	1201	8	LIIKLPKY	40.5
HLA-A*03:01	1	1325	1332	8	KYFDTTID	40.55
HLA-A*03:01	1	209	217	9	KAILSARLS	41
HLA-A*03:01	1	618	626	9	DIVLTLTLF	41
HLA-A*03:01	1	296	304	9	LSDAILLSD	41.5
HLA-A*03:01	1	465	473	9	MTRKSEETI	41.5
HLA-A*03:01	1	715	723	9	GQGDSLHEH	41.5
HLA-A*03:01	1	897	905	9	FDNLTKAER	41.5
HLA-A*03:01	1	393	400	8	LNREDLLR	41.5
HLA-A*03:01	1	457	464	8	RGNSRFAW	41.5
HLA-A*03:01	1	459	466	8	NSRFAWMT	41.5
HLA-A*03:01	1	873	880	8	EEVVKKMK	41.75
HLA-A*03:01	1	1353	1360	8	TGLYETRI	41.8
HLA-A*03:01	1	936	943	8	DSRMNTKY	41.95
HLA-A*03:01	1	79	87	9	ICYLQEIFS	42
HLA-A*03:01	1	253	261	9	KSNFDLAED	42
HLA-A*03:01	1	970	978	9	FQFYKVREI	42
HLA-A*03:01	1	1280	1288	9	VILADANLD	42
HLA-A*03:01	1	356	363	8	KNGYAGYI	42
HLA-A*03:01	1	813	820	8	LYYLQNGR	42
HLA-A*03:01	1	816	823	8	LQNGRDMY	42
HLA-A*03:01	1	1117	1124	8	DKLIARKK	42.25
HLA-A*03:01	1	1348	1355	8	IHQSITGL	42.25
HLA-A*03:01	1	588	595	8	NASLGTYH	42.45
HLA-A*03:01	1	189	197	9	VQTYNQLFE	42.5
HLA-A*03:01	1	455	463	9	LARGNSRFA	42.5
HLA-A*03:01	1	589	597	9	ASLGTYHDL	42.5
HLA-A*03:01	1	757	765	9	ENIVIEMAR	42.5
HLA-A*03:01	1	783	791	9	RIEEGIKEL	42.5
HLA-A*03:01	1	802	810	9	ENTQLQNEK	42.5
HLA-A*03:01	1	1121	1129	9	ARKKDWDPK	42.5
HLA-A*03:01	1	46	53	8	NLIGALLF	42.5
HLA-A*03:01	1	415	422	8	HLGELHAI	42.5
HLA-A*03:01	1	949	956	8	LIREVKVI	42.5
HLA-A*03:01	1	1133	1140	8	GFDSPTVA	42.8
HLA-A*03:01	1	888	895	8	NAKLITQR	42.85
HLA-A*03:01	1	154	162	9	IYLALAHMI	43
HLA-A*03:01	1	1222	1230	9	KGNELALPS	43
HLA-A*03:01	1	137	144	8	HLRKKLVD	43
HLA-A*03:01	1	665	672	8	KLINGIRD	43
HLA-A*03:01	1	1159	1166	8	SVKELLGI	43
HLA-A*03:01	1	328	335	8	HHQDLTLL	43.2
HLA-A*03:01	1	186	193	8	IQLVQTYN	43.3
HLA-A*03:01	1	120	128	9	GNIVDEVAY	43.5
HLA-A*03:01	1	689	697	9	ANRNFMQLI	43.5
HLA-A*03:01	1	750	758	9	VMGRHKPEN	43.5
HLA-A*03:01	1	892	900	9	ITQRKFDNL	43.5
HLA-A*03:01	1	1332	1340	9	DRKRYTSTK	43.5
HLA-A*03:01	1	158	165	8	LAHMIKFR	43.5
HLA-A*03:01	1	372	379	8	FYKFIKPI	43.5
HLA-A*03:01	1	439	446	8	KIEKILTF	43.5
HLA-A*03:01	1	1139	1146	8	VAYSVLVV	43.5
HLA-A*03:01	1	162	170	9	IKFRGHFLI	44
HLA-A*03:01	1	331	339	9	DLTLLKALV	44
HLA-A*03:01	1	679	687	9	ILDFLKSDG	44
HLA-A*03:01	1	900	908	9	LTKAERGGL	44
HLA-A*03:01	1	962	970	9	LVSDFRKDF	44
HLA-A*03:01	1	1104	1112	9	GFSKESILP	44
HLA-A*03:01	1	1228	1236	9	LPSKYVNFL	44
HLA-A*03:01	1	1276	1284	9	FSKRVILAD	44
HLA-A*03:01	1	471	478	8	ETITPWNF	44
HLA-A*03:01	1	810	817	8	KLYLYYLQ	44
HLA-A*03:01	1	175	183	9	NPDNSDVDK	44.5
HLA-A*03:01	1	510	518	9	KHSLLYEYF	44.5
HLA-A*03:01	1	1340	1348	9	KEVLDATLI	44.5
HLA-A*03:01	1	534	541	8	MRKPAFLS	44.5
HLA-A*03:01	1	664	671	8	RKLINGIR	44.5
HLA-A*03:01	1	871	878	8	PSEEVVKK	44.5
HLA-A*03:01	1	1212	1219	8	RMLASAGE	44.5
HLA-A*03:01	1	1326	1333	8	YFDTTIDR	44.5
HLA-A*03:01	1	124	131	8	DEVAYHEK	44.75
HLA-A*03:01	1	1097	1104	8	KTEVQTGG	44.8
HLA-A*03:01	1	1	9	9	MDKKYSIGL	45
HLA-A*03:01	1	145	153	9	STDKADLRL	45
HLA-A*03:01	1	305	313	9	ILRVNTEIT	45
HLA-A*03:01	1	397	405	9	DLLRKQRTF	45
HLA-A*03:01	1	683	691	9	LKSDGFANR	45
HLA-A*03:01	1	980	988	9	NYHHAHDAY	45
HLA-A*03:01	1	1194	1202	9	LIIKLPKYS	45
HLA-A*03:01	1	355	362	8	SKNGYAGY	45
HLA-A*03:01	1	910	917	8	ELDKAGFI	45
HLA-A*03:01	1	1047	1054	8	KTEITLAN	45
HLA-A*03:01	1	1050	1057	8	ITLANGEI	45
HLA-A*03:01	1	990	997	8	NAVVGTAL	45.15
HLA-A*03:01	1	224	232	9	NLIAQLPGE	45.5
HLA-A*03:01	1	481	489	9	VVDKGASAQ	45.5
HLA-A*03:01	1	1141	1149	9	YSVLVVAKV	45.5
HLA-A*03:01	1	47	54	8	LIGALLFD	45.5
HLA-A*03:01	1	210	217	8	AILSARLS	45.5
HLA-A*03:01	1	296	303	8	LSDAILLS	45.5
HLA-A*03:01	1	318	325	8	SASMIKRY	45.5
HLA-A*03:01	1	947	954	8	DKLIREVK	45.5
HLA-A*03:01	1	941	948	8	TKYDENDK	45.55
HLA-A*03:01	1	40	48	9	RHSIKKNLI	46
HLA-A*03:01	1	285	293	9	QYADLFLAA	46
HLA-A*03:01	1	1319	1327	9	GAPAAFKYF	46
HLA-A*03:01	1	161	168	8	MIKFRGHF	46
HLA-A*03:01	1	586	593	8	RFNASLGT	46
HLA-A*03:01	1	690	697	8	NRNFMQLI	46
HLA-A*03:01	1	1033	1040	8	TAKYFFYS	46
HLA-A*03:01	1	1087	1094	8	LSMPQVNI	46
HLA-A*03:01	1	1115	1122	8	NSDKLIAR	46
HLA-A*03:01	1	469	476	8	SEETITPW	46.25
HLA-A*03:01	1	19	27	9	AVITDEYKV	46.5
HLA-A*03:01	1	90	98	9	MAKVDDSFF	46.5
HLA-A*03:01	1	375	383	9	FIKPILEKM	46.5
HLA-A*03:01	1	847	855	9	LKDDSIDNK	46.5
HLA-A*03:01	1	903	911	9	AERGGLSEL	46.5
HLA-A*03:01	1	1036	1044	9	YFFYSNIMN	46.5
HLA-A*03:01	1	1204	1212	9	FELENGRKR	46.5
HLA-A*03:01	1	59	66	8	AEATRLKR	46.5
HLA-A*03:01	1	221	228	8	RLENLIAQ	46.5
HLA-A*03:01	1	548	555	8	IVDLLFKT	46.5
HLA-A*03:01	1	684	691	8	KSDGFANR	46.5
HLA-A*03:01	1	1015	1022	8	VYDVRKMI	46.5
HLA-A*03:01	1	1308	1315	8	NIIHLFTL	46.5
HLA-A*03:01	1	1354	1361	8	GLYETRID	46.5
HLA-A*03:01	1	923	930	8	ETRQITKH	46.8
HLA-A*03:01	1	265	272	8	QLSKDTYD	46.95
HLA-A*03:01	1	47	55	9	LIGALLFDS	47
HLA-A*03:01	1	489	497	9	QSFIERMTN	47
HLA-A*03:01	1	725	733	9	ANLAGSPAI	47
HLA-A*03:01	1	1041	1049	9	NIMNFFKTE	47
HLA-A*03:01	1	1044	1052	9	NFFKTEITL	47
HLA-A*03:01	1	1220	1228	9	LQKGNELAL	47
HLA-A*03:01	1	13	20	8	TNSVGWAV	47
HLA-A*03:01	1	71	78	8	RYTRRKNR	47
HLA-A*03:01	1	81	88	8	YLQEIFSN	47
HLA-A*03:01	1	340	347	8	RQQLPEKY	47
HLA-A*03:01	1	499	506	8	DKNLPNEK	47
HLA-A*03:01	1	1093	1100	8	NIVKKTEV	47.15
HLA-A*03:01	1	399	406	8	LRKQRTFD	47.45
HLA-A*03:01	1	41	49	9	HSIKKNLIG	47.5
HLA-A*03:01	1	85	93	9	IFSNEMAKV	47.5
HLA-A*03:01	1	311	319	9	EITKAPLSA	47.5
HLA-A*03:01	1	545	553	9	KKAIVDLLF	47.5
HLA-A*03:01	1	854	862	9	NKVLTRSDK	47.5
HLA-A*03:01	1	1142	1150	9	SVLVVAKVE	47.5
HLA-A*03:01	1	1336	1344	9	YTSTKEVLD	47.5
HLA-A*03:01	1	41	48	8	HSIKKNLI	47.5
HLA-A*03:01	1	460	467	8	SRFAWMTR	47.5
HLA-A*03:01	1	927	934	8	ITKHVAQI	47.5
HLA-A*03:01	1	971	978	8	QFYKVREI	47.5
HLA-A*03:01	1	1310	1317	8	IHLFTLTN	47.5
HLA-A*03:01	1	1347	1354	8	LIHQSITG	47.5
HLA-A*03:01	1	896	903	8	KFDNLTKA	47.95
HLA-A*03:01	1	64	72	9	LKRTARRRY	48
HLA-A*03:01	1	76	84	9	KNRICYLQE	48
HLA-A*03:01	1	135	143	9	IYHLRKKLV	48
HLA-A*03:01	1	206	214	9	VDAKAILSA	48
HLA-A*03:01	1	385	393	9	GTEELLVKL	48
HLA-A*03:01	1	866	874	9	KSDNVPSEE	48
HLA-A*03:01	1	997	1005	9	LIKKYPKLE	48
HLA-A*03:01	1	1132	1140	9	GGFDSPTVA	48
HLA-A*03:01	1	1273	1281	9	ISEFSKRVI	48
HLA-A*03:01	1	179	186	8	SDVDKLFI	48
HLA-A*03:01	1	237	244	8	LFGNLIAL	48
HLA-A*03:01	1	486	493	8	ASAQSFIE	48
HLA-A*03:01	1	732	739	8	AIKKGILQ	48
HLA-A*03:01	1	1233	1240	8	VNFLYLAS	48
HLA-A*03:01	1	1329	1336	8	TTIDRKRY	48
HLA-A*03:01	1	1334	1341	8	KRYTSTKE	48.3
HLA-A*03:01	1	919	926	8	RQLVETRQ	48.4
HLA-A*03:01	1	128	136	9	YHEKYPTIY	48.5
HLA-A*03:01	1	409	417	9	SIPHQIHLG	48.5
HLA-A*03:01	1	1103	1111	9	GGFSKESIL	48.5
HLA-A*03:01	1	1109	1117	9	SILPKRNSD	48.5
HLA-A*03:01	1	275	282	8	LDNLLAQI	48.5
HLA-A*03:01	1	279	286	8	LAQIGDQY	48.5
HLA-A*03:01	1	301	308	8	LLSDILRV	48.5
HLA-A*03:01	1	546	553	8	KAIVDLLF	48.5
HLA-A*03:01	1	617	624	8	EDIVLTLT	48.5
HLA-A*03:01	1	1134	1141	8	FDSPTVAY	48.5
HLA-A*03:01	1	1060	1067	8	RPLIETNG	48.75
HLA-A*03:01	1	44	52	9	KKNLIGALL	49
HLA-A*03:01	1	222	230	9	LENLIAQLP	49
HLA-A*03:01	1	440	448	9	IEKILTFRI	49
HLA-A*03:01	1	515	523	9	YEYFTVYNE	49
HLA-A*03:01	1	539	547	9	FLSGEQKKA	49
HLA-A*03:01	1	743	751	9	VVDELVKVM	49
HLA-A*03:01	1	989	997	9	LNAVVGTAL	49
HLA-A*03:01	1	1047	1055	9	KTEITLANG	49
HLA-A*03:01	1	1305	1313	9	QAENIIHLF	49
HLA-A*03:01	1	264	271	8	LQLSKDTY	49
HLA-A*03:01	1	295	302	8	NLSDAILL	49
HLA-A*03:01	1	346	353	8	KYKEIFFD	49
HLA-A*03:01	1	1041	1048	8	NIMNFFKT	49
HLA-A*03:01	1	57	64	8	ETAEATRL	49.2
HLA-A*03:01	1	180	188	9	DVDKLFIQL	49.5
HLA-A*03:01	1	234	242	9	KNGLFGNLI	49.5
HLA-A*03:01	1	578	586	9	VEISGVEDR	49.5
HLA-A*03:01	1	1329	1337	9	TTIDRKRYT	49.5
HLA-A*03:01	1	441	448	8	EKILTFRI	49.5
HLA-A*03:01	1	669	676	8	GIRDKQSG	49.5
HLA-A*03:01	1	957	964	8	TLKSKLVS	49.5
HLA-A*03:01	1	1042	1049	8	IMNFFKTE	49.5
HLA-A*03:01	1	17	24	8	GWAVITDE	49.8
HLA-A*03:01	1	74	82	9	RRKNRICYL	50
HLA-A*03:01	1	529	537	9	YVTEGMRKP	50
HLA-A*03:01	1	648	656	9	MKQLKRRRY	50
HLA-A*03:01	1	1029	1037	9	IGKATAKYF	50
HLA-A*03:01	1	1244	1252	9	KLKGSPEDN	50
HLA-A*03:01	1	1265	1273	9	YLDEIIEQI	50
HLA-A*03:01	1	1268	1276	9	EIIEQISEF	50
HLA-A*03:01	1	1322	1330	9	AAFKYFDTT	50
HLA-A*03:01	1	1334	1342	9	KRYTSTKEV	50
HLA-A*03:01	1	14	21	8	NSVGWAVI	50
HLA-A*03:01	1	113	120	8	HERHPIFG	50
HLA-A*03:01	1	915	922	8	GFIKRQLV	50
HLA-A*03:01	1	1231	1238	8	KYVNFLYL	50
HLA-A*03:01	1	1274	1281	8	SEFSKRVI	50
HLA-A*03:01	1	467	474	8	RKSEETIT	50.45
HLA-A*03:01	1	371	379	9	EFYKFIKPI	50.5
HLA-A*03:01	1	418	426	9	ELHAILRRQ	50.5
HLA-A*03:01	1	521	529	9	YNELTKVKY	50.5
HLA-A*03:01	1	650	658	9	QLKRRRYTG	50.5
HLA-A*03:01	1	712	720	9	QVSGQGDSL	50.5
HLA-A*03:01	1	909	917	9	SELDKAGFI	50.5
HLA-A*03:01	1	985	993	9	HDAYLNAVV	50.5
HLA-A*03:01	1	1055	1063	9	GEIRKRPLI	50.5
HLA-A*03:01	1	1312	1320	9	LFTLTNLGA	50.5
HLA-A*03:01	1	130	137	8	EKYPTIYH	50.5
HLA-A*03:01	1	189	196	8	VQTYNQLF	50.5
HLA-A*03:01	1	241	248	8	LIALSLGL	50.5
HLA-A*03:01	1	621	628	8	LTLTLFED	50.5
HLA-A*03:01	1	662	669	8	LSRKLING	50.5
HLA-A*03:01	1	754	761	8	HKPENIVI	50.5
HLA-A*03:01	1	1164	1171	8	LGITIMER	50.5
HLA-A*03:01	1	53	60	8	FDSGETAE	50.75
HLA-A*03:01	1	1064	1071	8	ETNGETGE	50.75
HLA-A*03:01	1	1046	1053	8	FKTEITLA	50.95
HLA-A*03:01	1	71	79	9	RYTRRKNRI	51
HLA-A*03:01	1	194	202	9	QLFEENPIN	51
HLA-A*03:01	1	367	375	9	ASQEEFYKF	51
HLA-A*03:01	1	915	923	9	GFIKRQLVE	51
HLA-A*03:01	1	405	412	8	FDNGSIPH	51
HLA-A*03:01	1	485	492	8	GASAQSFI	51
HLA-A*03:01	1	647	654	8	VMKQLKRR	51
HLA-A*03:01	1	726	733	8	NLAGSPAI	51
HLA-A*03:01	1	823	830	8	YVDQELDI	51
HLA-A*03:01	1	1258	1265	8	FVEQHKHY	51
HLA-A*03:01	1	799	806	8	HPVENTQL	51.3
HLA-A*03:01	1	308	315	8	VNTEITKA	51.45
HLA-A*03:01	1	381	388	8	EKMDGTEE	51.45
HLA-A*03:01	1	113	121	9	HERHPIFGN	51.5
HLA-A*03:01	1	149	157	9	ADLRLIYLA	51.5
HLA-A*03:01	1	472	480	9	TITPWNFEE	51.5
HLA-A*03:01	1	690	698	9	NRNFMQLIH	51.5
HLA-A*03:01	1	1056	1064	9	EIRKRPLIE	51.5
HLA-A*03:01	1	1275	1283	9	EFSKRVILA	51.5
HLA-A*03:01	1	151	158	8	LRLIYLAL	51.5
HLA-A*03:01	1	176	183	8	PDNSDVDK	51.5
HLA-A*03:01	1	194	201	8	QLFEENPI	51.5
HLA-A*03:01	1	371	378	8	EFYKFIKP	51.5
HLA-A*03:01	1	594	601	8	YHDLLKII	51.5
HLA-A*03:01	1	749	756	8	KVMGRHKP	51.5
HLA-A*03:01	1	920	927	8	QLVETRQI	51.5
HLA-A*03:01	1	1105	1112	8	FSKESILP	51.5
HLA-A*03:01	1	853	860	8	DNKVLTRS	51.8
HLA-A*03:01	1	349	357	9	EIFFDQSKN	52
HLA-A*03:01	1	678	686	9	TILDFLKSD	52
HLA-A*03:01	1	682	690	9	FLKSDGFAN	52
HLA-A*03:01	1	159	166	8	AHMIKFRG	52
HLA-A*03:01	1	191	198	8	TYNQLFEE	52
HLA-A*03:01	1	235	242	8	NGLFGNLI	52
HLA-A*03:01	1	236	243	8	GLFGNLIA	52
HLA-A*03:01	1	638	645	8	TYAHLFDD	52
HLA-A*03:01	1	1189	1196	8	EVKKDLII	52
HLA-A*03:01	1	1248	1255	8	SPEDNEQK	52
HLA-A*03:01	1	1332	1339	8	DRKRYTST	52.45
HLA-A*03:01	1	407	415	9	NGSIPHQIH	52.5
HLA-A*03:01	1	488	496	9	AQSFIERMT	52.5
HLA-A*03:01	1	684	692	9	KSDGFANRN	52.5
HLA-A*03:01	1	790	798	9	ELGSQILKE	52.5
HLA-A*03:01	1	791	799	9	LGSQILKEH	52.5
HLA-A*03:01	1	1196	1204	9	IKLPKYSLF	52.5
HLA-A*03:01	1	1206	1214	9	LENGRKRML	52.5
HLA-A*03:01	1	224	231	8	NLIAQLPG	52.5
HLA-A*03:01	1	247	254	8	GLTPNFKS	52.5
HLA-A*03:01	1	484	491	8	KGASAQSF	52.5
HLA-A*03:01	1	912	919	8	DKAGFIKR	52.5
HLA-A*03:01	1	1290	1297	8	VLSAYNKH	52.5
HLA-A*03:01	1	633	640	8	EERLKTYA	52.8
HLA-A*03:01	1	126	134	9	VAYHEKYPT	53
HLA-A*03:01	1	178	186	9	NSDVDKLFI	53
HLA-A*03:01	1	429	437	9	FYPFLKDNR	53
HLA-A*03:01	1	485	493	9	GASAQSFIE	53
HLA-A*03:01	1	524	532	9	LTKVKYVTE	53
HLA-A*03:01	1	600	608	9	IIKDKDFLD	53
HLA-A*03:01	1	695	703	9	QLIHDDSLT	53
HLA-A*03:01	1	740	748	9	TVKVVDELV	53
HLA-A*03:01	1	902	910	9	KAERGGLSE	53
HLA-A*03:01	1	990	998	9	NAVVGTALI	53
HLA-A*03:01	1	1094	1102	9	IVKKTEVQT	53
HLA-A*03:01	1	1320	1328	9	APAAFKYFD	53
HLA-A*03:01	1	253	260	8	KSNFDLAE	53
HLA-A*03:01	1	277	284	8	NLLAQIGD	53
HLA-A*03:01	1	468	475	8	KSEETITP	53
HLA-A*03:01	1	565	572	8	KEDYFKKI	53
HLA-A*03:01	1	660	667	8	GRLSRKLI	53
HLA-A*03:01	1	929	936	8	KHVAQILD	53
HLA-A*03:01	1	27	35	9	VPSKKFKVL	53.5
HLA-A*03:01	1	277	285	9	NLLAQIGDQ	53.5
HLA-A*03:01	1	916	924	9	FIKRQLVET	53.5
HLA-A*03:01	1	1285	1293	9	ANLDKVLSA	53.5
HLA-A*03:01	1	48	55	8	IGALLFDS	53.5
HLA-A*03:01	1	64	71	8	LKRTARRR	53.5
HLA-A*03:01	1	67	74	8	TARRRYTR	53.5
HLA-A*03:01	1	938	945	8	RMNTKYDE	53.5
HLA-A*03:01	1	1022	1029	8	IAKSEQEI	53.5
HLA-A*03:01	1	1065	1072	8	TNGETGEI	53.5
HLA-A*03:01	1	1067	1074	8	GETGEIVW	53.5
HLA-A*03:01	1	1124	1131	8	KDWDPKKY	53.5
HLA-A*03:01	1	1322	1329	8	AAFKYFDT	53.5
HLA-A*03:01	1	764	771	8	ARENQTTQ	53.55
HLA-A*03:01	1	55	63	9	SGETAEATR	54
HLA-A*03:01	1	95	103	9	DSFFHRLEE	54
HLA-A*03:01	1	216	224	9	LSKSRRLEN	54
HLA-A*03:01	1	473	481	9	ITPWNFEEV	54
HLA-A*03:01	1	753	761	9	RHKPENIVI	54
HLA-A*03:01	1	976	984	9	REINNYHHA	54
HLA-A*03:01	1	1316	1324	9	TNLGAPAAF	54
HLA-A*03:01	1	1357	1365	9	ETRIDLSQL	54
HLA-A*03:01	1	72	79	8	YTRRKNRI	54
HLA-A*03:01	1	165	172	8	RGHFLIEG	54
HLA-A*03:01	1	206	213	8	VDAKAILS	54
HLA-A*03:01	1	290	297	8	FLAAKNLS	54
HLA-A*03:01	1	315	322	8	APLSASMI	54
HLA-A*03:01	1	338	345	8	LVRQQLPE	54
HLA-A*03:01	1	369	376	8	QEEFYKFI	54
HLA-A*03:01	1	407	414	8	NGSIPHQI	54
HLA-A*03:01	1	409	416	8	SIPHQIHL	54
HLA-A*03:01	1	632	639	8	IEERLKTY	54
HLA-A*03:01	1	674	681	8	QSGKTILD	54
HLA-A*03:01	1	887	894	8	LNAKLITQ	54
HLA-A*03:01	1	921	928	8	LVETRQIT	54
HLA-A*03:01	1	981	988	8	YHHAHDAY	54
HLA-A*03:01	1	1236	1243	8	LYLASHYE	54
HLA-A*03:01	1	1355	1362	8	LYETRIDL	54
HLA-A*03:01	1	13	21	9	TNSVGWAVI	54.5
HLA-A*03:01	1	72	80	9	YTRRKNRIC	54.5
HLA-A*03:01	1	200	208	9	PINASGVDA	54.5
HLA-A*03:01	1	247	255	9	GLTPNFKSN	54.5
HLA-A*03:01	1	281	289	9	QIGDQYADL	54.5
HLA-A*03:01	1	370	378	9	EEFYKFIKP	54.5
HLA-A*03:01	1	491	499	9	FIERMTNFD	54.5
HLA-A*03:01	1	794	802	9	QILKEHPVE	54.5
HLA-A*03:01	1	1070	1078	9	GEIVWDKGR	54.5
HLA-A*03:01	1	18	25	8	WAVITDEY	54.5
HLA-A*03:01	1	656	663	8	YTGWGRLS	54.5
HLA-A*03:01	1	783	790	8	RIEEGIKE	54.5
HLA-A*03:01	1	789	796	8	KELGSQIL	54.5
HLA-A*03:01	1	881	888	8	NYWRQLLN	54.5
HLA-A*03:01	1	1158	1165	8	KSVKELLG	54.5
HLA-A*03:01	1	1172	1179	8	SSFEKNPI	54.5
HLA-A*03:01	1	1176	1183	8	KNPIDFLE	54.5
HLA-A*03:01	1	1188	1195	8	KEVKKDLI	54.5
HLA-A*03:01	1	1198	1205	8	LPKYSLFE	54.5
HLA-A*03:01	1	1314	1321	8	TLTNLGAP	54.5
HLA-A*03:01	1	233	241	9	KKNGLFGNL	55
HLA-A*03:01	1	362	370	9	YIDGGASQE	55
HLA-A*03:01	1	532	540	9	EGMRKPAFL	55
HLA-A*03:01	1	694	702	9	MQLIHDDSL	55
HLA-A*03:01	1	821	829	9	DMYVDQELD	55
HLA-A*03:01	1	859	867	9	RSDKNRGKS	55
HLA-A*03:01	1	1136	1144	9	SPTVAYSVL	55
HLA-A*03:01	1	1328	1336	9	DTTIDRKRY	55
HLA-A*03:01	1	80	87	8	CYLQEIFS	55
HLA-A*03:01	1	149	156	8	ADLRLIYL	55
HLA-A*03:01	1	678	685	8	TILDFLKS	55
HLA-A*03:01	1	892	899	8	ITQRKFDN	55
HLA-A*03:01	1	125	133	9	EVAYHEKYP	55.5
HLA-A*03:01	1	181	189	9	VDKLFIQLV	55.5
HLA-A*03:01	1	508	516	9	LPKHSLLYE	55.5
HLA-A*03:01	1	548	556	9	IVDLLFKTN	55.5
HLA-A*03:01	1	778	786	9	RERMKRIEE	55.5
HLA-A*03:01	1	1045	1053	9	FFKTEITLA	55.5
HLA-A*03:01	1	1150	1158	9	EKGKSKKLK	55.5
HLA-A*03:01	1	1159	1167	9	SVKELLGIT	55.5
HLA-A*03:01	1	1188	1196	9	KEVKKDLII	55.5
HLA-A*03:01	1	1239	1247	9	ASHYEKLKG	55.5
HLA-A*03:01	1	42	49	8	SIKKNLIG	55.5
HLA-A*03:01	1	285	292	8	QYADLFLA	55.5
HLA-A*03:01	1	421	428	8	AILRRQED	55.5
HLA-A*03:01	1	473	480	8	ITPWNFEE	55.5
HLA-A*03:01	1	663	670	8	SRKLINGI	55.5
HLA-A*03:01	1	916	923	8	FIKRQLVE	55.5
HLA-A*03:01	1	951	958	8	REVKVITL	55.5
HLA-A*03:01	1	978	985	8	INNYHHAH	55.5
HLA-A*03:01	1	1051	1058	8	TLANGEIR	55.5
HLA-A*03:01	1	1056	1063	8	EIRKRPLI	55.5
HLA-A*03:01	1	1291	1298	8	LSAYNKHR	55.5
HLA-A*03:01	1	1303	1310	8	REQAENII	55.5
HLA-A*03:01	1	116	124	9	HPIFGNIVD	56
HLA-A*03:01	1	274	282	9	DLDNLLAQI	56
HLA-A*03:01	1	289	297	9	LFLAAKNLS	56
HLA-A*03:01	1	571	579	9	KIECFDSVE	56
HLA-A*03:01	1	633	641	9	EERLKTYAH	56
HLA-A*03:01	1	879	887	9	MKNYWRQLL	56
HLA-A*03:01	1	1335	1343	9	RYTSTKEVL	56
HLA-A*03:01	1	16	23	8	VGWAVITD	56
HLA-A*03:01	1	111	118	8	KKHERHPI	56
HLA-A*03:01	1	152	159	8	RLIYLALA	56
HLA-A*03:01	1	219	226	8	SRRLENLI	56
HLA-A*03:01	1	233	240	8	KKNGLFGN	56
HLA-A*03:01	1	655	662	8	RYTGWGRL	56
HLA-A*03:01	1	724	731	8	IANLAGSP	56
HLA-A*03:01	1	758	765	8	NIVIEMAR	56
HLA-A*03:01	1	777	784	8	SRERMKRI	56
HLA-A*03:01	1	930	937	8	HVAQILDS	56
HLA-A*03:01	1	1082	1089	8	TVRKVLSM	56
HLA-A*03:01	1	21	29	9	ITDEYKVPS	56.5
HLA-A*03:01	1	372	380	9	FYKFIKPIL	56.5
HLA-A*03:01	1	501	509	9	NLPNEKVLP	56.5
HLA-A*03:01	1	666	674	9	LINGIRDKQ	56.5
HLA-A*03:01	1	793	801	9	SQILKEHPV	56.5
HLA-A*03:01	1	117	124	8	PIFGNIVD	56.5
HLA-A*03:01	1	223	230	8	ENLIAQLP	56.5
HLA-A*03:01	1	242	249	8	IALSLGLT	56.5
HLA-A*03:01	1	400	407	8	RKQRTFDN	56.5
HLA-A*03:01	1	535	542	8	RKPAFLSG	56.5
HLA-A*03:01	1	1121	1128	8	ARKKDWDP	56.5
HLA-A*03:01	1	1129	1136	8	KKYGGFDS	56.5
HLA-A*03:01	1	1262	1269	8	HKHYLDEI	56.5
HLA-A*03:01	1	127	135	9	AYHEKYPTI	57
HLA-A*03:01	1	291	299	9	LAAKNLSDA	57
HLA-A*03:01	1	383	391	9	MDGTEELLV	57
HLA-A*03:01	1	531	539	9	TEGMRKPAF	57
HLA-A*03:01	1	755	763	9	KPENIVIEM	57
HLA-A*03:01	1	763	771	9	MARENQTTQ	57
HLA-A*03:01	1	964	972	9	SDFRKDFQF	57
HLA-A*03:01	1	1015	1023	9	VYDVRKMIA	57
HLA-A*03:01	1	1172	1180	9	SSFEKNPID	57
HLA-A*03:01	1	293	300	8	AKNLSDAI	57
HLA-A*03:01	1	312	319	8	ITKAPLSA	57
HLA-A*03:01	1	692	699	8	NFMQLIHD	57
HLA-A*03:01	1	711	718	8	AQVSGQGD	57
HLA-A*03:01	1	730	737	8	SPAIKKGI	57
HLA-A*03:01	1	746	753	8	ELVKVMGR	57
HLA-A*03:01	1	845	852	8	SFLKDDSI	57
HLA-A*03:01	1	902	909	8	KAERGGLS	57
HLA-A*03:01	1	1263	1270	8	KHYLDEII	57
HLA-A*03:01	1	1264	1271	8	HYLDEIIE	57
HLA-A*03:01	1	1272	1279	8	QISEFSKR	57
HLA-A*03:01	1	122	130	9	IVDEVAYHE	57.5
HLA-A*03:01	1	186	194	9	IQLVQTYNQ	57.5
HLA-A*03:01	1	471	479	9	ETITPWNFE	57.5
HLA-A*03:01	1	751	759	9	MGRHKPENI	57.5
HLA-A*03:01	1	765	773	9	RENQTTQKG	57.5
HLA-A*03:01	1	776	784	9	NSRERMKRI	57.5
HLA-A*03:01	1	952	960	9	EVKVITLKS	57.5
HLA-A*03:01	1	1151	1159	9	KGKSKKLKS	57.5
HLA-A*03:01	1	1198	1206	9	LPKYSLFEL	57.5
HLA-A*03:01	1	1263	1271	9	KHYLDEIIE	57.5
HLA-A*03:01	1	1304	1312	9	EQAENIIHL	57.5
HLA-A*03:01	1	147	154	8	DKADLRLI	57.5
HLA-A*03:01	1	358	365	8	GYAGYIDG	57.5
HLA-A*03:01	1	424	431	8	RRQEDFYP	57.5
HLA-A*03:01	1	683	690	8	LKSDGFAN	57.5
HLA-A*03:01	1	769	776	8	TTQKGQKN	57.5
HLA-A*03:01	1	829	836	8	DINRLSDY	57.5
HLA-A*03:01	1	1034	1041	8	AKYFFYSN	57.5
HLA-A*03:01	1	1350	1357	8	QSITGLYE	57.5
HLA-A*03:01	1	112	120	9	KHERHPIFG	58
HLA-A*03:01	1	304	312	9	DILRVNTEI	58
HLA-A*03:01	1	432	440	9	FLKDNREKI	58
HLA-A*03:01	1	655	663	9	RYTGWGRLS	58
HLA-A*03:01	1	687	695	9	GFANRNFMQ	58
HLA-A*03:01	1	705	713	9	KEDIQKAQV	58
HLA-A*03:01	1	721	729	9	HEHIANLAG	58
HLA-A*03:01	1	813	821	9	LYYLQNGRD	58
HLA-A*03:01	1	824	832	9	VDQELDINR	58
HLA-A*03:01	1	1043	1051	9	MNFFKTEIT	58
HLA-A*03:01	1	36	43	8	GNTDRHSI	58
HLA-A*03:01	1	114	121	8	ERHPIFGN	58
HLA-A*03:01	1	122	129	8	IVDEVAYH	58
HLA-A*03:01	1	125	132	8	EVAYHEKY	58
HLA-A*03:01	1	164	171	8	FRGHFLIE	58
HLA-A*03:01	1	181	188	8	VDKLFIQL	58
HLA-A*03:01	1	182	189	8	DKLFIQLV	58
HLA-A*03:01	1	336	343	8	KALVRQQL	58
HLA-A*03:01	1	653	660	8	RRRYTGWG	58
HLA-A*03:01	1	699	706	8	DDSLTFKE	58
HLA-A*03:01	1	707	714	8	DIQKAQVS	58
HLA-A*03:01	1	1057	1064	8	IRKRPLIE	58
HLA-A*03:01	1	1197	1204	8	KLPKYSLF	58
HLA-A*03:01	1	1227	1234	8	ALPSKYVN	58
HLA-A*03:01	1	1253	1260	8	EQKQLFVE	58
HLA-A*03:01	1	1257	1264	8	LFVEQHKH	58
HLA-A*03:01	1	1297	1304	8	HRDKPIRE	58
HLA-A*03:01	1	1300	1307	8	KPIREQAE	58
HLA-A*03:01	1	144	152	9	DSTDKADLR	58.5
HLA-A*03:01	1	388	396	9	ELLVKLNRE	58.5
HLA-A*03:01	1	437	445	9	REKIEKILT	58.5
HLA-A*03:01	1	680	688	9	LDFLKSDGF	58.5
HLA-A*03:01	1	708	716	9	IQKAQVSGQ	58.5
HLA-A*03:01	1	981	989	9	YHHAHDAYL	58.5
HLA-A*03:01	1	1269	1277	9	IIEQISEFS	58.5
HLA-A*03:01	1	3	10	8	KKYSIGLD	58.5
HLA-A*03:01	1	30	37	8	KKFKVLGN	58.5
HLA-A*03:01	1	96	103	8	SFFHRLEE	58.5
HLA-A*03:01	1	121	128	8	NIVDEVAY	58.5
HLA-A*03:01	1	260	267	8	EDAKLQLS	58.5
HLA-A*03:01	1	343	350	8	LPEKYKEI	58.5
HLA-A*03:01	1	398	405	8	LLRKQRTF	58.5
HLA-A*03:01	1	575	582	8	FDSVEISG	58.5
HLA-A*03:01	1	596	603	8	DLLKIIKD	58.5
HLA-A*03:01	1	601	608	8	IKDKDFLD	58.5
HLA-A*03:01	1	701	708	8	SLTFKEDI	58.5
HLA-A*03:01	1	763	770	8	MARENQTT	58.5
HLA-A*03:01	1	766	773	8	ENQTTQKG	58.5
HLA-A*03:01	1	834	841	8	SDYDVDHI	58.5
HLA-A*03:01	1	836	843	8	YDVDHIVP	58.5
HLA-A*03:01	1	890	897	8	KLITQRKF	58.5
HLA-A*03:01	1	933	940	8	QILDSRMN	58.5
HLA-A*03:01	1	1113	1120	8	KRNSDKLI	58.5
HLA-A*03:01	1	1267	1274	8	DEIIEQIS	58.5
HLA-A*03:01	1	1343	1350	8	LDATLIHQ	58.5
HLA-A*03:01	1	105	113	9	FLVEEDKKH	59
HLA-A*03:01	1	572	580	9	IECFDSVEI	59
HLA-A*03:01	1	663	671	9	SRKLINGIR	59
HLA-A*03:01	1	675	683	9	SGKTILDFL	59
HLA-A*03:01	1	1119	1127	9	LIARKKDWD	59
HLA-A*03:01	1	1200	1208	9	KYSLFELEN	59
HLA-A*03:01	1	1288	1296	9	DKVLSAYNK	59
HLA-A*03:01	1	101	108	8	LEESFLVE	59
HLA-A*03:01	1	276	283	8	DNLLAQIG	59
HLA-A*03:01	1	364	371	8	DGGASQEE	59
HLA-A*03:01	1	570	577	8	KKIECFDS	59
HLA-A*03:01	1	734	741	8	KKGILQTV	59
HLA-A*03:01	1	1268	1275	8	EIIEQISE	59
HLA-A*03:01	1	1304	1311	8	EQAENIIH	59
HLA-A*03:01	1	89	97	9	EMAKVDDSF	59.5
HLA-A*03:01	1	249	257	9	TPNFKSNFD	59.5
HLA-A*03:01	1	265	273	9	QLSKDTYDD	59.5
HLA-A*03:01	1	319	327	9	ASMIKRYDE	59.5
HLA-A*03:01	1	445	453	9	TFRIPYYVG	59.5
HLA-A*03:01	1	536	544	9	KPAFLSGEQ	59.5
HLA-A*03:01	1	616	624	9	LEDIVLTLT	59.5
HLA-A*03:01	1	1100	1108	9	VQTGGFSKE	59.5
HLA-A*03:01	1	1323	1331	9	AFKYFDTTI	59.5
HLA-A*03:01	1	215	222	8	RLSKSRRL	59.5
HLA-A*03:01	1	291	298	8	LAAKNLSD	59.5
HLA-A*03:01	1	577	584	8	SVEISGVE	59.5
HLA-A*03:01	1	802	809	8	ENTQLQNE	59.5
HLA-A*03:01	1	953	960	8	VKVITLKS	59.5
HLA-A*03:01	1	1058	1065	8	RKRPLIET	59.5
HLA-A*03:01	1	1096	1103	8	KKTEVQTG	59.5
HLA-A*03:01	1	1216	1223	8	SAGELQKG	59.5
HLA-A*03:01	1	158	166	9	LAHMIKFRG	60
HLA-A*03:01	1	235	243	9	NGLFGNLIA	60
HLA-A*03:01	1	237	245	9	LFGNLIALS	60
HLA-A*03:01	1	258	266	9	LAEDAKLQL	60
HLA-A*03:01	1	583	591	9	VEDRFNASL	60
HLA-A*03:01	1	730	738	9	SPAIKKGIL	60
HLA-A*03:01	1	808	816	9	NEKLYLYYL	60
HLA-A*03:01	1	1129	1137	9	KKYGGFDSP	60
HLA-A*03:01	1	1174	1182	9	FEKNPIDFL	60
HLA-A*03:01	1	6	13	8	SIGLDIGT	60
HLA-A*03:01	1	66	73	8	RTARRRYT	60
HLA-A*03:01	1	345	352	8	EKYKEIFF	60
HLA-A*03:01	1	366	373	8	GASQEEFY	60
HLA-A*03:01	1	445	452	8	TFRIPYYV	60
HLA-A*03:01	1	533	540	8	GMRKPAFL	60
HLA-A*03:01	1	688	695	8	FANRNFMQ	60
HLA-A*03:01	1	839	846	8	DHIVPQSF	60
HLA-A*03:01	1	1213	1220	8	MLASAGEL	60
HLA-A*03:01	1	1276	1283	8	FSKRVILA	60
HLA-A*03:01	1	93	101	9	VDDSFFHRL	60.5
HLA-A*03:01	1	318	326	9	SASMIKRYD	60.5
HLA-A*03:01	1	324	332	9	RYDEHHQDL	60.5
HLA-A*03:01	1	368	376	9	SQEEFYKFI	60.5
HLA-A*03:01	1	984	992	9	AHDAYLNAV	60.5
HLA-A*03:01	1	1123	1131	9	KKDWDPKKY	60.5
HLA-A*03:01	1	1185	1193	9	KGYKEVKKD	60.5
HLA-A*03:01	1	27	34	8	VPSKKFKV	60.5
HLA-A*03:01	1	31	38	8	KFKVLGNT	60.5
HLA-A*03:01	1	132	139	8	YPTIYHLR	60.5
HLA-A*03:01	1	145	152	8	STDKADLR	60.5
HLA-A*03:01	1	200	207	8	PINASGVD	60.5
HLA-A*03:01	1	297	304	8	SDAILLSD	60.5
HLA-A*03:01	1	298	305	8	DAILLSDI	60.5
HLA-A*03:01	1	302	309	8	LSDILRVN	60.5
HLA-A*03:01	1	428	435	8	DFYPFLKD	60.5
HLA-A*03:01	1	506	513	8	KVLPKHSL	60.5
HLA-A*03:01	1	512	519	8	SLLYEYFT	60.5
HLA-A*03:01	1	543	550	8	EQKKAIVD	60.5
HLA-A*03:01	1	627	634	8	EDREMIEE	60.5
HLA-A*03:01	1	847	854	8	LKDDSIDN	60.5
HLA-A*03:01	1	903	910	8	AERGGLSE	60.5
HLA-A*03:01	1	945	952	8	ENDKLIRE	60.5
HLA-A*03:01	1	973	980	8	YKVREINN	60.5
HLA-A*03:01	1	983	990	8	HAHDAYLN	60.5
HLA-A*03:01	1	1045	1052	8	FFKTEITL	60.5
HLA-A*03:01	1	1195	1202	8	IIKLPKYS	60.5
HLA-A*03:01	1	1201	1208	8	YSLFELEN	60.5
HLA-A*03:01	1	1203	1210	8	LFELENGR	60.5
HLA-A*03:01	1	1266	1273	8	LDEIIEQI	60.5
HLA-A*03:01	1	1279	1286	8	RVILADAN	60.5
HLA-A*03:01	1	410	418	9	IPHQIHLGE	61
HLA-A*03:01	1	862	870	9	KNRGKSDNV	61
HLA-A*03:01	1	169	176	8	LIEGDLNP	61
HLA-A*03:01	1	204	211	8	SGVDAKAI	61
HLA-A*03:01	1	352	359	8	FDQSKNGY	61
HLA-A*03:01	1	397	404	8	DLLRKQRT	61
HLA-A*03:01	1	610	617	8	EENEDILE	61
HLA-A*03:01	1	625	632	8	LFEDREMI	61
HLA-A*03:01	1	648	655	8	MKQLKRRR	61
HLA-A*03:01	1	697	704	8	IHDDSLTF	61
HLA-A*03:01	1	723	730	8	HIANLAGS	61
HLA-A*03:01	1	779	786	8	ERMKRIEE	61
HLA-A*03:01	1	791	798	8	LGSQILKE	61
HLA-A*03:01	1	943	950	8	YDENDKLI	61
HLA-A*03:01	1	1072	1079	8	IVWDKGRD	61
HLA-A*03:01	1	1174	1181	8	FEKNPIDF	61
HLA-A*03:01	1	1180	1187	8	DFLEAKGY	61
HLA-A*03:01	1	1209	1216	8	GRKRMLAS	61
HLA-A*03:01	1	302	310	9	LSDILRVNT	61.5
HLA-A*03:01	1	820	828	9	RDMYVDQEL	61.5
HLA-A*03:01	1	838	846	9	VDHIVPQSF	61.5
HLA-A*03:01	1	881	889	9	NYWRQLLNA	61.5
HLA-A*03:01	1	923	931	9	ETRQITKHV	61.5
HLA-A*03:01	1	1091	1099	9	QVNIVKKTE	61.5
HLA-A*03:01	1	1330	1338	9	TIDRKRYTS	61.5
HLA-A*03:01	1	51	58	8	LLFDSGET	61.5
HLA-A*03:01	1	128	135	8	YHEKYPTI	61.5
HLA-A*03:01	1	332	339	8	LTLLKALV	61.5
HLA-A*03:01	1	448	455	8	IPYYVGPL	61.5
HLA-A*03:01	1	541	548	8	SGEQKKAI	61.5
HLA-A*03:01	1	567	574	8	DYFKKIEC	61.5
HLA-A*03:01	1	710	717	8	KAQVSGQG	61.5
HLA-A*03:01	1	788	795	8	IKELGSQI	61.5
HLA-A*03:01	1	825	832	8	DQELDINR	61.5
HLA-A*03:01	1	1014	1021	8	KVYDVRKM	61.5
HLA-A*03:01	1	1031	1038	8	KATAKYFF	61.5
HLA-A*03:01	1	1099	1106	8	EVQTGGFS	61.5
HLA-A*03:01	1	111	119	9	KKHERHPIF	62
HLA-A*03:01	1	151	159	9	LRLIYLALA	62
HLA-A*03:01	1	165	173	9	RGHFLIEGD	62
HLA-A*03:01	1	342	350	9	QLPEKYKEI	62
HLA-A*03:01	1	739	747	9	QTVKVVDEL	62
HLA-A*03:01	1	759	767	9	IVIEMAREN	62
HLA-A*03:01	1	1000	1008	9	KYPKLESEF	62
HLA-A*03:01	1	1181	1189	9	FLEAKGYKE	62
HLA-A*03:01	1	1291	1299	9	LSAYNKHRD	62
HLA-A*03:01	1	1296	1304	9	KHRDKPIRE	62
HLA-A*03:01	1	7	14	8	IGLDIGTN	62
HLA-A*03:01	1	34	41	8	VLGNTDRH	62
HLA-A*03:01	1	208	215	8	AKAILSAR	62
HLA-A*03:01	1	321	328	8	MIKRYDEH	62
HLA-A*03:01	1	361	368	8	GYIDGGAS	62
HLA-A*03:01	1	559	566	8	VTVKQLKE	62
HLA-A*03:01	1	781	788	8	MKRIEEGI	62
HLA-A*03:01	1	999	1006	8	KKYPKLES	62
HLA-A*03:01	1	1223	1230	8	GNELALPS	62
HLA-A*03:01	1	1232	1239	8	YVNFLYLA	62
HLA-A*03:01	1	1234	1241	8	NFLYLASH	62
HLA-A*03:01	1	1242	1249	8	YEKLKGSP	62
HLA-A*03:01	1	1307	1314	8	ENIIHLFT	62
HLA-A*03:01	1	1312	1319	8	LFTLTNLG	62
HLA-A*03:01	1	11	19	9	IGTNSVGWA	62.5
HLA-A*03:01	1	309	317	9	NTEITKAPL	62.5
HLA-A*03:01	1	389	397	9	LLVKLNRED	62.5
HLA-A*03:01	1	390	398	9	LVKLNREDL	62.5
HLA-A*03:01	1	876	884	9	VKKMKNYWR	62.5
HLA-A*03:01	1	895	903	9	RKFDNLTKA	62.5
HLA-A*03:01	1	1024	1032	9	KSEQEIGKA	62.5
HLA-A*03:01	1	1033	1041	9	TAKYFFYSN	62.5
HLA-A*03:01	1	1080	1088	9	FATVRKVLS	62.5
HLA-A*03:01	1	240	247	8	NLIALSLG	62.5
HLA-A*03:01	1	447	454	8	RIPYYVGP	62.5
HLA-A*03:01	1	672	679	8	DKQSGKTI	62.5
HLA-A*03:01	1	712	719	8	QVSGQGDS	62.5
HLA-A*03:01	1	715	722	8	GQGDSLHE	62.5
HLA-A*03:01	1	717	724	8	GDSLHEHI	62.5
HLA-A*03:01	1	832	839	8	RLSDYDVD	62.5
HLA-A*03:01	1	842	849	8	VPQSFLKD	62.5
HLA-A*03:01	1	1075	1082	8	DKGRDFAT	62.5
HLA-A*03:01	1	1103	1110	8	GGFSKESI	62.5
HLA-A*03:01	1	1109	1116	8	SILPKRNS	62.5
HLA-A*03:01	1	1277	1284	8	SKRVILAD	62.5
HLA-A*03:01	1	1295	1302	8	NKHRDKPI	62.5
HLA-A*03:01	1	1360	1367	8	IDLSQLGG	62.5
HLA-A*03:01	1	98	106	9	FHRLEESFL	63
HLA-A*03:01	1	117	125	9	PIFGNIVDE	63
HLA-A*03:01	1	264	272	9	LQLSKDTYD	63
HLA-A*03:01	1	357	365	9	NGYAGYIDG	63
HLA-A*03:01	1	360	368	9	AGYIDGGAS	63
HLA-A*03:01	1	844	852	9	QSFLKDDSI	63
HLA-A*03:01	1	987	995	9	AYLNAVVGT	63
HLA-A*03:01	1	77	84	8	NRICYLQE	63
HLA-A*03:01	1	453	460	8	GPLARGNS	63
HLA-A*03:01	1	480	487	8	EVVDKGAS	63
HLA-A*03:01	1	497	504	8	NFDKNLPN	63
HLA-A*03:01	1	635	642	8	RLKTYAHL	63
HLA-A*03:01	1	778	785	8	RERMKRIE	63
HLA-A*03:01	1	965	972	8	DFRKDFQF	63
HLA-A*03:01	1	1147	1154	8	AKVEKGKS	63
HLA-A*03:01	1	1191	1198	8	KKDLIIKL	63
HLA-A*03:01	1	1218	1225	8	GELQKGNE	63
HLA-A*03:01	1	1361	1368	8	DLSQLGGD	63
HLA-A*03:01	1	10	18	9	DIGTNSVGW	63.5
HLA-A*03:01	1	107	115	9	VEEDKKHER	63.5
HLA-A*03:01	1	283	291	9	GDQYADLFL	63.5
HLA-A*03:01	1	401	409	9	KQRTFDNGS	63.5
HLA-A*03:01	1	487	495	9	SAQSFIERM	63.5
HLA-A*03:01	1	496	504	9	TNFDKNLPN	63.5
HLA-A*03:01	1	500	508	9	KNLPNEKVL	63.5
HLA-A*03:01	1	852	860	9	IDNKVLTRS	63.5
HLA-A*03:01	1	908	916	9	LSELDKAGF	63.5
HLA-A*03:01	1	920	928	9	QLVETRQIT	63.5
HLA-A*03:01	1	943	951	9	YDENDKLIR	63.5
HLA-A*03:01	1	319	326	8	ASMIKRYD	63.5
HLA-A*03:01	1	380	387	8	LEKMDGTE	63.5
HLA-A*03:01	1	602	609	8	KDKDFLDN	63.5
HLA-A*03:01	1	631	638	8	MIEERLKT	63.5
HLA-A*03:01	1	814	821	8	YYLQNGRD	63.5
HLA-A*03:01	1	828	835	8	LDINRLSD	63.5
HLA-A*03:01	1	931	938	8	VAQILDSR	63.5
HLA-A*03:01	1	1119	1126	8	LIARKKDW	63.5
HLA-A*03:01	1	1128	1135	8	PKKYGGFD	63.5
HLA-A*03:01	1	1166	1173	8	ITIMERSS	63.5
HLA-A*03:01	1	1240	1247	8	SHYEKLKG	63.5
HLA-A*03:01	1	1261	1268	8	QHKHYLDE	63.5
HLA-A*03:01	1	20	28	9	VITDEYKVP	64
HLA-A*03:01	1	30	38	9	KKFKVLGNT	64
HLA-A*03:01	1	166	174	9	GHFLIEGDL	64
HLA-A*03:01	1	239	247	9	GNLIALSLG	64
HLA-A*03:01	1	292	300	9	AAKNLSDAI	64
HLA-A*03:01	1	523	531	9	ELTKVKYVT	64
HLA-A*03:01	1	579	587	9	EISGVEDRF	64
HLA-A*03:01	1	623	631	9	LTLFEDREM	64
HLA-A*03:01	1	978	986	9	INNYHHAHD	64
HLA-A*03:01	1	1084	1092	9	RKVLSMPQV	64
HLA-A*03:01	1	1337	1345	9	TSTKEVLDA	64
HLA-A*03:01	1	679	686	8	ILDFLKSD	64
HLA-A*03:01	1	821	828	8	DMYVDQEL	64
HLA-A*03:01	1	860	867	8	SDKNRGKS	64
HLA-A*03:01	1	877	884	8	KKMKNYWR	64
HLA-A*03:01	1	56	64	9	GETAEATRL	64.5
HLA-A*03:01	1	173	181	9	DLNPDNSDV	64.5
HLA-A*03:01	1	414	422	9	IHLGELHAI	64.5
HLA-A*03:01	1	516	524	9	EYFTVYNEL	64.5
HLA-A*03:01	1	632	640	9	IEERLKTYA	64.5
HLA-A*03:01	1	891	899	9	LITQRKFDN	64.5
HLA-A*03:01	1	1208	1216	9	NGRKRMLAS	64.5
HLA-A*03:01	1	270	277	8	TYDDDLDN	64.5
HLA-A*03:01	1	411	418	8	PHQIHLGE	64.5
HLA-A*03:01	1	438	445	8	EKIEKILT	64.5
HLA-A*03:01	1	466	473	8	TRKSEETI	64.5
HLA-A*03:01	1	616	623	8	LEDIVLTL	64.5
HLA-A*03:01	1	752	759	8	GRHKPENI	64.5
HLA-A*03:01	1	801	808	8	VENTQLQN	64.5
HLA-A*03:01	1	944	951	8	DENDKLIR	64.5
HLA-A*03:01	1	960	967	8	SKLVSDFR	64.5
HLA-A*03:01	1	1143	1150	8	VLVVAKVE	64.5
HLA-A*03:01	1	1265	1272	8	YLDEIIEQ	64.5
HLA-A*03:01	1	1302	1309	8	IREQAENI	64.5
HLA-A*03:01	1	1306	1313	8	AENIIHLF	64.5
HLA-A*03:01	1	35	43	9	LGNTDRHSI	65
HLA-A*03:01	1	59	67	9	AEATRLKRT	65
HLA-A*03:01	1	124	132	9	DEVAYHEKY	65
HLA-A*03:01	1	297	305	9	SDAILLSDI	65
HLA-A*03:01	1	630	638	9	EMIEERLKT	65
HLA-A*03:01	1	729	737	9	GSPAIKKGI	65
HLA-A*03:01	1	761	769	9	IEMARENQT	65
HLA-A*03:01	1	827	835	9	ELDINRLSD	65
HLA-A*03:01	1	857	865	9	LTRSDKNRG	65
HLA-A*03:01	1	963	971	9	VSDFRKDFQ	65
HLA-A*03:01	1	1331	1339	9	IDRKRYTST	65
HLA-A*03:01	1	180	187	8	DVDKLFIQ	65
HLA-A*03:01	1	213	220	8	SARLSKSR	65
HLA-A*03:01	1	232	239	8	EKKNGLFG	65
HLA-A*03:01	1	494	501	8	RMTNFDKN	65
HLA-A*03:01	1	509	516	8	PKHSLLYE	65
HLA-A*03:01	1	589	596	8	ASLGTYHD	65
HLA-A*03:01	1	612	619	8	NEDILEDI	65
HLA-A*03:01	1	722	729	8	EHIANLAG	65
HLA-A*03:01	1	733	740	8	IKKGILQT	65
HLA-A*03:01	1	776	783	8	NSRERMKR	65
HLA-A*03:01	1	786	793	8	EGIKELGS	65
HLA-A*03:01	1	876	883	8	VKKMKNYW	65
HLA-A*03:01	1	928	935	8	TKHVAQIL	65
HLA-A*03:01	1	1098	1105	8	TEVQTGGF	65
HLA-A*03:01	1	1152	1159	8	GKSKKLKS	65
HLA-A*03:01	1	1281	1288	8	ILADANLD	65
HLA-A*03:01	1	91	99	9	AKVDDSFFH	65.5
HLA-A*03:01	1	203	211	9	ASGVDAKAI	65.5
HLA-A*03:01	1	282	290	9	IGDQYADLF	65.5
HLA-A*03:01	1	622	630	9	TLTLFEDRE	65.5
HLA-A*03:01	1	834	842	9	SDYDVDHIV	65.5
HLA-A*03:01	1	1327	1335	9	FDTTIDRKR	65.5
HLA-A*03:01	1	154	161	8	IYLALAHM	65.5
HLA-A*03:01	1	168	175	8	FLIEGDLN	65.5
HLA-A*03:01	1	446	453	8	FRIPYYVG	65.5
HLA-A*03:01	1	522	529	8	NELTKVKY	65.5
HLA-A*03:01	1	573	580	8	ECFDSVEI	65.5
HLA-A*03:01	1	1199	1206	8	PKYSLFEL	65.5
HLA-A*03:01	1	1222	1229	8	KGNELALP	65.5
HLA-A*03:01	1	1251	1258	8	DNEQKQLF	65.5
HLA-A*03:01	1	6	14	9	SIGLDIGTN	66
HLA-A*03:01	1	115	123	9	RHPIFGNIV	66
HLA-A*03:01	1	350	358	9	IFFDQSKNG	66
HLA-A*03:01	1	522	530	9	NELTKVKYV	66
HLA-A*03:01	1	530	538	9	VTEGMRKPA	66
HLA-A*03:01	1	582	590	9	GVEDRFNAS	66
HLA-A*03:01	1	595	603	9	HDLLKIIKD	66
HLA-A*03:01	1	597	605	9	LLKIIKDKD	66
HLA-A*03:01	1	846	854	9	FLKDDSIDN	66
HLA-A*03:01	1	917	925	9	IKRQLVETR	66
HLA-A*03:01	1	967	975	9	RKDFQFYKV	66
HLA-A*03:01	1	979	987	9	NNYHHAHDA	66
HLA-A*03:01	1	1030	1038	9	GKATAKYFF	66
HLA-A*03:01	1	1106	1114	9	SKESILPKR	66
HLA-A*03:01	1	1350	1358	9	QSITGLYET	66
HLA-A*03:01	1	217	224	8	SKSRRLEN	66
HLA-A*03:01	1	239	246	8	GNLIALSL	66
HLA-A*03:01	1	347	354	8	YKEIFFDQ	66
HLA-A*03:01	1	412	419	8	HQIHLGEL	66
HLA-A*03:01	1	618	625	8	DIVLTLTL	66
HLA-A*03:01	1	693	700	8	FMQLIHDD	66
HLA-A*03:01	1	800	807	8	PVENTQLQ	66
HLA-A*03:01	1	1130	1137	8	KYGGFDSP	66
HLA-A*03:01	1	1192	1199	8	KDLIIKLP	66
HLA-A*03:01	1	231	239	9	GEKKNGLFG	66.5
HLA-A*03:01	1	344	352	9	PEKYKEIFF	66.5
HLA-A*03:01	1	659	667	9	WGRLSRKLI	66.5
HLA-A*03:01	1	822	830	9	MYVDQELDI	66.5
HLA-A*03:01	1	971	979	9	QFYKVREIN	66.5
HLA-A*03:01	1	1049	1057	9	EITLANGEI	66.5
HLA-A*03:01	1	1064	1072	9	ETNGETGEI	66.5
HLA-A*03:01	1	1144	1152	9	LVVAKVEKG	66.5
HLA-A*03:01	1	95	102	8	DSFFHRLE	66.5
HLA-A*03:01	1	216	223	8	LSKSRRLE	66.5
HLA-A*03:01	1	231	238	8	GEKKNGLF	66.5
HLA-A*03:01	1	357	364	8	NGYAGYID	66.5
HLA-A*03:01	1	433	440	8	LKDNREKI	66.5
HLA-A*03:01	1	436	443	8	NREKIEKI	66.5
HLA-A*03:01	1	462	469	8	FAWMTRKS	66.5
HLA-A*03:01	1	524	531	8	LTKVKYVT	66.5
HLA-A*03:01	1	611	618	8	ENEDILED	66.5
HLA-A*03:01	1	675	682	8	SGKTILDF	66.5
HLA-A*03:01	1	806	813	8	LQNEKLYL	66.5
HLA-A*03:01	1	34	42	9	VLGNTDRHS	67
HLA-A*03:01	1	97	105	9	FFHRLEESF	67
HLA-A*03:01	1	310	318	9	TEITKAPLS	67
HLA-A*03:01	1	330	338	9	QDLTLLKAL	67
HLA-A*03:01	1	839	847	9	DHIVPQSFL	67
HLA-A*03:01	1	929	937	9	KHVAQILDS	67
HLA-A*03:01	1	1215	1223	9	ASAGELQKG	67
HLA-A*03:01	1	1219	1227	9	ELQKGNELA	67
HLA-A*03:01	1	1293	1301	9	AYNKHRDKP	67
HLA-A*03:01	1	280	287	8	AQIGDQYA	67
HLA-A*03:01	1	320	327	8	SMIKRYDE	67
HLA-A*03:01	1	454	461	8	PLARGNSR	67
HLA-A*03:01	1	561	568	8	VKQLKEDY	67
HLA-A*03:01	1	582	589	8	GVEDRFNA	67
HLA-A*03:01	1	737	744	8	ILQTVKVV	67
HLA-A*03:01	1	975	982	8	VREINNYH	67
HLA-A*03:01	1	976	983	8	REINNYHH	67
HLA-A*03:01	1	1062	1069	8	LIETNGET	67
HLA-A*03:01	1	1160	1167	8	VKELLGIT	67
HLA-A*03:01	1	1313	1320	8	FTLTNLGA	67
HLA-A*03:01	1	146	154	9	TDKADLRLI	67.5
HLA-A*03:01	1	566	574	9	EDYFKKIEC	67.5
HLA-A*03:01	1	614	622	9	DILEDIVLT	67.5
HLA-A*03:01	1	617	625	9	EDIVLTLTL	67.5
HLA-A*03:01	1	686	694	9	DGFANRNFM	67.5
HLA-A*03:01	1	893	901	9	TQRKFDNLT	67.5
HLA-A*03:01	1	1182	1190	9	LEAKGYKEV	67.5
HLA-A*03:01	1	1226	1234	9	LALPSKYVN	67.5
HLA-A*03:01	1	1307	1315	9	ENIIHLFTL	67.5
HLA-A*03:01	1	234	241	8	KNGLFGNL	67.5
HLA-A*03:01	1	286	293	8	YADLFLAA	67.5
HLA-A*03:01	1	413	420	8	QIHLGELH	67.5
HLA-A*03:01	1	516	523	8	EYFTVYNE	67.5
HLA-A*03:01	1	634	641	8	ERLKTYAH	67.5
HLA-A*03:01	1	636	643	8	LKTYAHLF	67.5
HLA-A*03:01	1	671	678	8	RDKQSGKT	67.5
HLA-A*03:01	1	756	763	8	PENIVIEM	67.5
HLA-A*03:01	1	827	834	8	ELDINRLS	67.5
HLA-A*03:01	1	962	969	8	LVSDFRKD	67.5
HLA-A*03:01	1	989	996	8	LNAVVGTA	67.5
HLA-A*03:01	1	1118	1125	8	KLIARKKD	67.5
HLA-A*03:01	1	1167	1174	8	TIMERSSF	67.5
HLA-A*03:01	1	1249	1256	8	PEDNEQKQ	67.5
HLA-A*03:01	1	1252	1259	8	NEQKQLFV	67.5
HLA-A*03:01	1	1317	1324	8	NLGAPAAF	67.5
HLA-A*03:01	1	246	254	9	LGLTPNFKS	68
HLA-A*03:01	1	346	354	9	KYKEIFFDQ	68
HLA-A*03:01	1	355	363	9	SKNGYAGYI	68
HLA-A*03:01	1	769	777	9	TTQKGQKNS	68
HLA-A*03:01	1	49	56	8	GALLFDSG	68
HLA-A*03:01	1	251	258	8	NFKSNFDL	68
HLA-A*03:01	1	401	408	8	KQRTFDNG	68
HLA-A*03:01	1	622	629	8	TLTLFEDR	68
HLA-A*03:01	1	840	847	8	HIVPQSFL	68
HLA-A*03:01	1	857	864	8	LTRSDKNR	68
HLA-A*03:01	1	900	907	8	LTKAERGG	68
HLA-A*03:01	1	956	963	8	ITLKSKLV	68
HLA-A*03:01	1	1038	1045	8	FYSNIMNF	68
HLA-A*03:01	1	1171	1178	8	RSSFEKNP	68
HLA-A*03:01	1	1305	1312	8	QAENIIHL	68
HLA-A*03:01	1	1352	1359	8	ITGLYETR	68
HLA-A*03:01	1	280	288	9	AQIGDQYAD	68.5
HLA-A*03:01	1	427	435	9	EDFYPFLKD	68.5
HLA-A*03:01	1	701	709	9	SLTFKEDIQ	68.5
HLA-A*03:01	1	773	781	9	GQKNSRERM	68.5
HLA-A*03:01	1	1113	1121	9	KRNSDKLIA	68.5
HLA-A*03:01	1	1165	1173	9	GITIMERSS	68.5
HLA-A*03:01	1	1173	1181	9	SFEKNPIDF	68.5
HLA-A*03:01	1	1338	1346	9	STKEVLDAT	68.5
HLA-A*03:01	1	12	19	8	GTNSVGWA	68.5
HLA-A*03:01	1	238	245	8	FGNLIALS	68.5
HLA-A*03:01	1	325	332	8	YDEHHQDL	68.5
HLA-A*03:01	1	410	417	8	IPHQIHLG	68.5
HLA-A*03:01	1	530	537	8	VTEGMRKP	68.5
HLA-A*03:01	1	608	615	8	DNEENEDI	68.5
HLA-A*03:01	1	773	780	8	GQKNSRER	68.5
HLA-A*03:01	1	1286	1293	8	NLDKVLSA	68.5
HLA-A*03:01	1	16	24	9	VGWAVITDE	69
HLA-A*03:01	1	75	83	9	RKNRICYLQ	69
HLA-A*03:01	1	96	104	9	SFFHRLEES	69
HLA-A*03:01	1	99	107	9	HRLEESFLV	69
HLA-A*03:01	1	208	216	9	AKAILSARL	69
HLA-A*03:01	1	451	459	9	YVGPLARGN	69
HLA-A*03:01	1	463	471	9	AWMTRKSEE	69
HLA-A*03:01	1	278	285	8	LLAQIGDQ	69
HLA-A*03:01	1	354	361	8	QSKNGYAG	69
HLA-A*03:01	1	425	432	8	RQEDFYPF	69
HLA-A*03:01	1	472	479	8	TITPWNFE	69
HLA-A*03:01	1	507	514	8	VLPKHSLL	69
HLA-A*03:01	1	934	941	8	ILDSRMNT	69
HLA-A*03:01	1	1138	1145	8	TVAYSVLV	69
HLA-A*03:01	1	1142	1149	8	SVLVVAKV	69
HLA-A*03:01	1	1168	1175	8	IMERSSFE	69
HLA-A*03:01	1	1226	1233	8	LALPSKYV	69
HLA-A*03:01	1	1292	1299	8	SAYNKHRD	69
HLA-A*03:01	1	1331	1338	8	IDRKRYTS	69
HLA-A*03:01	1	82	90	9	LQEIFSNEM	69.5
HLA-A*03:01	1	86	94	9	FSNEMAKVD	69.5
HLA-A*03:01	1	147	155	9	DKADLRLIY	69.5
HLA-A*03:01	1	259	267	9	AEDAKLQLS	69.5
HLA-A*03:01	1	540	548	9	LSGEQKKAI	69.5
HLA-A*03:01	1	575	583	9	FDSVEISGV	69.5
HLA-A*03:01	1	685	693	9	SDGFANRNF	69.5
HLA-A*03:01	1	758	766	9	NIVIEMARE	69.5
HLA-A*03:01	1	896	904	9	KFDNLTKAE	69.5
HLA-A*03:01	1	1169	1177	9	MERSSFEKN	69.5
HLA-A*03:01	1	1176	1184	9	KNPIDFLEA	69.5
HLA-A*03:01	1	43	50	8	IKKNLIGA	69.5
HLA-A*03:01	1	167	174	8	HFLIEGDL	69.5
HLA-A*03:01	1	348	355	8	KEIFFDQS	69.5
HLA-A*03:01	1	420	427	8	HAILRRQE	69.5
HLA-A*03:01	1	614	621	8	DILEDIVL	69.5
HLA-A*03:01	1	750	757	8	VMGRHKPE	69.5
HLA-A*03:01	1	760	767	8	VIEMAREN	69.5
HLA-A*03:01	1	514	522	9	LYEYFTVYN	70
HLA-A*03:01	1	811	819	9	LYLYYLQNG	70
HLA-A*03:01	1	1079	1087	9	DFATVRKVL	70
HLA-A*03:01	1	44	51	8	KKNLIGAL	70
HLA-A*03:01	1	70	77	8	RRYTRRKN	70
HLA-A*03:01	1	196	203	8	FEENPINA	70
HLA-A*03:01	1	266	273	8	LSKDTYDD	70
HLA-A*03:01	1	392	399	8	KLNREDLL	70
HLA-A*03:01	1	452	459	8	VGPLARGN	70
HLA-A*03:01	1	759	766	8	IVIEMARE	70
HLA-A*03:01	1	1012	1019	8	DYKVYDVR	70
HLA-A*03:01	1	1039	1046	8	YSNIMNFF	70
HLA-A*03:01	1	1107	1114	8	KESILPKR	70
HLA-A*03:01	1	1114	1121	8	RNSDKLIA	70
HLA-A*03:01	1	1127	1134	8	DPKKYGGF	70
HLA-A*03:01	1	1321	1328	8	PAAFKYFD	70
HLA-A*03:01	1	574	582	9	CFDSVEISG	70.5
HLA-A*03:01	1	651	659	9	LKRRRYTGW	70.5
HLA-A*03:01	1	693	701	9	FMQLIHDDS	70.5
HLA-A*03:01	1	710	718	9	KAQVSGQGD	70.5
HLA-A*03:01	1	907	915	9	GLSELDKAG	70.5
HLA-A*03:01	1	986	994	9	DAYLNAVVG	70.5
HLA-A*03:01	1	21	28	8	ITDEYKVP	70.5
HLA-A*03:01	1	50	57	8	ALLFDSGE	70.5
HLA-A*03:01	1	214	221	8	ARLSKSRR	70.5
HLA-A*03:01	1	342	349	8	QLPEKYKE	70.5
HLA-A*03:01	1	549	556	8	VDLLFKTN	70.5
HLA-A*03:01	1	571	578	8	KIECFDSV	70.5
HLA-A*03:01	1	651	658	8	LKRRRYTG	70.5
HLA-A*03:01	1	704	711	8	FKEDIQKA	70.5
HLA-A*03:01	1	854	861	8	NKVLTRSD	70.5
HLA-A*03:01	1	1005	1012	8	ESEFVYGD	70.5
HLA-A*03:01	1	1182	1189	8	LEAKGYKE	70.5
HLA-A*03:01	1	1200	1207	8	KYSLFELE	70.5
HLA-A*03:01	1	1260	1267	8	EQHKHYLD	70.5
HLA-A*03:01	1	379	387	9	ILEKMDGTE	71
HLA-A*03:01	1	593	601	9	TYHDLLKII	71
HLA-A*03:01	1	931	939	9	VAQILDSRM	71
HLA-A*03:01	1	1017	1025	9	DVRKMIAKS	71
HLA-A*03:01	1	1092	1100	9	VNIVKKTEV	71
HLA-A*03:01	1	1134	1142	9	FDSPTVAYS	71
HLA-A*03:01	1	1301	1309	9	PIREQAENI	71
HLA-A*03:01	1	110	117	8	DKKHERHP	71
HLA-A*03:01	1	123	130	8	VDEVAYHE	71
HLA-A*03:01	1	131	138	8	KYPTIYHL	71
HLA-A*03:01	1	284	291	8	DQYADLFL	71
HLA-A*03:01	1	299	306	8	AILLSDIL	71
HLA-A*03:01	1	390	397	8	LVKLNRED	71
HLA-A*03:01	1	489	496	8	QSFIERMT	71
HLA-A*03:01	1	787	794	8	GIKELGSQ	71
HLA-A*03:01	1	925	932	8	RQITKHVA	71
HLA-A*03:01	1	1008	1015	8	FVYGDYKV	71
HLA-A*03:01	1	1053	1060	8	ANGEIRKR	71
HLA-A*03:01	1	1126	1133	8	WDPKKYGG	71
HLA-A*03:01	1	1255	1262	8	KQLFVEQH	71
HLA-A*03:01	1	642	650	9	LFDDKVMKQ	71.5
HLA-A*03:01	1	1282	1290	9	LADANLDKV	71.5
HLA-A*03:01	1	2	9	8	DKKYSIGL	71.5
HLA-A*03:01	1	35	42	8	LGNTDRHS	71.5
HLA-A*03:01	1	281	288	8	QIGDQYAD	71.5
HLA-A*03:01	1	324	331	8	RYDEHHQD	71.5
HLA-A*03:01	1	384	391	8	DGTEELLV	71.5
HLA-A*03:01	1	389	396	8	LLVKLNRE	71.5
HLA-A*03:01	1	554	561	8	KTNRKVTV	71.5
HLA-A*03:01	1	581	588	8	SGVEDRFN	71.5
HLA-A*03:01	1	623	630	8	LTLFEDRE	71.5
HLA-A*03:01	1	818	825	8	NGRDMYVD	71.5
HLA-A*03:01	1	856	863	8	VLTRSDKN	71.5
HLA-A*03:01	1	968	975	8	KDFQFYKV	71.5
HLA-A*03:01	1	1085	1092	8	KVLSMPQV	71.5
HLA-A*03:01	1	7	15	9	IGLDIGTNS	72
HLA-A*03:01	1	193	201	9	NQLFEENPI	72
HLA-A*03:01	1	214	222	9	ARLSKSRRL	72
HLA-A*03:01	1	464	472	9	WMTRKSEET	72
HLA-A*03:01	1	671	679	9	RDKQSGKTI	72
HLA-A*03:01	1	864	872	9	RGKSDNVPS	72
HLA-A*03:01	1	1211	1219	9	KRMLASAGE	72
HLA-A*03:01	1	248	255	8	LTPNFKSN	72
HLA-A*03:01	1	569	576	8	FKKIECFD	72
HLA-A*03:01	1	682	689	8	FLKSDGFA	72
HLA-A*03:01	1	830	837	8	INRLSDYD	72
HLA-A*03:01	1	118	126	9	IFGNIVDEV	72.5
HLA-A*03:01	1	467	475	9	RKSEETITP	72.5
HLA-A*03:01	1	534	542	9	MRKPAFLSG	72.5
HLA-A*03:01	1	652	660	9	KRRRYTGWG	72.5
HLA-A*03:01	1	1205	1213	9	ELENGRKRM	72.5
HLA-A*03:01	1	5	12	8	YSIGLDIG	72.5
HLA-A*03:01	1	172	179	8	GDLNPDNS	72.5
HLA-A*03:01	1	259	266	8	AEDAKLQL	72.5
HLA-A*03:01	1	552	559	8	LFKTNRKV	72.5
HLA-A*03:01	1	694	701	8	MQLIHDDS	72.5
HLA-A*03:01	1	820	827	8	RDMYVDQE	72.5
HLA-A*03:01	1	969	976	8	DFQFYKVR	72.5
HLA-A*03:01	1	988	995	8	YLNAVVGT	72.5
HLA-A*03:01	1	1081	1088	8	ATVRKVLS	72.5
HLA-A*03:01	1	1205	1212	8	ELENGRKR	72.5
HLA-A*03:01	1	1346	1353	8	TLIHQSIT	72.5
HLA-A*03:01	1	5	13	9	YSIGLDIGT	73
HLA-A*03:01	1	14	22	9	NSVGWAVIT	73
HLA-A*03:01	1	420	428	9	HAILRRQED	73
HLA-A*03:01	1	424	432	9	RRQEDFYPF	73
HLA-A*03:01	1	474	482	9	TPWNFEEVV	73
HLA-A*03:01	1	480	488	9	EVVDKGASA	73
HLA-A*03:01	1	543	551	9	EQKKAIVDL	73
HLA-A*03:01	1	555	563	9	TNRKVTVKQ	73
HLA-A*03:01	1	577	585	9	SVEISGVED	73
HLA-A*03:01	1	658	666	9	GWGRLSRKL	73
HLA-A*03:01	1	829	837	9	DINRLSDYD	73
HLA-A*03:01	1	1124	1132	9	KDWDPKKYG	73
HLA-A*03:01	1	1149	1157	9	VEKGKSKKL	73
HLA-A*03:01	1	126	133	8	VAYHEKYP	73
HLA-A*03:01	1	274	281	8	DLDNLLAQ	73
HLA-A*03:01	1	288	295	8	DLFLAAKN	73
HLA-A*03:01	1	451	458	8	YVGPLARG	73
HLA-A*03:01	1	650	657	8	QLKRRRYT	73
HLA-A*03:01	1	984	991	8	AHDAYLNA	73
HLA-A*03:01	1	1246	1253	8	KGSPEDNE	73
HLA-A*03:01	1	1335	1342	8	RYTSTKEV	73
HLA-A*03:01	1	31	39	9	KFKVLGNTD	73.5
HLA-A*03:01	1	32	40	9	FKVLGNTDR	73.5
HLA-A*03:01	1	49	57	9	GALLFDSGE	73.5
HLA-A*03:01	1	287	295	9	ADLFLAAKN	73.5
HLA-A*03:01	1	339	347	9	VRQQLPEKY	73.5
HLA-A*03:01	1	932	940	9	AQILDSRMN	73.5
HLA-A*03:01	1	973	981	9	YKVREINNY	73.5
HLA-A*03:01	1	1002	1010	9	PKLESEFVY	73.5
HLA-A*03:01	1	1130	1138	9	KYGGFDSPT	73.5
HLA-A*03:01	1	1131	1139	9	YGGFDSPTV	73.5
HLA-A*03:01	1	1218	1226	9	GELQKGNEL	73.5
HLA-A*03:01	1	61	68	8	ATRLKRTA	73.5
HLA-A*03:01	1	116	123	8	HPIFGNIV	73.5
HLA-A*03:01	1	150	157	8	DLRLIYLA	73.5
HLA-A*03:01	1	175	182	8	NPDNSDVD	73.5
HLA-A*03:01	1	309	316	8	NTEITKAP	73.5
HLA-A*03:01	1	414	421	8	IHLGELHA	73.5
HLA-A*03:01	1	537	544	8	PAFLSGEQ	73.5
HLA-A*03:01	1	598	605	8	LKIIKDKD	73.5
HLA-A*03:01	1	716	723	8	QGDSLHEH	73.5
HLA-A*03:01	1	844	851	8	QSFLKDDS	73.5
HLA-A*03:01	1	939	946	8	MNTKYDEN	73.5
HLA-A*03:01	1	995	1002	8	TALIKKYP	73.5
HLA-A*03:01	1	998	1005	8	IKKYPKLE	73.5
HLA-A*03:01	1	1036	1043	8	YFFYSNIM	73.5
HLA-A*03:01	1	1070	1077	8	GEIVWDKG	73.5
HLA-A*03:01	1	1120	1127	8	IARKKDWD	73.5
HLA-A*03:01	1	1344	1351	8	DATLIHQS	73.5
HLA-A*03:01	1	1356	1363	8	YETRIDLS	73.5
HLA-A*03:01	1	1357	1364	8	ETRIDLSQ	73.5
HLA-A*03:01	1	4	12	9	KYSIGLDIG	74
HLA-A*03:01	1	456	464	9	ARGNSRFAW	74
HLA-A*03:01	1	458	466	9	GNSRFAWMT	74
HLA-A*03:01	1	711	719	9	AQVSGQGDS	74
HLA-A*03:01	1	1107	1115	9	KESILPKRN	74
HLA-A*03:01	1	1259	1267	9	VEQHKHYLD	74
HLA-A*03:01	1	1298	1306	9	RDKPIREQA	74
HLA-A*03:01	1	45	52	8	KNLIGALL	74
HLA-A*03:01	1	89	96	8	EMAKVDDS	74
HLA-A*03:01	1	267	274	8	SKDTYDDD	74
HLA-A*03:01	1	269	276	8	DTYDDDLD	74
HLA-A*03:01	1	359	366	8	YAGYIDGG	74
HLA-A*03:01	1	430	437	8	YPFLKDNR	74
HLA-A*03:01	1	478	485	8	FEEVVDKG	74
HLA-A*03:01	1	490	497	8	SFIERMTN	74
HLA-A*03:01	1	891	898	8	LITQRKFD	74
HLA-A*03:01	1	897	904	8	FDNLTKAE	74
HLA-A*03:01	1	1108	1115	8	ESILPKRN	74
HLA-A*03:01	1	136	144	9	YHLRKKLVD	74.5
HLA-A*03:01	1	195	203	9	LFEENPINA	74.5
HLA-A*03:01	1	220	228	9	RRLENLIAQ	74.5
HLA-A*03:01	1	797	805	9	KEHPVENTQ	74.5
HLA-A*03:01	1	1240	1248	9	SHYEKLKGS	74.5
HLA-A*03:01	1	76	83	8	KNRICYLQ	74.5
HLA-A*03:01	1	220	227	8	RRLENLIA	74.5
HLA-A*03:01	1	245	252	8	SLGLTPNF	74.5
HLA-A*03:01	1	515	522	8	YEYFTVYN	74.5
HLA-A*03:01	1	603	610	8	DKDFLDNE	74.5
HLA-A*03:01	1	731	738	8	PAIKKGIL	74.5
HLA-A*03:01	1	824	831	8	VDQELDIN	74.5
HLA-A*03:01	1	1083	1090	8	VRKVLSMP	74.5
HLA-A*03:01	1	1088	1095	8	SMPQVNIV	74.5
HLA-A*03:01	1	1179	1186	8	IDFLEAKG	74.5
HLA-A*03:01	1	169	177	9	LIEGDLNPD	75
HLA-A*03:01	1	204	212	9	SGVDAKAIL	75
HLA-A*03:01	1	250	258	9	PNFKSNFDL	75
HLA-A*03:01	1	542	550	9	GEQKKAIVD	75
HLA-A*03:01	1	559	567	9	VTVKQLKED	75
HLA-A*03:01	1	801	809	9	VENTQLQNE	75
HLA-A*03:01	1	889	897	9	AKLITQRKF	75
HLA-A*03:01	1	999	1007	9	KKYPKLESE	75
HLA-A*03:01	1	1004	1012	9	LESEFVYGD	75
HLA-A*03:01	1	1101	1109	9	QTGGFSKES	75
HLA-A*03:01	1	429	436	8	FYPFLKDN	75
HLA-A*03:01	1	492	499	8	IERMTNFD	75
HLA-A*03:01	1	792	799	8	GSQILKEH	75
HLA-A*03:01	1	794	801	8	QILKEHPV	75
HLA-A*03:01	1	1018	1025	8	VRKMIAKS	75
HLA-A*03:01	1	1110	1117	8	ILPKRNSD	75
HLA-A*03:01	1	1294	1301	8	YNKHRDKP	75
HLA-A*03:01	1	48	56	9	IGALLFDSG	75.5
HLA-A*03:01	1	65	73	9	KRTARRRYT	75.5
HLA-A*03:01	1	323	331	9	KRYDEHHQD	75.5
HLA-A*03:01	1	509	517	9	PKHSLLYEY	75.5
HLA-A*03:01	1	567	575	9	DYFKKIECF	75.5
HLA-A*03:01	1	568	576	9	YFKKIECFD	75.5
HLA-A*03:01	1	588	596	9	NASLGTYHD	75.5
HLA-A*03:01	1	800	808	9	PVENTQLQN	75.5
HLA-A*03:01	1	833	841	9	LSDYDVDHI	75.5
HLA-A*03:01	1	899	907	9	NLTKAERGG	75.5
HLA-A*03:01	1	942	950	9	KYDENDKLI	75.5
HLA-A*03:01	1	982	990	9	HHAHDAYLN	75.5
HLA-A*03:01	1	1040	1048	9	SNIMNFFKT	75.5
HLA-A*03:01	1	1060	1068	9	RPLIETNGE	75.5
HLA-A*03:01	1	1260	1268	9	EQHKHYLDE	75.5
HLA-A*03:01	1	205	212	8	GVDAKAIL	75.5
HLA-A*03:01	1	351	358	8	FFDQSKNG	75.5
HLA-A*03:01	1	377	384	8	KPILEKMD	75.5
HLA-A*03:01	1	404	411	8	TFDNGSIP	75.5
HLA-A*03:01	1	566	573	8	EDYFKKIE	75.5
HLA-A*03:01	1	641	648	8	HLFDDKVM	75.5
HLA-A*03:01	1	882	889	8	YWRQLLNA	75.5
HLA-A*03:01	1	948	955	8	KLIREVKV	75.5
HLA-A*03:01	1	1135	1142	8	DSPTVAYS	75.5
HLA-A*03:01	1	1296	1303	8	KHRDKPIR	75.5
HLA-A*03:01	1	28	36	9	PSKKFKVLG	76
HLA-A*03:01	1	43	51	9	IKKNLIGAL	76
HLA-A*03:01	1	327	335	9	EHHQDLTLL	76
HLA-A*03:01	1	377	385	9	KPILEKMDG	76
HLA-A*03:01	1	643	651	9	FDDKVMKQL	76
HLA-A*03:01	1	762	770	9	EMARENQTT	76
HLA-A*03:01	1	950	958	9	IREVKVITL	76
HLA-A*03:01	1	1191	1199	9	KKDLIIKLP	76
HLA-A*03:01	1	1241	1249	9	HYEKLKGSP	76
HLA-A*03:01	1	1360	1368	9	IDLSQLGGD	76
HLA-A*03:01	1	11	18	8	IGTNSVGW	76
HLA-A*03:01	1	146	153	8	TDKADLRL	76
HLA-A*03:01	1	162	169	8	IKFRGHFL	76
HLA-A*03:01	1	330	337	8	QDLTLLKA	76
HLA-A*03:01	1	483	490	8	DKGASAQS	76
HLA-A*03:01	1	496	503	8	TNFDKNLP	76
HLA-A*03:01	1	505	512	8	EKVLPKHS	76
HLA-A*03:01	1	864	871	8	RGKSDNVP	76
HLA-A*03:01	1	937	944	8	SRMNTKYD	76
HLA-A*03:01	1	1048	1055	8	TEITLANG	76
HLA-A*03:01	1	1071	1078	8	EIVWDKGR	76
HLA-A*03:01	1	1288	1295	8	DKVLSAYN	76
HLA-A*03:01	1	1320	1327	8	APAAFKYF	76
HLA-A*03:01	1	1323	1330	8	AFKYFDTT	76
HLA-A*03:01	1	1328	1335	8	DTTIDRKR	76
HLA-A*03:01	1	1330	1337	8	TIDRKRYT	76
HLA-A*03:01	1	83	91	9	QEIFSNEMA	76.5
HLA-A*03:01	1	373	381	9	YKFIKPILE	76.5
HLA-A*03:01	1	803	811	9	NTQLQNEKL	76.5
HLA-A*03:01	1	867	875	9	SDNVPSEEV	76.5
HLA-A*03:01	1	1009	1017	9	VYGDYKVYD	76.5
HLA-A*03:01	1	1102	1110	9	TGGFSKESI	76.5
HLA-A*03:01	1	1120	1128	9	IARKKDWDP	76.5
HLA-A*03:01	1	1207	1215	9	ENGRKRMLA	76.5
HLA-A*03:01	1	9	16	8	LDIGTNSV	76.5
HLA-A*03:01	1	56	63	8	GETAEATR	76.5
HLA-A*03:01	1	212	219	8	LSARLSKS	76.5
HLA-A*03:01	1	387	394	8	EELLVKLN	76.5
HLA-A*03:01	1	434	441	8	KDNREKIE	76.5
HLA-A*03:01	1	463	470	8	AWMTRKSE	76.5
HLA-A*03:01	1	979	986	8	NNYHHAHD	76.5
HLA-A*03:01	1	1019	1026	8	RKMIAKSE	76.5
HLA-A*03:01	1	1092	1099	8	VNIVKKTE	76.5
HLA-A*03:01	1	1241	1248	8	HYEKLKGS	76.5
HLA-A*03:01	1	130	138	9	EKYPTIYHL	77
HLA-A*03:01	1	698	706	9	HDDSLTFKE	77
HLA-A*03:01	1	720	728	9	LHEHIANLA	77
HLA-A*03:01	1	1201	1209	9	YSLFELENG	77
HLA-A*03:01	1	1343	1351	9	LDATLIHQS	77
HLA-A*03:01	1	15	22	8	SVGWAVIT	77
HLA-A*03:01	1	75	82	8	RKNRICYL	77
HLA-A*03:01	1	254	261	8	SNFDLAED	77
HLA-A*03:01	1	360	367	8	AGYIDGGA	77
HLA-A*03:01	1	562	569	8	KQLKEDYF	77
HLA-A*03:01	1	583	590	8	VEDRFNAS	77
HLA-A*03:01	1	700	707	8	DSLTFKED	77
HLA-A*03:01	1	901	908	8	TKAERGGL	77
HLA-A*03:01	1	1076	1083	8	KGRDFATV	77
HLA-A*03:01	1	1136	1143	8	SPTVAYSV	77
HLA-A*03:01	1	1156	1163	8	KLKSVKEL	77
HLA-A*03:01	1	1351	1358	8	SITGLYET	77
HLA-A*03:01	1	313	321	9	TKAPLSASM	77.5
HLA-A*03:01	1	335	343	9	LKALVRQQL	77.5
HLA-A*03:01	1	570	578	9	KKIECFDSV	77.5
HLA-A*03:01	1	1333	1341	9	RKRYTSTKE	77.5
HLA-A*03:01	1	73	80	8	TRRKNRIC	77.5
HLA-A*03:01	1	107	114	8	VEEDKKHE	77.5
HLA-A*03:01	1	127	134	8	AYHEKYPT	77.5
HLA-A*03:01	1	198	205	8	ENPINASG	77.5
HLA-A*03:01	1	228	235	8	QLPGEKKN	77.5
HLA-A*03:01	1	229	236	8	LPGEKKNG	77.5
HLA-A*03:01	1	511	518	8	HSLLYEYF	77.5
HLA-A*03:01	1	626	633	8	FEDREMIE	77.5
HLA-A*03:01	1	729	736	8	GSPAIKKG	77.5
HLA-A*03:01	1	780	787	8	RMKRIEEG	77.5
HLA-A*03:01	1	1011	1018	8	GDYKVYDV	77.5
HLA-A*03:01	1	1020	1027	8	KMIAKSEQ	77.5
HLA-A*03:01	1	1102	1109	8	TGGFSKES	77.5
HLA-A*03:01	1	1125	1132	8	DWDPKKYG	77.5
HLA-A*03:01	1	1202	1209	8	SLFELENG	77.5
HLA-A*03:01	1	1301	1308	8	PIREQAEN	77.5
HLA-A*03:01	1	1338	1345	8	STKEVLDA	77.5
HLA-A*03:01	1	251	259	9	NFKSNFDLA	78
HLA-A*03:01	1	450	458	9	YYVGPLARG	78
HLA-A*03:01	1	462	470	9	FAWMTRKSE	78
HLA-A*03:01	1	717	725	9	GDSLHEHIA	78
HLA-A*03:01	1	728	736	9	AGSPAIKKG	78
HLA-A*03:01	1	958	966	9	LKSKLVSDF	78
HLA-A*03:01	1	1093	1101	9	NIVKKTEVQ	78
HLA-A*03:01	1	1210	1218	9	RKRMLASAG	78
HLA-A*03:01	1	79	86	8	ICYLQEIF	78
HLA-A*03:01	1	108	115	8	EEDKKHER	78
HLA-A*03:01	1	263	270	8	KLQLSKDT	78
HLA-A*03:01	1	304	311	8	DILRVNTE	78
HLA-A*03:01	1	419	426	8	LHAILRRQ	78
HLA-A*03:01	1	795	802	8	ILKEHPVE	78
HLA-A*03:01	1	908	915	8	LSELDKAG	78
HLA-A*03:01	1	985	992	8	HDAYLNAV	78
HLA-A*03:01	1	1049	1056	8	EITLANGE	78
HLA-A*03:01	1	1061	1068	8	PLIETNGE	78
HLA-A*03:01	1	1244	1251	8	KLKGSPED	78
HLA-A*03:01	1	52	60	9	LFDSGETAE	78.5
HLA-A*03:01	1	229	237	9	LPGEKKNGL	78.5
HLA-A*03:01	1	279	287	9	LAQIGDQYA	78.5
HLA-A*03:01	1	352	360	9	FDQSKNGYA	78.5
HLA-A*03:01	1	517	525	9	YFTVYNELT	78.5
HLA-A*03:01	1	731	739	9	PAIKKGILQ	78.5
[truncated: 723 more rows]

## Sheet: A2902
allele	seq_num	start	end	length	peptide	percentile_rank
HLA-A*29:02	1	184	192	9	LFIQLVQTY	0.26
HLA-A*29:02	1	1234	1242	9	NFLYLASHY	0.3
HLA-A*29:02	1	507	515	9	VLPKHSLLY	0.32
HLA-A*29:02	1	513	521	9	LLYEYFTVY	0.33
HLA-A*29:02	1	1008	1016	9	FVYGDYKVY	0.36
HLA-A*29:02	1	1348	1356	9	IHQSITGLY	0.38
HLA-A*29:02	1	815	823	9	YLQNGRDMY	0.45
HLA-A*29:02	1	443	451	9	ILTFRIPYY	0.47
HLA-A*29:02	1	1257	1265	9	LFVEQHKHY	0.57
HLA-A*29:02	1	278	286	9	LLAQIGDQY	0.58
HLA-A*29:02	1	17	25	9	GWAVITDEY	0.59
HLA-A*29:02	1	1133	1141	9	GFDSPTVAY	0.6
HLA-A*29:02	1	806	814	9	LQNEKLYLY	0.7
HLA-A*29:02	1	586	594	9	RFNASLGTY	0.78
HLA-A*29:02	1	1318	1326	9	LGAPAAFKY	0.8
HLA-A*29:02	1	1037	1045	9	FFYSNIMNF	0.86
HLA-A*29:02	1	514	521	8	LYEYFTVY	0.95
HLA-A*29:02	1	351	359	9	FFDQSKNGY	0.97
HLA-A*29:02	1	807	815	9	QNEKLYLYY	1.15
HLA-A*29:02	1	965	973	9	DFRKDFQFY	1.2
HLA-A*29:02	1	1031	1039	9	KATAKYFFY	1.21
HLA-A*29:02	1	442	450	9	KILTFRIPY	1.35
HLA-A*29:02	1	1229	1237	9	PSKYVNFLY	1.35
HLA-A*29:02	1	980	988	9	NYHHAHDAY	1.45
HLA-A*29:02	1	317	325	9	LSASMIKRY	1.5
HLA-A*29:02	1	444	451	8	LTFRIPYY	1.69
HLA-A*29:02	1	1193	1201	9	DLIIKLPKY	1.7
HLA-A*29:02	1	1032	1039	8	ATAKYFFY	1.8
HLA-A*29:02	1	120	128	9	GNIVDEVAY	1.85
HLA-A*29:02	1	804	812	9	TQLQNEKLY	1.85
HLA-A*29:02	1	128	136	9	YHEKYPTIY	1.9
HLA-A*29:02	1	1038	1046	9	FYSNIMNFF	1.92
HLA-A*29:02	1	509	517	9	PKHSLLYEY	2.1
HLA-A*29:02	1	560	568	9	TVKQLKEDY	2.2
HLA-A*29:02	1	1009	1016	8	VYGDYKVY	2.25
HLA-A*29:02	1	444	452	9	LTFRIPYYV	2.25
HLA-A*29:02	1	521	529	9	YNELTKVKY	2.3
HLA-A*29:02	1	45	53	9	KNLIGALLF	2.35
HLA-A*29:02	1	422	430	9	ILRRQEDFY	2.35
HLA-A*29:02	1	365	373	9	GGASQEEFY	2.4
HLA-A*29:02	1	981	988	8	YHHAHDAY	2.5
HLA-A*29:02	1	490	498	9	SFIERMTNF	2.5
HLA-A*29:02	1	354	362	9	QSKNGYAGY	2.55
HLA-A*29:02	1	1235	1242	8	FLYLASHY	2.62
HLA-A*29:02	1	510	517	8	KHSLLYEY	2.65
HLA-A*29:02	1	814	822	9	YYLQNGRDM	2.65
HLA-A*29:02	1	631	639	9	MIEERLKTY	2.7
HLA-A*29:02	1	152	160	9	RLIYLALAH	2.75
HLA-A*29:02	1	1232	1240	9	YVNFLYLAS	2.75
HLA-A*29:02	1	188	196	9	LVQTYNQLF	2.85
HLA-A*29:02	1	696	704	9	LIHDDSLTF	2.95
HLA-A*29:02	1	147	155	9	DKADLRLIY	3.05
HLA-A*29:02	1	587	594	8	FNASLGTY	3.1
HLA-A*29:02	1	1036	1044	9	YFFYSNIMN	3.1
HLA-A*29:02	1	828	836	9	LDINRLSDY	3.2
HLA-A*29:02	1	1286	1294	9	NLDKVLSAY	3.2
HLA-A*29:02	1	587	595	9	FNASLGTYH	3.25
HLA-A*29:02	1	1179	1187	9	IDFLEAKGY	3.35
HLA-A*29:02	1	160	168	9	HMIKFRGHF	3.4
HLA-A*29:02	1	1224	1232	9	NELALPSKY	3.4
HLA-A*29:02	1	635	643	9	RLKTYAHLF	3.45
HLA-A*29:02	1	97	105	9	FFHRLEESF	3.55
HLA-A*29:02	1	1072	1080	9	IVWDKGRDF	3.6
HLA-A*29:02	1	1028	1036	9	EIGKATAKY	3.7
HLA-A*29:02	1	822	830	9	MYVDQELDI	3.95
HLA-A*29:02	1	935	943	9	LDSRMNTKY	3.95
HLA-A*29:02	1	1035	1043	9	KYFFYSNIM	3.95
HLA-A*29:02	1	1230	1237	8	SKYVNFLY	4
HLA-A*29:02	1	807	814	8	QNEKLYLY	4.15
HLA-A*29:02	1	1005	1013	9	ESEFVYGDY	4.25
HLA-A*29:02	1	124	132	9	DEVAYHEKY	4.4
HLA-A*29:02	1	285	293	9	QYADLFLAA	4.4
HLA-A*29:02	1	1328	1336	9	DTTIDRKRY	4.5
HLA-A*29:02	1	1039	1046	8	YSNIMNFF	4.55
HLA-A*29:02	1	1258	1265	8	FVEQHKHY	4.55
HLA-A*29:02	1	279	286	8	LAQIGDQY	4.6
HLA-A*29:02	1	154	162	9	IYLALAHMI	4.75
HLA-A*29:02	1	517	525	9	YFTVYNELT	4.8
HLA-A*29:02	1	1213	1221	9	MLASAGELQ	4.8
HLA-A*29:02	1	1236	1244	9	LYLASHYEK	4.85
HLA-A*29:02	1	1180	1187	8	DFLEAKGY	4.9
HLA-A*29:02	1	973	981	9	YKVREINNY	4.9
HLA-A*29:02	1	618	626	9	DIVLTLTLF	5.05
HLA-A*29:02	1	244	252	9	LSLGLTPNF	5.1
HLA-A*29:02	1	1235	1243	9	FLYLASHYE	5.15
HLA-A*29:02	1	263	271	9	KLQLSKDTY	5.2
HLA-A*29:02	1	994	1001	8	GTALIKKY	5.3
HLA-A*29:02	1	619	627	9	IVLTLTLFE	5.4
HLA-A*29:02	1	993	1001	9	VGTALIKKY	5.4
HLA-A*29:02	1	1042	1050	9	IMNFFKTEI	5.4
HLA-A*29:02	1	339	347	9	VRQQLPEKY	5.45
HLA-A*29:02	1	966	973	8	FRKDFQFY	5.45
HLA-A*29:02	1	1319	1326	8	GAPAAFKY	5.45
HLA-A*29:02	1	687	695	9	GFANRNFMQ	5.5
HLA-A*29:02	1	962	970	9	LVSDFRKDF	5.55
HLA-A*29:02	1	1194	1201	8	LIIKLPKY	5.65
HLA-A*29:02	1	153	161	9	LIYLALAHM	5.7
HLA-A*29:02	1	1329	1336	8	TTIDRKRY	5.8
HLA-A*29:02	1	1256	1264	9	QLFVEQHKH	5.9
HLA-A*29:02	1	352	359	8	FDQSKNGY	5.95
HLA-A*29:02	1	592	600	9	GTYHDLLKI	5.95
HLA-A*29:02	1	648	656	9	MKQLKRRRY	5.95
HLA-A*29:02	1	404	412	9	TFDNGSIPH	6.1
HLA-A*29:02	1	1231	1239	9	KYVNFLYLA	6.1
HLA-A*29:02	1	1007	1015	9	EFVYGDYKV	6.3
HLA-A*29:02	1	125	132	8	EVAYHEKY	6.35
HLA-A*29:02	1	1316	1324	9	TNLGAPAAF	6.35
HLA-A*29:02	1	874	882	9	EVVKKMKNY	6.35
HLA-A*29:02	1	656	664	9	YTGWGRLSR	6.45
HLA-A*29:02	1	1237	1245	9	YLASHYEKL	6.55
HLA-A*29:02	1	1002	1010	9	PKLESEFVY	6.75
HLA-A*29:02	1	240	248	9	NLIALSLGL	6.85
HLA-A*29:02	1	812	820	9	YLYYLQNGR	6.85
HLA-A*29:02	1	545	553	9	KKAIVDLLF	7.1
HLA-A*29:02	1	1030	1038	9	GKATAKYFF	7.25
HLA-A*29:02	1	1233	1241	9	VNFLYLASH	7.25
HLA-A*29:02	1	1173	1181	9	SFEKNPIDF	7.3
HLA-A*29:02	1	162	170	9	IKFRGHFLI	7.3
HLA-A*29:02	1	185	192	8	FIQLVQTY	7.35
HLA-A*29:02	1	1006	1013	8	SEFVYGDY	7.45
HLA-A*29:02	1	533	541	9	GMRKPAFLS	7.45
HLA-A*29:02	1	981	989	9	YHHAHDAYL	7.5
HLA-A*29:02	1	367	375	9	ASQEEFYKF	7.65
HLA-A*29:02	1	964	972	9	SDFRKDFQF	7.7
HLA-A*29:02	1	121	128	8	NIVDEVAY	7.8
HLA-A*29:02	1	443	450	8	ILTFRIPY	7.85
HLA-A*29:02	1	1166	1174	9	ITIMERSSF	7.85
HLA-A*29:02	1	623	631	9	LTLFEDREM	7.95
HLA-A*29:02	1	808	815	8	NEKLYLYY	8
HLA-A*29:02	1	237	245	9	LFGNLIALS	8
HLA-A*29:02	1	320	328	9	SMIKRYDEH	8.05
HLA-A*29:02	1	810	818	9	KLYLYYLQN	8.1
HLA-A*29:02	1	1032	1040	9	ATAKYFFYS	8.15
HLA-A*29:02	1	155	163	9	YLALAHMIK	8.2
HLA-A*29:02	1	1341	1349	9	EVLDATLIH	8.35
HLA-A*29:02	1	674	682	9	QSGKTILDF	8.4
HLA-A*29:02	1	1039	1047	9	YSNIMNFFK	8.4
HLA-A*29:02	1	300	308	9	ILLSDILRV	8.45
HLA-A*29:02	1	1281	1289	9	ILADANLDK	8.55
HLA-A*29:02	1	840	848	9	HIVPQSFLK	8.6
HLA-A*29:02	1	1312	1320	9	LFTLTNLGA	8.65
HLA-A*29:02	1	693	701	9	FMQLIHDDS	8.85
HLA-A*29:02	1	355	362	8	SKNGYAGY	8.9
HLA-A*29:02	1	328	336	9	HHQDLTLLK	8.95
HLA-A*29:02	1	449	457	9	PYYVGPLAR	8.95
HLA-A*29:02	1	96	104	9	SFFHRLEES	9.2
HLA-A*29:02	1	156	164	9	LALAHMIKF	9.2
HLA-A*29:02	1	375	383	9	FIKPILEKM	9.2
HLA-A*29:02	1	982	990	9	HHAHDAYLN	9.2
HLA-A*29:02	1	1305	1313	9	QAENIIHLF	9.2
HLA-A*29:02	1	518	526	9	FTVYNELTK	9.3
HLA-A*29:02	1	510	518	9	KHSLLYEYF	9.35
HLA-A*29:02	1	1138	1146	9	TVAYSVLVV	9.45
HLA-A*29:02	1	508	515	8	LPKHSLLY	9.55
HLA-A*29:02	1	1003	1010	8	KLESEFVY	9.6
HLA-A*29:02	1	511	518	8	HSLLYEYF	9.75
HLA-A*29:02	1	90	98	9	MAKVDDSFF	9.75
HLA-A*29:02	1	168	176	9	FLIEGDLNP	9.75
HLA-A*29:02	1	361	369	9	GYIDGGASQ	9.8
HLA-A*29:02	1	161	169	9	MIKFRGHFL	9.85
HLA-A*29:02	1	512	520	9	SLLYEYFTV	10.15
HLA-A*29:02	1	1212	1220	9	RMLASAGEL	10.15
HLA-A*29:02	1	805	812	8	QLQNEKLY	10.3
HLA-A*29:02	1	236	244	9	GLFGNLIAL	10.35
HLA-A*29:02	1	1196	1204	9	IKLPKYSLF	10.4
HLA-A*29:02	1	881	889	9	NYWRQLLNA	10.45
HLA-A*29:02	1	374	382	9	KFIKPILEK	10.5
HLA-A*29:02	1	832	840	9	RLSDYDVDH	10.5
HLA-A*29:02	1	132	140	9	YPTIYHLRK	10.55
HLA-A*29:02	1	454	462	9	PLARGNSRF	10.6
HLA-A*29:02	1	148	155	8	KADLRLIY	10.65
HLA-A*29:02	1	1225	1232	8	ELALPSKY	10.7
HLA-A*29:02	1	19	27	9	AVITDEYKV	10.7
HLA-A*29:02	1	515	523	9	YEYFTVYNE	10.75
HLA-A*29:02	1	89	97	9	EMAKVDDSF	10.8
HLA-A*29:02	1	366	373	8	GASQEEFY	10.85
HLA-A*29:02	1	1038	1045	8	FYSNIMNF	10.85
HLA-A*29:02	1	318	325	8	SASMIKRY	10.9
HLA-A*29:02	1	1134	1141	8	FDSPTVAY	10.95
HLA-A*29:02	1	177	185	9	DNSDVDKLF	11
HLA-A*29:02	1	295	303	9	NLSDAILLS	11
HLA-A*29:02	1	289	297	9	LFLAAKNLS	11.05
HLA-A*29:02	1	1308	1316	9	NIIHLFTLT	11.1
HLA-A*29:02	1	713	721	9	VSGQGDSLH	11.15
HLA-A*29:02	1	1287	1294	8	LDKVLSAY	11.35
HLA-A*29:02	1	1081	1089	9	ATVRKVLSM	11.35
HLA-A*29:02	1	190	198	9	QTYNQLFEE	11.45
HLA-A*29:02	1	424	432	9	RRQEDFYPF	11.45
HLA-A*29:02	1	64	72	9	LKRTARRRY	11.5
HLA-A*29:02	1	936	943	8	DSRMNTKY	11.65
HLA-A*29:02	1	882	890	9	YWRQLLNAK	11.65
HLA-A*29:02	1	85	93	9	IFSNEMAKV	11.7
HLA-A*29:02	1	73	81	9	TRRKNRICY	11.75
HLA-A*29:02	1	121	129	9	NIVDEVAYH	11.75
HLA-A*29:02	1	264	271	8	LQLSKDTY	11.8
HLA-A*29:02	1	1349	1356	8	HQSITGLY	11.9
HLA-A*29:02	1	816	823	8	LQNGRDMY	12
HLA-A*29:02	1	46	54	9	NLIGALLFD	12
HLA-A*29:02	1	880	888	9	KNYWRQLLN	12
HLA-A*29:02	1	1325	1333	9	KYFDTTIDR	12.05
HLA-A*29:02	1	875	882	8	VVKKMKNY	12.1
HLA-A*29:02	1	1045	1053	9	FFKTEITLA	12.15
HLA-A*29:02	1	561	568	8	VKQLKEDY	12.35
HLA-A*29:02	1	829	836	8	DINRLSDY	12.45
HLA-A*29:02	1	821	829	9	DMYVDQELD	12.5
HLA-A*29:02	1	1044	1052	9	NFFKTEITL	12.6
HLA-A*29:02	1	1258	1266	9	FVEQHKHYL	12.6
HLA-A*29:02	1	1231	1238	8	KYVNFLYL	13
HLA-A*29:02	1	977	985	9	EINNYHHAH	13
HLA-A*29:02	1	1168	1176	9	IMERSSFEK	13
HLA-A*29:02	1	1137	1145	9	PTVAYSVLV	13.2
HLA-A*29:02	1	118	126	9	IFGNIVDEV	13.4
HLA-A*29:02	1	1268	1276	9	EIIEQISEF	13.4
HLA-A*29:02	1	974	981	8	KVREINNY	13.45
HLA-A*29:02	1	78	86	9	RICYLQEIF	13.5
HLA-A*29:02	1	412	420	9	HQIHLGELH	13.5
HLA-A*29:02	1	421	429	9	AILRRQEDF	13.5
HLA-A*29:02	1	567	575	9	DYFKKIECF	13.5
HLA-A*29:02	1	692	700	9	NFMQLIHDD	13.5
HLA-A*29:02	1	1309	1317	9	IIHLFTLTN	13.5
HLA-A*29:02	1	590	598	9	SLGTYHDLL	13.6
HLA-A*29:02	1	638	646	9	TYAHLFDDK	13.8
HLA-A*29:02	1	1230	1238	9	SKYVNFLYL	13.8
HLA-A*29:02	1	450	458	9	YYVGPLARG	14
HLA-A*29:02	1	1350	1358	9	QSITGLYET	14
HLA-A*29:02	1	461	469	9	RFAWMTRKS	14.05
HLA-A*29:02	1	472	480	9	TITPWNFEE	14.35
HLA-A*29:02	1	282	290	9	IGDQYADLF	14.4
HLA-A*29:02	1	428	436	9	DFYPFLKDN	14.5
HLA-A*29:02	1	506	514	9	KVLPKHSLL	14.5
HLA-A*29:02	1	624	632	9	TLFEDREMI	14.5
HLA-A*29:02	1	1311	1319	9	HLFTLTNLG	14.5
HLA-A*29:02	1	129	136	8	HEKYPTIY	14.7
HLA-A*29:02	1	154	161	8	IYLALAHM	15
HLA-A*29:02	1	285	292	8	QYADLFLA	15
HLA-A*29:02	1	450	457	8	YYVGPLAR	15.5
HLA-A*29:02	1	185	193	9	FIQLVQTYN	15.5
HLA-A*29:02	1	991	999	9	AVVGTALIK	15.5
HLA-A*29:02	1	1323	1331	9	AFKYFDTTI	15.5
HLA-A*29:02	1	1354	1362	9	GLYETRIDL	15.5
HLA-A*29:02	1	522	529	8	NELTKVKY	15.65
HLA-A*29:02	1	18	25	8	WAVITDEY	15.75
HLA-A*29:02	1	656	663	8	YTGWGRLS	15.75
HLA-A*29:02	1	269	277	9	DTYDDDLDN	15.8
HLA-A*29:02	1	47	55	9	LIGALLFDS	15.85
HLA-A*29:02	1	372	380	9	FYKFIKPIL	15.95
HLA-A*29:02	1	225	233	9	LIAQLPGEK	16
HLA-A*29:02	1	248	256	9	LTPNFKSNF	16
HLA-A*29:02	1	321	329	9	MIKRYDEHH	16
HLA-A*29:02	1	350	358	9	IFFDQSKNG	16
HLA-A*29:02	1	682	690	9	FLKSDGFAN	16
HLA-A*29:02	1	1123	1131	9	KKDWDPKKY	16
HLA-A*29:02	1	822	829	8	MYVDQELD	16.3
HLA-A*29:02	1	12	20	9	GTNSVGWAV	16.5
HLA-A*29:02	1	382	390	9	KMDGTEELL	16.5
HLA-A*29:02	1	495	503	9	MTNFDKNLP	16.5
HLA-A*29:02	1	519	527	9	TVYNELTKV	16.5
HLA-A*29:02	1	615	623	9	ILEDIVLTL	16.5
HLA-A*29:02	1	637	645	9	KTYAHLFDD	16.5
HLA-A*29:02	1	655	663	9	RYTGWGRLS	16.5
HLA-A*29:02	1	805	813	9	QLQNEKLYL	16.5
HLA-A*29:02	1	915	923	9	GFIKRQLVE	16.5
HLA-A*29:02	1	988	996	9	YLNAVVGTA	16.5
HLA-A*29:02	1	1200	1208	9	KYSLFELEN	16.5
HLA-A*29:02	1	1326	1334	9	YFDTTIDRK	16.5
HLA-A*29:02	1	1000	1008	9	KYPKLESEF	16.6
HLA-A*29:02	1	449	456	8	PYYVGPLA	16.9
HLA-A*29:02	1	1124	1131	8	KDWDPKKY	16.9
HLA-A*29:02	1	131	139	9	KYPTIYHLR	17
HLA-A*29:02	1	284	292	9	DQYADLFLA	17
HLA-A*29:02	1	290	298	9	FLAAKNLSD	17
HLA-A*29:02	1	313	321	9	TKAPLSASM	17
HLA-A*29:02	1	448	456	9	IPYYVGPLA	17
HLA-A*29:02	1	677	685	9	KTILDFLKS	17
HLA-A*29:02	1	1227	1235	9	ALPSKYVNF	17
HLA-A*29:02	1	1289	1297	9	KVLSAYNKH	17
HLA-A*29:02	1	153	160	8	LIYLALAH	17.5
HLA-A*29:02	1	5	13	9	YSIGLDIGT	17.5
HLA-A*29:02	1	33	41	9	KVLGNTDRH	17.5
HLA-A*29:02	1	81	89	9	YLQEIFSNE	17.5
HLA-A*29:02	1	150	158	9	DLRLIYLAL	17.5
HLA-A*29:02	1	163	171	9	KFRGHFLIE	17.5
HLA-A*29:02	1	451	459	9	YVGPLARGN	17.5
HLA-A*29:02	1	496	504	9	TNFDKNLPN	17.5
HLA-A*29:02	1	695	703	9	QLIHDDSLT	17.5
HLA-A*29:02	1	990	998	9	NAVVGTALI	17.5
HLA-A*29:02	1	1265	1273	9	YLDEIIEQI	17.5
HLA-A*29:02	1	340	347	8	RQQLPEKY	17.6
HLA-A*29:02	1	636	643	8	LKTYAHLF	17.75
HLA-A*29:02	1	516	524	9	EYFTVYNEL	17.8
HLA-A*29:02	1	4	11	8	KYSIGLDI	17.9
HLA-A*29:02	1	178	185	8	NSDVDKLF	17.9
HLA-A*29:02	1	811	818	8	LYLYYLQN	18
HLA-A*29:02	1	95	103	9	DSFFHRLEE	18
HLA-A*29:02	1	105	113	9	FLVEEDKKH	18
HLA-A*29:02	1	166	174	9	GHFLIEGDL	18
HLA-A*29:02	1	191	199	9	TYNQLFEEN	18
HLA-A*29:02	1	241	249	9	LIALSLGLT	18
HLA-A*29:02	1	445	453	9	TFRIPYYVG	18
HLA-A*29:02	1	591	599	9	LGTYHDLLK	18
HLA-A*29:02	1	1180	1188	9	DFLEAKGYK	18
HLA-A*29:02	1	1310	1318	9	IHLFTLTNL	18
HLA-A*29:02	1	91	99	9	AKVDDSFFH	18.45
HLA-A*29:02	1	423	430	8	LRRQEDFY	18.5
HLA-A*29:02	1	1236	1243	8	LYLASHYE	18.5
HLA-A*29:02	1	538	546	9	AFLSGEQKK	18.5
HLA-A*29:02	1	1021	1029	9	MIAKSEQEI	18.5
HLA-A*29:02	1	1319	1327	9	GAPAAFKYF	18.5
HLA-A*29:02	1	1336	1344	9	YTSTKEVLD	18.5
HLA-A*29:02	1	632	639	8	IEERLKTY	18.55
HLA-A*29:02	1	963	970	8	VSDFRKDF	18.55
HLA-A*29:02	1	1200	1207	8	KYSLFELE	18.55
HLA-A*29:02	1	346	354	9	KYKEIFFDQ	18.85
HLA-A*29:02	1	186	194	9	IQLVQTYNQ	19
HLA-A*29:02	1	238	246	9	FGNLIALSL	19
HLA-A*29:02	1	690	698	9	NRNFMQLIH	19
HLA-A*29:02	1	974	982	9	KVREINNYH	19
HLA-A*29:02	1	1097	1105	9	KTEVQTGGF	19
HLA-A*29:02	1	1350	1357	8	QSITGLYE	19.25
HLA-A*29:02	1	80	88	9	CYLQEIFSN	19.5
HLA-A*29:02	1	135	143	9	IYHLRKKLV	19.5
HLA-A*29:02	1	414	422	9	IHLGELHAI	19.5
HLA-A*29:02	1	568	576	9	YFKKIECFD	19.5
HLA-A*29:02	1	686	694	9	DGFANRNFM	19.5
HLA-A*29:02	1	759	767	9	IVIEMAREN	19.5
HLA-A*29:02	1	830	838	9	INRLSDYDV	19.5
HLA-A*29:02	1	879	887	9	MKNYWRQLL	19.5
HLA-A*29:02	1	1043	1051	9	MNFFKTEIT	19.5
HLA-A*29:02	1	1141	1149	9	YSVLVVAKV	19.5
HLA-A*29:02	1	1007	1014	8	EFVYGDYK	20
HLA-A*29:02	1	167	175	9	HFLIEGDLN	20
HLA-A*29:02	1	251	259	9	NFKSNFDLA	20
HLA-A*29:02	1	371	379	9	EFYKFIKPI	20
HLA-A*29:02	1	526	534	9	KVKYVTEGM	20
HLA-A*29:02	1	620	628	9	VLTLTLFED	20
HLA-A*29:02	1	1201	1208	8	YSLFELEN	20.2
HLA-A*29:02	1	1035	1042	8	KYFFYSNI	20.5
HLA-A*29:02	1	265	273	9	QLSKDTYDD	20.5
HLA-A*29:02	1	331	339	9	DLTLLKALV	20.5
HLA-A*29:02	1	383	391	9	MDGTEELLV	20.5
HLA-A*29:02	1	426	434	9	QEDFYPFLK	20.5
HLA-A*29:02	1	546	554	9	KAIVDLLFK	20.5
HLA-A*29:02	1	593	601	9	TYHDLLKII	20.5
HLA-A*29:02	1	1040	1048	9	SNIMNFFKT	20.5
HLA-A*29:02	1	1279	1287	9	RVILADANL	20.5
HLA-A*29:02	1	833	840	8	LSDYDVDH	20.8
HLA-A*29:02	1	1037	1044	8	FFYSNIMN	20.8
HLA-A*29:02	1	514	522	9	LYEYFTVYN	20.9
HLA-A*29:02	1	1073	1080	8	VWDKGRDF	21
HLA-A*29:02	1	51	59	9	LLFDSGETA	21
HLA-A*29:02	1	487	495	9	SAQSFIERM	21
HLA-A*29:02	1	494	502	9	RMTNFDKNL	21
HLA-A*29:02	1	642	650	9	LFDDKVMKQ	21
HLA-A*29:02	1	715	723	9	GQGDSLHEH	21
HLA-A*29:02	1	931	939	9	VAQILDSRM	21
HLA-A*29:02	1	979	987	9	NNYHHAHDA	21
HLA-A*29:02	1	445	452	8	TFRIPYYV	21.5
HLA-A*29:02	1	397	405	9	DLLRKQRTF	21.5
HLA-A*29:02	1	547	555	9	AIVDLLFKT	21.5
HLA-A*29:02	1	589	597	9	ASLGTYHDL	21.5
HLA-A*29:02	1	641	649	9	HLFDDKVMK	21.5
HLA-A*29:02	1	511	519	9	HSLLYEYFT	21.55
HLA-A*29:02	1	131	138	8	KYPTIYHL	22
HLA-A*29:02	1	881	888	8	NYWRQLLN	22
HLA-A*29:02	1	134	142	9	TIYHLRKKL	22
HLA-A*29:02	1	187	195	9	QLVQTYNQL	22
HLA-A*29:02	1	254	262	9	SNFDLAEDA	22
HLA-A*29:02	1	681	689	9	DFLKSDGFA	22
HLA-A*29:02	1	688	696	9	FANRNFMQL	22
HLA-A*29:02	1	1014	1022	9	KVYDVRKMI	22
HLA-A*29:02	1	1352	1360	9	ITGLYETRI	22
HLA-A*29:02	1	346	353	8	KYKEIFFD	22.5
HLA-A*29:02	1	638	645	8	TYAHLFDD	22.5
HLA-A*29:02	1	640	648	9	AHLFDDKVM	22.5
HLA-A*29:02	1	970	978	9	FQFYKVREI	22.5
HLA-A*29:02	1	98	105	8	FHRLEESF	23
HLA-A*29:02	1	813	820	8	LYYLQNGR	23
HLA-A*29:02	1	127	135	9	AYHEKYPTI	23
HLA-A*29:02	1	210	218	9	AILSARLSK	23
HLA-A*29:02	1	271	279	9	YDDDLDNLL	23
HLA-A*29:02	1	281	289	9	QIGDQYADL	23
HLA-A*29:02	1	294	302	9	KNLSDAILL	23
HLA-A*29:02	1	332	340	9	LTLLKALVR	23
HLA-A*29:02	1	621	629	9	LTLTLFEDR	23
HLA-A*29:02	1	725	733	9	ANLAGSPAI	23
HLA-A*29:02	1	966	974	9	FRKDFQFYK	23
HLA-A*29:02	1	1010	1018	9	YGDYKVYDV	23
HLA-A*29:02	1	1104	1112	9	GFSKESILP	23
HLA-A*29:02	1	1313	1321	9	FTLTNLGAP	23
HLA-A*29:02	1	1315	1323	9	LTNLGAPAA	23
HLA-A*29:02	1	1317	1325	9	NLGAPAAFK	23
HLA-A*29:02	1	1141	1148	8	YSVLVVAK	23.35
HLA-A*29:02	1	372	379	8	FYKFIKPI	23.5
HLA-A*29:02	1	520	527	8	VYNELTKV	23.5
HLA-A*29:02	1	299	307	9	AILLSDILR	23.5
HLA-A*29:02	1	680	688	9	LDFLKSDGF	23.5
HLA-A*29:02	1	811	819	9	LYLYYLQNG	23.5
HLA-A*29:02	1	813	821	9	LYYLQNGRD	23.5
HLA-A*29:02	1	1009	1017	9	VYGDYKVYD	23.5
HLA-A*29:02	1	1140	1148	9	AYSVLVVAK	23.5
HLA-A*29:02	1	1232	1239	8	YVNFLYLA	23.6
HLA-A*29:02	1	347	354	8	YKEIFFDQ	24
HLA-A*29:02	1	361	368	8	GYIDGGAS	24
HLA-A*29:02	1	3	11	9	KKYSIGLDI	24
HLA-A*29:02	1	359	367	9	YAGYIDGGA	24
HLA-A*29:02	1	408	416	9	GSIPHQIHL	24
HLA-A*29:02	1	464	472	9	WMTRKSEET	24
HLA-A*29:02	1	740	748	9	TVKVVDELV	24
HLA-A*29:02	1	750	758	9	VMGRHKPEN	24
HLA-A*29:02	1	989	997	9	LNAVVGTAL	24
HLA-A*29:02	1	1013	1021	9	YKVYDVRKM	24
HLA-A*29:02	1	1029	1037	9	IGKATAKYF	24
HLA-A*29:02	1	1131	1139	9	YGGFDSPTV	24
HLA-A*29:02	1	1307	1315	9	ENIIHLFTL	24
HLA-A*29:02	1	1314	1322	9	TLTNLGAPA	24
HLA-A*29:02	1	580	587	8	ISGVEDRF	24.35
HLA-A*29:02	1	80	87	8	CYLQEIFS	24.5
HLA-A*29:02	1	191	198	8	TYNQLFEE	24.5
HLA-A*29:02	1	814	821	8	YYLQNGRD	24.5
HLA-A*29:02	1	122	130	9	IVDEVAYHE	24.5
HLA-A*29:02	1	413	421	9	QIHLGELHA	24.5
HLA-A*29:02	1	476	484	9	WNFEEVVDK	24.5
HLA-A*29:02	1	809	817	9	EKLYLYYLQ	24.5
HLA-A*29:02	1	1181	1189	9	FLEAKGYKE	24.5
HLA-A*29:02	1	5	12	8	YSIGLDIG	25
HLA-A*29:02	1	1140	1147	8	AYSVLVVA	25
HLA-A*29:02	1	50	58	9	ALLFDSGET	25
HLA-A*29:02	1	245	253	9	SLGLTPNFK	25
HLA-A*29:02	1	362	370	9	YIDGGASQE	25
HLA-A*29:02	1	373	381	9	YKFIKPILE	25
HLA-A*29:02	1	743	751	9	VVDELVKVM	25
HLA-A*29:02	1	1086	1094	9	VLSMPQVNI	25
HLA-A*29:02	1	1280	1288	9	VILADANLD	25
HLA-A*29:02	1	429	436	8	FYPFLKDN	25.5
HLA-A*29:02	1	593	600	8	TYHDLLKI	25.5
HLA-A*29:02	1	1008	1015	8	FVYGDYKV	25.5
HLA-A*29:02	1	1257	1264	8	LFVEQHKH	25.5
HLA-A*29:02	1	52	60	9	LFDSGETAE	25.5
HLA-A*29:02	1	392	400	9	KLNREDLLR	25.5
HLA-A*29:02	1	600	608	9	IIKDKDFLD	25.5
HLA-A*29:02	1	719	727	9	SLHEHIANL	25.5
HLA-A*29:02	1	969	977	9	DFQFYKVRE	25.5
HLA-A*29:02	1	1356	1364	9	YETRIDLSQ	25.5
HLA-A*29:02	1	46	53	8	NLIGALLF	25.8
HLA-A*29:02	1	190	197	8	QTYNQLFE	26
HLA-A*29:02	1	286	294	9	YADLFLAAK	26
HLA-A*29:02	1	473	481	9	ITPWNFEEV	26
HLA-A*29:02	1	579	587	9	EISGVEDRF	26
HLA-A*29:02	1	878	886	9	KMKNYWRQL	26
HLA-A*29:02	1	1202	1210	9	SLFELENGR	26
HLA-A*29:02	1	1214	1222	9	LASAGELQK	26
HLA-A*29:02	1	413	420	8	QIHLGELH	26.5
HLA-A*29:02	1	428	435	8	DFYPFLKD	26.5
HLA-A*29:02	1	1029	1036	8	IGKATAKY	26.5
HLA-A*29:02	1	243	251	9	ALSLGLTPN	26.5
HLA-A*29:02	1	250	258	9	PNFKSNFDL	26.5
HLA-A*29:02	1	338	346	9	LVRQQLPEK	26.5
HLA-A*29:02	1	630	638	9	EMIEERLKT	26.5
HLA-A*29:02	1	676	684	9	GKTILDFLK	26.5
HLA-A*29:02	1	971	979	9	QFYKVREIN	26.5
HLA-A*29:02	1	1264	1272	9	HYLDEIIEQ	26.5
HLA-A*29:02	1	1275	1283	9	EFSKRVILA	26.5
HLA-A*29:02	1	619	626	8	IVLTLTLF	26.6
HLA-A*29:02	1	655	662	8	RYTGWGRL	27
HLA-A*29:02	1	149	157	9	ADLRLIYLA	27
HLA-A*29:02	1	283	291	9	GDQYADLFL	27
HLA-A*29:02	1	337	345	9	ALVRQQLPE	27
HLA-A*29:02	1	689	697	9	ANRNFMQLI	27
HLA-A*29:02	1	942	950	9	KYDENDKLI	27
HLA-A*29:02	1	1195	1203	9	IIKLPKYSL	27
HLA-A*29:02	1	649	656	8	KQLKRRRY	27.25
HLA-A*29:02	1	162	169	8	IKFRGHFL	27.5
HLA-A*29:02	1	362	369	8	YIDGGASQ	27.5
HLA-A*29:02	1	471	478	8	ETITPWNF	27.5
HLA-A*29:02	1	24	32	9	EYKVPSKKF	27.5
HLA-A*29:02	1	66	74	9	RTARRRYTR	27.5
HLA-A*29:02	1	145	153	9	STDKADLRL	27.5
HLA-A*29:02	1	157	165	9	ALAHMIKFR	27.5
HLA-A*29:02	1	551	559	9	LLFKTNRKV	27.5
HLA-A*29:02	1	639	647	9	YAHLFDDKV	27.5
HLA-A*29:02	1	1051	1059	9	TLANGEIRK	27.5
HLA-A*29:02	1	1079	1087	9	DFATVRKVL	27.5
HLA-A*29:02	1	1320	1328	9	APAAFKYFD	27.5
HLA-A*29:02	1	79	86	8	ICYLQEIF	28
HLA-A*29:02	1	86	93	8	FSNEMAKV	28
HLA-A*29:02	1	168	175	8	FLIEGDLN	28
HLA-A*29:02	1	358	365	8	GYAGYIDG	28
HLA-A*29:02	1	461	468	8	RFAWMTRK	28
HLA-A*29:02	1	18	26	9	WAVITDEYK	28
HLA-A*29:02	1	126	134	9	VAYHEKYPT	28
HLA-A*29:02	1	189	197	9	VQTYNQLFE	28
HLA-A*29:02	1	234	242	9	KNGLFGNLI	28
HLA-A*29:02	1	280	288	9	AQIGDQYAD	28
HLA-A*29:02	1	327	335	9	EHHQDLTLL	28
HLA-A*29:02	1	429	437	9	FYPFLKDNR	28
HLA-A*29:02	1	460	468	9	SRFAWMTRK	28
HLA-A*29:02	1	954	962	9	KVITLKSKL	28
HLA-A*29:02	1	1099	1107	9	EVQTGGFSK	28
HLA-A*29:02	1	1130	1137	8	KYGGFDSP	28.35
HLA-A*29:02	1	518	525	8	FTVYNELT	28.5
HLA-A*29:02	1	815	822	8	YLQNGRDM	28.5
HLA-A*29:02	1	75	83	9	RKNRICYLQ	28.5
HLA-A*29:02	1	658	666	9	GWGRLSRKL	28.5
HLA-A*29:02	1	955	963	9	VITLKSKLV	28.5
HLA-A*29:02	1	1020	1028	9	KMIAKSEQE	28.5
HLA-A*29:02	1	1046	1054	9	FKTEITLAN	28.5
HLA-A*29:02	1	1163	1171	9	LLGITIMER	28.5
HLA-A*29:02	1	516	523	8	EYFTVYNE	29
HLA-A*29:02	1	588	595	8	NASLGTYH	29
HLA-A*29:02	1	592	599	8	GTYHDLLK	29
HLA-A*29:02	1	1309	1316	8	IIHLFTLT	29
HLA-A*29:02	1	1355	1362	8	LYETRIDL	29
HLA-A*29:02	1	432	440	9	FLKDNREKI	29
HLA-A*29:02	1	816	824	9	LQNGRDMYV	29
HLA-A*29:02	1	839	847	9	DHIVPQSFL	29
HLA-A*29:02	1	958	966	9	LKSKLVSDF	29
HLA-A*29:02	1	296	303	8	LSDAILLS	29.4
HLA-A*29:02	1	637	644	8	KTYAHLFD	29.5
HLA-A*29:02	1	242	250	9	IALSLGLTP	29.5
HLA-A*29:02	1	324	332	9	RYDEHHQDL	29.5
HLA-A*29:02	1	366	374	9	GASQEEFYK	29.5
HLA-A*29:02	1	438	446	9	EKIEKILTF	29.5
HLA-A*29:02	1	563	571	9	QLKEDYFKK	29.5
HLA-A*29:02	1	702	710	9	LTFKEDIQK	29.5
HLA-A*29:02	1	841	849	9	IVPQSFLKD	29.5
HLA-A*29:02	1	908	916	9	LSELDKAGF	29.5
HLA-A*29:02	1	1134	1142	9	FDSPTVAYS	29.5
HLA-A*29:02	1	95	102	8	DSFFHRLE	29.65
HLA-A*29:02	1	980	987	8	NYHHAHDA	29.85
HLA-A*29:02	1	65	72	8	KRTARRRY	30
HLA-A*29:02	1	136	143	8	YHLRKKLV	30
HLA-A*29:02	1	404	411	8	TFDNGSIP	30
HLA-A*29:02	1	959	966	8	KSKLVSDF	30
HLA-A*29:02	1	84	92	9	EIFSNEMAK	30
HLA-A*29:02	1	224	232	9	NLIAQLPGE	30
HLA-A*29:02	1	257	265	9	DLAEDAKLQ	30
HLA-A*29:02	1	277	285	9	NLLAQIGDQ	30
HLA-A*29:02	1	415	423	9	HLGELHAIL	30
HLA-A*29:02	1	529	537	9	YVTEGMRKP	30
HLA-A*29:02	1	846	854	9	FLKDDSIDN	30
HLA-A*29:02	1	1194	1202	9	LIIKLPKYS	30
HLA-A*29:02	1	52	59	8	LFDSGETA	30.5
HLA-A*29:02	1	135	142	8	IYHLRKKL	30.5
HLA-A*29:02	1	529	536	8	YVTEGMRK	30.5
HLA-A*29:02	1	982	989	8	HHAHDAYL	30.5
HLA-A*29:02	1	1042	1049	8	IMNFFKTE	30.5
HLA-A*29:02	1	1234	1241	8	NFLYLASH	30.5
HLA-A*29:02	1	13	21	9	TNSVGWAVI	30.5
HLA-A*29:02	1	57	65	9	ETAEATRLK	30.5
HLA-A*29:02	1	92	100	9	KVDDSFFHR	30.5
HLA-A*29:02	1	151	159	9	LRLIYLALA	30.5
HLA-A*29:02	1	178	186	9	NSDVDKLFI	30.5
HLA-A*29:02	1	205	213	9	GVDAKAILS	30.5
HLA-A*29:02	1	288	296	9	DLFLAAKNL	30.5
HLA-A*29:02	1	355	363	9	SKNGYAGYI	30.5
HLA-A*29:02	1	410	418	9	IPHQIHLGE	30.5
HLA-A*29:02	1	838	846	9	VDHIVPQSF	30.5
HLA-A*29:02	1	926	934	9	QITKHVAQI	30.5
HLA-A*29:02	1	1225	1233	9	ELALPSKYV	30.5
HLA-A*29:02	1	987	994	8	AYLNAVVG	30.55
HLA-A*29:02	1	459	466	8	NSRFAWMT	30.8
HLA-A*29:02	1	127	134	8	AYHEKYPT	31
HLA-A*29:02	1	283	290	8	GDQYADLF	31
HLA-A*29:02	1	332	339	8	LTLLKALV	31
HLA-A*29:02	1	373	380	8	YKFIKPIL	31
HLA-A*29:02	1	491	498	8	FIERMTNF	31
HLA-A*29:02	1	1313	1320	8	FTLTNLGA	31
HLA-A*29:02	1	1348	1355	8	IHQSITGL	31
HLA-A*29:02	1	183	191	9	KLFIQLVQT	31
HLA-A*29:02	1	520	528	9	VYNELTKVK	31
HLA-A*29:02	1	588	596	9	NASLGTYHD	31
HLA-A*29:02	1	995	1003	9	TALIKKYPK	31
HLA-A*29:02	1	996	1004	9	ALIKKYPKL	31
HLA-A*29:02	1	1033	1041	9	TAKYFFYSN	31
HLA-A*29:02	1	1105	1113	9	FSKESILPK	31
HLA-A*29:02	1	1347	1355	9	LIHQSITGL	31
HLA-A*29:02	1	1349	1357	9	HQSITGLYE	31
HLA-A*29:02	1	13	20	8	TNSVGWAV	31.5
HLA-A*29:02	1	74	81	8	RRKNRICY	31.5
HLA-A*29:02	1	159	167	9	AHMIKFRGH	31.5
HLA-A*29:02	1	406	414	9	DNGSIPHQI	31.5
HLA-A*29:02	1	458	466	9	GNSRFAWMT	31.5
HLA-A*29:02	1	598	606	9	LKIIKDKDF	31.5
HLA-A*29:02	1	685	693	9	SDGFANRNF	31.5
HLA-A*29:02	1	726	734	9	NLAGSPAIK	31.5
HLA-A*29:02	1	808	816	9	NEKLYLYYL	31.5
HLA-A*29:02	1	891	899	9	LITQRKFDN	31.5
HLA-A*29:02	1	408	415	8	GSIPHQIH	31.75
HLA-A*29:02	1	45	52	8	KNLIGALL	32
HLA-A*29:02	1	425	432	8	RQEDFYPF	32
HLA-A*29:02	1	835	842	8	DYDVDHIV	32
HLA-A*29:02	1	1030	1037	8	GKATAKYF	32
HLA-A*29:02	1	82	90	9	LQEIFSNEM	32
HLA-A*29:02	1	99	107	9	HRLEESFLV	32
HLA-A*29:02	1	447	455	9	RIPYYVGPL	32
HLA-A*29:02	1	617	625	9	EDIVLTLTL	32
HLA-A*29:02	1	1130	1138	9	KYGGFDSPT	32
HLA-A*29:02	1	458	465	8	GNSRFAWM	32.5
HLA-A*29:02	1	697	704	8	IHDDSLTF	32.5
HLA-A*29:02	1	1323	1330	8	AFKYFDTT	32.5
HLA-A*29:02	1	270	278	9	TYDDDLDNL	32.5
HLA-A*29:02	1	274	282	9	DLDNLLAQI	32.5
HLA-A*29:02	1	358	366	9	GYAGYIDGG	32.5
HLA-A*29:02	1	470	478	9	EETITPWNF	32.5
HLA-A*29:02	1	528	536	9	KYVTEGMRK	32.5
HLA-A*29:02	1	536	544	9	KPAFLSGEQ	32.5
HLA-A*29:02	1	746	754	9	ELVKVMGRH	32.5
HLA-A*29:02	1	780	788	9	RMKRIEEGI	32.5
HLA-A*29:02	1	791	799	9	LGSQILKEH	32.5
HLA-A*29:02	1	1201	1209	9	YSLFELENG	32.5
HLA-A*29:02	1	1087	1094	8	LSMPQVNI	32.75
HLA-A*29:02	1	792	799	8	GSQILKEH	32.9
HLA-A*29:02	1	286	293	8	YADLFLAA	33
HLA-A*29:02	1	368	375	8	SQEEFYKF	33
HLA-A*29:02	1	691	698	8	RNFMQLIH	33
HLA-A*29:02	1	839	846	8	DHIVPQSF	33
HLA-A*29:02	1	1229	1236	8	PSKYVNFL	33
HLA-A*29:02	1	1162	1170	9	ELLGITIME	33
HLA-A*29:02	1	244	251	8	LSLGLTPN	33.15
HLA-A*29:02	1	1276	1283	8	FSKRVILA	33.4
HLA-A*29:02	1	328	335	8	HHQDLTLL	33.5
HLA-A*29:02	1	538	545	8	AFLSGEQK	33.5
HLA-A*29:02	1	965	972	8	DFRKDFQF	33.5
HLA-A*29:02	1	1237	1244	8	YLASHYEK	33.5
HLA-A*29:02	1	8	16	9	GLDIGTNSV	33.5
HLA-A*29:02	1	349	357	9	EIFFDQSKN	33.5
HLA-A*29:02	1	550	558	9	DLLFKTNRK	33.5
HLA-A*29:02	1	694	702	9	MQLIHDDSL	33.5
HLA-A*29:02	1	836	844	9	YDVDHIVPQ	33.5
HLA-A*29:02	1	1197	1205	9	KLPKYSLFE	33.5
HLA-A*29:02	1	1272	1280	9	QISEFSKRV	33.5
HLA-A*29:02	1	270	277	8	TYDDDLDN	34
HLA-A*29:02	1	568	575	8	YFKKIECF	34
HLA-A*29:02	1	677	684	8	KTILDFLK	34
HLA-A*29:02	1	978	985	8	INNYHHAH	34
HLA-A*29:02	1	1015	1022	8	VYDVRKMI	34
HLA-A*29:02	1	1264	1271	8	HYLDEIIE	34
HLA-A*29:02	1	195	203	9	LFEENPINA	34
HLA-A*29:02	1	252	260	9	FKSNFDLAE	34
HLA-A*29:02	1	393	401	9	LNREDLLRK	34
HLA-A*29:02	1	712	720	9	QVSGQGDSL	34
HLA-A*29:02	1	886	894	9	LLNAKLITQ	34
HLA-A*29:02	1	992	1000	9	VVGTALIKK	34
HLA-A*29:02	1	594	601	8	YHDLLKII	34.5
HLA-A*29:02	1	972	979	8	FYKVREIN	34.5
HLA-A*29:02	1	1320	1327	8	APAAFKYF	34.5
HLA-A*29:02	1	98	106	9	FHRLEESFL	34.5
HLA-A*29:02	1	104	112	9	SFLVEEDKK	34.5
HLA-A*29:02	1	539	547	9	FLSGEQKKA	34.5
HLA-A*29:02	1	697	705	9	IHDDSLTFK	34.5
HLA-A*29:02	1	793	801	9	SQILKEHPV	34.5
HLA-A*29:02	1	875	883	9	VVKKMKNYW	34.5
HLA-A*29:02	1	1006	1014	9	SEFVYGDYK	34.5
HLA-A*29:02	1	1034	1042	9	AKYFFYSNI	34.5
HLA-A*29:02	1	1064	1072	9	ETNGETGEI	34.5
HLA-A*29:02	1	1321	1329	9	PAAFKYFDT	34.5
HLA-A*29:02	1	1351	1359	9	SITGLYETR	34.5
HLA-A*29:02	1	350	357	8	IFFDQSKN	35
HLA-A*29:02	1	371	378	8	EFYKFIKP	35
HLA-A*29:02	1	333	341	9	TLLKALVRQ	35
HLA-A*29:02	1	531	539	9	TEGMRKPAF	35
HLA-A*29:02	1	834	842	9	SDYDVDHIV	35
HLA-A*29:02	1	952	960	9	EVKVITLKS	35
HLA-A*29:02	1	160	167	8	HMIKFRGH	35.5
HLA-A*29:02	1	239	246	8	GNLIALSL	35.5
HLA-A*29:02	1	289	296	8	LFLAAKNL	35.5
HLA-A*29:02	1	968	975	8	KDFQFYKV	35.5
HLA-A*29:02	1	1043	1050	8	MNFFKTEI	35.5
HLA-A*29:02	1	1336	1343	8	YTSTKEVL	35.5
HLA-A*29:02	1	304	312	9	DILRVNTEI	35.5
HLA-A*29:02	1	440	448	9	IEKILTFRI	35.5
HLA-A*29:02	1	889	897	9	AKLITQRKF	35.5
HLA-A*29:02	1	1050	1058	9	ITLANGEIR	35.5
HLA-A*29:02	1	1203	1211	9	LFELENGRK	35.5
HLA-A*29:02	1	1259	1267	9	VEQHKHYLD	35.5
HLA-A*29:02	1	77	85	9	NRICYLQEI	36
HLA-A*29:02	1	130	138	9	EKYPTIYHL	36
HLA-A*29:02	1	201	209	9	INASGVDAK	36
HLA-A*29:02	1	364	372	9	DGGASQEEF	36
HLA-A*29:02	1	430	438	9	YPFLKDNRE	36
HLA-A*29:02	1	491	499	9	FIERMTNFD	36
HLA-A*29:02	1	885	893	9	QLLNAKLIT	36
HLA-A*29:02	1	1088	1096	9	SMPQVNIVK	36
HLA-A*29:02	1	1092	1100	9	VNIVKKTEV	36
HLA-A*29:02	1	1167	1175	9	TIMERSSFE	36
HLA-A*29:02	1	1294	1302	9	YNKHRDKPI	36
HLA-A*29:02	1	1342	1350	9	VLDATLIHQ	36
HLA-A*29:02	1	1105	1112	8	FSKESILP	36.15
HLA-A*29:02	1	713	720	8	VSGQGDSL	36.25
HLA-A*29:02	1	115	122	8	RHPIFGNI	36.5
HLA-A*29:02	1	840	847	8	HIVPQSFL	36.5
HLA-A*29:02	1	1133	1140	8	GFDSPTVA	36.5
HLA-A*29:02	1	884	892	9	RQLLNAKLI	36.5
HLA-A*29:02	1	896	904	9	KFDNLTKAE	36.5
HLA-A*29:02	1	1198	1206	9	LPKYSLFEL	36.5
HLA-A*29:02	1	1306	1314	9	AENIIHLFT	36.5
HLA-A*29:02	1	319	326	8	ASMIKRYD	36.6
HLA-A*29:02	1	41	48	8	HSIKKNLI	36.9
HLA-A*29:02	1	473	480	8	ITPWNFEE	37
HLA-A*29:02	1	211	219	9	ILSARLSKS	37
HLA-A*29:02	1	763	771	9	MARENQTTQ	37
HLA-A*29:02	1	930	938	9	HVAQILDSR	37
HLA-A*29:02	1	987	995	9	AYLNAVVGT	37
HLA-A*29:02	1	994	1002	9	GTALIKKYP	37
HLA-A*29:02	1	1238	1246	9	LASHYEKLK	37
HLA-A*29:02	1	1329	1337	9	TTIDRKRYT	37
HLA-A*29:02	1	1335	1343	9	RYTSTKEVL	37
HLA-A*29:02	1	253	260	8	KSNFDLAE	37.3
HLA-A*29:02	1	1315	1322	8	LTNLGAPA	37.3
HLA-A*29:02	1	1291	1298	8	LSAYNKHR	37.35
HLA-A*29:02	1	93	100	8	VDDSFFHR	37.5
HLA-A*29:02	1	297	305	9	SDAILLSDI	37.5
HLA-A*29:02	1	431	439	9	PFLKDNREK	37.5
HLA-A*29:02	1	486	494	9	ASAQSFIER	37.5
HLA-A*29:02	1	497	505	9	NFDKNLPNE	37.5
HLA-A*29:02	1	720	728	9	LHEHIANLA	37.5
HLA-A*29:02	1	914	922	9	AGFIKRQLV	37.5
HLA-A*29:02	1	933	941	9	QILDSRMNT	37.5
HLA-A*29:02	1	938	946	9	RMNTKYDEN	37.5
HLA-A*29:02	1	1324	1332	9	FKYFDTTID	37.5
HLA-A*29:02	1	1346	1354	9	TLIHQSITG	37.5
HLA-A*29:02	1	489	496	8	QSFIERMT	37.7
HLA-A*29:02	1	14	21	8	NSVGWAVI	37.85
HLA-A*29:02	1	243	250	8	ALSLGLTP	38
HLA-A*29:02	1	528	535	8	KYVTEGMR	38
HLA-A*29:02	1	589	596	8	ASLGTYHD	38
HLA-A*29:02	1	133	141	9	PTIYHLRKK	38
HLA-A*29:02	1	319	327	9	ASMIKRYDE	38
HLA-A*29:02	1	594	602	9	YHDLLKIIK	38
HLA-A*29:02	1	633	641	9	EERLKTYAH	38
HLA-A*29:02	1	703	711	9	TFKEDIQKA	38
HLA-A*29:02	1	742	750	9	KVVDELVKV	38
HLA-A*29:02	1	1080	1088	9	FATVRKVLS	38
HLA-A*29:02	1	1143	1151	9	VLVVAKVEK	38
HLA-A*29:02	1	1172	1179	8	SSFEKNPI	38.15
HLA-A*29:02	1	367	374	8	ASQEEFYK	38.4
HLA-A*29:02	1	96	103	8	SFFHRLEE	38.5
HLA-A*29:02	1	317	324	8	LSASMIKR	38.5
HLA-A*29:02	1	642	649	8	LFDDKVMK	38.5
HLA-A*29:02	1	942	949	8	KYDENDKL	38.5
HLA-A*29:02	1	1040	1047	8	SNIMNFFK	38.5
HLA-A*29:02	1	40	48	9	RHSIKKNLI	38.5
HLA-A*29:02	1	117	125	9	PIFGNIVDE	38.5
HLA-A*29:02	1	180	188	9	DVDKLFIQL	38.5
HLA-A*29:02	1	239	247	9	GNLIALSLG	38.5
HLA-A*29:02	1	562	570	9	KQLKEDYFK	38.5
HLA-A*29:02	1	605	613	9	DFLDNEENE	38.5
HLA-A*29:02	1	647	655	9	VMKQLKRRR	38.5
HLA-A*29:02	1	845	853	9	SFLKDDSID	38.5
HLA-A*29:02	1	909	917	9	SELDKAGFI	38.5
HLA-A*29:02	1	1068	1076	9	ETGEIVWDK	38.5
HLA-A*29:02	1	1126	1134	9	WDPKKYGGF	38.5
HLA-A*29:02	1	1156	1164	9	KLKSVKELL	38.5
HLA-A*29:02	1	252	259	8	FKSNFDLA	39
HLA-A*29:02	1	324	331	8	RYDEHHQD	39
HLA-A*29:02	1	472	479	8	TITPWNFE	39
HLA-A*29:02	1	621	628	8	LTLTLFED	39
HLA-A*29:02	1	1034	1041	8	AKYFFYSN	39
HLA-A*29:02	1	1213	1220	8	MLASAGEL	39
HLA-A*29:02	1	1233	1240	8	VNFLYLAS	39
HLA-A*29:02	1	136	144	9	YHLRKKLVD	39
HLA-A*29:02	1	194	202	9	QLFEENPIN	39
HLA-A*29:02	1	385	393	9	GTEELLVKL	39
HLA-A*29:02	1	390	398	9	LVKLNREDL	39
HLA-A*29:02	1	411	419	9	PHQIHLGEL	39
HLA-A*29:02	1	787	795	9	GIKELGSQI	39
HLA-A*29:02	1	929	937	9	KHVAQILDS	39
HLA-A*29:02	1	983	991	9	HAHDAYLNA	39
HLA-A*29:02	1	1101	1109	9	QTGGFSKES	39
HLA-A*29:02	1	1250	1258	9	EDNEQKQLF	39
HLA-A*29:02	1	1290	1298	9	VLSAYNKHR	39
HLA-A*29:02	1	192	199	8	YNQLFEEN	39.5
HLA-A*29:02	1	251	258	8	NFKSNFDL	39.5
HLA-A*29:02	1	414	421	8	IHLGELHA	39.5
HLA-A*29:02	1	1012	1019	8	DYKVYDVR	39.5
HLA-A*29:02	1	1033	1040	8	TAKYFFYS	39.5
HLA-A*29:02	1	279	287	9	LAQIGDQYA	39.5
HLA-A*29:02	1	296	304	9	LSDAILLSD	39.5
HLA-A*29:02	1	446	454	9	FRIPYYVGP	39.5
HLA-A*29:02	1	465	473	9	MTRKSEETI	39.5
HLA-A*29:02	1	489	497	9	QSFIERMTN	39.5
HLA-A*29:02	1	572	580	9	IECFDSVEI	39.5
HLA-A*29:02	1	967	975	9	RKDFQFYKV	39.5
HLA-A*29:02	1	972	980	9	FYKVREINN	39.5
HLA-A*29:02	1	1055	1063	9	GEIRKRPLI	39.5
HLA-A*29:02	1	1285	1293	9	ANLDKVLSA	39.5
HLA-A*29:02	1	112	119	8	KHERHPIF	40
HLA-A*29:02	1	128	135	8	YHEKYPTI	40
HLA-A*29:02	1	155	162	8	YLALAHMI	40
HLA-A*29:02	1	161	168	8	MIKFRGHF	40
HLA-A*29:02	1	166	173	8	GHFLIEGD	40
HLA-A*29:02	1	517	524	8	YFTVYNEL	40
HLA-A*29:02	1	1325	1332	8	KYFDTTID	40
HLA-A*29:02	1	256	264	9	FDLAEDAKL	40
HLA-A*29:02	1	409	417	9	SIPHQIHLG	40
HLA-A*29:02	1	844	852	9	QSFLKDDSI	40
HLA-A*29:02	1	975	983	9	VREINNYHH	40
HLA-A*29:02	1	1228	1236	9	LPSKYVNFL	40
HLA-A*29:02	1	1269	1277	9	IIEQISEFS	40
HLA-A*29:02	1	167	174	8	HFLIEGDL	40.5
HLA-A*29:02	1	495	502	8	MTNFDKNL	40.5
HLA-A*29:02	1	692	699	8	NFMQLIHD	40.5
HLA-A*29:02	1	967	974	8	RKDFQFYK	40.5
HLA-A*29:02	1	129	137	9	HEKYPTIYH	40.5
HLA-A*29:02	1	301	309	9	LLSDILRVN	40.5
HLA-A*29:02	1	457	465	9	RGNSRFAWM	40.5
HLA-A*29:02	1	548	556	9	IVDLLFKTN	40.5
HLA-A*29:02	1	561	569	9	VKQLKEDYF	40.5
HLA-A*29:02	1	736	744	9	GILQTVKVV	40.5
HLA-A*29:02	1	978	986	9	INNYHHAHD	40.5
HLA-A*29:02	1	1012	1020	9	DYKVYDVRK	40.5
HLA-A*29:02	1	1135	1143	9	DSPTVAYSV	40.5
HLA-A*29:02	1	1226	1234	9	LALPSKYVN	40.5
HLA-A*29:02	1	1251	1259	9	DNEQKQLFV	40.5
HLA-A*29:02	1	374	381	8	KFIKPILE	41
HLA-A*29:02	1	687	694	8	GFANRNFM	41
HLA-A*29:02	1	26	34	9	KVPSKKFKV	41
HLA-A*29:02	1	558	566	9	KVTVKQLKE	41
HLA-A*29:02	1	755	763	9	KPENIVIEM	41
HLA-A*29:02	1	984	992	9	AHDAYLNAV	41
HLA-A*29:02	1	1001	1009	9	YPKLESEFV	41
HLA-A*29:02	1	1161	1169	9	KELLGITIM	41
HLA-A*29:02	1	159	166	8	AHMIKFRG	41.3
HLA-A*29:02	1	302	309	8	LSDILRVN	41.3
HLA-A*29:02	1	255	262	8	NFDLAEDA	41.5
HLA-A*29:02	1	640	647	8	AHLFDDKV	41.5
HLA-A*29:02	1	984	991	8	AHDAYLNA	41.5
HLA-A*29:02	1	1036	1043	8	YFFYSNIM	41.5
HLA-A*29:02	1	1307	1314	8	ENIIHLFT	41.5
HLA-A*29:02	1	44	52	9	KKNLIGALL	41.5
HLA-A*29:02	1	53	61	9	FDSGETAEA	41.5
HLA-A*29:02	1	173	181	9	DLNPDNSDV	41.5
HLA-A*29:02	1	471	479	9	ETITPWNFE	41.5
HLA-A*29:02	1	665	673	9	KLINGIRDK	41.5
HLA-A*29:02	1	1087	1095	9	LSMPQVNIV	41.5
HLA-A*29:02	1	1177	1185	9	NPIDFLEAK	41.5
HLA-A*29:02	1	1220	1228	9	LQKGNELAL	41.5
HLA-A*29:02	1	1261	1269	9	QHKHYLDEI	41.5
HLA-A*29:02	1	1273	1280	8	ISEFSKRV	41.6
HLA-A*29:02	1	486	493	8	ASAQSFIE	41.8
HLA-A*29:02	1	567	574	8	DYFKKIEC	41.9
HLA-A*29:02	1	47	54	8	LIGALLFD	42
HLA-A*29:02	1	678	685	8	TILDFLKS	42
HLA-A*29:02	1	720	727	8	LHEHIANL	42
HLA-A*29:02	1	882	889	8	YWRQLLNA	42
HLA-A*29:02	1	1335	1342	8	RYTSTKEV	42
HLA-A*29:02	1	71	79	9	RYTRRKNRI	42
HLA-A*29:02	1	221	229	9	RLENLIAQL	42
HLA-A*29:02	1	235	243	9	NGLFGNLIA	42
HLA-A*29:02	1	255	263	9	NFDLAEDAK	42
HLA-A*29:02	1	614	622	9	DILEDIVLT	42
HLA-A*29:02	1	654	662	9	RRYTGWGRL	42
HLA-A*29:02	1	739	747	9	QTVKVVDEL	42
HLA-A*29:02	1	800	808	9	PVENTQLQN	42
HLA-A*29:02	1	851	859	9	SIDNKVLTR	42
HLA-A*29:02	1	887	895	9	LNAKLITQR	42
HLA-A*29:02	1	956	964	9	ITLKSKLVS	42
HLA-A*29:02	1	1061	1069	9	PLIETNGET	42
HLA-A*29:02	1	1176	1184	9	KNPIDFLEA	42
HLA-A*29:02	1	427	434	8	EDFYPFLK	42.5
HLA-A*29:02	1	1041	1048	8	NIMNFFKT	42.5
HLA-A*29:02	1	310	318	9	TEITKAPLS	42.5
HLA-A*29:02	1	574	582	9	CFDSVEISG	42.5
HLA-A*29:02	1	636	644	9	LKTYAHLFD	42.5
HLA-A*29:02	1	927	935	9	ITKHVAQIL	42.5
HLA-A*29:02	1	1158	1166	9	KSVKELLGI	42.5
HLA-A*29:02	1	1330	1338	9	TIDRKRYTS	42.5
HLA-A*29:02	1	1340	1348	9	KEVLDATLI	42.5
HLA-A*29:02	1	1005	1012	8	ESEFVYGD	42.85
HLA-A*29:02	1	1289	1296	8	KVLSAYNK	43
HLA-A*29:02	1	93	101	9	VDDSFFHRL	43
HLA-A*29:02	1	309	317	9	NTEITKAPL	43
HLA-A*29:02	1	425	433	9	RQEDFYPFL	43
HLA-A*29:02	1	799	807	9	HPVENTQLQ	43
HLA-A*29:02	1	883	891	9	WRQLLNAKL	43
HLA-A*29:02	1	1139	1147	9	VAYSVLVVA	43
HLA-A*29:02	1	1239	1246	8	ASHYEKLK	43.2
HLA-A*29:02	1	163	170	8	KFRGHFLI	43.5
HLA-A*29:02	1	411	418	8	PHQIHLGE	43.5
HLA-A*29:02	1	809	816	8	EKLYLYYL	43.5
HLA-A*29:02	1	929	936	8	KHVAQILD	43.5
HLA-A*29:02	1	992	999	8	VVGTALIK	43.5
HLA-A*29:02	1	1031	1038	8	KATAKYFF	43.5
HLA-A*29:02	1	484	492	9	KGASAQSFI	43.5
HLA-A*29:02	1	502	510	9	LPNEKVLPK	43.5
HLA-A*29:02	1	666	674	9	LINGIRDKQ	43.5
HLA-A*29:02	1	892	900	9	ITQRKFDNL	43.5
HLA-A*29:02	1	1049	1057	9	EITLANGEI	43.5
HLA-A*29:02	1	1089	1097	9	MPQVNIVKK	43.5
HLA-A*29:02	1	1186	1194	9	GYKEVKKDL	43.5
HLA-A*29:02	1	1355	1363	9	LYETRIDLS	43.5
HLA-A*29:02	1	133	140	8	PTIYHLRK	44
HLA-A*29:02	1	189	196	8	VQTYNQLF	44
HLA-A*29:02	1	356	363	8	KNGYAGYI	44
HLA-A*29:02	1	547	554	8	AIVDLLFK	44
HLA-A*29:02	1	684	691	8	KSDGFANR	44
HLA-A*29:02	1	915	922	8	GFIKRQLV	44
HLA-A*29:02	1	1100	1107	8	VQTGGFSK	44
HLA-A*29:02	1	1306	1313	8	AENIIHLF	44
HLA-A*29:02	1	21	29	9	ITDEYKVPS	44
HLA-A*29:02	1	111	119	9	KKHERHPIF	44
HLA-A*29:02	1	247	255	9	GLTPNFKSN	44
HLA-A*29:02	1	481	489	9	VVDKGASAQ	44
HLA-A*29:02	1	508	516	9	LPKHSLLYE	44
HLA-A*29:02	1	916	924	9	FIKRQLVET	44
HLA-A*29:02	1	1085	1093	9	KVLSMPQVN	44
HLA-A*29:02	1	1118	1126	9	KLIARKKDW	44
HLA-A*29:02	1	1291	1299	9	LSAYNKHRD	44
HLA-A*29:02	1	354	361	8	QSKNGYAG	44.35
HLA-A*29:02	1	15	22	8	SVGWAVIT	44.5
HLA-A*29:02	1	85	92	8	IFSNEMAK	44.5
HLA-A*29:02	1	97	104	8	FFHRLEES	44.5
HLA-A*29:02	1	157	164	8	ALAHMIKF	44.5
HLA-A*29:02	1	234	241	8	KNGLFGNL	44.5
HLA-A*29:02	1	419	426	8	LHAILRRQ	44.5
HLA-A*29:02	1	812	819	8	YLYYLQNG	44.5
HLA-A*29:02	1	1004	1011	8	LESEFVYG	44.5
HLA-A*29:02	1	1099	1106	8	EVQTGGFS	44.5
HLA-A*29:02	1	1199	1206	8	PKYSLFEL	44.5
HLA-A*29:02	1	1241	1248	8	HYEKLKGS	44.5
HLA-A*29:02	1	1269	1276	8	IIEQISEF	44.5
HLA-A*29:02	1	1308	1315	8	NIIHLFTL	44.5
HLA-A*29:02	1	10	18	9	DIGTNSVGW	44.5
HLA-A*29:02	1	334	342	9	LLKALVRQQ	44.5
HLA-A*29:02	1	403	411	9	RTFDNGSIP	44.5
HLA-A*29:02	1	795	803	9	ILKEHPVEN	44.5
HLA-A*29:02	1	803	811	9	NTQLQNEKL	44.5
HLA-A*29:02	1	837	845	9	DVDHIVPQS	44.5
HLA-A*29:02	1	850	858	9	DSIDNKVLT	44.5
HLA-A*29:02	1	939	947	9	MNTKYDEND	44.5
HLA-A*29:02	1	1135	1142	8	DSPTVAYS	44.8
HLA-A*29:02	1	40	47	8	RHSIKKNL	45
HLA-A*29:02	1	210	217	8	AILSARLS	45
HLA-A*29:02	1	15	23	9	SVGWAVITD	45
HLA-A*29:02	1	31	39	9	KFKVLGNTD	45
HLA-A*29:02	1	679	687	9	ILDFLKSDG	45
HLA-A*29:02	1	1215	1222	8	ASAGELQK	45.25
HLA-A*29:02	1	218	225	8	KSRRLENL	45.45
HLA-A*29:02	1	94	101	8	DDSFFHRL	45.5
HLA-A*29:02	1	184	191	8	LFIQLVQT	45.5
HLA-A*29:02	1	345	352	8	EKYKEIFF	45.5
HLA-A*29:02	1	639	646	8	YAHLFDDK	45.5
HLA-A*29:02	1	970	977	8	FQFYKVRE	45.5
HLA-A*29:02	1	182	190	9	DKLFIQLVQ	45.5
HLA-A*29:02	1	258	266	9	LAEDAKLQL	45.5
HLA-A*29:02	1	273	281	9	DDLDNLLAQ	45.5
HLA-A*29:02	1	459	467	9	NSRFAWMTR	45.5
HLA-A*29:02	1	485	493	9	GASAQSFIE	45.5
HLA-A*29:02	1	599	607	9	KIIKDKDFL	45.5
HLA-A*29:02	1	625	633	9	LFEDREMIE	45.5
HLA-A*29:02	1	900	908	9	LTKAERGGL	45.5
HLA-A*29:02	1	934	942	9	ILDSRMNTK	45.5
HLA-A*29:02	1	1041	1049	9	NIMNFFKTE	45.5
HLA-A*29:02	1	1073	1081	9	VWDKGRDFA	45.5
HLA-A*29:02	1	1171	1179	9	RSSFEKNPI	45.5
HLA-A*29:02	1	850	857	8	DSIDNKVL	45.75
HLA-A*29:02	1	576	583	8	DSVEISGV	45.85
HLA-A*29:02	1	844	851	8	QSFLKDDS	45.9
HLA-A*29:02	1	116	123	8	HPIFGNIV	46
HLA-A*29:02	1	132	139	8	YPTIYHLR	46
HLA-A*29:02	1	237	244	8	LFGNLIAL	46
HLA-A*29:02	1	269	276	8	DTYDDDLD	46
HLA-A*29:02	1	365	372	8	GGASQEEF	46
HLA-A*29:02	1	376	383	8	IKPILEKM	46
HLA-A*29:02	1	747	754	8	LVKVMGRH	46
HLA-A*29:02	1	76	84	9	KNRICYLQE	46
HLA-A*29:02	1	192	200	9	YNQLFEENP	46
HLA-A*29:02	1	193	201	9	NQLFEENPI	46
HLA-A*29:02	1	218	226	9	KSRRLENLI	46
HLA-A*29:02	1	462	470	9	FAWMTRKSE	46
HLA-A*29:02	1	659	667	9	WGRLSRKLI	46
HLA-A*29:02	1	1254	1262	9	QKQLFVEQH	46
HLA-A*29:02	1	1276	1284	9	FSKRVILAD	46
HLA-A*29:02	1	1358	1366	9	TRIDLSQLG	46
HLA-A*29:02	1	144	151	8	DSTDKADL	46.25
HLA-A*29:02	1	216	223	8	LSKSRRLE	46.35
HLA-A*29:02	1	439	446	8	KIEKILTF	46.5
HLA-A*29:02	1	442	449	8	KILTFRIP	46.5
HLA-A*29:02	1	484	491	8	KGASAQSF	46.5
HLA-A*29:02	1	1101	1108	8	QTGGFSKE	46.5
HLA-A*29:02	1	1261	1268	8	QHKHYLDE	46.5
HLA-A*29:02	1	1281	1288	8	ILADANLD	46.5
HLA-A*29:02	1	7	15	9	IGLDIGTNS	46.5
HLA-A*29:02	1	264	272	9	LQLSKDTYD	46.5
HLA-A*29:02	1	463	471	9	AWMTRKSEE	46.5
HLA-A*29:02	1	678	686	9	TILDFLKSD	46.5
HLA-A*29:02	1	1125	1133	9	DWDPKKYGG	46.5
HLA-A*29:02	1	1175	1183	9	EKNPIDFLE	46.5
HLA-A*29:02	1	28	35	8	PSKKFKVL	46.8
HLA-A*29:02	1	32	39	8	FKVLGNTD	47
HLA-A*29:02	1	91	98	8	AKVDDSFF	47
HLA-A*29:02	1	92	99	8	KVDDSFFH	47
HLA-A*29:02	1	181	188	8	VDKLFIQL	47
HLA-A*29:02	1	496	503	8	TNFDKNLP	47
HLA-A*29:02	1	548	555	8	IVDLLFKT	47
HLA-A*29:02	1	1010	1017	8	YGDYKVYD	47
HLA-A*29:02	1	1013	1020	8	YKVYDVRK	47
HLA-A*29:02	1	1045	1052	8	FFKTEITL	47
HLA-A*29:02	1	1085	1092	8	KVLSMPQV	47
HLA-A*29:02	1	1115	1122	8	NSDKLIAR	47
HLA-A*29:02	1	1263	1270	8	KHYLDEII	47
HLA-A*29:02	1	312	320	9	ITKAPLSAS	47
HLA-A*29:02	1	418	426	9	ELHAILRRQ	47
HLA-A*29:02	1	1004	1012	9	LESEFVYGD	47
HLA-A*29:02	1	1015	1023	9	VYDVRKMIA	47
HLA-A*29:02	1	718	725	8	DSLHEHIA	47.15
HLA-A*29:02	1	1337	1344	8	TSTKEVLD	47.2
HLA-A*29:02	1	19	26	8	AVITDEYK	47.5
HLA-A*29:02	1	164	171	8	FRGHFLIE	47.5
HLA-A*29:02	1	201	208	8	INASGVDA	47.5
HLA-A*29:02	1	266	273	8	LSKDTYDD	47.5
HLA-A*29:02	1	451	458	8	YVGPLARG	47.5
HLA-A*29:02	1	571	578	8	KIECFDSV	47.5
HLA-A*29:02	1	1136	1143	8	SPTVAYSV	47.5
HLA-A*29:02	1	1138	1145	8	TVAYSVLV	47.5
HLA-A*29:02	1	1196	1203	8	IKLPKYSL	47.5
HLA-A*29:02	1	1251	1258	8	DNEQKQLF	47.5
HLA-A*29:02	1	1293	1300	8	AYNKHRDK	47.5
HLA-A*29:02	1	1324	1331	8	FKYFDTTI	47.5
HLA-A*29:02	1	419	427	9	LHAILRRQE	47.5
HLA-A*29:02	1	749	757	9	KVMGRHKPE	47.5
HLA-A*29:02	1	823	831	9	YVDQELDIN	47.5
HLA-A*29:02	1	1343	1351	9	LDATLIHQS	47.5
HLA-A*29:02	1	8	15	8	GLDIGTNS	48
HLA-A*29:02	1	281	288	8	QIGDQYAD	48
HLA-A*29:02	1	321	328	8	MIKRYDEH	48
HLA-A*29:02	1	674	681	8	QSGKTILD	48
HLA-A*29:02	1	722	729	8	EHIANLAG	48
HLA-A*29:02	1	1000	1007	8	KYPKLESE	48
HLA-A*29:02	1	1240	1247	8	SHYEKLKG	48
HLA-A*29:02	1	1341	1348	8	EVLDATLI	48
HLA-A*29:02	1	1345	1352	8	ATLIHQSI	48
HLA-A*29:02	1	208	216	9	AKAILSARL	48
HLA-A*29:02	1	216	224	9	LSKSRRLEN	48
HLA-A*29:02	1	246	254	9	LGLTPNFKS	48
HLA-A*29:02	1	316	324	9	PLSASMIKR	48
HLA-A*29:02	1	326	334	9	DEHHQDLTL	48
HLA-A*29:02	1	341	349	9	QQLPEKYKE	48
HLA-A*29:02	1	722	730	9	EHIANLAGS	48
HLA-A*29:02	1	747	755	9	LVKVMGRHK	48
HLA-A*29:02	1	1337	1345	9	TSTKEVLDA	48
HLA-A*29:02	1	908	915	8	LSELDKAG	48.1
HLA-A*29:02	1	700	707	8	DSLTFKED	48.15
HLA-A*29:02	1	103	110	8	ESFLVEED	48.3
HLA-A*29:02	1	212	219	8	LSARLSKS	48.4
HLA-A*29:02	1	662	669	8	LSRKLING	48.4
HLA-A*29:02	1	17	24	8	GWAVITDE	48.5
HLA-A*29:02	1	24	31	8	EYKVPSKK	48.5
HLA-A*29:02	1	513	520	8	LLYEYFTV	48.5
HLA-A*29:02	1	682	689	8	FLKSDGFA	48.5
HLA-A*29:02	1	880	887	8	KNYWRQLL	48.5
HLA-A*29:02	1	890	897	8	KLITQRKF	48.5
HLA-A*29:02	1	1016	1023	8	YDVRKMIA	48.5
HLA-A*29:02	1	1125	1132	8	DWDPKKYG	48.5
HLA-A*29:02	1	1129	1136	8	KKYGGFDS	48.5
HLA-A*29:02	1	1176	1183	8	KNPIDFLE	48.5
HLA-A*29:02	1	344	352	9	PEKYKEIFF	48.5
HLA-A*29:02	1	657	665	9	TGWGRLSRK	48.5
HLA-A*29:02	1	937	945	9	SRMNTKYDE	48.5
HLA-A*29:02	1	960	968	9	SKLVSDFRK	48.5
HLA-A*29:02	1	1192	1200	9	KDLIIKLPK	48.5
HLA-A*29:02	1	1205	1213	9	ELENGRKRM	48.5
HLA-A*29:02	1	1158	1165	8	KSVKELLG	48.65
HLA-A*29:02	1	497	504	8	NFDKNLPN	49
HLA-A*29:02	1	683	690	8	LKSDGFAN	49
HLA-A*29:02	1	725	732	8	ANLAGSPA	49
HLA-A*29:02	1	962	969	8	LVSDFRKD	49
HLA-A*29:02	1	1001	1008	8	YPKLESEF	49
HLA-A*29:02	1	1181	1188	8	FLEAKGYK	49
HLA-A*29:02	1	223	231	9	ENLIAQLPG	49
HLA-A*29:02	1	329	337	9	HQDLTLLKA	49
HLA-A*29:02	1	407	415	9	NGSIPHQIH	49
HLA-A*29:02	1	474	482	9	TPWNFEEVV	49
HLA-A*29:02	1	700	708	9	DSLTFKEDI	49
HLA-A*29:02	1	723	731	9	HIANLAGSP	49
HLA-A*29:02	1	1199	1207	9	PKYSLFELE	49
HLA-A*29:02	1	1171	1178	8	RSSFEKNP	49.15
HLA-A*29:02	1	84	91	8	EIFSNEMA	49.5
HLA-A*29:02	1	186	193	8	IQLVQTYN	49.5
HLA-A*29:02	1	223	230	8	ENLIAQLP	49.5
HLA-A*29:02	1	235	242	8	NGLFGNLI	49.5
HLA-A*29:02	1	290	297	8	FLAAKNLS	49.5
HLA-A*29:02	1	512	519	8	SLLYEYFT	49.5
HLA-A*29:02	1	689	696	8	ANRNFMQL	49.5
HLA-A*29:02	1	693	700	8	FMQLIHDD	49.5
HLA-A*29:02	1	759	766	8	IVIEMARE	49.5
HLA-A*29:02	1	1167	1174	8	TIMERSSF	49.5
HLA-A*29:02	1	253	261	9	KSNFDLAED	49.5
HLA-A*29:02	1	343	351	9	LPEKYKEIF	49.5
HLA-A*29:02	1	352	360	9	FDQSKNGYA	49.5
HLA-A*29:02	1	492	500	9	IERMTNFDK	49.5
HLA-A*29:02	1	1292	1300	9	SAYNKHRDK	49.5
HLA-A*29:02	1	203	210	8	ASGVDAKA	49.55
HLA-A*29:02	1	325	332	8	YDEHHQDL	50
HLA-A*29:02	1	327	334	8	EHHQDLTL	50
HLA-A*29:02	1	546	553	8	KAIVDLLF	50
HLA-A*29:02	1	552	559	8	LFKTNRKV	50
HLA-A*29:02	1	569	576	8	FKKIECFD	50
HLA-A*29:02	1	623	630	8	LTLFEDRE	50
HLA-A*29:02	1	676	683	8	GKTILDFL	50
HLA-A*29:02	1	985	992	8	HDAYLNAV	50
HLA-A*29:02	1	1351	1358	8	SITGLYET	50
HLA-A*29:02	1	6	14	9	SIGLDIGTN	50
HLA-A*29:02	1	35	43	9	LGNTDRHSI	50
HLA-A*29:02	1	148	156	9	KADLRLIYL	50
HLA-A*29:02	1	427	435	9	EDFYPFLKD	50
HLA-A*29:02	1	483	491	9	DKGASAQSF	50
HLA-A*29:02	1	691	699	9	RNFMQLIHD	50
HLA-A*29:02	1	757	765	9	ENIVIEMAR	50
HLA-A*29:02	1	923	931	9	ETRQITKHV	50
HLA-A*29:02	1	57	64	8	ETAEATRL	50.5
HLA-A*29:02	1	76	83	8	KNRICYLQ	50.5
HLA-A*29:02	1	118	125	8	IFGNIVDE	50.5
HLA-A*29:02	1	295	302	8	NLSDAILL	50.5
HLA-A*29:02	1	375	382	8	FIKPILEK	50.5
HLA-A*29:02	1	540	547	8	LSGEQKKA	50.5
HLA-A*29:02	1	698	705	8	HDDSLTFK	50.5
HLA-A*29:02	1	990	997	8	NAVVGTAL	50.5
HLA-A*29:02	1	1068	1075	8	ETGEIVWD	50.5
HLA-A*29:02	1	1223	1230	8	GNELALPS	50.5
HLA-A*29:02	1	16	24	9	VGWAVITDE	50.5
HLA-A*29:02	1	209	217	9	KAILSARLS	50.5
HLA-A*29:02	1	330	338	9	QDLTLLKAL	50.5
HLA-A*29:02	1	534	542	9	MRKPAFLSG	50.5
HLA-A*29:02	1	817	825	9	QNGRDMYVD	50.5
HLA-A*29:02	1	820	828	9	RDMYVDQEL	50.5
HLA-A*29:02	1	921	929	9	LVETRQITK	50.5
HLA-A*29:02	1	1344	1352	9	DATLIHQSI	50.5
HLA-A*29:02	1	1345	1353	9	ATLIHQSIT	50.5
HLA-A*29:02	1	1357	1365	9	ETRIDLSQL	50.5
HLA-A*29:02	1	1153	1160	8	KSKKLKSV	50.7
HLA-A*29:02	1	12	19	8	GTNSVGWA	51
HLA-A*29:02	1	20	27	8	VITDEYKV	51
HLA-A*29:02	1	123	130	8	VDEVAYHE	51
HLA-A*29:02	1	474	481	8	TPWNFEEV	51
HLA-A*29:02	1	916	923	8	FIKRQLVE	51
HLA-A*29:02	1	1352	1359	8	ITGLYETR	51
HLA-A*29:02	1	1	9	9	MDKKYSIGL	51
HLA-A*29:02	1	158	166	9	LAHMIKFRG	51
HLA-A*29:02	1	230	238	9	PGEKKNGLF	51
HLA-A*29:02	1	305	313	9	ILRVNTEIT	51
HLA-A*29:02	1	402	410	9	QRTFDNGSI	51
HLA-A*29:02	1	417	425	9	GELHAILRR	51
HLA-A*29:02	1	735	743	9	KGILQTVKV	51
HLA-A*29:02	1	789	797	9	KELGSQILK	51
HLA-A*29:02	1	890	898	9	KLITQRKFD	51
HLA-A*29:02	1	1016	1024	9	YDVRKMIAK	51
HLA-A*29:02	1	1108	1115	8	ESILPKRN	51.45
HLA-A*29:02	1	409	416	8	SIPHQIHL	51.5
HLA-A*29:02	1	810	817	8	KLYLYYLQ	51.5
HLA-A*29:02	1	817	824	8	QNGRDMYV	51.5
HLA-A*29:02	1	1072	1079	8	IVWDKGRD	51.5
HLA-A*29:02	1	342	350	9	QLPEKYKEI	51.5
HLA-A*29:02	1	368	376	9	SQEEFYKFI	51.5
HLA-A*29:02	1	582	590	9	GVEDRFNAS	51.5
HLA-A*29:02	1	1159	1167	9	SVKELLGIT	51.5
HLA-A*29:02	1	859	866	8	RSDKNRGK	51.6
HLA-A*29:02	1	1024	1031	8	KSEQEIGK	51.8
HLA-A*29:02	1	101	108	8	LEESFLVE	52
HLA-A*29:02	1	249	256	8	TPNFKSNF	52
HLA-A*29:02	1	357	364	8	NGYAGYID	52
HLA-A*29:02	1	405	412	8	FDNGSIPH	52
HLA-A*29:02	1	481	488	8	VVDKGASA	52
HLA-A*29:02	1	490	497	8	SFIERMTN	52
HLA-A*29:02	1	509	516	8	PKHSLLYE	52
HLA-A*29:02	1	896	903	8	KFDNLTKA	52
HLA-A*29:02	1	969	976	8	DFQFYKVR	52
HLA-A*29:02	1	979	986	8	NNYHHAHD	52
HLA-A*29:02	1	1050	1057	8	ITLANGEI	52
HLA-A*29:02	1	1174	1181	8	FEKNPIDF	52
HLA-A*29:02	1	1187	1194	8	YKEVKKDL	52
HLA-A*29:02	1	1316	1323	8	TNLGAPAA	52
HLA-A*29:02	1	79	87	9	ICYLQEIFS	52
HLA-A*29:02	1	125	133	9	EVAYHEKYP	52
HLA-A*29:02	1	181	189	9	VDKLFIQLV	52
HLA-A*29:02	1	356	364	9	KNGYAGYID	52
HLA-A*29:02	1	405	413	9	FDNGSIPHQ	52
HLA-A*29:02	1	439	447	9	KIEKILTFR	52
HLA-A*29:02	1	456	464	9	ARGNSRFAW	52
HLA-A*29:02	1	724	732	9	IANLAGSPA	52
HLA-A*29:02	1	790	798	9	ELGSQILKE	52
HLA-A*29:02	1	802	810	9	ENTQLQNEK	52
HLA-A*29:02	1	897	905	9	FDNLTKAER	52
HLA-A*29:02	1	925	933	9	RQITKHVAQ	52
HLA-A*29:02	1	1098	1106	9	TEVQTGGFS	52
HLA-A*29:02	1	1145	1153	9	VVAKVEKGK	52
HLA-A*29:02	1	1274	1282	9	SEFSKRVIL	52
HLA-A*29:02	1	1247	1254	8	GSPEDNEQ	52.45
HLA-A*29:02	1	152	159	8	RLIYLALA	52.5
HLA-A*29:02	1	182	189	8	DKLFIQLV	52.5
HLA-A*29:02	1	559	566	8	VTVKQLKE	52.5
HLA-A*29:02	1	654	661	8	RRYTGWGR	52.5
HLA-A*29:02	1	681	688	8	DFLKSDGF	52.5
HLA-A*29:02	1	788	795	8	IKELGSQI	52.5
HLA-A*29:02	1	803	810	8	NTQLQNEK	52.5
HLA-A*29:02	1	823	830	8	YVDQELDI	52.5
HLA-A*29:02	1	911	918	8	LDKAGFIK	52.5
HLA-A*29:02	1	1137	1144	8	PTVAYSVL	52.5
HLA-A*29:02	1	1279	1286	8	RVILADAN	52.5
HLA-A*29:02	1	14	22	9	NSVGWAVIT	52.5
HLA-A*29:02	1	58	66	9	TAEATRLKR	52.5
HLA-A*29:02	1	94	102	9	DDSFFHRLE	52.5
HLA-A*29:02	1	114	122	9	ERHPIFGNI	52.5
HLA-A*29:02	1	287	295	9	ADLFLAAKN	52.5
HLA-A*29:02	1	650	658	9	QLKRRRYTG	52.5
HLA-A*29:02	1	673	681	9	KQSGKTILD	52.5
HLA-A*29:02	1	1222	1230	9	KGNELALPS	52.5
HLA-A*29:02	1	1359	1367	9	RIDLSQLGG	52.5
HLA-A*29:02	1	729	736	8	GSPAIKKG	52.65
HLA-A*29:02	1	866	873	8	KSDNVPSE	52.9
HLA-A*29:02	1	776	783	8	NSRERMKR	52.95
HLA-A*29:02	1	72	79	8	YTRRKNRI	53
HLA-A*29:02	1	145	152	8	STDKADLR	53
HLA-A*29:02	1	524	531	8	LTKVKYVT	53
HLA-A*29:02	1	549	556	8	VDLLFKTN	53
HLA-A*29:02	1	600	607	8	IIKDKDFL	53
HLA-A*29:02	1	892	899	8	ITQRKFDN	53
HLA-A*29:02	1	1310	1317	8	IHLFTLTN	53
HLA-A*29:02	1	25	33	9	YKVPSKKFK	53
HLA-A*29:02	1	146	154	9	TDKADLRLI	53
HLA-A*29:02	1	179	187	9	SDVDKLFIQ	53
HLA-A*29:02	1	348	356	9	KEIFFDQSK	53
HLA-A*29:02	1	662	670	9	LSRKLINGI	53
HLA-A*29:02	1	731	739	9	PAIKKGILQ	53
HLA-A*29:02	1	773	781	9	GQKNSRERM	53
HLA-A*29:02	1	913	921	9	KAGFIKRQL	53
HLA-A*29:02	1	922	930	9	VETRQITKH	53
HLA-A*29:02	1	1240	1248	9	SHYEKLKGS	53
HLA-A*29:02	1	769	776	8	TTQKGQKN	53.35
HLA-A*29:02	1	21	28	8	ITDEYKVP	53.5
HLA-A*29:02	1	71	78	8	RYTRRKNR	53.5
HLA-A*29:02	1	82	89	8	LQEIFSNE	53.5
HLA-A*29:02	1	183	190	8	KLFIQLVQ	53.5
HLA-A*29:02	1	338	345	8	LVRQQLPE	53.5
HLA-A*29:02	1	422	429	8	ILRRQEDF	53.5
HLA-A*29:02	1	475	482	8	PWNFEEVV	53.5
HLA-A*29:02	1	519	526	8	TVYNELTK	53.5
HLA-A*29:02	1	599	606	8	KIIKDKDF	53.5
HLA-A*29:02	1	732	739	8	AIKKGILQ	53.5
HLA-A*29:02	1	748	755	8	VKVMGRHK	53.5
HLA-A*29:02	1	1081	1088	8	ATVRKVLS	53.5
HLA-A*29:02	1	1128	1135	8	PKKYGGFD	53.5
HLA-A*29:02	1	1228	1235	8	LPSKYVNF	53.5
HLA-A*29:02	1	32	40	9	FKVLGNTDR	53.5
HLA-A*29:02	1	34	42	9	VLGNTDRHS	53.5
HLA-A*29:02	1	164	172	9	FRGHFLIEG	53.5
HLA-A*29:02	1	200	208	9	PINASGVDA	53.5
HLA-A*29:02	1	537	545	9	PAFLSGEQK	53.5
HLA-A*29:02	1	711	719	9	AQVSGQGDS	53.5
HLA-A*29:02	1	762	770	9	EMARENQTT	53.5
HLA-A*29:02	1	826	834	9	QELDINRLS	53.5
HLA-A*29:02	1	907	915	9	GLSELDKAG	53.5
HLA-A*29:02	1	997	1005	9	LIKKYPKLE	53.5
HLA-A*29:02	1	1078	1086	9	RDFATVRKV	53.5
HLA-A*29:02	1	25	32	8	YKVPSKKF	54
HLA-A*29:02	1	383	390	8	MDGTEELL	54
HLA-A*29:02	1	506	513	8	KVLPKHSL	54
HLA-A*29:02	1	711	718	8	AQVSGQGD	54
HLA-A*29:02	1	1046	1053	8	FKTEITLA	54
HLA-A*29:02	1	1097	1104	8	KTEVQTGG	54
HLA-A*29:02	1	1177	1184	8	NPIDFLEA	54
HLA-A*29:02	1	1195	1202	8	IIKLPKYS	54
HLA-A*29:02	1	233	241	9	KKNGLFGNL	54
HLA-A*29:02	1	307	315	9	RVNTEITKA	54
HLA-A*29:02	1	335	343	9	LKALVRQQL	54
HLA-A*29:02	1	369	377	9	QEEFYKFIK	54
HLA-A*29:02	1	398	406	9	LLRKQRTFD	54
HLA-A*29:02	1	552	560	9	LFKTNRKVT	54
HLA-A*29:02	1	901	909	9	TKAERGGLS	54
HLA-A*29:02	1	122	129	8	IVDEVAYH	54.5
HLA-A*29:02	1	232	239	8	EKKNGLFG	54.5
HLA-A*29:02	1	248	255	8	LTPNFKSN	54.5
HLA-A*29:02	1	468	475	8	KSEETITP	54.5
HLA-A*29:02	1	530	537	8	VTEGMRKP	54.5
HLA-A*29:02	1	578	585	8	VEISGVED	54.5
HLA-A*29:02	1	624	631	8	TLFEDREM	54.5
HLA-A*29:02	1	842	849	8	VPQSFLKD	54.5
HLA-A*29:02	1	1197	1204	8	KLPKYSLF	54.5
HLA-A*29:02	1	1317	1324	8	NLGAPAAF	54.5
HLA-A*29:02	1	1360	1367	8	IDLSQLGG	54.5
HLA-A*29:02	1	141	149	9	KLVDSTDKA	54.5
HLA-A*29:02	1	202	210	9	NASGVDAKA	54.5
HLA-A*29:02	1	581	589	9	SGVEDRFNA	54.5
HLA-A*29:02	1	669	677	9	GIRDKQSGK	54.5
HLA-A*29:02	1	732	740	9	AIKKGILQT	54.5
HLA-A*29:02	1	751	759	9	MGRHKPENI	54.5
HLA-A*29:02	1	768	776	9	QTTQKGQKN	54.5
HLA-A*29:02	1	919	927	9	RQLVETRQI	54.5
HLA-A*29:02	1	1164	1172	9	LGITIMERS	54.5
HLA-A*29:02	1	871	878	8	PSEEVVKK	54.6
HLA-A*29:02	1	104	111	8	SFLVEEDK	55
HLA-A*29:02	1	149	156	8	ADLRLIYL	55
HLA-A*29:02	1	179	186	8	SDVDKLFI	55
HLA-A*29:02	1	195	202	8	LFEENPIN	55
HLA-A*29:02	1	206	213	8	VDAKAILS	55
HLA-A*29:02	1	236	243	8	GLFGNLIA	55
HLA-A*29:02	1	312	319	8	ITKAPLSA	55
HLA-A*29:02	1	712	719	8	QVSGQGDS	55
HLA-A*29:02	1	716	723	8	QGDSLHEH	55
HLA-A*29:02	1	909	916	8	SELDKAGF	55
HLA-A*29:02	1	983	990	8	HAHDAYLN	55
HLA-A*29:02	1	1051	1058	8	TLANGEIR	55
HLA-A*29:02	1	1186	1193	8	GYKEVKKD	55
HLA-A*29:02	1	4	12	9	KYSIGLDIG	55
HLA-A*29:02	1	360	368	9	AGYIDGGAS	55
HLA-A*29:02	1	530	538	9	VTEGMRKPA	55
HLA-A*29:02	1	833	841	9	LSDYDVDHI	55
HLA-A*29:02	1	1114	1122	9	RNSDKLIAR	55
HLA-A*29:02	1	1132	1140	9	GGFDSPTVA	55
HLA-A*29:02	1	1142	1150	9	SVLVVAKVE	55
HLA-A*29:02	1	54	61	8	DSGETAEA	55.5
HLA-A*29:02	1	349	356	8	EIFFDQSK	55.5
HLA-A*29:02	1	398	405	8	LLRKQRTF	55.5
HLA-A*29:02	1	476	483	8	WNFEEVVD	55.5
HLA-A*29:02	1	534	541	8	MRKPAFLS	55.5
HLA-A*29:02	1	595	602	8	HDLLKIIK	55.5
HLA-A*29:02	1	721	728	8	HEHIANLA	55.5
HLA-A*29:02	1	783	790	8	RIEEGIKE	55.5
HLA-A*29:02	1	841	848	8	IVPQSFLK	55.5
HLA-A*29:02	1	1144	1151	8	LVVAKVEK	55.5
HLA-A*29:02	1	1165	1172	8	GITIMERS	55.5
HLA-A*29:02	1	1173	1180	8	SFEKNPID	55.5
HLA-A*29:02	1	1182	1189	8	LEAKGYKE	55.5
HLA-A*29:02	1	1203	1210	8	LFELENGR	55.5
HLA-A*29:02	1	1214	1221	8	LASAGELQ	55.5
HLA-A*29:02	1	1318	1325	8	LGAPAAFK	55.5
HLA-A*29:02	1	37	45	9	NTDRHSIKK	55.5
HLA-A*29:02	1	142	150	9	LVDSTDKAD	55.5
HLA-A*29:02	1	203	211	9	ASGVDAKAI	55.5
HLA-A*29:02	1	357	365	9	NGYAGYIDG	55.5
HLA-A*29:02	1	555	563	9	TNRKVTVKQ	55.5
HLA-A*29:02	1	575	583	9	FDSVEISGV	55.5
HLA-A*29:02	1	701	709	9	SLTFKEDIQ	55.5
HLA-A*29:02	1	727	735	9	LAGSPAIKK	55.5
HLA-A*29:02	1	758	766	9	NIVIEMARE	55.5
HLA-A*29:02	1	1027	1035	9	QEIGKATAK	55.5
HLA-A*29:02	1	1219	1227	9	ELQKGNELA	55.5
HLA-A*29:02	1	188	195	8	LVQTYNQL	56
HLA-A*29:02	1	533	540	8	GMRKPAFL	56
HLA-A*29:02	1	558	565	8	KVTVKQLK	56
HLA-A*29:02	1	574	581	8	CFDSVEIS	56
HLA-A*29:02	1	734	741	8	KKGILQTV	56
HLA-A*29:02	1	741	748	8	VKVVDELV	56
HLA-A*29:02	1	753	760	8	RHKPENIV	56
HLA-A*29:02	1	879	886	8	MKNYWRQL	56
HLA-A*29:02	1	923	930	8	ETRQITKH	56
HLA-A*29:02	1	938	945	8	RMNTKYDE	56
HLA-A*29:02	1	956	963	8	ITLKSKLV	56
HLA-A*29:02	1	1028	1035	8	EIGKATAK	56
HLA-A*29:02	1	1104	1111	8	GFSKESIL	56
HLA-A*29:02	1	1148	1155	8	KVEKGKSK	56
HLA-A*29:02	1	1157	1164	8	LKSVKELL	56
HLA-A*29:02	1	1272	1279	8	QISEFSKR	56
HLA-A*29:02	1	49	57	9	GALLFDSGE	56
HLA-A*29:02	1	83	91	9	QEIFSNEMA	56
HLA-A*29:02	1	143	151	9	VDSTDKADL	56
HLA-A*29:02	1	291	299	9	LAAKNLSDA	56
HLA-A*29:02	1	325	333	9	YDEHHQDLT	56
HLA-A*29:02	1	381	389	9	EKMDGTEEL	56
HLA-A*29:02	1	527	535	9	VKYVTEGMR	56
HLA-A*29:02	1	675	683	9	SGKTILDFL	56
HLA-A*29:02	1	683	691	9	LKSDGFANR	56
HLA-A*29:02	1	714	722	9	SGQGDSLHE	56
HLA-A*29:02	1	716	724	9	QGDSLHEHI	56
HLA-A*29:02	1	894	902	9	QRKFDNLTK	56
HLA-A*29:02	1	963	971	9	VSDFRKDFQ	56
HLA-A*29:02	1	985	993	9	HDAYLNAVV	56
HLA-A*29:02	1	1065	1073	9	TNGETGEIV	56
HLA-A*29:02	1	26	33	8	KVPSKKFK	56.5
HLA-A*29:02	1	29	36	8	SKKFKVLG	56.5
HLA-A*29:02	1	134	141	8	TIYHLRKK	56.5
HLA-A*29:02	1	276	283	8	DNLLAQIG	56.5
HLA-A*29:02	1	287	294	8	ADLFLAAK	56.5
HLA-A*29:02	1	297	304	8	SDAILLSD	56.5
HLA-A*29:02	1	381	388	8	EKMDGTEE	56.5
HLA-A*29:02	1	385	392	8	GTEELLVK	56.5
HLA-A*29:02	1	430	437	8	YPFLKDNR	56.5
HLA-A*29:02	1	696	703	8	LIHDDSLT	56.5
HLA-A*29:02	1	928	935	8	TKHVAQIL	56.5
HLA-A*29:02	1	1049	1056	8	EITLANGE	56.5
HLA-A*29:02	1	1243	1250	8	EKLKGSPE	56.5
HLA-A*29:02	1	1254	1261	8	QKQLFVEQ	56.5
HLA-A*29:02	1	212	220	9	LSARLSKSR	56.5
HLA-A*29:02	1	222	230	9	LENLIAQLP	56.5
HLA-A*29:02	1	455	463	9	LARGNSRFA	56.5
HLA-A*29:02	1	544	552	9	QKKAIVDLL	56.5
HLA-A*29:02	1	569	577	9	FKKIECFDS	56.5
HLA-A*29:02	1	616	624	9	LEDIVLTLT	56.5
HLA-A*29:02	1	622	630	9	TLTLFEDRE	56.5
HLA-A*29:02	1	895	903	9	RKFDNLTKA	56.5
HLA-A*29:02	1	903	911	9	AERGGLSEL	56.5
HLA-A*29:02	1	1074	1082	9	WDKGRDFAT	56.5
HLA-A*29:02	1	1322	1330	9	AAFKYFDTT	56.5
HLA-A*29:02	1	1334	1342	9	KRYTSTKEV	56.5
HLA-A*29:02	1	61	68	8	ATRLKRTA	57
HLA-A*29:02	1	254	261	8	SNFDLAED	57
HLA-A*29:02	1	271	278	8	YDDDLDNL	57
HLA-A*29:02	1	403	410	8	RTFDNGSI	57
HLA-A*29:02	1	447	454	8	RIPYYVGP	57
HLA-A*29:02	1	464	471	8	WMTRKSEE	57
HLA-A*29:02	1	554	561	8	KTNRKVTV	57
HLA-A*29:02	1	703	710	8	TFKEDIQK	57
HLA-A*29:02	1	861	868	8	DKNRGKSD	57
HLA-A*29:02	1	955	962	8	VITLKSKL	57
HLA-A*29:02	1	1093	1100	8	NIVKKTEV	57
HLA-A*29:02	1	1193	1200	8	DLIIKLPK	57
HLA-A*29:02	1	103	111	9	ESFLVEEDK	57
HLA-A*29:02	1	298	306	9	DAILLSDIL	57
HLA-A*29:02	1	311	319	9	EITKAPLSA	57
HLA-A*29:02	1	399	407	9	LRKQRTFDN	57
HLA-A*29:02	1	488	496	9	AQSFIERMT	57
HLA-A*29:02	1	920	928	9	QLVETRQIT	57
HLA-A*29:02	1	53	60	8	FDSGETAE	57.5
HLA-A*29:02	1	225	232	8	LIAQLPGE	57.5
HLA-A*29:02	1	300	307	8	ILLSDILR	57.5
HLA-A*29:02	1	311	318	8	EITKAPLS	57.5
HLA-A*29:02	1	494	501	8	RMTNFDKN	57.5
HLA-A*29:02	1	768	775	8	QTTQKGQK	57.5
HLA-A*29:02	1	794	801	8	QILKEHPV	57.5
HLA-A*29:02	1	1117	1124	8	DKLIARKK	57.5
HLA-A*29:02	1	1126	1133	8	WDPKKYGG	57.5
HLA-A*29:02	1	1285	1292	8	ANLDKVLS	57.5
HLA-A*29:02	1	1311	1318	8	HLFTLTNL	57.5
HLA-A*29:02	1	215	223	9	RLSKSRRLE	57.5
HLA-A*29:02	1	480	488	9	EVVDKGASA	57.5
HLA-A*29:02	1	585	593	9	DRFNASLGT	57.5
HLA-A*29:02	1	698	706	9	HDDSLTFKE	57.5
HLA-A*29:02	1	730	738	9	SPAIKKGIL	57.5
HLA-A*29:02	1	948	956	9	KLIREVKVI	57.5
HLA-A*29:02	1	1165	1173	9	GITIMERSS	57.5
HLA-A*29:02	1	1218	1226	9	GELQKGNEL	57.5
HLA-A*29:02	1	1270	1278	9	IEQISEFSK	57.5
HLA-A*29:02	1	265	272	8	QLSKDTYD	58
HLA-A*29:02	1	665	672	8	KLINGIRD	58
HLA-A*29:02	1	675	682	8	SGKTILDF	58
HLA-A*29:02	1	743	750	8	VVDELVKV	58
HLA-A*29:02	1	758	765	8	NIVIEMAR	58
HLA-A*29:02	1	760	767	8	VIEMAREN	58
HLA-A*29:02	1	1019	1026	8	RKMIAKSE	58
HLA-A*29:02	1	1161	1168	8	KELLGITI	58
HLA-A*29:02	1	1166	1173	8	ITIMERSS	58
HLA-A*29:02	1	1252	1259	8	NEQKQLFV	58
HLA-A*29:02	1	1296	1303	8	KHRDKPIR	58
HLA-A*29:02	1	503	511	9	PNEKVLPKH	58
HLA-A*29:02	1	577	585	9	SVEISGVED	58
HLA-A*29:02	1	578	586	9	VEISGVEDR	58
HLA-A*29:02	1	580	588	9	ISGVEDRFN	58
HLA-A*29:02	1	596	604	9	DLLKIIKDK	58
HLA-A*29:02	1	611	619	9	ENEDILEDI	58
HLA-A*29:02	1	117	124	8	PIFGNIVD	58.5
HLA-A*29:02	1	169	176	8	LIEGDLNP	58.5
HLA-A*29:02	1	245	252	8	SLGLTPNF	58.5
HLA-A*29:02	1	348	355	8	KEIFFDQS	58.5
HLA-A*29:02	1	622	629	8	TLTLFEDR	58.5
HLA-A*29:02	1	903	910	8	AERGGLSE	58.5
HLA-A*29:02	1	952	959	8	EVKVITLK	58.5
HLA-A*29:02	1	1026	1033	8	EQEIGKAT	58.5
HLA-A*29:02	1	1290	1297	8	VLSAYNKH	58.5
HLA-A*29:02	1	1326	1333	8	YFDTTIDR	58.5
HLA-A*29:02	1	61	69	9	ATRLKRTAR	58.5
HLA-A*29:02	1	100	108	9	RLEESFLVE	58.5
HLA-A*29:02	1	115	123	9	RHPIFGNIV	58.5
HLA-A*29:02	1	249	257	9	TPNFKSNFD	58.5
HLA-A*29:02	1	308	316	9	VNTEITKAP	58.5
HLA-A*29:02	1	416	424	9	LGELHAILR	58.5
HLA-A*29:02	1	783	791	9	RIEEGIKEL	58.5
HLA-A*29:02	1	893	901	9	TQRKFDNLT	58.5
HLA-A*29:02	1	1077	1085	9	GRDFATVRK	58.5
HLA-A*29:02	1	1136	1144	9	SPTVAYSVL	58.5
HLA-A*29:02	1	1174	1182	9	FEKNPIDFL	58.5
HLA-A*29:02	1	31	38	8	KFKVLGNT	59
HLA-A*29:02	1	224	231	8	NLIAQLPG	59
HLA-A*29:02	1	227	234	8	AQLPGEKK	59
HLA-A*29:02	1	363	370	8	IDGGASQE	59
HLA-A*29:02	1	515	522	8	YEYFTVYN	59
HLA-A*29:02	1	598	605	8	LKIIKDKD	59
HLA-A*29:02	1	672	679	8	DKQSGKTI	59
HLA-A*29:02	1	702	709	8	LTFKEDIQ	59
HLA-A*29:02	1	790	797	8	ELGSQILK	59
HLA-A*29:02	1	821	828	8	DMYVDQEL	59
HLA-A*29:02	1	836	843	8	YDVDHIVP	59
HLA-A*29:02	1	851	858	8	SIDNKVLT	59
HLA-A*29:02	1	995	1002	8	TALIKKYP	59
HLA-A*29:02	1	1330	1337	8	TIDRKRYT	59
HLA-A*29:02	1	1357	1364	8	ETRIDLSQ	59
HLA-A*29:02	1	272	280	9	DDDLDNLLA	59
HLA-A*29:02	1	315	323	9	APLSASMIK	59
HLA-A*29:02	1	423	431	9	LRRQEDFYP	59
HLA-A*29:02	1	910	918	9	ELDKAGFIK	59
HLA-A*29:02	1	3	10	8	KKYSIGLD	59.5
HLA-A*29:02	1	238	245	8	FGNLIALS	59.5
HLA-A*29:02	1	322	329	8	IKRYDEHH	59.5
HLA-A*29:02	1	330	337	8	QDLTLLKA	59.5
HLA-A*29:02	1	370	377	8	EEFYKFIK	59.5
HLA-A*29:02	1	535	542	8	RKPAFLSG	59.5
HLA-A*29:02	1	646	653	8	KVMKQLKR	59.5
HLA-A*29:02	1	685	692	8	SDGFANRN	59.5
HLA-A*29:02	1	857	864	8	LTRSDKNR	59.5
HLA-A*29:02	1	940	947	8	NTKYDEND	59.5
HLA-A*29:02	1	943	950	8	YDENDKLI	59.5
HLA-A*29:02	1	1064	1071	8	ETNGETGE	59.5
HLA-A*29:02	1	1066	1073	8	NGETGEIV	59.5
HLA-A*29:02	1	1092	1099	8	VNIVKKTE	59.5
HLA-A*29:02	1	1106	1113	8	SKESILPK	59.5
HLA-A*29:02	1	36	44	9	GNTDRHSIK	59.5
HLA-A*29:02	1	468	476	9	KSEETITPW	59.5
HLA-A*29:02	1	718	726	9	DSLHEHIAN	59.5
HLA-A*29:02	1	729	737	9	GSPAIKKGI	59.5
HLA-A*29:02	1	769	777	9	TTQKGQKNS	59.5
HLA-A*29:02	1	818	826	9	NGRDMYVDQ	59.5
HLA-A*29:02	1	888	896	9	NAKLITQRK	59.5
HLA-A*29:02	1	1082	1090	9	TVRKVLSMP	59.5
HLA-A*29:02	1	1157	1165	9	LKSVKELLG	59.5
HLA-A*29:02	1	1182	1190	9	LEAKGYKEV	59.5
HLA-A*29:02	1	22	29	8	TDEYKVPS	60
HLA-A*29:02	1	27	34	8	VPSKKFKV	60
HLA-A*29:02	1	241	248	8	LIALSLGL	60
HLA-A*29:02	1	301	308	8	LLSDILRV	60
HLA-A*29:02	1	930	937	8	HVAQILDS	60
HLA-A*29:02	1	1143	1150	8	VLVVAKVE	60
HLA-A*29:02	1	1275	1282	8	EFSKRVIL	60
HLA-A*29:02	1	1280	1287	8	VILADANL	60
HLA-A*29:02	1	1312	1319	8	LFTLTNLG	60
HLA-A*29:02	1	1321	1328	8	PAAFKYFD	60
HLA-A*29:02	1	226	234	9	IAQLPGEKK	60
HLA-A*29:02	1	379	387	9	ILEKMDGTE	60
HLA-A*29:02	1	522	530	9	NELTKVKYV	60
HLA-A*29:02	1	856	864	9	VLTRSDKNR	60
HLA-A*29:02	1	871	879	9	PSEEVVKKM	60
HLA-A*29:02	1	932	940	9	AQILDSRMN	60
HLA-A*29:02	1	976	984	9	REINNYHHA	60
HLA-A*29:02	1	1003	1011	9	KLESEFVYG	60
HLA-A*29:02	1	1100	1108	9	VQTGGFSKE	60
HLA-A*29:02	1	1103	1111	9	GGFSKESIL	60
HLA-A*29:02	1	1144	1152	9	LVVAKVEKG	60
HLA-A*29:02	1	1304	1312	9	EQAENIIHL	60
HLA-A*29:02	1	37	44	8	NTDRHSIK	60.5
HLA-A*29:02	1	87	94	8	SNEMAKVD	60.5
HLA-A*29:02	1	294	301	8	KNLSDAIL	60.5
HLA-A*29:02	1	562	569	8	KQLKEDYF	60.5
HLA-A*29:02	1	806	813	8	LQNEKLYL	60.5
HLA-A*29:02	1	996	1003	8	ALIKKYPK	60.5
HLA-A*29:02	1	1063	1070	8	IETNGETG	60.5
HLA-A*29:02	1	1114	1121	8	RNSDKLIA	60.5
HLA-A*29:02	1	1327	1334	8	FDTTIDRK	60.5
HLA-A*29:02	1	42	50	9	SIKKNLIGA	60.5
HLA-A*29:02	1	72	80	9	YTRRKNRIC	60.5
HLA-A*29:02	1	169	177	9	LIEGDLNPD	60.5
HLA-A*29:02	1	353	361	9	DQSKNGYAG	60.5
HLA-A*29:02	1	389	397	9	LLVKLNRED	60.5
HLA-A*29:02	1	523	531	9	ELTKVKYVT	60.5
HLA-A*29:02	1	1083	1091	9	VRKVLSMPQ	60.5
HLA-A*29:02	1	1109	1117	9	SILPKRNSD	60.5
HLA-A*29:02	1	1255	1263	9	KQLFVEQHK	60.5
HLA-A*29:02	1	1287	1295	9	LDKVLSAYN	60.5
HLA-A*29:02	1	1288	1296	9	DKVLSAYNK	60.5
HLA-A*29:02	1	48	55	8	IGALLFDS	61
HLA-A*29:02	1	66	73	8	RTARRRYT	61
HLA-A*29:02	1	81	88	8	YLQEIFSN	61
HLA-A*29:02	1	106	113	8	LVEEDKKH	61
HLA-A*29:02	1	151	158	8	LRLIYLAL	61
HLA-A*29:02	1	240	247	8	NLIALSLG	61
HLA-A*29:02	1	426	433	8	QEDFYPFL	61
HLA-A*29:02	1	487	494	8	SAQSFIER	61
HLA-A*29:02	1	602	609	8	KDKDFLDN	61
HLA-A*29:02	1	680	687	8	LDFLKSDG	61
HLA-A*29:02	1	707	714	8	DIQKAQVS	61
HLA-A*29:02	1	845	852	8	SFLKDDSI	61
HLA-A*29:02	1	902	909	8	KAERGGLS	61
HLA-A*29:02	1	912	919	8	DKAGFIKR	61
HLA-A*29:02	1	1192	1199	8	KDLIIKLP	61
HLA-A*29:02	1	1328	1335	8	DTTIDRKR	61
HLA-A*29:02	1	1346	1353	8	TLIHQSIT	61
HLA-A*29:02	1	56	64	9	GETAEATRL	61
HLA-A*29:02	1	302	310	9	LSDILRVNT	61
HLA-A*29:02	1	606	614	9	FLDNEENED	61
HLA-A*29:02	1	940	948	9	NTKYDENDK	61
HLA-A*29:02	1	1172	1180	9	SSFEKNPID	61
HLA-A*29:02	1	1223	1231	9	GNELALPSK	61
HLA-A*29:02	1	256	263	8	FDLAEDAK	61.5
HLA-A*29:02	1	601	608	8	IKDKDFLD	61.5
HLA-A*29:02	1	617	624	8	EDIVLTLT	61.5
HLA-A*29:02	1	641	648	8	HLFDDKVM	61.5
HLA-A*29:02	1	831	838	8	NRLSDYDV	61.5
HLA-A*29:02	1	874	881	8	EVVKKMKN	61.5
HLA-A*29:02	1	999	1006	8	KKYPKLES	61.5
HLA-A*29:02	1	1011	1018	8	GDYKVYDV	61.5
HLA-A*29:02	1	1162	1169	8	ELLGITIM	61.5
HLA-A*29:02	1	43	51	9	IKKNLIGAL	61.5
HLA-A*29:02	1	260	268	9	EDAKLQLSK	61.5
HLA-A*29:02	1	477	485	9	NFEEVVDKG	61.5
HLA-A*29:02	1	646	654	9	KVMKQLKRR	61.5
HLA-A*29:02	1	1187	1195	9	YKEVKKDLI	61.5
HLA-A*29:02	1	1282	1290	9	LADANLDKV	61.5
HLA-A*29:02	1	90	97	8	MAKVDDSF	62
HLA-A*29:02	1	199	206	8	NPINASGV	62
HLA-A*29:02	1	205	212	8	GVDAKAIL	62
HLA-A*29:02	1	320	327	8	SMIKRYDE	62
HLA-A*29:02	1	440	447	8	IEKILTFR	62
HLA-A*29:02	1	480	487	8	EVVDKGAS	62
HLA-A*29:02	1	620	627	8	VLTLTLFE	62
HLA-A*29:02	1	658	665	8	GWGRLSRK	62
HLA-A*29:02	1	688	695	8	FANRNFMQ	62
HLA-A*29:02	1	694	701	8	MQLIHDDS	62
HLA-A*29:02	1	757	764	8	ENIVIEMA	62
HLA-A*29:02	1	939	946	8	MNTKYDEN	62
HLA-A*29:02	1	954	961	8	KVITLKSK	62
HLA-A*29:02	1	975	982	8	VREINNYH	62
HLA-A*29:02	1	1152	1159	8	GKSKKLKS	62
HLA-A*29:02	1	1219	1226	8	ELQKGNEL	62
HLA-A*29:02	1	1268	1275	8	EIIEQISE	62
HLA-A*29:02	1	206	214	9	VDAKAILSA	62
HLA-A*29:02	1	336	344	9	KALVRQQLP	62
HLA-A*29:02	1	498	506	9	FDKNLPNEK	62
HLA-A*29:02	1	835	843	9	DYDVDHIVP	62
HLA-A*29:02	1	1263	1271	9	KHYLDEIIE	62
HLA-A*29:02	1	1301	1309	9	PIREQAENI	62
HLA-A*29:02	1	1327	1335	9	FDTTIDRKR	62
HLA-A*29:02	1	78	85	8	RICYLQEI	62.5
HLA-A*29:02	1	288	295	8	DLFLAAKN	62.5
HLA-A*29:02	1	333	340	8	TLLKALVR	62.5
HLA-A*29:02	1	488	495	8	AQSFIERM	62.5
HLA-A*29:02	1	566	573	8	EDYFKKIE	62.5
HLA-A*29:02	1	605	612	8	DFLDNEEN	62.5
HLA-A*29:02	1	900	907	8	LTKAERGG	62.5
HLA-A*29:02	1	964	971	8	SDFRKDFQ	62.5
HLA-A*29:02	1	973	980	8	YKVREINN	62.5
HLA-A*29:02	1	1178	1185	8	PIDFLEAK	62.5
HLA-A*29:02	1	1259	1266	8	VEQHKHYL	62.5
HLA-A*29:02	1	318	326	9	SASMIKRYD	62.5
HLA-A*29:02	1	733	741	9	IKKGILQTV	62.5
HLA-A*29:02	1	867	875	9	SDNVPSEEV	62.5
HLA-A*29:02	1	961	969	9	KLVSDFRKD	62.5
HLA-A*29:02	1	1017	1025	9	DVRKMIAKS	62.5
HLA-A*29:02	1	1070	1078	9	GEIVWDKGR	62.5
HLA-A*29:02	1	1169	1177	9	MERSSFEKN	62.5
HLA-A*29:02	1	50	57	8	ALLFDSGE	63
HLA-A*29:02	1	150	157	8	DLRLIYLA	63
HLA-A*29:02	1	242	249	8	IALSLGLT	63
HLA-A*29:02	1	337	344	8	ALVRQQLP	63
HLA-A*29:02	1	431	438	8	PFLKDNRE	63
HLA-A*29:02	1	564	571	8	LKEDYFKK	63
HLA-A*29:02	1	575	582	8	FDSVEISG	63
HLA-A*29:02	1	645	652	8	DKVMKQLK	63
HLA-A*29:02	1	714	721	8	SGQGDSLH	63
HLA-A*29:02	1	849	856	8	DDSIDNKV	63
HLA-A*29:02	1	869	876	8	NVPSEEVV	63
HLA-A*29:02	1	914	921	8	AGFIKRQL	63
HLA-A*29:02	1	971	978	8	QFYKVREI	63
HLA-A*29:02	1	976	983	8	REINNYHH	63
HLA-A*29:02	1	977	984	8	EINNYHHA	63
HLA-A*29:02	1	1017	1024	8	DVRKMIAK	63
HLA-A*29:02	1	1023	1030	8	AKSEQEIG	63
HLA-A*29:02	1	1109	1116	8	SILPKRNS	63
HLA-A*29:02	1	1154	1161	8	SKKLKSVK	63
HLA-A*29:02	1	1184	1191	8	AKGYKEVK	63
HLA-A*29:02	1	170	178	9	IEGDLNPDN	63
HLA-A*29:02	1	391	399	9	VKLNREDLL	63
HLA-A*29:02	1	549	557	9	VDLLFKTNR	63
HLA-A*29:02	1	583	591	9	VEDRFNASL	63
HLA-A*29:02	1	653	661	9	RRRYTGWGR	63
HLA-A*29:02	1	829	837	9	DINRLSDYD	63
HLA-A*29:02	1	1284	1292	9	DANLDKVLS	63
HLA-A*29:02	1	1339	1347	9	TKEVLDATL	63
HLA-A*29:02	1	6	13	8	SIGLDIGT	63.5
HLA-A*29:02	1	64	71	8	LKRTARRR	63.5
HLA-A*29:02	1	208	215	8	AKAILSAR	63.5
HLA-A*29:02	1	284	291	8	DQYADLFL	63.5
HLA-A*29:02	1	315	322	8	APLSASMI	63.5
HLA-A*29:02	1	417	424	8	GELHAILR	63.5
HLA-A*29:02	1	454	461	8	PLARGNSR	63.5
HLA-A*29:02	1	455	462	8	LARGNSRF	63.5
HLA-A*29:02	1	590	597	8	SLGTYHDL	63.5
HLA-A*29:02	1	625	632	8	LFEDREMI	63.5
HLA-A*29:02	1	723	730	8	HIANLAGS	63.5
HLA-A*29:02	1	532	540	9	EGMRKPAFL	63.5
HLA-A*29:02	1	540	548	9	LSGEQKKAI	63.5
HLA-A*29:02	1	827	835	9	ELDINRLSD	63.5
HLA-A*29:02	1	855	863	9	KVLTRSDKN	63.5
HLA-A*29:02	1	928	936	9	TKHVAQILD	63.5
HLA-A*29:02	1	120	127	8	GNIVDEVA	64
HLA-A*29:02	1	280	287	8	AQIGDQYA	64
HLA-A*29:02	1	390	397	8	LVKLNRED	64
HLA-A*29:02	1	412	419	8	HQIHLGEL	64
HLA-A*29:02	1	586	593	8	RFNASLGT	64
HLA-A*29:02	1	648	655	8	MKQLKRRR	64
HLA-A*29:02	1	798	805	8	EHPVENTQ	64
HLA-A*29:02	1	862	869	8	KNRGKSDN	64
HLA-A*29:02	1	876	883	8	VKKMKNYW	64
HLA-A*29:02	1	898	905	8	DNLTKAER	64
HLA-A*29:02	1	957	964	8	TLKSKLVS	64
HLA-A*29:02	1	1123	1130	8	KKDWDPKK	64
HLA-A*29:02	1	1131	1138	8	YGGFDSPT	64
HLA-A*29:02	1	1245	1252	8	LKGSPEDN	64
HLA-A*29:02	1	86	94	9	FSNEMAKVD	64
HLA-A*29:02	1	643	651	9	FDDKVMKQL	64
HLA-A*29:02	1	737	745	9	ILQTVKVVD	64
HLA-A*29:02	1	794	802	9	QILKEHPVE	64
HLA-A*29:02	1	1102	1110	9	TGGFSKESI	64
HLA-A*29:02	1	1190	1198	9	VKKDLIIKL	64
HLA-A*29:02	1	1262	1270	9	HKHYLDEII	64
HLA-A*29:02	1	1273	1281	9	ISEFSKRVI	64
HLA-A*29:02	1	1277	1285	9	SKRVILADA	64
HLA-A*29:02	1	49	56	8	GALLFDSG	64.5
HLA-A*29:02	1	435	442	8	DNREKIEK	64.5
HLA-A*29:02	1	438	445	8	EKIEKILT	64.5
HLA-A*29:02	1	932	939	8	AQILDSRM	64.5
HLA-A*29:02	1	998	1005	8	IKKYPKLE	64.5
HLA-A*29:02	1	1147	1154	8	AKVEKGKS	64.5
HLA-A*29:02	1	1262	1269	8	HKHYLDEI	64.5
HLA-A*29:02	1	1342	1349	8	VLDATLIH	64.5
HLA-A*29:02	1	204	212	9	SGVDAKAIL	64.5
HLA-A*29:02	1	500	508	9	KNLPNEKVL	64.5
HLA-A*29:02	1	943	951	9	YDENDKLIR	64.5
HLA-A*29:02	1	1160	1168	9	VKELLGITI	64.5
HLA-A*29:02	1	1178	1186	9	PIDFLEAKG	64.5
HLA-A*29:02	1	1207	1215	9	ENGRKRMLA	64.5
HLA-A*29:02	1	1239	1247	9	ASHYEKLKG	64.5
HLA-A*29:02	1	33	40	8	KVLGNTDR	65
HLA-A*29:02	1	42	49	8	SIKKNLIG	65
HLA-A*29:02	1	198	205	8	ENPINASG	65
HLA-A*29:02	1	401	408	8	KQRTFDNG	65
HLA-A*29:02	1	604	611	8	KDFLDNEE	65
HLA-A*29:02	1	613	620	8	EDILEDIV	65
HLA-A*29:02	1	664	671	8	RKLINGIR	65
HLA-A*29:02	1	706	713	8	EDIQKAQV	65
HLA-A*29:02	1	781	788	8	MKRIEEGI	65
HLA-A*29:02	1	796	803	8	LKEHPVEN	65
HLA-A*29:02	1	895	902	8	RKFDNLTK	65
HLA-A*29:02	1	1014	1021	8	KVYDVRKM	65
HLA-A*29:02	1	1205	1212	8	ELENGRKR	65
HLA-A*29:02	1	1301	1308	8	PIREQAEN	65
HLA-A*29:02	1	314	322	9	KAPLSASMI	65
HLA-A*29:02	1	347	355	9	YKEIFFDQS	65
HLA-A*29:02	1	661	669	9	RLSRKLING	65
HLA-A*29:02	1	1048	1056	9	TEITLANGE	65
HLA-A*29:02	1	1094	1102	9	IVKKTEVQT	65
HLA-A*29:02	1	1204	1212	9	FELENGRKR	65
HLA-A*29:02	1	176	183	8	PDNSDVDK	65.5
HLA-A*29:02	1	275	282	8	LDNLLAQI	65.5
HLA-A*29:02	1	277	284	8	NLLAQIGD	65.5
HLA-A*29:02	1	307	314	8	RVNTEITK	65.5
HLA-A*29:02	1	378	385	8	PILEKMDG	65.5
HLA-A*29:02	1	463	470	8	AWMTRKSE	65.5
HLA-A*29:02	1	570	577	8	KKIECFDS	65.5
HLA-A*29:02	1	583	590	8	VEDRFNAS	65.5
HLA-A*29:02	1	669	676	8	GIRDKQSG	65.5
HLA-A*29:02	1	742	749	8	KVVDELVK	65.5
HLA-A*29:02	1	830	837	8	INRLSDYD	65.5
HLA-A*29:02	1	891	898	8	LITQRKFD	65.5
HLA-A*29:02	1	1082	1089	8	TVRKVLSM	65.5
HLA-A*29:02	1	1168	1175	8	IMERSSFE	65.5
HLA-A*29:02	1	1179	1186	8	IDFLEAKG	65.5
HLA-A*29:02	1	1256	1263	8	QLFVEQHK	65.5
HLA-A*29:02	1	267	275	9	SKDTYDDDL	65.5
HLA-A*29:02	1	524	532	9	LTKVKYVTE	65.5
HLA-A*29:02	1	559	567	9	VTVKQLKED	65.5
HLA-A*29:02	1	905	913	9	RGGLSELDK	65.5
HLA-A*29:02	1	951	959	9	REVKVITLK	65.5
HLA-A*29:02	1	1091	1099	9	QVNIVKKTE	65.5
HLA-A*29:02	1	1115	1123	9	NSDKLIARK	65.5
HLA-A*29:02	1	233	240	8	KKNGLFGN	66
HLA-A*29:02	1	393	400	8	LNREDLLR	66
HLA-A*29:02	1	482	489	8	VDKGASAQ	66
HLA-A*29:02	1	498	505	8	FDKNLPNE	66
HLA-A*29:02	1	532	539	8	EGMRKPAF	66
HLA-A*29:02	1	591	598	8	LGTYHDLL	66
HLA-A*29:02	1	704	711	8	FKEDIQKA	66
HLA-A*29:02	1	750	757	8	VMGRHKPE	66
HLA-A*29:02	1	785	792	8	EEGIKELG	66
HLA-A*29:02	1	793	800	8	SQILKEHP	66
HLA-A*29:02	1	885	892	8	QLLNAKLI	66
HLA-A*29:02	1	935	942	8	LDSRMNTK	66
HLA-A*29:02	1	1227	1234	8	ALPSKYVN	66
HLA-A*29:02	1	1266	1273	8	LDEIIEQI	66
HLA-A*29:02	1	1343	1350	8	LDATLIHQ	66
HLA-A*29:02	1	116	124	9	HPIFGNIVD	66
HLA-A*29:02	1	123	131	9	VDEVAYHEK	66
HLA-A*29:02	1	144	152	9	DSTDKADLR	66
HLA-A*29:02	1	1084	1092	9	RKVLSMPQV	66
HLA-A*29:02	1	174	181	8	LNPDNSDV	66.5
HLA-A*29:02	1	310	317	8	TEITKAPL	66.5
HLA-A*29:02	1	351	358	8	FFDQSKNG	66.5
HLA-A*29:02	1	500	507	8	KNLPNEKV	66.5
HLA-A*29:02	1	539	546	8	FLSGEQKK	66.5
HLA-A*29:02	1	563	570	8	QLKEDYFK	66.5
HLA-A*29:02	1	633	640	8	EERLKTYA	66.5
HLA-A*29:02	1	801	808	8	VENTQLQN	66.5
HLA-A*29:02	1	886	893	8	LLNAKLIT	66.5
HLA-A*29:02	1	947	954	8	DKLIREVK	66.5
HLA-A*29:02	1	1074	1081	8	WDKGRDFA	66.5
HLA-A*29:02	1	1079	1086	8	DFATVRKV	66.5
HLA-A*29:02	1	29	37	9	SKKFKVLGN	66.5
HLA-A*29:02	1	113	121	9	HERHPIFGN	66.5
HLA-A*29:02	1	119	127	9	FGNIVDEVA	66.5
HLA-A*29:02	1	220	228	9	RRLENLIAQ	66.5
HLA-A*29:02	1	276	284	9	DNLLAQIGD	66.5
HLA-A*29:02	1	475	483	9	PWNFEEVVD	66.5
HLA-A*29:02	1	564	572	9	LKEDYFKKI	66.5
HLA-A*29:02	1	601	609	9	IKDKDFLDN	66.5
HLA-A*29:02	1	842	850	9	VPQSFLKDD	66.5
HLA-A*29:02	1	957	965	9	TLKSKLVSD	66.5
HLA-A*29:02	1	1206	1214	9	LENGRKRML	66.5
HLA-A*29:02	1	1253	1261	9	EQKQLFVEQ	66.5
HLA-A*29:02	1	1260	1268	9	EQHKHYLDE	66.5
HLA-A*29:02	1	448	455	8	IPYYVGPL	67
HLA-A*29:02	1	499	506	8	DKNLPNEK	67
HLA-A*29:02	1	525	532	8	TKVKYVTE	67
HLA-A*29:02	1	577	584	8	SVEISGVE	67
HLA-A*29:02	1	666	673	8	LINGIRDK	67
HLA-A*29:02	1	848	855	8	KDDSIDNK	67
HLA-A*29:02	1	958	965	8	LKSKLVSD	67
HLA-A*29:02	1	961	968	8	KLVSDFRK	67
HLA-A*29:02	1	1159	1166	8	SVKELLGI	67
HLA-A*29:02	1	1160	1167	8	VKELLGIT	67
HLA-A*29:02	1	1170	1177	8	ERSSFEKN	67
HLA-A*29:02	1	1277	1284	8	SKRVILAD	67
HLA-A*29:02	1	137	145	9	HLRKKLVDS	67
HLA-A*29:02	1	292	300	9	AAKNLSDAI	67
HLA-A*29:02	1	323	331	9	KRYDEHHQD	67
HLA-A*29:02	1	776	784	9	NSRERMKRI	67
HLA-A*29:02	1	798	806	9	EHPVENTQL	67
HLA-A*29:02	1	1093	1101	9	NIVKKTEVQ	67
HLA-A*29:02	1	1110	1118	9	ILPKRNSDK	67
HLA-A*29:02	1	75	82	8	RKNRICYL	67.5
HLA-A*29:02	1	273	280	8	DDLDNLLA	67.5
HLA-A*29:02	1	308	315	8	VNTEITKA	67.5
HLA-A*29:02	1	505	512	8	EKVLPKHS	67.5
HLA-A*29:02	1	543	550	8	EQKKAIVD	67.5
HLA-A*29:02	1	679	686	8	ILDFLKSD	67.5
HLA-A*29:02	1	724	731	8	IANLAGSP	67.5
HLA-A*29:02	1	738	745	8	LQTVKVVD	67.5
HLA-A*29:02	1	893	900	8	TQRKFDNL	67.5
HLA-A*29:02	1	946	953	8	NDKLIREV	67.5
HLA-A*29:02	1	1020	1027	8	KMIAKSEQ	67.5
HLA-A*29:02	1	1062	1069	8	LIETNGET	67.5
HLA-A*29:02	1	501	509	9	NLPNEKVLP	67.5
HLA-A*29:02	1	553	561	9	FKTNRKVTV	67.5
HLA-A*29:02	1	760	768	9	VIEMARENQ	67.5
HLA-A*29:02	1	950	958	9	IREVKVITL	67.5
HLA-A*29:02	1	998	1006	9	IKKYPKLES	67.5
HLA-A*29:02	1	1293	1301	9	AYNKHRDKP	67.5
HLA-A*29:02	1	1300	1308	9	KPIREQAEN	67.5
HLA-A*29:02	1	1360	1368	9	IDLSQLGGD	67.5
HLA-A*29:02	1	126	133	8	VAYHEKYP	68
HLA-A*29:02	1	272	279	8	DDDLDNLL	68
HLA-A*29:02	1	446	453	8	FRIPYYVG	68
HLA-A*29:02	1	502	509	8	LPNEKVLP	68
HLA-A*29:02	1	582	589	8	GVEDRFNA	68
HLA-A*29:02	1	735	742	8	KGILQTVK	68
HLA-A*29:02	1	899	906	8	NLTKAERG	68
HLA-A*29:02	1	1071	1078	8	EIVWDKGR	68
HLA-A*29:02	1	1119	1126	8	LIARKKDW	68
HLA-A*29:02	1	1142	1149	8	SVLVVAKV	68
HLA-A*29:02	1	1207	1214	8	ENGRKRML	68
HLA-A*29:02	1	217	225	9	SKSRRLENL	68
HLA-A*29:02	1	293	301	9	AKNLSDAIL	68
HLA-A*29:02	1	340	348	9	RQQLPEKYK	68
HLA-A*29:02	1	388	396	9	ELLVKLNRE	68
HLA-A*29:02	1	667	675	9	INGIRDKQS	68
HLA-A*29:02	1	870	878	9	VPSEEVVKK	68
HLA-A*29:02	1	1047	1055	9	KTEITLANG	68
HLA-A*29:02	1	1283	1291	9	ADANLDKVL	68
HLA-A*29:02	1	1338	1346	9	STKEVLDAT	68
HLA-A*29:02	1	1	8	8	MDKKYSIG	68.5
HLA-A*29:02	1	44	51	8	KKNLIGAL	68.5
HLA-A*29:02	1	119	126	8	FGNIVDEV	68.5
HLA-A*29:02	1	143	150	8	VDSTDKAD	68.5
HLA-A*29:02	1	231	238	8	GEKKNGLF	68.5
HLA-A*29:02	1	313	320	8	TKAPLSAS	68.5
HLA-A*29:02	1	344	351	8	PEKYKEIF	68.5
HLA-A*29:02	1	359	366	8	YAGYIDGG	68.5
HLA-A*29:02	1	360	367	8	AGYIDGGA	68.5
HLA-A*29:02	1	630	637	8	EMIEERLK	68.5
HLA-A*29:02	1	728	735	8	AGSPAIKK	68.5
HLA-A*29:02	1	749	756	8	KVMGRHKP	68.5
HLA-A*29:02	1	775	782	8	KNSRERMK	68.5
HLA-A*29:02	1	925	932	8	RQITKHVA	68.5
HLA-A*29:02	1	1299	1306	8	DKPIREQA	68.5
HLA-A*29:02	1	74	82	9	RRKNRICYL	68.5
HLA-A*29:02	1	101	109	9	LEESFLVEE	68.5
HLA-A*29:02	1	684	692	9	KSDGFANRN	68.5
HLA-A*29:02	1	753	761	9	RHKPENIVI	68.5
HLA-A*29:02	1	1215	1223	9	ASAGELQKG	68.5
HLA-A*29:02	1	10	17	8	DIGTNSVG	69
HLA-A*29:02	1	260	267	8	EDAKLQLS	69
HLA-A*29:02	1	452	459	8	VGPLARGN	69
HLA-A*29:02	1	462	469	8	FAWMTRKS	69
HLA-A*29:02	1	686	693	8	DGFANRNF	69
HLA-A*29:02	1	774	781	8	QKNSRERM	69
HLA-A*29:02	1	1076	1083	8	KGRDFATV	69
HLA-A*29:02	1	1098	1105	8	TEVQTGGF	69
HLA-A*29:02	1	1191	1198	8	KKDLIIKL	69
HLA-A*29:02	1	1242	1249	8	YEKLKGSP	69
HLA-A*29:02	1	1294	1301	8	YNKHRDKP	69
HLA-A*29:02	1	322	330	9	IKRYDEHHQ	69
HLA-A*29:02	1	386	394	9	TEELLVKLN	69
HLA-A*29:02	1	453	461	9	GPLARGNSR	69
HLA-A*29:02	1	632	640	9	IEERLKTYA	69
HLA-A*29:02	1	634	642	9	ERLKTYAHL	69
HLA-A*29:02	1	708	716	9	IQKAQVSGQ	69
HLA-A*29:02	1	738	746	9	LQTVKVVDE	69
HLA-A*29:02	1	936	944	9	DSRMNTKYD	69
HLA-A*29:02	1	43	50	8	IKKNLIGA	69.5
HLA-A*29:02	1	110	117	8	DKKHERHP	69.5
HLA-A*29:02	1	113	120	8	HERHPIFG	69.5
HLA-A*29:02	1	140	147	8	KKLVDSTD	69.5
HLA-A*29:02	1	246	253	8	LGLTPNFK	69.5
HLA-A*29:02	1	507	514	8	VLPKHSLL	69.5
HLA-A*29:02	1	603	610	8	DKDFLDNE	69.5
HLA-A*29:02	1	827	834	8	ELDINRLS	69.5
HLA-A*29:02	1	837	844	8	DVDHIVPQ	69.5
HLA-A*29:02	1	846	853	8	FLKDDSID	69.5
HLA-A*29:02	1	855	862	8	KVLTRSDK	69.5
HLA-A*29:02	1	865	872	8	GKSDNVPS	69.5
HLA-A*29:02	1	867	874	8	SDNVPSEE	69.5
HLA-A*29:02	1	887	894	8	LNAKLITQ	69.5
HLA-A*29:02	1	910	917	8	ELDKAGFI	69.5
HLA-A*29:02	1	945	952	8	ENDKLIRE	69.5
HLA-A*29:02	1	991	998	8	AVVGTALI	69.5
HLA-A*29:02	1	1021	1028	8	MIAKSEQE	69.5
HLA-A*29:02	1	1139	1146	8	VAYSVLVV	69.5
HLA-A*29:02	1	1175	1182	8	EKNPIDFL	69.5
HLA-A*29:02	1	1221	1228	8	QKGNELAL	69.5
HLA-A*29:02	1	1271	1278	8	EQISEFSK	69.5
HLA-A*29:02	1	1322	1329	8	AAFKYFDT	69.5
HLA-A*29:02	1	1356	1363	8	YETRIDLS	69.5
HLA-A*29:02	1	48	56	9	IGALLFDSG	69.5
HLA-A*29:02	1	554	562	9	KTNRKVTVK	69.5
HLA-A*29:02	1	704	712	9	FKEDIQKAQ	69.5
HLA-A*29:02	1	941	949	9	TKYDENDKL	69.5
HLA-A*29:02	1	1241	1249	9	HYEKLKGSP	69.5
HLA-A*29:02	1	109	116	8	EDKKHERH	70
HLA-A*29:02	1	527	534	8	VKYVTEGM	70
HLA-A*29:02	1	717	724	8	GDSLHEHI	70
HLA-A*29:02	1	771	778	8	QKGQKNSR	70
HLA-A*29:02	1	877	884	8	KKMKNYWR	70
HLA-A*29:02	1	922	929	8	VETRQITK	70
HLA-A*29:02	1	941	948	8	TKYDENDK	70
HLA-A*29:02	1	997	1004	8	LIKKYPKL	70
HLA-A*29:02	1	1060	1067	8	RPLIETNG	70
HLA-A*29:02	1	1151	1158	8	KGKSKKLK	70
HLA-A*29:02	1	1163	1170	8	LLGITIME	70
HLA-A*29:02	1	1265	1272	8	YLDEIIEQ	70
HLA-A*29:02	1	1283	1290	8	ADANLDKV	70
HLA-A*29:02	1	604	612	9	KDFLDNEEN	70
HLA-A*29:02	1	767	775	9	NQTTQKGQK	70
HLA-A*29:02	1	824	832	9	VDQELDINR	70
HLA-A*29:02	1	1303	1311	9	REQAENIIH	70
HLA-A*29:02	1	172	179	8	GDLNPDNS	70.5
HLA-A*29:02	1	180	187	8	DVDKLFIQ	70.5
HLA-A*29:02	1	268	275	8	KDTYDDDL	70.5
HLA-A*29:02	1	369	376	8	QEEFYKFI	70.5
HLA-A*29:02	1	477	484	8	NFEEVVDK	70.5
HLA-A*29:02	1	615	622	8	ILEDIVLT	70.5
HLA-A*29:02	1	627	634	8	EDREMIEE	70.5
HLA-A*29:02	1	921	928	8	LVETRQIT	70.5
HLA-A*29:02	1	988	995	8	YLNAVVGT	70.5
HLA-A*29:02	1	1075	1082	8	DKGRDFAT	70.5
HLA-A*29:02	1	1198	1205	8	LPKYSLFE	70.5
HLA-A*29:02	1	27	35	9	VPSKKFKVL	70.5
HLA-A*29:02	1	259	267	9	AEDAKLQLS	70.5
HLA-A*29:02	1	556	564	9	NRKVTVKQL	70.5
HLA-A*29:02	1	660	668	9	GRLSRKLIN	70.5
HLA-A*29:02	1	717	725	9	GDSLHEHIA	70.5
HLA-A*29:02	1	741	749	9	VKVVDELVK	70.5
HLA-A*29:02	1	877	885	9	KKMKNYWRQ	70.5
HLA-A*29:02	1	137	144	8	HLRKKLVD	71
HLA-A*29:02	1	267	274	8	SKDTYDDD	71
HLA-A*29:02	1	299	306	8	AILLSDIL	71
HLA-A*29:02	1	303	310	8	SDILRVNT	71
HLA-A*29:02	1	406	413	8	DNGSIPHQ	71
HLA-A*29:02	1	536	543	8	KPAFLSGE	71
HLA-A*29:02	1	565	572	8	KEDYFKKI	71
HLA-A*29:02	1	631	638	8	MIEERLKT	71
HLA-A*29:02	1	635	642	8	RLKTYAHL	71
HLA-A*29:02	1	673	680	8	KQSGKTIL	71
HLA-A*29:02	1	695	702	8	QLIHDDSL	71
HLA-A*29:02	1	853	860	8	DNKVLTRS	71
HLA-A*29:02	1	843	851	9	PQSFLKDDS	71
HLA-A*29:02	1	945	953	9	ENDKLIREV	71
HLA-A*29:02	1	959	967	9	KSKLVSDFR	71
HLA-A*29:02	1	55	62	8	SGETAEAT	71.5
HLA-A*29:02	1	100	107	8	RLEESFLV	71.5
HLA-A*29:02	1	465	472	8	MTRKSEET	71.5
HLA-A*29:02	1	550	557	8	DLLFKTNR	71.5
HLA-A*29:02	1	560	567	8	TVKQLKED	71.5
HLA-A*29:02	1	611	618	8	ENEDILED	71.5
HLA-A*29:02	1	618	625	8	DIVLTLTL	71.5
HLA-A*29:02	1	661	668	8	RLSRKLIN	71.5
HLA-A*29:02	1	701	708	8	SLTFKEDI	71.5
HLA-A*29:02	1	730	737	8	SPAIKKGI	71.5
HLA-A*29:02	1	733	740	8	IKKGILQT	71.5
HLA-A*29:02	1	739	746	8	QTVKVVDE	71.5
HLA-A*29:02	1	745	752	8	DELVKVMG	71.5
HLA-A*29:02	1	1027	1034	8	QEIGKATA	71.5
HLA-A*29:02	1	1047	1054	8	KTEITLAN	71.5
HLA-A*29:02	1	1116	1123	8	SDKLIARK	71.5
HLA-A*29:02	1	1127	1134	8	DPKKYGGF	71.5
[truncated: 722 more rows]

## Sheet: A1101
allele	seq_num	start	end	length	peptide	percentile_rank
HLA-A*11:01	1	1039	1047	9	YSNIMNFFK	0.16
HLA-A*11:01	1	210	218	9	AILSARLSK	0.24
HLA-A*11:01	1	546	554	9	KAIVDLLFK	0.28
HLA-A*11:01	1	840	848	9	HIVPQSFLK	0.33
HLA-A*11:01	1	554	562	9	KTNRKVTVK	0.4
HLA-A*11:01	1	992	1000	9	VVGTALIKK	0.4
HLA-A*11:01	1	991	999	9	AVVGTALIK	0.43
HLA-A*11:01	1	702	710	9	LTFKEDIQK	0.48
HLA-A*11:01	1	995	1003	9	TALIKKYPK	0.56
HLA-A*11:01	1	366	374	9	GASQEEFYK	0.63
HLA-A*11:01	1	442	450	9	KILTFRIPY	0.63
HLA-A*11:01	1	1088	1096	9	SMPQVNIVK	0.67
HLA-A*11:01	1	92	100	9	KVDDSFFHR	0.72
HLA-A*11:01	1	547	554	8	AIVDLLFK	0.75
HLA-A*11:01	1	486	494	9	ASAQSFIER	0.82
HLA-A*11:01	1	1105	1113	9	FSKESILPK	0.84
HLA-A*11:01	1	245	253	9	SLGLTPNFK	0.96
HLA-A*11:01	1	1040	1047	8	SNIMNFFK	1
HLA-A*11:01	1	1051	1059	9	TLANGEIRK	1.02
HLA-A*11:01	1	1168	1176	9	IMERSSFEK	1.04
HLA-A*11:01	1	562	570	9	KQLKEDYFK	1.06
HLA-A*11:01	1	641	649	9	HLFDDKVMK	1.08
HLA-A*11:01	1	367	374	8	ASQEEFYK	1.25
HLA-A*11:01	1	66	74	9	RTARRRYTR	1.26
HLA-A*11:01	1	374	382	9	KFIKPILEK	1.3
HLA-A*11:01	1	1099	1107	9	EVQTGGFSK	1.35
HLA-A*11:01	1	84	92	9	EIFSNEMAK	1.4
HLA-A*11:01	1	1214	1222	9	LASAGELQK	1.4
HLA-A*11:01	1	1281	1289	9	ILADANLDK	1.45
HLA-A*11:01	1	1292	1300	9	SAYNKHRDK	1.45
HLA-A*11:01	1	37	45	9	NTDRHSIKK	1.5
HLA-A*11:01	1	1006	1014	9	SEFVYGDYK	1.55
HLA-A*11:01	1	518	526	9	FTVYNELTK	1.58
HLA-A*11:01	1	155	163	9	YLALAHMIK	1.6
HLA-A*11:01	1	921	929	9	LVETRQITK	1.65
HLA-A*11:01	1	286	294	9	YADLFLAAK	1.8
HLA-A*11:01	1	299	307	9	AILLSDILR	1.8
HLA-A*11:01	1	727	735	9	LAGSPAIKK	1.85
HLA-A*11:01	1	1031	1039	9	KATAKYFFY	1.9
HLA-A*11:01	1	1032	1040	9	ATAKYFFYS	1.95
HLA-A*11:01	1	851	859	9	SIDNKVLTR	2
HLA-A*11:01	1	1140	1148	9	AYSVLVVAK	2
HLA-A*11:01	1	934	942	9	ILDSRMNTK	2.3
HLA-A*11:01	1	1236	1244	9	LYLASHYEK	2.3
HLA-A*11:01	1	1153	1161	9	KSKKLKSVK	2.35
HLA-A*11:01	1	1255	1263	9	KQLFVEQHK	2.35
HLA-A*11:01	1	1317	1325	9	NLGAPAAFK	2.35
HLA-A*11:01	1	307	314	8	RVNTEITK	2.45
HLA-A*11:01	1	225	233	9	LIAQLPGEK	2.45
HLA-A*11:01	1	1215	1222	8	ASAGELQK	2.5
HLA-A*11:01	1	1289	1296	8	KVLSAYNK	2.5
HLA-A*11:01	1	340	348	9	RQQLPEKYK	2.5
HLA-A*11:01	1	665	673	9	KLINGIRDK	2.5
HLA-A*11:01	1	226	234	9	IAQLPGEKK	2.7
HLA-A*11:01	1	460	468	9	SRFAWMTRK	2.75
HLA-A*11:01	1	646	654	9	KVMKQLKRR	2.75
HLA-A*11:01	1	656	664	9	YTGWGRLSR	2.75
HLA-A*11:01	1	1145	1153	9	VVAKVEKGK	2.75
HLA-A*11:01	1	1192	1200	9	KDLIIKLPK	2.75
HLA-A*11:01	1	1143	1151	9	VLVVAKVEK	2.8
HLA-A*11:01	1	563	571	9	QLKEDYFKK	2.85
HLA-A*11:01	1	57	65	9	ETAEATRLK	2.9
HLA-A*11:01	1	315	323	9	APLSASMIK	2.9
HLA-A*11:01	1	657	665	9	TGWGRLSRK	3
HLA-A*11:01	1	1148	1156	9	KVEKGKSKK	3
HLA-A*11:01	1	328	336	9	HHQDLTLLK	3.05
HLA-A*11:01	1	332	340	9	LTLLKALVR	3.1
HLA-A*11:01	1	789	797	9	KELGSQILK	3.1
HLA-A*11:01	1	959	967	9	KSKLVSDFR	3.15
HLA-A*11:01	1	1115	1123	9	NSDKLIARK	3.15
HLA-A*11:01	1	677	684	8	KTILDFLK	3.25
HLA-A*11:01	1	519	526	8	TVYNELTK	3.3
HLA-A*11:01	1	1238	1246	9	LASHYEKLK	3.35
HLA-A*11:01	1	1068	1076	9	ETGEIVWDK	3.6
HLA-A*11:01	1	439	447	9	KIEKILTFR	3.6
HLA-A*11:01	1	703	710	8	TFKEDIQK	3.65
HLA-A*11:01	1	621	629	9	LTLTLFEDR	3.65
HLA-A*11:01	1	392	400	9	KLNREDLLR	3.75
HLA-A*11:01	1	1202	1210	9	SLFELENGR	3.75
HLA-A*11:01	1	426	434	9	QEDFYPFLK	3.8
HLA-A*11:01	1	19	26	8	AVITDEYK	3.85
HLA-A*11:01	1	26	33	8	KVPSKKFK	3.9
HLA-A*11:01	1	134	141	8	TIYHLRKK	3.95
HLA-A*11:01	1	528	536	9	KYVTEGMRK	4
HLA-A*11:01	1	133	141	9	PTIYHLRKK	4.05
HLA-A*11:01	1	669	677	9	GIRDKQSGK	4.05
HLA-A*11:01	1	993	1000	8	VGTALIKK	4.1
HLA-A*11:01	1	157	165	9	ALAHMIKFR	4.1
HLA-A*11:01	1	1050	1058	9	ITLANGEIR	4.1
HLA-A*11:01	1	967	974	8	RKDFQFYK	4.15
HLA-A*11:01	1	1239	1246	8	ASHYEKLK	4.15
HLA-A*11:01	1	638	646	9	TYAHLFDDK	4.15
HLA-A*11:01	1	1351	1359	9	SITGLYETR	4.2
HLA-A*11:01	1	1100	1107	8	VQTGGFSK	4.25
HLA-A*11:01	1	338	346	9	LVRQQLPEK	4.25
HLA-A*11:01	1	726	734	9	NLAGSPAIK	4.25
HLA-A*11:01	1	930	938	9	HVAQILDSR	4.25
HLA-A*11:01	1	502	510	9	LPNEKVLPK	4.3
HLA-A*11:01	1	1325	1333	9	KYFDTTIDR	4.35
HLA-A*11:01	1	747	755	9	LVKVMGRHK	4.45
HLA-A*11:01	1	444	452	9	LTFRIPYYV	4.45
HLA-A*11:01	1	103	111	9	ESFLVEEDK	4.5
HLA-A*11:01	1	513	521	9	LLYEYFTVY	4.5
HLA-A*11:01	1	1237	1244	8	YLASHYEK	4.65
HLA-A*11:01	1	1318	1325	8	LGAPAAFK	4.7
HLA-A*11:01	1	1189	1197	9	EVKKDLIIK	4.7
HLA-A*11:01	1	537	545	9	PAFLSGEQK	4.8
HLA-A*11:01	1	38	45	8	TDRHSIKK	4.85
HLA-A*11:01	1	1247	1255	9	GSPEDNEQK	4.85
HLA-A*11:01	1	697	705	9	IHDDSLTFK	4.95
HLA-A*11:01	1	1089	1097	9	MPQVNIVKK	5
HLA-A*11:01	1	156	163	8	LALAHMIK	5.15
HLA-A*11:01	1	806	814	9	LQNEKLYLY	5.15
HLA-A*11:01	1	951	959	9	REVKVITLK	5.15
HLA-A*11:01	1	385	392	8	GTEELLVK	5.2
HLA-A*11:01	1	619	627	9	IVLTLTLFE	5.25
HLA-A*11:01	1	812	820	9	YLYYLQNGR	5.25
HLA-A*11:01	1	869	877	9	NVPSEEVVK	5.25
HLA-A*11:01	1	966	974	9	FRKDFQFYK	5.3
HLA-A*11:01	1	996	1003	8	ALIKKYPK	5.35
HLA-A*11:01	1	529	536	8	YVTEGMRK	5.4
HLA-A*11:01	1	591	599	9	LGTYHDLLK	5.4
HLA-A*11:01	1	58	66	9	TAEATRLKR	5.45
HLA-A*11:01	1	443	451	9	ILTFRIPYY	5.45
HLA-A*11:01	1	992	999	8	VVGTALIK	5.5
HLA-A*11:01	1	910	918	9	ELDKAGFIK	5.5
HLA-A*11:01	1	592	599	8	GTYHDLLK	5.6
HLA-A*11:01	1	1106	1113	8	SKESILPK	5.65
HLA-A*11:01	1	434	442	9	KDNREKIEK	5.65
HLA-A*11:01	1	550	558	9	DLLFKTNRK	5.75
HLA-A*11:01	1	1141	1148	8	YSVLVVAK	5.85
HLA-A*11:01	1	1016	1024	9	YDVRKMIAK	5.85
HLA-A*11:01	1	870	878	9	VPSEEVVKK	5.9
HLA-A*11:01	1	104	112	9	SFLVEEDKK	5.95
HLA-A*11:01	1	961	968	8	KLVSDFRK	6
HLA-A*11:01	1	563	570	8	QLKEDYFK	6.1
HLA-A*11:01	1	348	356	9	KEIFFDQSK	6.1
HLA-A*11:01	1	538	546	9	AFLSGEQKK	6.15
HLA-A*11:01	1	1270	1278	9	IEQISEFSK	6.15
HLA-A*11:01	1	888	896	9	NAKLITQRK	6.2
HLA-A*11:01	1	1177	1185	9	NPIDFLEAK	6.2
HLA-A*11:01	1	329	336	8	HQDLTLLK	6.3
HLA-A*11:01	1	85	92	8	IFSNEMAK	6.35
HLA-A*11:01	1	1144	1151	8	LVVAKVEK	6.35
HLA-A*11:01	1	201	209	9	INASGVDAK	6.4
HLA-A*11:01	1	520	528	9	VYNELTKVK	6.4
HLA-A*11:01	1	461	468	8	RFAWMTRK	6.45
HLA-A*11:01	1	507	515	9	VLPKHSLLY	6.5
HLA-A*11:01	1	1110	1118	9	ILPKRNSDK	6.5
HLA-A*11:01	1	1167	1175	9	TIMERSSFE	6.6
HLA-A*11:01	1	246	253	8	LGLTPNFK	6.7
HLA-A*11:01	1	133	140	8	PTIYHLRK	6.75
HLA-A*11:01	1	1052	1059	8	LANGEIRK	6.75
HLA-A*11:01	1	742	749	8	KVVDELVK	6.8
HLA-A*11:01	1	190	198	9	QTYNQLFEE	6.8
HLA-A*11:01	1	1289	1297	9	KVLSAYNKH	6.85
HLA-A*11:01	1	666	673	8	LINGIRDK	6.9
HLA-A*11:01	1	18	26	9	WAVITDEYK	6.95
HLA-A*11:01	1	538	545	8	AFLSGEQK	6.95
HLA-A*11:01	1	375	382	8	FIKPILEK	7
HLA-A*11:01	1	558	565	8	KVTVKQLK	7
HLA-A*11:01	1	698	705	8	HDDSLTFK	7.1
HLA-A*11:01	1	1326	1334	9	YFDTTIDRK	7.1
HLA-A*11:01	1	61	69	9	ATRLKRTAR	7.15
HLA-A*11:01	1	905	913	9	RGGLSELDK	7.15
HLA-A*11:01	1	1078	1085	8	RDFATVRK	7.2
HLA-A*11:01	1	152	160	9	RLIYLALAH	7.25
HLA-A*11:01	1	287	294	8	ADLFLAAK	7.3
HLA-A*11:01	1	1163	1171	9	LLGITIMER	7.3
HLA-A*11:01	1	727	734	8	LAGSPAIK	7.4
HLA-A*11:01	1	131	139	9	KYPTIYHLR	7.5
HLA-A*11:01	1	316	324	9	PLSASMIKR	7.5
HLA-A*11:01	1	132	140	9	YPTIYHLRK	7.6
HLA-A*11:01	1	1114	1122	9	RNSDKLIAR	7.6
HLA-A*11:01	1	960	968	9	SKLVSDFRK	7.7
HLA-A*11:01	1	141	148	8	KLVDSTDK	7.75
HLA-A*11:01	1	212	220	9	LSARLSKSR	7.75
HLA-A*11:01	1	911	918	8	LDKAGFIK	7.8
HLA-A*11:01	1	629	637	9	REMIEERLK	7.8
HLA-A*11:01	1	58	65	8	TAEATRLK	7.95
HLA-A*11:01	1	1290	1298	9	VLSAYNKHR	8.05
HLA-A*11:01	1	728	735	8	AGSPAIKK	8.1
HLA-A*11:01	1	487	494	8	SAQSFIER	8.2
HLA-A*11:01	1	1032	1039	8	ATAKYFFY	8.2
HLA-A*11:01	1	1169	1176	8	MERSSFEK	8.25
HLA-A*11:01	1	226	233	8	IAQLPGEK	8.35
HLA-A*11:01	1	1190	1197	8	VKKDLIIK	8.4
HLA-A*11:01	1	123	131	9	VDEVAYHEK	8.4
HLA-A*11:01	1	1256	1263	8	QLFVEQHK	8.5
HLA-A*11:01	1	36	44	9	GNTDRHSIK	8.5
HLA-A*11:01	1	637	645	9	KTYAHLFDD	8.65
HLA-A*11:01	1	1229	1237	9	PSKYVNFLY	8.7
HLA-A*11:01	1	427	434	8	EDFYPFLK	8.75
HLA-A*11:01	1	227	234	8	AQLPGEKK	8.9
HLA-A*11:01	1	1181	1188	8	FLEAKGYK	9.05
HLA-A*11:01	1	37	44	8	NTDRHSIK	9.1
HLA-A*11:01	1	341	348	8	QQLPEKYK	9.1
HLA-A*11:01	1	855	862	8	KVLTRSDK	9.2
HLA-A*11:01	1	1069	1076	8	TGEIVWDK	9.2
HLA-A*11:01	1	1116	1123	8	SDKLIARK	9.2
HLA-A*11:01	1	1081	1089	9	ATVRKVLSM	9.2
HLA-A*11:01	1	1333	1340	8	RKRYTSTK	9.35
HLA-A*11:01	1	317	324	8	LSASMIKR	9.4
HLA-A*11:01	1	922	929	8	VETRQITK	9.5
HLA-A*11:01	1	940	948	9	NTKYDENDK	9.5
HLA-A*11:01	1	642	649	8	LFDDKVMK	9.85
HLA-A*11:01	1	803	810	8	NTQLQNEK	10
HLA-A*11:01	1	586	594	9	RFNASLGTY	10
HLA-A*11:01	1	1138	1146	9	TVAYSVLVV	10.05
HLA-A*11:01	1	22	30	9	TDEYKVPSK	10.15
HLA-A*11:01	1	33	41	9	KVLGNTDRH	10.15
HLA-A*11:01	1	202	209	8	NASGVDAK	10.25
HLA-A*11:01	1	677	685	9	KTILDFLKS	10.25
HLA-A*11:01	1	539	546	8	FLSGEQKK	10.35
HLA-A*11:01	1	564	571	8	LKEDYFKK	10.35
HLA-A*11:01	1	320	328	9	SMIKRYDEH	10.35
HLA-A*11:01	1	316	323	8	PLSASMIK	10.45
HLA-A*11:01	1	790	797	8	ELGSQILK	10.5
HLA-A*11:01	1	1008	1016	9	FVYGDYKVY	10.6
HLA-A*11:01	1	1223	1231	9	GNELALPSK	10.7
HLA-A*11:01	1	1271	1278	8	EQISEFSK	10.8
HLA-A*11:01	1	369	377	9	QEEFYKFIK	10.85
HLA-A*11:01	1	519	527	9	TVYNELTKV	10.85
HLA-A*11:01	1	592	600	9	GTYHDLLKI	10.9
HLA-A*11:01	1	952	959	8	EVKVITLK	10.95
HLA-A*11:01	1	1232	1240	9	YVNFLYLAS	10.95
HLA-A*11:01	1	459	467	9	NSRFAWMTR	11
HLA-A*11:01	1	1077	1085	9	GRDFATVRK	11
HLA-A*11:01	1	1116	1124	9	SDKLIARKK	11.05
HLA-A*11:01	1	317	325	9	LSASMIKRY	11.15
HLA-A*11:01	1	767	775	9	NQTTQKGQK	11.2
HLA-A*11:01	1	775	783	9	KNSRERMKR	11.2
HLA-A*11:01	1	92	99	8	KVDDSFFH	11.25
HLA-A*11:01	1	551	558	8	LLFKTNRK	11.25
HLA-A*11:01	1	12	20	9	GTNSVGWAV	11.25
HLA-A*11:01	1	211	218	8	ILSARLSK	11.4
HLA-A*11:01	1	260	268	9	EDAKLQLSK	11.4
HLA-A*11:01	1	354	362	9	QSKNGYAGY	11.45
HLA-A*11:01	1	954	961	8	KVITLKSK	11.65
HLA-A*11:01	1	637	644	8	KTYAHLFD	11.7
HLA-A*11:01	1	319	327	9	ASMIKRYDE	11.85
HLA-A*11:01	1	889	896	8	AKLITQRK	11.9
HLA-A*11:01	1	263	271	9	KLQLSKDTY	11.95
HLA-A*11:01	1	367	375	9	ASQEEFYKF	12
HLA-A*11:01	1	349	356	8	EIFFDQSK	12.05
HLA-A*11:01	1	639	646	8	YAHLFDDK	12.05
HLA-A*11:01	1	104	111	8	SFLVEEDK	12.1
HLA-A*11:01	1	1185	1192	8	KGYKEVKK	12.1
HLA-A*11:01	1	1007	1014	8	EFVYGDYK	12.15
HLA-A*11:01	1	870	877	8	VPSEEVVK	12.25
HLA-A*11:01	1	848	855	8	KDDSIDNK	12.3
HLA-A*11:01	1	1027	1035	9	QEIGKATAK	12.4
HLA-A*11:01	1	1318	1326	9	LGAPAAFKY	12.45
HLA-A*11:01	1	768	775	8	QTTQKGQK	12.5
HLA-A*11:01	1	1282	1289	8	LADANLDK	12.5
HLA-A*11:01	1	676	684	9	GKTILDFLK	12.5
HLA-A*11:01	1	1089	1096	8	MPQVNIVK	12.55
HLA-A*11:01	1	735	742	8	KGILQTVK	12.65
HLA-A*11:01	1	476	484	9	WNFEEVVDK	12.75
HLA-A*11:01	1	974	982	9	KVREINNYH	12.85
HLA-A*11:01	1	895	902	8	RKFDNLTK	12.9
HLA-A*11:01	1	67	75	9	TARRRYTRR	13
HLA-A*11:01	1	472	480	9	TITPWNFEE	13
HLA-A*11:01	1	810	818	9	KLYLYYLQN	13
HLA-A*11:01	1	815	823	9	YLQNGRDMY	13
HLA-A*11:01	1	1183	1191	9	EAKGYKEVK	13
HLA-A*11:01	1	960	967	8	SKLVSDFR	13.1
HLA-A*11:01	1	1178	1185	8	PIDFLEAK	13.15
HLA-A*11:01	1	595	602	8	HDLLKIIK	13.4
HLA-A*11:01	1	213	221	9	SARLSKSRR	13.5
HLA-A*11:01	1	594	602	9	YHDLLKIIK	13.5
HLA-A*11:01	1	1133	1141	9	GFDSPTVAY	13.5
HLA-A*11:01	1	1341	1349	9	EVLDATLIH	13.5
HLA-A*11:01	1	1011	1019	9	GDYKVYDVR	13.6
HLA-A*11:01	1	1193	1200	8	DLIIKLPK	13.8
HLA-A*11:01	1	432	439	8	FLKDNREK	13.9
HLA-A*11:01	1	403	411	9	RTFDNGSIP	13.9
HLA-A*11:01	1	93	100	8	VDDSFFHR	14
HLA-A*11:01	1	1271	1279	9	EQISEFSKR	14
HLA-A*11:01	1	1154	1161	8	SKKLKSVK	14.05
HLA-A*11:01	1	968	976	9	KDFQFYKVR	14.15
HLA-A*11:01	1	630	637	8	EMIEERLK	14.25
HLA-A*11:01	1	1149	1156	8	VEKGKSKK	14.4
HLA-A*11:01	1	658	665	8	GWGRLSRK	14.45
HLA-A*11:01	1	749	757	9	KVMGRHKPE	14.45
HLA-A*11:01	1	684	691	8	KSDGFANR	14.5
HLA-A*11:01	1	935	942	8	LDSRMNTK	14.5
HLA-A*11:01	1	205	213	9	GVDAKAILS	14.5
HLA-A*11:01	1	492	500	9	IERMTNFDK	14.5
HLA-A*11:01	1	547	555	9	AIVDLLFKT	14.5
HLA-A*11:01	1	1052	1060	9	LANGEIRKR	14.5
HLA-A*11:01	1	906	913	8	GGLSELDK	14.65
HLA-A*11:01	1	1184	1191	8	AKGYKEVK	14.8
HLA-A*11:01	1	765	772	8	RENQTTQK	14.9
HLA-A*11:01	1	506	514	9	KVLPKHSLL	15
HLA-A*11:01	1	1023	1031	9	AKSEQEIGK	15
HLA-A*11:01	1	1139	1147	9	VAYSVLVVA	15
HLA-A*11:01	1	1180	1188	9	DFLEAKGYK	15
HLA-A*11:01	1	1033	1040	8	TAKYFFYS	15.15
HLA-A*11:01	1	440	447	8	IEKILTFR	15.4
HLA-A*11:01	1	841	848	8	IVPQSFLK	15.45
HLA-A*11:01	1	775	782	8	KNSRERMK	15.5
HLA-A*11:01	1	1017	1024	8	DVRKMIAK	15.5
HLA-A*11:01	1	278	286	9	LLAQIGDQY	15.5
HLA-A*11:01	1	498	506	9	FDKNLPNEK	15.5
HLA-A*11:01	1	715	723	9	GQGDSLHEH	15.5
HLA-A*11:01	1	770	778	9	TQKGQKNSR	15.5
HLA-A*11:01	1	1151	1158	8	KGKSKKLK	15.9
HLA-A*11:01	1	555	562	8	TNRKVTVK	15.95
HLA-A*11:01	1	63	71	9	RLKRTARRR	16
HLA-A*11:01	1	121	129	9	NIVDEVAYH	16
HLA-A*11:01	1	393	401	9	LNREDLLRK	16
HLA-A*11:01	1	487	495	9	SAQSFIERM	16
HLA-A*11:01	1	512	520	9	SLLYEYFTV	16
HLA-A*11:01	1	557	565	9	RKVTVKQLK	16
HLA-A*11:01	1	1014	1022	9	KVYDVRKMI	16
HLA-A*11:01	1	1166	1174	9	ITIMERSSF	16
HLA-A*11:01	1	1235	1243	9	FLYLASHYE	16
HLA-A*11:01	1	1256	1264	9	QLFVEQHKH	16
HLA-A*11:01	1	190	197	8	QTYNQLFE	16.05
HLA-A*11:01	1	158	165	8	LAHMIKFR	16.5
HLA-A*11:01	1	404	412	9	TFDNGSIPH	16.5
HLA-A*11:01	1	560	568	9	TVKQLKEDY	16.5
HLA-A*11:01	1	764	772	9	ARENQTTQK	16.5
HLA-A*11:01	1	858	866	9	TRSDKNRGK	16.5
HLA-A*11:01	1	977	985	9	EINNYHHAH	16.5
HLA-A*11:01	1	1033	1041	9	TAKYFFYSN	16.5
HLA-A*11:01	1	1203	1211	9	LFELENGRK	16.5
HLA-A*11:01	1	597	604	8	LLKIIKDK	16.6
HLA-A*11:01	1	370	377	8	EEFYKFIK	16.65
HLA-A*11:01	1	941	948	8	TKYDENDK	16.7
HLA-A*11:01	1	871	878	8	PSEEVVKK	16.75
HLA-A*11:01	1	300	307	8	ILLSDILR	17
HLA-A*11:01	1	384	392	9	DGTEELLVK	17
HLA-A*11:01	1	549	557	9	VDLLFKTNR	17
HLA-A*11:01	1	832	840	9	RLSDYDVDH	17
HLA-A*11:01	1	911	919	9	LDKAGFIKR	17
HLA-A*11:01	1	1123	1130	8	KKDWDPKK	17.1
HLA-A*11:01	1	1122	1129	8	RKKDWDPK	17.2
HLA-A*11:01	1	105	112	8	FLVEEDKK	17.4
HLA-A*11:01	1	1293	1300	8	AYNKHRDK	17.4
HLA-A*11:01	1	1028	1035	8	EIGKATAK	17.45
HLA-A*11:01	1	453	461	9	GPLARGNSR	17.45
HLA-A*11:01	1	1013	1020	8	YKVYDVRK	17.5
HLA-A*11:01	1	1272	1279	8	QISEFSKR	17.5
HLA-A*11:01	1	19	27	9	AVITDEYKV	17.5
HLA-A*11:01	1	417	425	9	GELHAILRR	17.5
HLA-A*11:01	1	485	493	9	GASAQSFIE	17.5
HLA-A*11:01	1	1248	1255	8	SPEDNEQK	17.75
HLA-A*11:01	1	1327	1334	8	FDTTIDRK	18
HLA-A*11:01	1	161	169	9	MIKFRGHFL	18
HLA-A*11:01	1	188	196	9	LVQTYNQLF	18
HLA-A*11:01	1	307	315	9	RVNTEITKA	18
HLA-A*11:01	1	596	604	9	DLLKIIKDK	18
HLA-A*11:01	1	894	902	9	QRKFDNLTK	18
HLA-A*11:01	1	1309	1317	9	IIHLFTLTN	18
HLA-A*11:01	1	1291	1298	8	LSAYNKHR	18.1
HLA-A*11:01	1	33	40	8	KVLGNTDR	18.5
HLA-A*11:01	1	1352	1359	8	ITGLYETR	18.5
HLA-A*11:01	1	23	31	9	DEYKVPSKK	18.5
HLA-A*11:01	1	148	156	9	KADLRLIYL	18.5
HLA-A*11:01	1	236	244	9	GLFGNLIAL	18.5
HLA-A*11:01	1	255	263	9	NFDLAEDAK	18.5
HLA-A*11:01	1	408	416	9	GSIPHQIHL	18.5
HLA-A*11:01	1	416	424	9	LGELHAILR	18.5
HLA-A*11:01	1	673	681	9	KQSGKTILD	18.5
HLA-A*11:01	1	956	964	9	ITLKSKLVS	18.5
HLA-A*11:01	1	1076	1084	9	KGRDFATVR	18.5
HLA-A*11:01	1	1087	1095	9	LSMPQVNIV	18.5
HLA-A*11:01	1	1286	1294	9	NLDKVLSAY	18.5
HLA-A*11:01	1	1349	1357	9	HQSITGLYE	18.5
HLA-A*11:01	1	1039	1046	8	YSNIMNFF	19
HLA-A*11:01	1	306	314	9	LRVNTEITK	19
HLA-A*11:01	1	635	643	9	RLKTYAHLF	19
HLA-A*11:01	1	824	832	9	VDQELDINR	19
HLA-A*11:01	1	882	890	9	YWRQLLNAK	19
HLA-A*11:01	1	1121	1129	9	ARKKDWDPK	19
HLA-A*11:01	1	1197	1205	9	KLPKYSLFE	19
HLA-A*11:01	1	622	629	8	TLTLFEDR	19.5
HLA-A*11:01	1	15	23	9	SVGWAVITD	19.5
HLA-A*11:01	1	156	164	9	LALAHMIKF	19.5
HLA-A*11:01	1	312	320	9	ITKAPLSAS	19.5
HLA-A*11:01	1	337	345	9	ALVRQQLPE	19.5
HLA-A*11:01	1	647	655	9	VMKQLKRRR	19.5
HLA-A*11:01	1	742	750	9	KVVDELVKV	19.5
HLA-A*11:01	1	804	812	9	TQLQNEKLY	19.5
HLA-A*11:01	1	256	263	8	FDLAEDAK	19.55
HLA-A*11:01	1	748	755	8	VKVMGRHK	20
HLA-A*11:01	1	1031	1038	8	KATAKYFF	20
HLA-A*11:01	1	144	152	9	DSTDKADLR	20
HLA-A*11:01	1	175	183	9	NPDNSDVDK	20
HLA-A*11:01	1	734	742	9	KKGILQTVK	20
HLA-A*11:01	1	807	815	9	QNEKLYLYY	20
HLA-A*11:01	1	1171	1179	9	RSSFEKNPI	20
HLA-A*11:01	1	1322	1330	9	AAFKYFDTT	20
HLA-A*11:01	1	1348	1356	9	IHQSITGLY	20
HLA-A*11:01	1	24	31	8	EYKVPSKK	20.05
HLA-A*11:01	1	69	76	8	RRRYTRRK	20.05
HLA-A*11:01	1	477	484	8	NFEEVVDK	20.05
HLA-A*11:01	1	512	519	8	SLLYEYFT	20.2
HLA-A*11:01	1	1090	1097	8	PQVNIVKK	20.2
HLA-A*11:01	1	261	268	8	DAKLQLSK	20.5
HLA-A*11:01	1	153	161	9	LIYLALAHM	20.5
HLA-A*11:01	1	495	503	9	MTNFDKNLP	20.5
HLA-A*11:01	1	872	880	9	SEEVVKKMK	20.5
HLA-A*11:01	1	946	954	9	NDKLIREVK	20.5
HLA-A*11:01	1	954	962	9	KVITLKSKL	20.5
HLA-A*11:01	1	1041	1049	9	NIMNFFKTE	20.5
HLA-A*11:01	1	1233	1241	9	VNFLYLASH	20.5
HLA-A*11:01	1	1329	1337	9	TTIDRKRYT	20.5
HLA-A*11:01	1	620	627	8	VLTLTLFE	20.9
HLA-A*11:01	1	444	451	8	LTFRIPYY	20.95
HLA-A*11:01	1	1024	1031	8	KSEQEIGK	21
HLA-A*11:01	1	21	29	9	ITDEYKVPS	21
HLA-A*11:01	1	207	215	9	DAKAILSAR	21
HLA-A*11:01	1	631	639	9	MIEERLKTY	21
HLA-A*11:01	1	892	900	9	ITQRKFDNL	21
HLA-A*11:01	1	435	442	8	DNREKIEK	21.1
HLA-A*11:01	1	1146	1153	8	VAKVEKGK	21.5
HLA-A*11:01	1	511	519	9	HSLLYEYFT	21.5
HLA-A*11:01	1	526	534	9	KVKYVTEGM	21.5
HLA-A*11:01	1	558	566	9	KVTVKQLKE	21.5
HLA-A*11:01	1	589	597	9	ASLGTYHDL	21.5
HLA-A*11:01	1	847	855	9	LKDDSIDNK	21.5
HLA-A*11:01	1	933	941	9	QILDSRMNT	21.5
HLA-A*11:01	1	1042	1050	9	IMNFFKTEI	21.5
HLA-A*11:01	1	521	528	8	YNELTKVK	21.85
HLA-A*11:01	1	122	130	9	IVDEVAYHE	22
HLA-A*11:01	1	126	134	9	VAYHEKYPT	22
HLA-A*11:01	1	365	373	9	GGASQEEFY	22
HLA-A*11:01	1	412	420	9	HQIHLGELH	22
HLA-A*11:01	1	449	457	9	PYYVGPLAR	22
HLA-A*11:01	1	471	479	9	ETITPWNFE	22
HLA-A*11:01	1	856	864	9	VLTRSDKNR	22
HLA-A*11:01	1	1028	1036	9	EIGKATAKY	22
HLA-A*11:01	1	1231	1239	9	KYVNFLYLA	22
HLA-A*11:01	1	1350	1358	9	QSITGLYET	22
HLA-A*11:01	1	67	74	8	TARRRYTR	22.5
HLA-A*11:01	1	657	664	8	TGWGRLSR	22.5
HLA-A*11:01	1	1051	1058	8	TLANGEIR	22.5
HLA-A*11:01	1	1148	1155	8	KVEKGKSK	22.5
HLA-A*11:01	1	1326	1333	8	YFDTTIDR	22.5
HLA-A*11:01	1	145	153	9	STDKADLRL	22.5
HLA-A*11:01	1	244	252	9	LSLGLTPNF	22.5
HLA-A*11:01	1	295	303	9	NLSDAILLS	22.5
HLA-A*11:01	1	489	497	9	QSFIERMTN	22.5
HLA-A*11:01	1	713	721	9	VSGQGDSLH	22.5
HLA-A*11:01	1	887	895	9	LNAKLITQR	22.5
HLA-A*11:01	1	1311	1319	9	HLFTLTNLG	22.5
HLA-A*11:01	1	1345	1353	9	ATLIHQSIT	22.5
HLA-A*11:01	1	1111	1118	8	LPKRNSDK	22.55
HLA-A*11:01	1	63	70	8	RLKRTARR	23
HLA-A*11:01	1	514	521	8	LYEYFTVY	23
HLA-A*11:01	1	26	34	9	KVPSKKFKV	23
HLA-A*11:01	1	243	251	9	ALSLGLTPN	23
HLA-A*11:01	1	1086	1094	9	VLSMPQVNI	23
HLA-A*11:01	1	1172	1180	9	SSFEKNPID	23
HLA-A*11:01	1	1330	1338	9	TIDRKRYTS	23
HLA-A*11:01	1	1224	1231	8	NELALPSK	23.35
HLA-A*11:01	1	460	467	8	SRFAWMTR	23.5
HLA-A*11:01	1	503	510	8	PNEKVLPK	23.5
HLA-A*11:01	1	17	25	9	GWAVITDEY	23.5
HLA-A*11:01	1	42	50	9	SIKKNLIGA	23.5
HLA-A*11:01	1	78	86	9	RICYLQEIF	23.5
HLA-A*11:01	1	183	191	9	KLFIQLVQT	23.5
HLA-A*11:01	1	741	749	9	VKVVDELVK	23.5
HLA-A*11:01	1	793	801	9	SQILKEHPV	23.5
HLA-A*11:01	1	1020	1028	9	KMIAKSEQE	23.5
HLA-A*11:01	1	1158	1166	9	KSVKELLGI	23.5
HLA-A*11:01	1	1336	1344	9	YTSTKEVLD	23.5
HLA-A*11:01	1	450	457	8	YYVGPLAR	24
HLA-A*11:01	1	688	696	9	FANRNFMQL	24
HLA-A*11:01	1	772	780	9	KGQKNSRER	24
HLA-A*11:01	1	866	874	9	KSDNVPSEE	24
HLA-A*11:01	1	1035	1043	9	KYFFYSNIM	24
HLA-A*11:01	1	1122	1130	9	RKKDWDPKK	24
HLA-A*11:01	1	1184	1192	9	AKGYKEVKK	24
HLA-A*11:01	1	124	131	8	DEVAYHEK	24.35
HLA-A*11:01	1	472	479	8	TITPWNFE	24.5
HLA-A*11:01	1	776	783	8	NSRERMKR	24.5
HLA-A*11:01	1	68	76	9	ARRRYTRRK	24.5
HLA-A*11:01	1	140	148	9	KKLVDSTDK	24.5
HLA-A*11:01	1	296	304	9	LSDAILLSD	24.5
HLA-A*11:01	1	1012	1020	9	DYKVYDVRK	24.5
HLA-A*11:01	1	1142	1150	9	SVLVVAKVE	24.5
HLA-A*11:01	1	12	19	8	GTNSVGWA	25
HLA-A*11:01	1	100	108	9	RLEESFLVE	25
HLA-A*11:01	1	189	197	9	VQTYNQLFE	25
HLA-A*11:01	1	248	256	9	LTPNFKSNF	25
HLA-A*11:01	1	422	430	9	ILRRQEDFY	25
HLA-A*11:01	1	425	433	9	RQEDFYPFL	25
HLA-A*11:01	1	661	669	9	RLSRKLING	25
HLA-A*11:01	1	1109	1117	9	SILPKRNSD	25
HLA-A*11:01	1	443	450	8	ILTFRIPY	25.5
HLA-A*11:01	1	47	55	9	LIGALLFDS	25.5
HLA-A*11:01	1	184	192	9	LFIQLVQTY	25.5
HLA-A*11:01	1	253	261	9	KSNFDLAED	25.5
HLA-A*11:01	1	447	455	9	RIPYYVGPL	25.5
HLA-A*11:01	1	590	598	9	SLGTYHDLL	25.5
HLA-A*11:01	1	696	704	9	LIHDDSLTF	25.5
HLA-A*11:01	1	816	824	9	LQNGRDMYV	25.5
HLA-A*11:01	1	1212	1220	9	RMLASAGEL	25.5
HLA-A*11:01	1	1279	1287	9	RVILADANL	25.5
HLA-A*11:01	1	1338	1346	9	STKEVLDAT	25.5
HLA-A*11:01	1	758	765	8	NIVIEMAR	26
HLA-A*11:01	1	533	541	9	GMRKPAFLS	26
HLA-A*11:01	1	678	686	9	TILDFLKSD	26
HLA-A*11:01	1	802	810	9	ENTQLQNEK	26
HLA-A*11:01	1	983	991	9	HAHDAYLNA	26
HLA-A*11:01	1	1320	1328	9	APAAFKYFD	26
HLA-A*11:01	1	782	789	8	KRIEEGIK	26.25
HLA-A*11:01	1	339	346	8	VRQQLPEK	26.5
HLA-A*11:01	1	493	500	8	ERMTNFDK	26.5
HLA-A*11:01	1	1115	1122	8	NSDKLIAR	26.5
HLA-A*11:01	1	185	193	9	FIQLVQTYN	26.5
HLA-A*11:01	1	211	219	9	ILSARLSKS	26.5
HLA-A*11:01	1	496	504	9	TNFDKNLPN	26.5
HLA-A*11:01	1	841	849	9	IVPQSFLKD	26.5
HLA-A*11:01	1	855	863	9	KVLTRSDKN	26.5
HLA-A*11:01	1	935	943	9	LDSRMNTKY	26.5
HLA-A*11:01	1	1315	1323	9	LTNLGAPAA	26.5
HLA-A*11:01	1	55	63	9	SGETAEATR	27
HLA-A*11:01	1	95	103	9	DSFFHRLEE	27
HLA-A*11:01	1	300	308	9	ILLSDILRV	27
HLA-A*11:01	1	321	329	9	MIKRYDEHH	27
HLA-A*11:01	1	805	813	9	QLQNEKLYL	27
HLA-A*11:01	1	1005	1013	9	ESEFVYGDY	27
HLA-A*11:01	1	1204	1211	8	FELENGRK	27.4
HLA-A*11:01	1	646	653	8	KVMKQLKR	27.45
HLA-A*11:01	1	160	168	9	HMIKFRGHF	27.5
HLA-A*11:01	1	318	326	9	SASMIKRYD	27.5
HLA-A*11:01	1	409	417	9	SIPHQIHLG	27.5
HLA-A*11:01	1	431	439	9	PFLKDNREK	27.5
HLA-A*11:01	1	740	748	9	TVKVVDELV	27.5
HLA-A*11:01	1	874	882	9	EVVKKMKNY	27.5
HLA-A*11:01	1	1037	1045	9	FFYSNIMNF	27.5
HLA-A*11:01	1	1193	1201	9	DLIIKLPKY	27.5
HLA-A*11:01	1	1280	1288	9	VILADANLD	27.5
HLA-A*11:01	1	1354	1362	9	GLYETRIDL	27.5
HLA-A*11:01	1	473	481	9	ITPWNFEEV	28
HLA-A*11:01	1	582	590	9	GVEDRFNAS	28
HLA-A*11:01	1	732	740	9	AIKKGILQT	28
HLA-A*11:01	1	938	946	9	RMNTKYDEN	28
HLA-A*11:01	1	1227	1235	9	ALPSKYVNF	28
HLA-A*11:01	1	25	33	9	YKVPSKKFK	28.5
HLA-A*11:01	1	134	142	9	TIYHLRKKL	28.5
HLA-A*11:01	1	215	223	9	RLSKSRRLE	28.5
HLA-A*11:01	1	724	732	9	IANLAGSPA	28.5
HLA-A*11:01	1	828	836	9	LDINRLSDY	28.5
HLA-A*11:01	1	886	894	9	LLNAKLITQ	28.5
HLA-A*11:01	1	953	961	9	VKVITLKSK	28.5
HLA-A*11:01	1	962	970	9	LVSDFRKDF	28.5
HLA-A*11:01	1	964	972	9	SDFRKDFQF	28.5
HLA-A*11:01	1	1222	1230	9	KGNELALPS	28.5
HLA-A*11:01	1	1308	1316	9	NIIHLFTLT	28.5
HLA-A*11:01	1	1359	1367	9	RIDLSQLGG	28.5
HLA-A*11:01	1	47	54	8	LIGALLFD	28.6
HLA-A*11:01	1	1164	1171	8	LGITIMER	29
HLA-A*11:01	1	46	54	9	NLIGALLFD	29
HLA-A*11:01	1	81	89	9	YLQEIFSNE	29
HLA-A*11:01	1	684	692	9	KSDGFANRN	29
HLA-A*11:01	1	1137	1145	9	PTVAYSVLV	29
HLA-A*11:01	1	394	401	8	NREDLLRK	29.35
HLA-A*11:01	1	59	66	8	AEATRLKR	29.5
HLA-A*11:01	1	840	847	8	HIVPQSFL	29.5
HLA-A*11:01	1	241	249	9	LIALSLGLT	29.5
HLA-A*11:01	1	490	498	9	SFIERMTNF	29.5
HLA-A*11:01	1	600	608	9	IIKDKDFLD	29.5
HLA-A*11:01	1	620	628	9	VLTLTLFED	29.5
HLA-A*11:01	1	683	691	9	LKSDGFANR	29.5
HLA-A*11:01	1	1234	1242	9	NFLYLASHY	29.5
HLA-A*11:01	1	1314	1322	9	TLTNLGAPA	29.5
HLA-A*11:01	1	599	607	9	KIIKDKDFL	30
HLA-A*11:01	1	624	632	9	TLFEDREMI	30
HLA-A*11:01	1	1085	1093	9	KVLSMPQVN	30
HLA-A*11:01	1	1213	1221	9	MLASAGELQ	30
HLA-A*11:01	1	1305	1313	9	QAENIIHLF	30
HLA-A*11:01	1	1319	1327	9	GAPAAFKYF	30
HLA-A*11:01	1	1342	1350	9	VLDATLIHQ	30
HLA-A*11:01	1	499	506	8	DKNLPNEK	30.2
HLA-A*11:01	1	600	607	8	IIKDKDFL	30.3
HLA-A*11:01	1	978	985	8	INNYHHAH	30.4
HLA-A*11:01	1	132	139	8	YPTIYHLR	30.5
HLA-A*11:01	1	1319	1326	8	GAPAAFKY	30.5
HLA-A*11:01	1	186	194	9	IQLVQTYNQ	30.5
HLA-A*11:01	1	209	217	9	KAILSARLS	30.5
HLA-A*11:01	1	280	288	9	AQIGDQYAD	30.5
HLA-A*11:01	1	284	292	9	DQYADLFLA	30.5
HLA-A*11:01	1	333	341	9	TLLKALVRQ	30.5
HLA-A*11:01	1	719	727	9	SLHEHIANL	30.5
HLA-A*11:01	1	875	883	9	VVKKMKNYW	30.5
HLA-A*11:01	1	925	933	9	RQITKHVAQ	30.5
HLA-A*11:01	1	888	895	8	NAKLITQR	30.7
HLA-A*11:01	1	485	492	8	GASAQSFI	31
HLA-A*11:01	1	852	859	8	IDNKVLTR	31
HLA-A*11:01	1	129	137	9	HEKYPTIYH	31
HLA-A*11:01	1	421	429	9	AILRRQEDF	31
HLA-A*11:01	1	897	905	9	FDNLTKAER	31
HLA-A*11:01	1	1003	1011	9	KLESEFVYG	31
HLA-A*11:01	1	1097	1105	9	KTEVQTGGF	31
HLA-A*11:01	1	162	169	8	IKFRGHFL	31.15
HLA-A*11:01	1	208	215	8	AKAILSAR	31.5
HLA-A*11:01	1	673	680	8	KQSGKTIL	31.5
HLA-A*11:01	1	62	70	9	TRLKRTARR	31.5
HLA-A*11:01	1	149	157	9	ADLRLIYLA	31.5
HLA-A*11:01	1	578	586	9	VEISGVEDR	31.5
HLA-A*11:01	1	769	777	9	TTQKGQKNS	31.5
HLA-A*11:01	1	993	1001	9	VGTALIKKY	31.5
HLA-A*11:01	1	994	1002	9	GTALIKKYP	31.5
HLA-A*11:01	1	1195	1203	9	IIKLPKYSL	31.5
HLA-A*11:01	1	393	400	8	LNREDLLR	32
HLA-A*11:01	1	806	813	8	LQNEKLYL	32
HLA-A*11:01	1	242	250	9	IALSLGLTP	32
HLA-A*11:01	1	468	476	9	KSEETITPW	32
HLA-A*11:01	1	577	585	9	SVEISGVED	32
HLA-A*11:01	1	757	765	9	ENIVIEMAR	32
HLA-A*11:01	1	880	888	9	KNYWRQLLN	32
HLA-A*11:01	1	963	971	9	VSDFRKDFQ	32
HLA-A*11:01	1	996	1004	9	ALIKKYPKL	32
HLA-A*11:01	1	1040	1048	9	SNIMNFFKT	32
HLA-A*11:01	1	1337	1345	9	TSTKEVLDA	32
HLA-A*11:01	1	1168	1175	8	IMERSSFE	32.45
HLA-A*11:01	1	152	159	8	RLIYLALA	32.5
HLA-A*11:01	1	70	78	9	RRYTRRKNR	32.5
HLA-A*11:01	1	120	128	9	GNIVDEVAY	32.5
HLA-A*11:01	1	285	293	9	QYADLFLAA	32.5
HLA-A*11:01	1	457	465	9	RGNSRFAWM	32.5
HLA-A*11:01	1	524	532	9	LTKVKYVTE	32.5
HLA-A*11:01	1	644	652	9	DDKVMKQLK	32.5
HLA-A*11:01	1	674	682	9	QSGKTILDF	32.5
HLA-A*11:01	1	1230	1238	9	SKYVNFLYL	32.5
HLA-A*11:01	1	122	129	8	IVDEVAYH	33
HLA-A*11:01	1	1138	1145	8	TVAYSVLV	33
HLA-A*11:01	1	240	248	9	NLIALSLGL	33
HLA-A*11:01	1	385	393	9	GTEELLVKL	33
HLA-A*11:01	1	774	782	9	QKNSRERMK	33
HLA-A*11:01	1	1147	1155	9	AKVEKGKSK	33
HLA-A*11:01	1	1276	1284	9	FSKRVILAD	33
HLA-A*11:01	1	1303	1311	9	REQAENIIH	33
HLA-A*11:01	1	1313	1321	9	FTLTNLGAP	33
HLA-A*11:01	1	176	183	8	PDNSDVDK	33.15
HLA-A*11:01	1	528	535	8	KYVTEGMR	33.5
HLA-A*11:01	1	947	954	8	DKLIREVK	33.5
HLA-A*11:01	1	51	59	9	LLFDSGETA	33.5
HLA-A*11:01	1	1036	1044	9	YFFYSNIMN	33.5
HLA-A*11:01	1	1038	1046	9	FYSNIMNFF	33.5
HLA-A*11:01	1	1346	1354	9	TLIHQSITG	33.5
HLA-A*11:01	1	417	424	8	GELHAILR	34
HLA-A*11:01	1	773	780	8	GQKNSRER	34
HLA-A*11:01	1	1232	1239	8	YVNFLYLA	34
HLA-A*11:01	1	45	53	9	KNLIGALLF	34
HLA-A*11:01	1	141	149	9	KLVDSTDKA	34
HLA-A*11:01	1	159	167	9	AHMIKFRGH	34
HLA-A*11:01	1	587	595	9	FNASLGTYH	34
HLA-A*11:01	1	687	695	9	GFANRNFMQ	34
HLA-A*11:01	1	712	720	9	QVSGQGDSL	34
HLA-A*11:01	1	902	910	9	KAERGGLSE	34
HLA-A*11:01	1	1288	1296	9	DKVLSAYNK	34
HLA-A*11:01	1	912	919	8	DKAGFIKR	34.15
HLA-A*11:01	1	883	890	8	WRQLLNAK	34.5
HLA-A*11:01	1	96	104	9	SFFHRLEES	34.5
HLA-A*11:01	1	290	298	9	FLAAKNLSD	34.5
HLA-A*11:01	1	429	437	9	FYPFLKDNR	34.5
HLA-A*11:01	1	739	747	9	QTVKVVDEL	34.5
HLA-A*11:01	1	988	996	9	YLNAVVGTA	34.5
HLA-A*11:01	1	1082	1090	9	TVRKVLSMP	34.5
HLA-A*11:01	1	1141	1149	9	YSVLVVAKV	34.5
HLA-A*11:01	1	1159	1167	9	SVKELLGIT	34.5
HLA-A*11:01	1	1239	1247	9	ASHYEKLKG	34.5
HLA-A*11:01	1	589	596	8	ASLGTYHD	35
HLA-A*11:01	1	931	938	8	VAQILDSR	35
HLA-A*11:01	1	1053	1060	8	ANGEIRKR	35
HLA-A*11:01	1	1105	1112	8	FSKESILP	35
HLA-A*11:01	1	484	492	9	KGASAQSFI	35
HLA-A*11:01	1	571	579	9	KIECFDSVE	35
HLA-A*11:01	1	834	842	9	SDYDVDHIV	35
HLA-A*11:01	1	966	973	8	FRKDFQFY	35.4
HLA-A*11:01	1	41	49	9	HSIKKNLIG	35.5
HLA-A*11:01	1	91	99	9	AKVDDSFFH	35.5
HLA-A*11:01	1	481	489	9	VVDKGASAQ	35.5
HLA-A*11:01	1	125	132	8	EVAYHEKY	36
HLA-A*11:01	1	810	817	8	KLYLYYLQ	36
HLA-A*11:01	1	1179	1187	9	IDFLEAKGY	36
HLA-A*11:01	1	1194	1202	9	LIIKLPKYS	36
HLA-A*11:01	1	1258	1266	9	FVEQHKHYL	36
HLA-A*11:01	1	1332	1340	9	DRKRYTSTK	36
HLA-A*11:01	1	1352	1360	9	ITGLYETRI	36
HLA-A*11:01	1	811	818	8	LYLYYLQN	36.15
HLA-A*11:01	1	346	353	8	KYKEIFFD	36.3
HLA-A*11:01	1	645	652	8	DKVMKQLK	36.35
HLA-A*11:01	1	319	326	8	ASMIKRYD	36.5
HLA-A*11:01	1	816	823	8	LQNGRDMY	36.5
HLA-A*11:01	1	1029	1036	8	IGKATAKY	36.5
HLA-A*11:01	1	1236	1243	8	LYLASHYE	36.5
HLA-A*11:01	1	216	224	9	LSKSRRLEN	36.5
HLA-A*11:01	1	615	623	9	ILEDIVLTL	36.5
HLA-A*11:01	1	844	852	9	QSFLKDDSI	36.5
HLA-A*11:01	1	914	922	9	AGFIKRQLV	36.5
HLA-A*11:01	1	1047	1055	9	KTEITLANG	36.5
HLA-A*11:01	1	1226	1234	9	LALPSKYVN	36.5
HLA-A*11:01	1	1272	1280	9	QISEFSKRV	36.5
HLA-A*11:01	1	682	689	8	FLKSDGFA	36.75
HLA-A*11:01	1	1198	1205	8	LPKYSLFE	36.75
HLA-A*11:01	1	153	160	8	LIYLALAH	37
HLA-A*11:01	1	813	820	8	LYYLQNGR	37
HLA-A*11:01	1	1107	1114	8	KESILPKR	37
HLA-A*11:01	1	5	13	9	YSIGLDIGT	37
HLA-A*11:01	1	368	376	9	SQEEFYKFI	37
HLA-A*11:01	1	743	751	9	VVDELVKVM	37
HLA-A*11:01	1	179	186	8	SDVDKLFI	37.1
HLA-A*11:01	1	1099	1106	8	EVQTGGFS	37.15
HLA-A*11:01	1	1229	1236	8	PSKYVNFL	37.25
HLA-A*11:01	1	129	136	8	HEKYPTIY	37.5
HLA-A*11:01	1	859	866	8	RSDKNRGK	37.5
HLA-A*11:01	1	877	884	8	KKMKNYWR	37.5
HLA-A*11:01	1	1100	1108	9	VQTGGFSKE	37.5
HLA-A*11:01	1	1117	1124	8	DKLIARKK	37.65
HLA-A*11:01	1	78	85	8	RICYLQEI	38
HLA-A*11:01	1	149	156	8	ADLRLIYL	38
HLA-A*11:01	1	299	306	8	AILLSDIL	38
HLA-A*11:01	1	368	375	8	SQEEFYKF	38
HLA-A*11:01	1	994	1001	8	GTALIKKY	38
HLA-A*11:01	1	90	98	9	MAKVDDSFF	38
HLA-A*11:01	1	107	115	9	VEEDKKHER	38
HLA-A*11:01	1	178	186	9	NSDVDKLFI	38
HLA-A*11:01	1	510	518	9	KHSLLYEYF	38
HLA-A*11:01	1	876	884	9	VKKMKNYWR	38
HLA-A*11:01	1	952	960	9	EVKVITLKS	38
HLA-A*11:01	1	426	433	8	QEDFYPFL	38.15
HLA-A*11:01	1	185	192	8	FIQLVQTY	38.5
HLA-A*11:01	1	664	671	8	RKLINGIR	38.5
HLA-A*11:01	1	1003	1010	8	KLESEFVY	38.5
HLA-A*11:01	1	49	57	9	GALLFDSGE	38.5
HLA-A*11:01	1	292	300	9	AAKNLSDAI	38.5
HLA-A*11:01	1	314	322	9	KAPLSASMI	38.5
HLA-A*11:01	1	329	337	9	HQDLTLLKA	38.5
HLA-A*11:01	1	375	383	9	FIKPILEKM	38.5
HLA-A*11:01	1	382	390	9	KMDGTEELL	38.5
HLA-A*11:01	1	448	456	9	IPYYVGPLA	38.5
HLA-A*11:01	1	666	674	9	LINGIRDKQ	38.5
HLA-A*11:01	1	878	886	9	KMKNYWRQL	38.5
HLA-A*11:01	1	931	939	9	VAQILDSRM	38.5
HLA-A*11:01	1	1021	1029	9	MIAKSEQEI	38.5
HLA-A*11:01	1	1072	1080	9	IVWDKGRDF	38.5
HLA-A*11:01	1	1156	1164	9	KLKSVKELL	38.5
HLA-A*11:01	1	284	291	8	DQYADLFL	38.55
HLA-A*11:01	1	1231	1238	8	KYVNFLYL	39
HLA-A*11:01	1	154	162	9	IYLALAHMI	39
HLA-A*11:01	1	623	631	9	LTLFEDREM	39
HLA-A*11:01	1	723	731	9	HIANLAGSP	39
HLA-A*11:01	1	943	951	9	YDENDKLIR	39
HLA-A*11:01	1	1269	1277	9	IIEQISEFS	39
HLA-A*11:01	1	1285	1293	9	ANLDKVLSA	39
HLA-A*11:01	1	418	425	8	ELHAILRR	39.5
HLA-A*11:01	1	533	540	8	GMRKPAFL	39.5
HLA-A*11:01	1	749	756	8	KVMGRHKP	39.5
HLA-A*11:01	1	808	815	8	NEKLYLYY	39.5
HLA-A*11:01	1	1014	1021	8	KVYDVRKM	39.5
HLA-A*11:01	1	93	101	9	VDDSFFHRL	39.5
HLA-A*11:01	1	387	395	9	EELLVKLNR	39.5
HLA-A*11:01	1	663	671	9	SRKLINGIR	39.5
HLA-A*11:01	1	890	898	9	KLITQRKFD	39.5
HLA-A*11:01	1	927	935	9	ITKHVAQIL	39.5
HLA-A*11:01	1	957	965	9	TLKSKLVSD	39.5
HLA-A*11:01	1	1101	1109	9	QTGGFSKES	39.5
HLA-A*11:01	1	1106	1114	9	SKESILPKR	39.5
HLA-A*11:01	1	1162	1170	9	ELLGITIME	39.5
HLA-A*11:01	1	1200	1208	9	KYSLFELEN	39.5
HLA-A*11:01	1	1215	1223	9	ASAGELQKG	39.5
HLA-A*11:01	1	526	533	8	KVKYVTEG	39.95
HLA-A*11:01	1	340	347	8	RQQLPEKY	40
HLA-A*11:01	1	366	373	8	GASQEEFY	40
HLA-A*11:01	1	687	694	8	GFANRNFM	40
HLA-A*11:01	1	508	516	9	LPKHSLLYE	40
HLA-A*11:01	1	675	683	9	SGKTILDFL	40
HLA-A*11:01	1	737	745	9	ILQTVKVVD	40
HLA-A*11:01	1	1104	1112	9	GFSKESILP	40
HLA-A*11:01	1	1237	1245	9	YLASHYEKL	40
HLA-A*11:01	1	1306	1314	9	AENIIHLFT	40
HLA-A*11:01	1	809	816	8	EKLYLYYL	40.35
HLA-A*11:01	1	23	30	8	DEYKVPSK	40.5
HLA-A*11:01	1	181	188	8	VDKLFIQL	40.5
HLA-A*11:01	1	513	520	8	LLYEYFTV	40.5
HLA-A*11:01	1	857	864	8	LTRSDKNR	40.5
HLA-A*11:01	1	1338	1345	8	STKEVLDA	40.5
HLA-A*11:01	1	8	16	9	GLDIGTNSV	40.5
HLA-A*11:01	1	246	254	9	LGLTPNFKS	40.5
HLA-A*11:01	1	341	349	9	QQLPEKYKE	40.5
HLA-A*11:01	1	527	535	9	VKYVTEGMR	40.5
HLA-A*11:01	1	714	722	9	SGQGDSLHE	40.5
HLA-A*11:01	1	955	963	9	VITLKSKLV	40.5
HLA-A*11:01	1	280	287	8	AQIGDQYA	41
HLA-A*11:01	1	468	475	8	KSEETITP	41
HLA-A*11:01	1	550	557	8	DLLFKTNR	41
HLA-A*11:01	1	636	643	8	LKTYAHLF	41
HLA-A*11:01	1	678	685	8	TILDFLKS	41
HLA-A*11:01	1	362	370	9	YIDGGASQE	41
HLA-A*11:01	1	515	523	9	YEYFTVYNE	41
HLA-A*11:01	1	1347	1355	9	LIHQSITGL	41
HLA-A*11:01	1	473	480	8	ITPWNFEE	41.5
HLA-A*11:01	1	579	586	8	EISGVEDR	41.5
HLA-A*11:01	1	1036	1043	8	YFFYSNIM	41.5
HLA-A*11:01	1	1195	1202	8	IIKLPKYS	41.5
HLA-A*11:01	1	1315	1322	8	LTNLGAPA	41.5
HLA-A*11:01	1	294	302	9	KNLSDAILL	41.5
HLA-A*11:01	1	351	359	9	FFDQSKNGY	41.5
HLA-A*11:01	1	551	559	9	LLFKTNRKV	41.5
HLA-A*11:01	1	759	767	9	IVIEMAREN	41.5
HLA-A*11:01	1	859	867	9	RSDKNRGKS	41.5
HLA-A*11:01	1	926	934	9	QITKHVAQI	41.5
HLA-A*11:01	1	980	988	9	NYHHAHDAY	41.5
HLA-A*11:01	1	676	683	8	GKTILDFL	41.8
HLA-A*11:01	1	71	78	8	RYTRRKNR	42
HLA-A*11:01	1	126	133	8	VAYHEKYP	42
HLA-A*11:01	1	145	152	8	STDKADLR	42
HLA-A*11:01	1	189	196	8	VQTYNQLF	42
HLA-A*11:01	1	388	395	8	ELLVKLNR	42
HLA-A*11:01	1	510	517	8	KHSLLYEY	42
HLA-A*11:01	1	588	595	8	NASLGTYH	42
HLA-A*11:01	1	1235	1242	8	FLYLASHY	42
HLA-A*11:01	1	218	226	9	KSRRLENLI	42
HLA-A*11:01	1	249	257	9	TPNFKSNFD	42
HLA-A*11:01	1	588	596	9	NASLGTYHD	42
HLA-A*11:01	1	755	763	9	KPENIVIEM	42
HLA-A*11:01	1	787	795	9	GIKELGSQI	42
HLA-A*11:01	1	854	862	9	NKVLTRSDK	42
HLA-A*11:01	1	900	908	9	LTKAERGGL	42
HLA-A*11:01	1	1228	1236	9	LPSKYVNFL	42
HLA-A*11:01	1	66	73	8	RTARRRYT	42.5
HLA-A*11:01	1	457	464	8	RGNSRFAW	42.5
HLA-A*11:01	1	1008	1015	8	FVYGDYKV	42.5
HLA-A*11:01	1	1276	1283	8	FSKRVILA	42.5
HLA-A*11:01	1	1351	1358	8	SITGLYET	42.5
HLA-A*11:01	1	50	58	9	ALLFDSGET	42.5
HLA-A*11:01	1	221	229	9	RLENLIAQL	42.5
HLA-A*11:01	1	530	538	9	VTEGMRKPA	42.5
HLA-A*11:01	1	735	743	9	KGILQTVKV	42.5
HLA-A*11:01	1	1132	1140	9	GGFDSPTVA	42.5
HLA-A*11:01	1	1291	1299	9	LSAYNKHRD	42.5
HLA-A*11:01	1	356	363	8	KNGYAGYI	42.55
HLA-A*11:01	1	448	455	8	IPYYVGPL	42.9
HLA-A*11:01	1	157	164	8	ALAHMIKF	43
HLA-A*11:01	1	279	286	8	LAQIGDQY	43
HLA-A*11:01	1	163	171	9	KFRGHFLIE	43
HLA-A*11:01	1	180	188	9	DVDKLFIQL	43
HLA-A*11:01	1	336	344	9	KALVRQQLP	43
HLA-A*11:01	1	395	403	9	REDLLRKQR	43
HLA-A*11:01	1	413	421	9	QIHLGELHA	43
HLA-A*11:01	1	691	699	9	RNFMQLIHD	43
HLA-A*11:01	1	794	802	9	QILKEHPVE	43
HLA-A*11:01	1	1064	1072	9	ETNGETGEI	43
HLA-A*11:01	1	1224	1232	9	NELALPSKY	43
HLA-A*11:01	1	812	819	8	YLYYLQNG	43.35
HLA-A*11:01	1	237	244	8	LFGNLIAL	43.5
HLA-A*11:01	1	495	502	8	MTNFDKNL	43.5
HLA-A*11:01	1	179	187	9	SDVDKLFIQ	43.5
HLA-A*11:01	1	302	310	9	LSDILRVNT	43.5
HLA-A*11:01	1	424	432	9	RRQEDFYPF	43.5
HLA-A*11:01	1	653	661	9	RRRYTGWGR	43.5
HLA-A*11:01	1	736	744	9	GILQTVKVV	43.5
HLA-A*11:01	1	884	892	9	RQLLNAKLI	43.5
HLA-A*11:01	1	885	893	9	QLLNAKLIT	43.5
HLA-A*11:01	1	1201	1209	9	YSLFELENG	43.5
HLA-A*11:01	1	236	243	8	GLFGNLIA	44
HLA-A*11:01	1	333	340	8	TLLKALVR	44
HLA-A*11:01	1	635	642	8	RLKTYAHL	44
HLA-A*11:01	1	1041	1048	8	NIMNFFKT	44
HLA-A*11:01	1	1085	1092	8	KVLSMPQV	44
HLA-A*11:01	1	548	556	9	IVDLLFKTN	44
HLA-A*11:01	1	618	626	9	DIVLTLTLF	44
HLA-A*11:01	1	915	923	9	GFIKRQLVE	44
HLA-A*11:01	1	1268	1276	9	EIIEQISEF	44
HLA-A*11:01	1	1274	1282	9	SEFSKRVIL	44
HLA-A*11:01	1	405	412	8	FDNGSIPH	44.05
HLA-A*11:01	1	430	437	8	YPFLKDNR	44.5
HLA-A*11:01	1	520	527	8	VYNELTKV	44.5
HLA-A*11:01	1	85	93	9	IFSNEMAKV	44.5
HLA-A*11:01	1	463	471	9	AWMTRKSEE	44.5
HLA-A*11:01	1	491	499	9	FIERMTNFD	44.5
HLA-A*11:01	1	1328	1336	9	DTTIDRKRY	44.5
HLA-A*11:01	1	964	971	8	SDFRKDFQ	44.7
HLA-A*11:01	1	409	416	8	SIPHQIHL	45
HLA-A*11:01	1	442	449	8	KILTFRIP	45
HLA-A*11:01	1	511	518	8	HSLLYEYF	45
HLA-A*11:01	1	938	945	8	RMNTKYDE	45
HLA-A*11:01	1	1172	1179	8	SSFEKNPI	45
HLA-A*11:01	1	1342	1349	8	VLDATLIH	45
HLA-A*11:01	1	1350	1357	8	QSITGLYE	45
HLA-A*11:01	1	622	630	9	TLTLFEDRE	45
HLA-A*11:01	1	803	811	9	NTQLQNEKL	45
HLA-A*11:01	1	948	956	9	KLIREVKVI	45
HLA-A*11:01	1	1034	1042	9	AKYFFYSNI	45
HLA-A*11:01	1	1078	1086	9	RDFATVRKV	45
HLA-A*11:01	1	1134	1142	9	FDSPTVAYS	45
HLA-A*11:01	1	879	886	8	MKNYWRQL	45.25
HLA-A*11:01	1	1321	1328	8	PAAFKYFD	45.4
HLA-A*11:01	1	75	82	8	RKNRICYL	45.5
HLA-A*11:01	1	91	98	8	AKVDDSFF	45.5
HLA-A*11:01	1	244	251	8	LSLGLTPN	45.5
HLA-A*11:01	1	295	302	8	NLSDAILL	45.5
HLA-A*11:01	1	1163	1170	8	LLGITIME	45.5
HLA-A*11:01	1	1311	1318	8	HLFTLTNL	45.5
HLA-A*11:01	1	158	166	9	LAHMIKFRG	45.5
HLA-A*11:01	1	346	354	9	KYKEIFFDQ	45.5
HLA-A*11:01	1	649	657	9	KQLKRRRYT	45.5
HLA-A*11:01	1	919	927	9	RQLVETRQI	45.5
HLA-A*11:01	1	15	22	8	SVGWAVIT	46
HLA-A*11:01	1	205	212	8	GVDAKAIL	46
HLA-A*11:01	1	213	220	8	SARLSKSR	46
HLA-A*11:01	1	445	452	8	TFRIPYYV	46
HLA-A*11:01	1	590	597	8	SLGTYHDL	46
HLA-A*11:01	1	670	677	8	IRDKQSGK	46
HLA-A*11:01	1	886	893	8	LLNAKLIT	46
HLA-A*11:01	1	892	899	8	ITQRKFDN	46
HLA-A*11:01	1	1213	1220	8	MLASAGEL	46
HLA-A*11:01	1	224	232	9	NLIAQLPGE	46
HLA-A*11:01	1	265	273	9	QLSKDTYDD	46
HLA-A*11:01	1	301	309	9	LLSDILRVN	46
HLA-A*11:01	1	458	466	9	GNSRFAWMT	46
HLA-A*11:01	1	488	496	9	AQSFIERMT	46
HLA-A*11:01	1	62	69	8	TRLKRTAR	46.5
HLA-A*11:01	1	392	399	8	KLNREDLL	46.5
HLA-A*11:01	1	654	661	8	RRYTGWGR	46.5
HLA-A*11:01	1	991	998	8	AVVGTALI	46.5
HLA-A*11:01	1	1309	1316	8	IIHLFTLT	46.5
HLA-A*11:01	1	494	502	9	RMTNFDKNL	46.5
HLA-A*11:01	1	781	789	9	MKRIEEGIK	46.5
HLA-A*11:01	1	990	998	9	NAVVGTALI	46.5
HLA-A*11:01	1	1135	1143	9	DSPTVAYSV	46.5
HLA-A*11:01	1	1136	1144	9	SPTVAYSVL	46.5
HLA-A*11:01	1	1175	1182	8	EKNPIDFL	46.6
HLA-A*11:01	1	825	832	8	DQELDINR	46.75
HLA-A*11:01	1	345	352	8	EKYKEIFF	46.85
HLA-A*11:01	1	188	195	8	LVQTYNQL	47
HLA-A*11:01	1	447	454	8	RIPYYVGP	47
HLA-A*11:01	1	621	628	8	LTLTLFED	47
HLA-A*11:01	1	1255	1262	8	KQLFVEQH	47
HLA-A*11:01	1	82	90	9	LQEIFSNEM	47
HLA-A*11:01	1	194	202	9	QLFEENPIN	47
HLA-A*11:01	1	206	214	9	VDAKAILSA	47
HLA-A*11:01	1	987	995	9	AYLNAVVGT	47
HLA-A*11:01	1	1091	1099	9	QVNIVKKTE	47
HLA-A*11:01	1	1198	1206	9	LPKYSLFEL	47
HLA-A*11:01	1	1270	1277	8	IEQISEFS	47.3
HLA-A*11:01	1	99	106	8	HRLEESFL	47.4
HLA-A*11:01	1	22	29	8	TDEYKVPS	47.45
HLA-A*11:01	1	245	252	8	SLGLTPNF	47.5
HLA-A*11:01	1	873	880	8	EEVVKKMK	47.5
HLA-A*11:01	1	238	246	9	FGNLIALSL	47.5
HLA-A*11:01	1	281	289	9	QIGDQYADL	47.5
HLA-A*11:01	1	283	291	9	GDQYADLFL	47.5
HLA-A*11:01	1	694	702	9	MQLIHDDSL	47.5
HLA-A*11:01	1	773	781	9	GQKNSRERM	47.5
HLA-A*11:01	1	1282	1290	9	LADANLDKV	47.5
HLA-A*11:01	1	253	260	8	KSNFDLAE	48
HLA-A*11:01	1	382	389	8	KMDGTEEL	48
HLA-A*11:01	1	548	555	8	IVDLLFKT	48
HLA-A*11:01	1	833	840	8	LSDYDVDH	48
HLA-A*11:01	1	1230	1237	8	SKYVNFLY	48
HLA-A*11:01	1	1325	1332	8	KYFDTTID	48
HLA-A*11:01	1	258	266	9	LAEDAKLQL	48
HLA-A*11:01	1	514	522	9	LYEYFTVYN	48
HLA-A*11:01	1	521	529	9	YNELTKVKY	48
HLA-A*11:01	1	581	589	9	SGVEDRFNA	48
HLA-A*11:01	1	780	788	9	RMKRIEEGI	48
HLA-A*11:01	1	1094	1102	9	IVKKTEVQT	48
HLA-A*11:01	1	456	463	8	ARGNSRFA	48.15
HLA-A*11:01	1	1010	1017	8	YGDYKVYD	48.3
HLA-A*11:01	1	86	93	8	FSNEMAKV	48.5
HLA-A*11:01	1	131	138	8	KYPTIYHL	48.5
HLA-A*11:01	1	214	221	8	ARLSKSRR	48.5
HLA-A*11:01	1	518	525	8	FTVYNELT	48.5
HLA-A*11:01	1	944	951	8	DENDKLIR	48.5
HLA-A*11:01	1	995	1002	8	TALIKKYP	48.5
HLA-A*11:01	1	6	14	9	SIGLDIGTN	48.5
HLA-A*11:01	1	309	317	9	NTEITKAPL	48.5
HLA-A*11:01	1	725	733	9	ANLAGSPAI	48.5
HLA-A*11:01	1	970	978	9	FQFYKVREI	48.5
HLA-A*11:01	1	1181	1189	9	FLEAKGYKE	48.5
HLA-A*11:01	1	783	790	8	RIEEGIKE	48.75
HLA-A*11:01	1	1323	1330	8	AFKYFDTT	48.75
HLA-A*11:01	1	1002	1009	8	PKLESEFV	48.85
HLA-A*11:01	1	113	120	8	HERHPIFG	49
HLA-A*11:01	1	264	271	8	LQLSKDTY	49
HLA-A*11:01	1	369	376	8	QEEFYKFI	49
HLA-A*11:01	1	587	594	8	FNASLGTY	49
HLA-A*11:01	1	719	726	8	SLHEHIAN	49
HLA-A*11:01	1	927	934	8	ITKHVAQI	49
HLA-A*11:01	1	957	964	8	TLKSKLVS	49
HLA-A*11:01	1	1045	1052	8	FFKTEITL	49
HLA-A*11:01	1	1065	1072	8	TNGETGEI	49
HLA-A*11:01	1	1259	1266	8	VEQHKHYL	49
HLA-A*11:01	1	1296	1303	8	KHRDKPIR	49
HLA-A*11:01	1	162	170	9	IKFRGHFLI	49
HLA-A*11:01	1	279	287	9	LAQIGDQYA	49
HLA-A*11:01	1	461	469	9	RFAWMTRKS	49
HLA-A*11:01	1	682	690	9	FLKSDGFAN	49
HLA-A*11:01	1	745	753	9	DELVKVMGR	49
HLA-A*11:01	1	760	768	9	VIEMARENQ	49
HLA-A*11:01	1	864	872	9	RGKSDNVPS	49
HLA-A*11:01	1	867	875	9	SDNVPSEEV	49
HLA-A*11:01	1	916	924	9	FIKRQLVET	49
HLA-A*11:01	1	581	588	8	SGVEDRFN	49.05
HLA-A*11:01	1	1074	1081	8	WDKGRDFA	49.25
HLA-A*11:01	1	130	137	8	EKYPTIYH	49.5
HLA-A*11:01	1	266	273	8	LSKDTYDD	49.5
HLA-A*11:01	1	415	422	8	HLGELHAI	49.5
HLA-A*11:01	1	974	981	8	KVREINNY	49.5
HLA-A*11:01	1	1222	1229	8	KGNELALP	49.5
HLA-A*11:01	1	1227	1234	8	ALPSKYVN	49.5
HLA-A*11:01	1	289	297	9	LFLAAKNLS	49.5
HLA-A*11:01	1	465	473	9	MTRKSEETI	49.5
HLA-A*11:01	1	569	576	8	FKKIECFD	49.9
HLA-A*11:01	1	56	63	8	GETAEATR	50
HLA-A*11:01	1	74	81	8	RRKNRICY	50
HLA-A*11:01	1	161	168	8	MIKFRGHF	50
HLA-A*11:01	1	408	415	8	GSIPHQIH	50
HLA-A*11:01	1	591	598	8	LGTYHDLL	50
HLA-A*11:01	1	1037	1044	8	FFYSNIMN	50
HLA-A*11:01	1	1101	1108	8	QTGGFSKE	50
HLA-A*11:01	1	1308	1315	8	NIIHLFTL	50
HLA-A*11:01	1	13	21	9	TNSVGWAVI	50
HLA-A*11:01	1	187	195	9	QLVQTYNQL	50
HLA-A*11:01	1	203	211	9	ASGVDAKAI	50
HLA-A*11:01	1	234	242	9	KNGLFGNLI	50
HLA-A*11:01	1	474	482	9	TPWNFEEVV	50
HLA-A*11:01	1	698	706	9	HDDSLTFKE	50
HLA-A*11:01	1	984	992	9	AHDAYLNAV	50
HLA-A*11:01	1	232	239	8	EKKNGLFG	50.05
HLA-A*11:01	1	1128	1135	8	PKKYGGFD	50.15
HLA-A*11:01	1	424	431	8	RRQEDFYP	50.5
HLA-A*11:01	1	515	522	8	YEYFTVYN	50.5
HLA-A*11:01	1	689	696	8	ANRNFMQL	50.5
HLA-A*11:01	1	1042	1049	8	IMNFFKTE	50.5
HLA-A*11:01	1	1191	1198	8	KKDLIIKL	50.5
HLA-A*11:01	1	1203	1210	8	LFELENGR	50.5
HLA-A*11:01	1	264	272	9	LQLSKDTYD	50.5
HLA-A*11:01	1	746	754	9	ELVKVMGRH	50.5
HLA-A*11:01	1	1009	1017	9	VYGDYKVYD	50.5
HLA-A*11:01	1	1080	1088	9	FATVRKVLS	50.5
HLA-A*11:01	1	820	827	8	RDMYVDQE	50.65
HLA-A*11:01	1	222	229	8	LENLIAQL	50.85
HLA-A*11:01	1	100	107	8	RLEESFLV	51
HLA-A*11:01	1	148	155	8	KADLRLIY	51
HLA-A*11:01	1	355	362	8	SKNGYAGY	51
HLA-A*11:01	1	638	645	8	TYAHLFDD	51
HLA-A*11:01	1	1012	1019	8	DYKVYDVR	51
HLA-A*11:01	1	1081	1088	8	ATVRKVLS	51
HLA-A*11:01	1	1199	1206	8	PKYSLFEL	51
HLA-A*11:01	1	1233	1240	8	VNFLYLAS	51
HLA-A*11:01	1	1257	1264	8	LFVEQHKH	51
HLA-A*11:01	1	1354	1361	8	GLYETRID	51
HLA-A*11:01	1	1359	1366	8	RIDLSQLG	51
HLA-A*11:01	1	349	357	9	EIFFDQSKN	51
HLA-A*11:01	1	710	718	9	KAQVSGQGD	51
HLA-A*11:01	1	909	917	9	SELDKAGFI	51
HLA-A*11:01	1	913	921	9	KAGFIKRQL	51
HLA-A*11:01	1	1144	1152	9	LVVAKVEKG	51
HLA-A*11:01	1	324	331	8	RYDEHHQD	51.15
HLA-A*11:01	1	210	217	8	AILSARLS	51.5
HLA-A*11:01	1	425	432	8	RQEDFYPF	51.5
HLA-A*11:01	1	655	662	8	RYTGWGRL	51.5
HLA-A*11:01	1	1329	1336	8	TTIDRKRY	51.5
HLA-A*11:01	1	1330	1337	8	TIDRKRYT	51.5
HLA-A*11:01	1	116	124	9	HPIFGNIVD	51.5
HLA-A*11:01	1	360	368	9	AGYIDGGAS	51.5
HLA-A*11:01	1	383	391	9	MDGTEELLV	51.5
HLA-A*11:01	1	701	709	9	SLTFKEDIQ	51.5
HLA-A*11:01	1	750	758	9	VMGRHKPEN	51.5
HLA-A*11:01	1	1257	1265	9	LFVEQHKHY	51.5
HLA-A*11:01	1	1316	1324	9	TNLGAPAAF	51.5
HLA-A*11:01	1	2	9	8	DKKYSIGL	52
HLA-A*11:01	1	121	128	8	NIVDEVAY	52
HLA-A*11:01	1	259	266	8	AEDAKLQL	52
HLA-A*11:01	1	275	282	8	LDNLLAQI	52
HLA-A*11:01	1	285	292	8	QYADLFLA	52
HLA-A*11:01	1	571	578	8	KIECFDSV	52
HLA-A*11:01	1	688	695	8	FANRNFMQ	52
HLA-A*11:01	1	910	917	8	ELDKAGFI	52
HLA-A*11:01	1	970	977	8	FQFYKVRE	52
HLA-A*11:01	1	1156	1163	8	KLKSVKEL	52
HLA-A*11:01	1	1234	1241	8	NFLYLASH	52
HLA-A*11:01	1	1307	1314	8	ENIIHLFT	52
HLA-A*11:01	1	73	81	9	TRRKNRICY	52
HLA-A*11:01	1	168	176	9	FLIEGDLNP	52
HLA-A*11:01	1	579	587	9	EISGVEDRF	52
HLA-A*11:01	1	639	647	9	YAHLFDDKV	52
HLA-A*11:01	1	1024	1032	9	KSEQEIGKA	52
HLA-A*11:01	1	940	947	8	NTKYDEND	52.25
HLA-A*11:01	1	243	250	8	ALSLGLTP	52.5
HLA-A*11:01	1	251	258	8	NFKSNFDL	52.5
HLA-A*11:01	1	342	349	8	QLPEKYKE	52.5
HLA-A*11:01	1	793	800	8	SQILKEHP	52.5
HLA-A*11:01	1	1077	1084	8	GRDFATVR	52.5
HLA-A*11:01	1	1305	1312	8	QAENIIHL	52.5
HLA-A*11:01	1	1353	1360	8	TGLYETRI	52.5
HLA-A*11:01	1	35	43	9	LGNTDRHSI	52.5
HLA-A*11:01	1	254	262	9	SNFDLAEDA	52.5
HLA-A*11:01	1	311	319	9	EITKAPLSA	52.5
HLA-A*11:01	1	559	567	9	VTVKQLKED	52.5
HLA-A*11:01	1	937	945	9	SRMNTKYDE	52.5
HLA-A*11:01	1	1043	1051	9	MNFFKTEIT	52.5
HLA-A*11:01	1	1273	1281	9	ISEFSKRVI	52.5
HLA-A*11:01	1	1275	1283	9	EFSKRVILA	52.5
HLA-A*11:01	1	1216	1223	8	SAGELQKG	52.9
HLA-A*11:01	1	80	87	8	CYLQEIFS	53
HLA-A*11:01	1	127	134	8	AYHEKYPT	53
HLA-A*11:01	1	386	393	8	TEELLVKL	53
HLA-A*11:01	1	554	561	8	KTNRKVTV	53
HLA-A*11:01	1	789	796	8	KELGSQIL	53
HLA-A*11:01	1	1	9	9	MDKKYSIGL	53
HLA-A*11:01	1	7	15	9	IGLDIGTNS	53
HLA-A*11:01	1	16	24	9	VGWAVITDE	53
HLA-A*11:01	1	269	277	9	DTYDDDLDN	53
HLA-A*11:01	1	708	716	9	IQKAQVSGQ	53
HLA-A*11:01	1	833	841	9	LSDYDVDHI	53
HLA-A*11:01	1	1225	1233	9	ELALPSKYV	53
HLA-A*11:01	1	1312	1320	9	LFTLTNLGA	53
HLA-A*11:01	1	1323	1331	9	AFKYFDTTI	53
HLA-A*11:01	1	77	84	8	NRICYLQE	53.05
HLA-A*11:01	1	5	12	8	YSIGLDIG	53.5
HLA-A*11:01	1	68	75	8	ARRRYTRR	53.5
HLA-A*11:01	1	321	328	8	MIKRYDEH	53.5
HLA-A*11:01	1	354	361	8	QSKNGYAG	53.5
HLA-A*11:01	1	396	403	8	EDLLRKQR	53.5
HLA-A*11:01	1	492	499	8	IERMTNFD	53.5
HLA-A*11:01	1	799	806	8	HPVENTQL	53.5
HLA-A*11:01	1	918	925	8	KRQLVETR	53.5
HLA-A*11:01	1	1202	1209	8	SLFELENG	53.5
HLA-A*11:01	1	1290	1297	8	VLSAYNKH	53.5
HLA-A*11:01	1	1304	1311	8	EQAENIIH	53.5
HLA-A*11:01	1	1349	1356	8	HQSITGLY	53.5
HLA-A*11:01	1	117	125	9	PIFGNIVDE	53.5
HLA-A*11:01	1	128	136	9	YHEKYPTIY	53.5
HLA-A*11:01	1	191	199	9	TYNQLFEEN	53.5
HLA-A*11:01	1	282	290	9	IGDQYADLF	53.5
HLA-A*11:01	1	291	299	9	LAAKNLSDA	53.5
HLA-A*11:01	1	339	347	9	VRQQLPEKY	53.5
HLA-A*11:01	1	516	524	9	EYFTVYNEL	53.5
HLA-A*11:01	1	686	694	9	DGFANRNFM	53.5
HLA-A*11:01	1	791	799	9	LGSQILKEH	53.5
HLA-A*11:01	1	792	800	9	GSQILKEHP	53.5
HLA-A*11:01	1	820	828	9	RDMYVDQEL	53.5
HLA-A*11:01	1	932	940	9	AQILDSRMN	53.5
HLA-A*11:01	1	1220	1228	9	LQKGNELAL	53.5
HLA-A*11:01	1	1264	1272	9	HYLDEIIEQ	53.5
HLA-A*11:01	1	1265	1273	9	YLDEIIEQI	53.5
HLA-A*11:01	1	1327	1335	9	FDTTIDRKR	53.5
HLA-A*11:01	1	648	655	8	MKQLKRRR	54
HLA-A*11:01	1	661	668	8	RLSRKLIN	54
HLA-A*11:01	1	733	740	8	IKKGILQT	54
HLA-A*11:01	1	884	891	8	RQLLNAKL	54
HLA-A*11:01	1	898	905	8	DNLTKAER	54
HLA-A*11:01	1	955	962	8	VITLKSKL	54
HLA-A*11:01	1	1171	1178	8	RSSFEKNP	54
HLA-A*11:01	1	1244	1251	8	KLKGSPED	54
HLA-A*11:01	1	1328	1335	8	DTTIDRKR	54
HLA-A*11:01	1	1355	1362	8	LYETRIDL	54
HLA-A*11:01	1	445	453	9	TFRIPYYVG	54
HLA-A*11:01	1	602	610	9	KDKDFLDNE	54
HLA-A*11:01	1	689	697	9	ANRNFMQLI	54
HLA-A*11:01	1	693	701	9	FMQLIHDDS	54
HLA-A*11:01	1	758	766	9	NIVIEMARE	54
HLA-A*11:01	1	829	837	9	DINRLSDYD	54
HLA-A*11:01	1	1070	1078	9	GEIVWDKGR	54
HLA-A*11:01	1	44	51	8	KKNLIGAL	54.5
HLA-A*11:01	1	234	241	8	KNGLFGNL	54.5
HLA-A*11:01	1	268	275	8	KDTYDDDL	54.5
HLA-A*11:01	1	308	315	8	VNTEITKA	54.5
HLA-A*11:01	1	336	343	8	KALVRQQL	54.5
HLA-A*11:01	1	1004	1011	8	LESEFVYG	54.5
HLA-A*11:01	1	1047	1054	8	KTEITLAN	54.5
HLA-A*11:01	1	1067	1074	8	GETGEIVW	54.5
HLA-A*11:01	1	1162	1169	8	ELLGITIM	54.5
HLA-A*11:01	1	1205	1212	8	ELENGRKR	54.5
HLA-A*11:01	1	1264	1271	8	HYLDEIIE	54.5
HLA-A*11:01	1	1316	1323	8	TNLGAPAA	54.5
HLA-A*11:01	1	127	135	9	AYHEKYPTI	54.5
HLA-A*11:01	1	237	245	9	LFGNLIALS	54.5
HLA-A*11:01	1	297	305	9	SDAILLSDI	54.5
HLA-A*11:01	1	304	312	9	DILRVNTEI	54.5
HLA-A*11:01	1	642	650	9	LFDDKVMKQ	54.5
HLA-A*11:01	1	650	658	9	QLKRRRYTG	54.5
HLA-A*11:01	1	711	719	9	AQVSGQGDS	54.5
HLA-A*11:01	1	823	831	9	YVDQELDIN	54.5
HLA-A*11:01	1	965	973	9	DFRKDFQFY	54.5
HLA-A*11:01	1	997	1005	9	LIKKYPKLE	54.5
HLA-A*11:01	1	1029	1037	9	IGKATAKYF	54.5
HLA-A*11:01	1	582	589	8	GVEDRFNA	55
HLA-A*11:01	1	653	660	8	RRRYTGWG	55
HLA-A*11:01	1	914	921	8	AGFIKRQL	55
HLA-A*11:01	1	942	949	8	KYDENDKL	55
HLA-A*11:01	1	1194	1201	8	LIIKLPKY	55
HLA-A*11:01	1	1280	1287	8	VILADANL	55
HLA-A*11:01	1	200	208	9	PINASGVDA	55
HLA-A*11:01	1	390	398	9	LVKLNREDL	55
HLA-A*11:01	1	401	409	9	KQRTFDNGS	55
HLA-A*11:01	1	536	544	9	KPAFLSGEQ	55
HLA-A*11:01	1	662	670	9	LSRKLINGI	55
HLA-A*11:01	1	753	761	9	RHKPENIVI	55
HLA-A*11:01	1	1030	1038	9	GKATAKYFF	55
HLA-A*11:01	1	1173	1181	9	SFEKNPIDF	55
HLA-A*11:01	1	20	27	8	VITDEYKV	55.5
HLA-A*11:01	1	358	365	8	GYAGYIDG	55.5
HLA-A*11:01	1	363	370	8	IDGGASQE	55.5
HLA-A*11:01	1	650	657	8	QLKRRRYT	55.5
HLA-A*11:01	1	1129	1136	8	KKYGGFDS	55.5
HLA-A*11:01	1	1225	1232	8	ELALPSKY	55.5
HLA-A*11:01	1	1262	1269	8	HKHYLDEI	55.5
HLA-A*11:01	1	14	22	9	NSVGWAVIT	55.5
HLA-A*11:01	1	20	28	9	VITDEYKVP	55.5
HLA-A*11:01	1	181	189	9	VDKLFIQLV	55.5
HLA-A*11:01	1	310	318	9	TEITKAPLS	55.5
HLA-A*11:01	1	410	418	9	IPHQIHLGE	55.5
HLA-A*11:01	1	451	459	9	YVGPLARGN	55.5
HLA-A*11:01	1	795	803	9	ILKEHPVEN	55.5
HLA-A*11:01	1	850	858	9	DSIDNKVLT	55.5
HLA-A*11:01	1	976	984	9	REINNYHHA	55.5
HLA-A*11:01	1	1044	1052	9	NFFKTEITL	55.5
HLA-A*11:01	1	1060	1068	9	RPLIETNGE	55.5
HLA-A*11:01	1	142	149	8	LVDSTDKA	56
HLA-A*11:01	1	312	319	8	ITKAPLSA	56
HLA-A*11:01	1	344	351	8	PEKYKEIF	56
HLA-A*11:01	1	716	723	8	QGDSLHEH	56
HLA-A*11:01	1	724	731	8	IANLAGSP	56
HLA-A*11:01	1	876	883	8	VKKMKNYW	56
HLA-A*11:01	1	920	927	8	QLVETRQI	56
HLA-A*11:01	1	1022	1029	8	IAKSEQEI	56
HLA-A*11:01	1	1250	1257	8	EDNEQKQL	56
HLA-A*11:01	1	1265	1272	8	YLDEIIEQ	56
HLA-A*11:01	1	1292	1299	8	SAYNKHRD	56
HLA-A*11:01	1	1344	1351	8	DATLIHQS	56
HLA-A*11:01	1	480	488	9	EVVDKGASA	56
HLA-A*11:01	1	532	540	9	EGMRKPAFL	56
HLA-A*11:01	1	545	553	9	KKAIVDLLF	56
HLA-A*11:01	1	783	791	9	RIEEGIKEL	56
HLA-A*11:01	1	1103	1111	9	GGFSKESIL	56
HLA-A*11:01	1	1204	1212	9	FELENGRKR	56
HLA-A*11:01	1	154	161	8	IYLALAHM	56.5
HLA-A*11:01	1	530	537	8	VTEGMRKP	56.5
HLA-A*11:01	1	614	621	8	DILEDIVL	56.5
HLA-A*11:01	1	743	750	8	VVDELVKV	56.5
HLA-A*11:01	1	795	802	8	ILKEHPVE	56.5
HLA-A*11:01	1	817	824	8	QNGRDMYV	56.5
HLA-A*11:01	1	977	984	8	EINNYHHA	56.5
HLA-A*11:01	1	985	992	8	HDAYLNAV	56.5
HLA-A*11:01	1	998	1005	8	IKKYPKLE	56.5
HLA-A*11:01	1	1147	1154	8	AKVEKGKS	56.5
HLA-A*11:01	1	1358	1365	8	TRIDLSQL	56.5
HLA-A*11:01	1	27	35	9	VPSKKFKVL	56.5
HLA-A*11:01	1	40	48	9	RHSIKKNLI	56.5
HLA-A*11:01	1	118	126	9	IFGNIVDEV	56.5
HLA-A*11:01	1	193	201	9	NQLFEENPI	56.5
HLA-A*11:01	1	266	274	9	LSKDTYDDD	56.5
HLA-A*11:01	1	270	278	9	TYDDDLDNL	56.5
HLA-A*11:01	1	407	415	9	NGSIPHQIH	56.5
HLA-A*11:01	1	440	448	9	IEKILTFRI	56.5
HLA-A*11:01	1	685	693	9	SDGFANRNF	56.5
HLA-A*11:01	1	808	816	9	NEKLYLYYL	56.5
HLA-A*11:01	1	1151	1159	9	KGKSKKLKS	56.5
HLA-A*11:01	1	1304	1312	9	EQAENIIHL	56.5
HLA-A*11:01	1	48	55	8	IGALLFDS	57
HLA-A*11:01	1	57	64	8	ETAEATRL	57
HLA-A*11:01	1	155	162	8	YLALAHMI	57
HLA-A*11:01	1	502	509	8	LPNEKVLP	57
HLA-A*11:01	1	565	572	8	KEDYFKKI	57
HLA-A*11:01	1	593	600	8	TYHDLLKI	57
HLA-A*11:01	1	610	617	8	EENEDILE	57
HLA-A*11:01	1	619	626	8	IVLTLTLF	57
HLA-A*11:01	1	969	976	8	DFQFYKVR	57
HLA-A*11:01	1	1068	1075	8	ETGEIVWD	57
HLA-A*11:01	1	1186	1193	8	GYKEVKKD	57
HLA-A*11:01	1	1240	1247	8	SHYEKLKG	57
HLA-A*11:01	1	204	212	9	SGVDAKAIL	57
HLA-A*11:01	1	235	243	9	NGLFGNLIA	57
HLA-A*11:01	1	415	423	9	HLGELHAIL	57
HLA-A*11:01	1	462	470	9	FAWMTRKSE	57
HLA-A*11:01	1	891	899	9	LITQRKFDN	57
HLA-A*11:01	1	1164	1172	9	LGITIMERS	57
HLA-A*11:01	1	1310	1318	9	IHLFTLTNL	57
HLA-A*11:01	1	1343	1351	9	LDATLIHQS	57
HLA-A*11:01	1	16	23	8	VGWAVITD	57.5
HLA-A*11:01	1	54	61	8	DSGETAEA	57.5
HLA-A*11:01	1	111	118	8	KKHERHPI	57.5
HLA-A*11:01	1	250	257	8	PNFKSNFD	57.5
HLA-A*11:01	1	357	364	8	NGYAGYID	57.5
HLA-A*11:01	1	483	490	8	DKGASAQS	57.5
HLA-A*11:01	1	647	654	8	VMKQLKRR	57.5
HLA-A*11:01	1	710	717	8	KAQVSGQG	57.5
HLA-A*11:01	1	740	747	8	TVKVVDEL	57.5
HLA-A*11:01	1	880	887	8	KNYWRQLL	57.5
HLA-A*11:01	1	75	83	9	RKNRICYLQ	57.5
HLA-A*11:01	1	89	97	9	EMAKVDDSF	57.5
HLA-A*11:01	1	202	210	9	NASGVDAKA	57.5
HLA-A*11:01	1	361	369	9	GYIDGGASQ	57.5
HLA-A*11:01	1	680	688	9	LDFLKSDGF	57.5
HLA-A*11:01	1	768	776	9	QTTQKGQKN	57.5
HLA-A*11:01	1	893	901	9	TQRKFDNLT	57.5
HLA-A*11:01	1	908	916	9	LSELDKAGF	57.5
HLA-A*11:01	1	961	969	9	KLVSDFRKD	57.5
HLA-A*11:01	1	1176	1184	9	KNPIDFLEA	57.5
HLA-A*11:01	1	81	88	8	YLQEIFSN	58
HLA-A*11:01	1	165	172	8	RGHFLIEG	58
HLA-A*11:01	1	191	198	8	TYNQLFEE	58
HLA-A*11:01	1	699	706	8	DDSLTFKE	58
HLA-A*11:01	1	770	777	8	TQKGQKNS	58
HLA-A*11:01	1	303	311	9	SDILRVNTE	58
HLA-A*11:01	1	454	462	9	PLARGNSRF	58
HLA-A*11:01	1	648	656	9	MKQLKRRRY	58
HLA-A*11:01	1	730	738	9	SPAIKKGIL	58
HLA-A*11:01	1	790	798	9	ELGSQILKE	58
HLA-A*11:01	1	1015	1023	9	VYDVRKMIA	58
HLA-A*11:01	1	51	58	8	LLFDSGET	58.5
HLA-A*11:01	1	221	228	8	RLENLIAQ	58.5
HLA-A*11:01	1	294	301	8	KNLSDAIL	58.5
HLA-A*11:01	1	399	406	8	LRKQRTFD	58.5
HLA-A*11:01	1	618	625	8	DIVLTLTL	58.5
HLA-A*11:01	1	907	914	8	GLSELDKA	58.5
HLA-A*11:01	1	1025	1032	8	SEQEIGKA	58.5
HLA-A*11:01	1	1095	1102	8	VKKTEVQT	58.5
HLA-A*11:01	1	1220	1227	8	LQKGNELA	58.5
HLA-A*11:01	1	169	177	9	LIEGDLNPD	58.5
HLA-A*11:01	1	729	737	9	GSPAIKKGI	58.5
HLA-A*11:01	1	881	889	9	NYWRQLLNA	58.5
HLA-A*11:01	1	1045	1053	9	FFKTEITLA	58.5
HLA-A*11:01	1	1150	1158	9	EKGKSKKLK	58.5
HLA-A*11:01	1	108	115	8	EEDKKHER	59
HLA-A*11:01	1	117	124	8	PIFGNIVD	59
HLA-A*11:01	1	238	245	8	FGNLIALS	59
HLA-A*11:01	1	257	264	8	DLAEDAKL	59
HLA-A*11:01	1	322	329	8	IKRYDEHH	59
HLA-A*11:01	1	337	344	8	ALVRQQLP	59
HLA-A*11:01	1	407	414	8	NGSIPHQI	59
HLA-A*11:01	1	508	515	8	LPKHSLLY	59
HLA-A*11:01	1	524	531	8	LTKVKYVT	59
HLA-A*11:01	1	693	700	8	FMQLIHDD	59
HLA-A*11:01	1	756	763	8	PENIVIEM	59
HLA-A*11:01	1	838	845	8	VDHIVPQS	59
HLA-A*11:01	1	1139	1146	8	VAYSVLVV	59
HLA-A*11:01	1	247	255	9	GLTPNFKSN	59
HLA-A*11:01	1	355	363	9	SKNGYAGYI	59
HLA-A*11:01	1	414	422	9	IHLGELHAI	59
HLA-A*11:01	1	529	537	9	YVTEGMRKP	59
HLA-A*11:01	1	822	830	9	MYVDQELDI	59
HLA-A*11:01	1	967	975	9	RKDFQFYKV	59
HLA-A*11:01	1	34	41	8	VLGNTDRH	59.5
HLA-A*11:01	1	146	153	8	TDKADLRL	59.5
HLA-A*11:01	1	229	236	8	LPGEKKNG	59.5
HLA-A*11:01	1	242	249	8	IALSLGLT	59.5
HLA-A*11:01	1	348	355	8	KEIFFDQS	59.5
HLA-A*11:01	1	607	614	8	LDNEENED	59.5
HLA-A*11:01	1	624	631	8	TLFEDREM	59.5
HLA-A*11:01	1	631	638	8	MIEERLKT	59.5
HLA-A*11:01	1	754	761	8	HKPENIVI	59.5
HLA-A*11:01	1	807	814	8	QNEKLYLY	59.5
HLA-A*11:01	1	925	932	8	RQITKHVA	59.5
HLA-A*11:01	1	1135	1142	8	DSPTVAYS	59.5
HLA-A*11:01	1	1167	1174	8	TIMERSSF	59.5
HLA-A*11:01	1	1179	1186	8	IDFLEAKG	59.5
HLA-A*11:01	1	1314	1321	8	TLTNLGAP	59.5
HLA-A*11:01	1	1336	1343	8	YTSTKEVL	59.5
HLA-A*11:01	1	146	154	9	TDKADLRLI	59.5
HLA-A*11:01	1	147	155	9	DKADLRLIY	59.5
HLA-A*11:01	1	251	259	9	NFKSNFDLA	59.5
HLA-A*11:01	1	593	601	9	TYHDLLKII	59.5
HLA-A*11:01	1	630	638	9	EMIEERLKT	59.5
HLA-A*11:01	1	1118	1126	9	KLIARKKDW	59.5
HLA-A*11:01	1	1335	1343	9	RYTSTKEVL	59.5
HLA-A*11:01	1	169	176	8	LIEGDLNP	60
HLA-A*11:01	1	186	193	8	IQLVQTYN	60
HLA-A*11:01	1	216	223	8	LSKSRRLE	60
HLA-A*11:01	1	228	235	8	QLPGEKKN	60
HLA-A*11:01	1	233	240	8	KKNGLFGN	60
HLA-A*11:01	1	247	254	8	GLTPNFKS	60
HLA-A*11:01	1	421	428	8	AILRRQED	60
HLA-A*11:01	1	467	474	8	RKSEETIT	60
HLA-A*11:01	1	490	497	8	SFIERMTN	60
HLA-A*11:01	1	540	547	8	LSGEQKKA	60
HLA-A*11:01	1	712	719	8	QVSGQGDS	60
HLA-A*11:01	1	715	722	8	GQGDSLHE	60
HLA-A*11:01	1	732	739	8	AIKKGILQ	60
HLA-A*11:01	1	801	808	8	VENTQLQN	60
HLA-A*11:01	1	844	851	8	QSFLKDDS	60
HLA-A*11:01	1	860	867	8	SDKNRGKS	60
HLA-A*11:01	1	1064	1071	8	ETNGETGE	60
HLA-A*11:01	1	1279	1286	8	RVILADAN	60
HLA-A*11:01	1	3	11	9	KKYSIGLDI	60
HLA-A*11:01	1	4	12	9	KYSIGLDIG	60
HLA-A*11:01	1	432	440	9	FLKDNREKI	60
HLA-A*11:01	1	695	703	9	QLIHDDSLT	60
HLA-A*11:01	1	1130	1138	9	KYGGFDSPT	60
HLA-A*11:01	1	1161	1169	9	KELLGITIM	60
HLA-A*11:01	1	1293	1301	9	AYNKHRDKP	60
HLA-A*11:01	1	194	201	8	QLFEENPI	60.5
HLA-A*11:01	1	281	288	8	QIGDQYAD	60.5
HLA-A*11:01	1	359	366	8	YAGYIDGG	60.5
HLA-A*11:01	1	403	410	8	RTFDNGSI	60.5
HLA-A*11:01	1	416	423	8	LGELHAIL	60.5
HLA-A*11:01	1	438	445	8	EKIEKILT	60.5
HLA-A*11:01	1	469	476	8	SEETITPW	60.5
HLA-A*11:01	1	674	681	8	QSGKTILD	60.5
HLA-A*11:01	1	824	831	8	VDQELDIN	60.5
HLA-A*11:01	1	953	960	8	VKVITLKS	60.5
HLA-A*11:01	1	959	966	8	KSKLVSDF	60.5
HLA-A*11:01	1	973	980	8	YKVREINN	60.5
HLA-A*11:01	1	983	990	8	HAHDAYLN	60.5
HLA-A*11:01	1	1009	1016	8	VYGDYKVY	60.5
HLA-A*11:01	1	1034	1041	8	AKYFFYSN	60.5
HLA-A*11:01	1	1096	1103	8	KKTEVQTG	60.5
HLA-A*11:01	1	1288	1295	8	DKVLSAYN	60.5
HLA-A*11:01	1	1320	1327	8	APAAFKYF	60.5
HLA-A*11:01	1	1322	1329	8	AAFKYFDT	60.5
HLA-A*11:01	1	72	80	9	YTRRKNRIC	60.5
HLA-A*11:01	1	509	517	9	PKHSLLYEY	60.5
HLA-A*11:01	1	690	698	9	NRNFMQLIH	60.5
HLA-A*11:01	1	836	844	9	YDVDHIVPQ	60.5
HLA-A*11:01	1	852	860	9	IDNKVLTRS	60.5
HLA-A*11:01	1	1010	1018	9	YGDYKVYDV	60.5
HLA-A*11:01	1	106	113	8	LVEEDKKH	61
HLA-A*11:01	1	420	427	8	HAILRRQE	61
HLA-A*11:01	1	627	634	8	EDREMIEE	61
HLA-A*11:01	1	704	711	8	FKEDIQKA	61
HLA-A*11:01	1	766	773	8	ENQTTQKG	61
HLA-A*11:01	1	846	853	8	FLKDDSID	61
HLA-A*11:01	1	897	904	8	FDNLTKAE	61
HLA-A*11:01	1	982	989	8	HHAHDAYL	61
HLA-A*11:01	1	1161	1168	8	KELLGITI	61
HLA-A*11:01	1	1201	1208	8	YSLFELEN	61
HLA-A*11:01	1	80	88	9	CYLQEIFSN	61
HLA-A*11:01	1	371	379	9	EFYKFIKPI	61
HLA-A*11:01	1	583	591	9	VEDRFNASL	61
HLA-A*11:01	1	654	662	9	RRYTGWGRL	61
HLA-A*11:01	1	1102	1110	9	TGGFSKESI	61
HLA-A*11:01	1	1119	1127	9	LIARKKDWD	61
HLA-A*11:01	1	1219	1227	9	ELQKGNELA	61
HLA-A*11:01	1	1321	1329	9	PAAFKYFDT	61
HLA-A*11:01	1	18	25	8	WAVITDEY	61.5
HLA-A*11:01	1	21	28	8	ITDEYKVP	61.5
HLA-A*11:01	1	53	60	8	FDSGETAE	61.5
HLA-A*11:01	1	195	202	8	LFEENPIN	61.5
HLA-A*11:01	1	196	203	8	FEENPINA	61.5
HLA-A*11:01	1	283	290	8	GDQYADLF	61.5
HLA-A*11:01	1	364	371	8	DGGASQEE	61.5
HLA-A*11:01	1	373	380	8	YKFIKPIL	61.5
HLA-A*11:01	1	378	385	8	PILEKMDG	61.5
HLA-A*11:01	1	509	516	8	PKHSLLYE	61.5
HLA-A*11:01	1	557	564	8	RKVTVKQL	61.5
HLA-A*11:01	1	656	663	8	YTGWGRLS	61.5
HLA-A*11:01	1	769	776	8	TTQKGQKN	61.5
HLA-A*11:01	1	937	944	8	SRMNTKYD	61.5
HLA-A*11:01	1	1252	1259	8	NEQKQLFV	61.5
HLA-A*11:01	1	259	267	9	AEDAKLQLS	61.5
HLA-A*11:01	1	420	428	9	HAILRRQED	61.5
HLA-A*11:01	1	731	739	9	PAIKKGILQ	61.5
HLA-A*11:01	1	896	904	9	KFDNLTKAE	61.5
HLA-A*11:01	1	973	981	9	YKVREINNY	61.5
HLA-A*11:01	1	1049	1057	9	EITLANGEI	61.5
HLA-A*11:01	1	1211	1219	9	KRMLASAGE	61.5
HLA-A*11:01	1	1357	1365	9	ETRIDLSQL	61.5
HLA-A*11:01	1	6	13	8	SIGLDIGT	62
HLA-A*11:01	1	135	142	8	IYHLRKKL	62
HLA-A*11:01	1	288	295	8	DLFLAAKN	62
HLA-A*11:01	1	310	317	8	TEITKAPL	62
HLA-A*11:01	1	318	325	8	SASMIKRY	62
HLA-A*11:01	1	332	339	8	LTLLKALV	62
HLA-A*11:01	1	434	441	8	KDNREKIE	62
HLA-A*11:01	1	506	513	8	KVLPKHSL	62
HLA-A*11:01	1	516	523	8	EYFTVYNE	62
HLA-A*11:01	1	544	551	8	QKKAIVDL	62
HLA-A*11:01	1	759	766	8	IVIEMARE	62
HLA-A*11:01	1	780	787	8	RMKRIEEG	62
HLA-A*11:01	1	904	911	8	ERGGLSEL	62
HLA-A*11:01	1	921	928	8	LVETRQIT	62
HLA-A*11:01	1	933	940	8	QILDSRMN	62
HLA-A*11:01	1	1006	1013	8	SEFVYGDY	62
HLA-A*11:01	1	1130	1137	8	KYGGFDSP	62
HLA-A*11:01	1	99	107	9	HRLEESFLV	62
HLA-A*11:01	1	352	360	9	FDQSKNGYA	62
HLA-A*11:01	1	456	464	9	ARGNSRFAW	62
HLA-A*11:01	1	580	588	9	ISGVEDRFN	62
HLA-A*11:01	1	655	663	9	RYTGWGRLS	62
HLA-A*11:01	1	846	854	9	FLKDDSIDN	62
HLA-A*11:01	1	971	979	9	QFYKVREIN	62
HLA-A*11:01	1	985	993	9	HDAYLNAVV	62
HLA-A*11:01	1	1001	1009	9	YPKLESEFV	62
HLA-A*11:01	1	1165	1173	9	GITIMERSS	62
HLA-A*11:01	1	203	210	8	ASGVDAKA	62.5
HLA-A*11:01	1	212	219	8	LSARLSKS	62.5
HLA-A*11:01	1	276	283	8	DNLLAQIG	62.5
HLA-A*11:01	1	293	300	8	AKNLSDAI	62.5
HLA-A*11:01	1	323	330	8	KRYDEHHQ	62.5
HLA-A*11:01	1	371	378	8	EFYKFIKP	62.5
HLA-A*11:01	1	376	383	8	IKPILEKM	62.5
HLA-A*11:01	1	496	503	8	TNFDKNLP	62.5
HLA-A*11:01	1	644	651	8	DDKVMKQL	62.5
HLA-A*11:01	1	665	672	8	KLINGIRD	62.5
HLA-A*11:01	1	762	769	8	EMARENQT	62.5
HLA-A*11:01	1	842	849	8	VPQSFLKD	62.5
HLA-A*11:01	1	997	1004	8	LIKKYPKL	62.5
HLA-A*11:01	1	1343	1350	8	LDATLIHQ	62.5
HLA-A*11:01	1	74	82	9	RRKNRICYL	62.5
HLA-A*11:01	1	334	342	9	LLKALVRQQ	62.5
HLA-A*11:01	1	427	435	9	EDFYPFLKD	62.5
HLA-A*11:01	1	517	525	9	YFTVYNELT	62.5
HLA-A*11:01	1	989	997	9	LNAVVGTAL	62.5
HLA-A*11:01	1	1004	1012	9	LESEFVYGD	62.5
HLA-A*11:01	1	1259	1267	9	VEQHKHYLD	62.5
HLA-A*11:01	1	1307	1315	9	ENIIHLFTL	62.5
HLA-A*11:01	1	400	407	8	RKQRTFDN	63
HLA-A*11:01	1	454	461	8	PLARGNSR	63
HLA-A*11:01	1	570	577	8	KKIECFDS	63
HLA-A*11:01	1	830	837	8	INRLSDYD	63
HLA-A*11:01	1	1043	1050	8	MNFFKTEI	63
HLA-A*11:01	1	1091	1098	8	QVNIVKKT	63
HLA-A*11:01	1	287	295	9	ADLFLAAKN	63
HLA-A*11:01	1	313	321	9	TKAPLSASM	63
HLA-A*11:01	1	572	580	9	IECFDSVEI	63
HLA-A*11:01	1	800	808	9	PVENTQLQN	63
HLA-A*11:01	1	3	10	8	KKYSIGLD	63.5
HLA-A*11:01	1	296	303	8	LSDAILLS	63.5
HLA-A*11:01	1	335	342	8	LKALVRQQ	63.5
HLA-A*11:01	1	628	635	8	DREMIEER	63.5
HLA-A*11:01	1	788	795	8	IKELGSQI	63.5
HLA-A*11:01	1	805	812	8	QLQNEKLY	63.5
HLA-A*11:01	1	891	898	8	LITQRKFD	63.5
HLA-A*11:01	1	1114	1121	8	RNSDKLIA	63.5
HLA-A*11:01	1	1245	1252	8	LKGSPEDN	63.5
HLA-A*11:01	1	1287	1294	8	LDKVLSAY	63.5
HLA-A*11:01	1	1334	1341	8	KRYTSTKE	63.5
HLA-A*11:01	1	48	56	9	IGALLFDSG	63.5
HLA-A*11:01	1	76	84	9	KNRICYLQE	63.5
HLA-A*11:01	1	86	94	9	FSNEMAKVD	63.5
HLA-A*11:01	1	534	542	9	MRKPAFLSG	63.5
HLA-A*11:01	1	981	989	9	YHHAHDAYL	63.5
HLA-A*11:01	1	1048	1056	9	TEITLANGE	63.5
HLA-A*11:01	1	1263	1271	9	KHYLDEIIE	63.5
HLA-A*11:01	1	209	216	8	KAILSARL	64
HLA-A*11:01	1	290	297	8	FLAAKNLS	64
HLA-A*11:01	1	414	421	8	IHLGELHA	64
HLA-A*11:01	1	423	430	8	LRRQEDFY	64
HLA-A*11:01	1	437	444	8	REKIEKIL	64
HLA-A*11:01	1	489	496	8	QSFIERMT	64
HLA-A*11:01	1	494	501	8	RMTNFDKN	64
HLA-A*11:01	1	668	675	8	NGIRDKQS	64
HLA-A*11:01	1	714	721	8	SGQGDSLH	64
HLA-A*11:01	1	718	725	8	DSLHEHIA	64
HLA-A*11:01	1	726	733	8	NLAGSPAI	64
HLA-A*11:01	1	784	791	8	IEEGIKEL	64
HLA-A*11:01	1	836	843	8	YDVDHIVP	64
HLA-A*11:01	1	847	854	8	LKDDSIDN	64
HLA-A*11:01	1	851	858	8	SIDNKVLT	64
HLA-A*11:01	1	864	871	8	RGKSDNVP	64
HLA-A*11:01	1	928	935	8	TKHVAQIL	64
HLA-A*11:01	1	962	969	8	LVSDFRKD	64
HLA-A*11:01	1	1086	1093	8	VLSMPQVN	64
HLA-A*11:01	1	1124	1131	8	KDWDPKKY	64
HLA-A*11:01	1	1299	1306	8	DKPIREQA	64
HLA-A*11:01	1	1310	1317	8	IHLFTLTN	64
HLA-A*11:01	1	115	123	9	RHPIFGNIV	64
HLA-A*11:01	1	150	158	9	DLRLIYLAL	64
HLA-A*11:01	1	357	365	9	NGYAGYIDG	64
HLA-A*11:01	1	692	700	9	NFMQLIHDD	64
HLA-A*11:01	1	717	725	9	GDSLHEHIA	64
HLA-A*11:01	1	738	746	9	LQTVKVVDE	64
HLA-A*11:01	1	838	846	9	VDHIVPQSF	64
HLA-A*11:01	1	1055	1063	9	GEIRKRPLI	64
HLA-A*11:01	1	1196	1204	9	IKLPKYSLF	64
HLA-A*11:01	1	1244	1252	9	KLKGSPEDN	64
HLA-A*11:01	1	1246	1254	9	KGSPEDNEQ	64
HLA-A*11:01	1	200	207	8	PINASGVD	64.5
HLA-A*11:01	1	249	256	8	TPNFKSNF	64.5
HLA-A*11:01	1	486	493	8	ASAQSFIE	64.5
HLA-A*11:01	1	577	584	8	SVEISGVE	64.5
HLA-A*11:01	1	633	640	8	EERLKTYA	64.5
HLA-A*11:01	1	787	794	8	GIKELGSQ	64.5
HLA-A*11:01	1	856	863	8	VLTRSDKN	64.5
HLA-A*11:01	1	875	882	8	VVKKMKNY	64.5
HLA-A*11:01	1	1021	1028	8	MIAKSEQE	64.5
HLA-A*11:01	1	1027	1034	8	QEIGKATA	64.5
HLA-A*11:01	1	1035	1042	8	KYFFYSNI	64.5
HLA-A*11:01	1	1084	1091	8	RKVLSMPQ	64.5
HLA-A*11:01	1	1119	1126	8	LIARKKDW	64.5
HLA-A*11:01	1	1134	1141	8	FDSPTVAY	64.5
HLA-A*11:01	1	1160	1167	8	VKELLGIT	64.5
HLA-A*11:01	1	1174	1181	8	FEKNPIDF	64.5
HLA-A*11:01	1	1200	1207	8	KYSLFELE	64.5
HLA-A*11:01	1	227	235	9	AQLPGEKKN	64.5
HLA-A*11:01	1	239	247	9	GNLIALSLG	64.5
HLA-A*11:01	1	455	463	9	LARGNSRFA	64.5
HLA-A*11:01	1	922	930	9	VETRQITKH	64.5
HLA-A*11:01	1	1000	1008	9	KYPKLESEF	64.5
HLA-A*11:01	1	1260	1268	9	EQHKHYLDE	64.5
HLA-A*11:01	1	1300	1308	9	KPIREQAEN	64.5
HLA-A*11:01	1	39	46	8	DRHSIKKN	65
HLA-A*11:01	1	103	110	8	ESFLVEED	65
HLA-A*11:01	1	201	208	8	INASGVDA	65
HLA-A*11:01	1	466	473	8	TRKSEETI	65
HLA-A*11:01	1	480	487	8	EVVDKGAS	65
HLA-A*11:01	1	498	505	8	FDKNLPNE	65
HLA-A*11:01	1	1050	1057	8	ITLANGEI	65
HLA-A*11:01	1	1072	1079	8	IVWDKGRD	65
HLA-A*11:01	1	1075	1082	8	DKGRDFAT	65
HLA-A*11:01	1	1294	1301	8	YNKHRDKP	65
HLA-A*11:01	1	1306	1313	8	AENIIHLF	65
HLA-A*11:01	1	125	133	9	EVAYHEKYP	65
HLA-A*11:01	1	877	885	9	KKMKNYWRQ	65
HLA-A*11:01	1	96	103	8	SFFHRLEE	65.5
HLA-A*11:01	1	254	261	8	SNFDLAED	65.5
HLA-A*11:01	1	412	419	8	HQIHLGEL	65.5
HLA-A*11:01	1	504	511	8	NEKVLPKH	65.5
HLA-A*11:01	1	566	573	8	EDYFKKIE	65.5
HLA-A*11:01	1	774	781	8	QKNSRERM	65.5
HLA-A*11:01	1	821	828	8	DMYVDQEL	65.5
HLA-A*11:01	1	1221	1228	8	QKGNELAL	65.5
HLA-A*11:01	1	1242	1249	8	YEKLKGSP	65.5
HLA-A*11:01	1	1268	1275	8	EIIEQISE	65.5
HLA-A*11:01	1	79	87	9	ICYLQEIFS	65.5
HLA-A*11:01	1	388	396	9	ELLVKLNRE	65.5
HLA-A*11:01	1	614	622	9	DILEDIVLT	65.5
HLA-A*11:01	1	718	726	9	DSLHEHIAN	65.5
HLA-A*11:01	1	895	903	9	RKFDNLTKA	65.5
HLA-A*11:01	1	1093	1101	9	NIVKKTEVQ	65.5
HLA-A*11:01	1	29	36	8	SKKFKVLG	66
HLA-A*11:01	1	94	101	8	DDSFFHRL	66
HLA-A*11:01	1	163	170	8	KFRGHFLI	66
HLA-A*11:01	1	168	175	8	FLIEGDLN	66
HLA-A*11:01	1	193	200	8	NQLFEENP	66
HLA-A*11:01	1	286	293	8	YADLFLAA	66
HLA-A*11:01	1	361	368	8	GYIDGGAS	66
HLA-A*11:01	1	488	495	8	AQSFIERM	66
HLA-A*11:01	1	747	754	8	LVKVMGRH	66
HLA-A*11:01	1	829	836	8	DINRLSDY	66
HLA-A*11:01	1	834	841	8	SDYDVDHI	66
HLA-A*11:01	1	934	941	8	ILDSRMNT	66
HLA-A*11:01	1	1142	1149	8	SVLVVAKV	66
HLA-A*11:01	1	1159	1166	8	SVKELLGI	66
HLA-A*11:01	1	1170	1177	8	ERSSFEKN	66
HLA-A*11:01	1	1206	1213	8	LENGRKRM	66
HLA-A*11:01	1	1238	1245	8	LASHYEKL	66
HLA-A*11:01	1	1266	1273	8	LDEIIEQI	66
HLA-A*11:01	1	10	18	9	DIGTNSVGW	66
HLA-A*11:01	1	142	150	9	LVDSTDKAD	66
HLA-A*11:01	1	323	331	9	KRYDEHHQD	66
HLA-A*11:01	1	728	736	9	AGSPAIKKG	66
HLA-A*11:01	1	837	845	9	DVDHIVPQS	66
HLA-A*11:01	1	1334	1342	9	KRYTSTKEV	66
HLA-A*11:01	1	159	166	8	AHMIKFRG	66.5
HLA-A*11:01	1	177	184	8	DNSDVDKL	66.5
HLA-A*11:01	1	397	404	8	DLLRKQRT	66.5
HLA-A*11:01	1	406	413	8	DNGSIPHQ	66.5
HLA-A*11:01	1	413	420	8	QIHLGELH	66.5
HLA-A*11:01	1	476	483	8	WNFEEVVD	66.5
HLA-A*11:01	1	598	605	8	LKIIKDKD	66.5
HLA-A*11:01	1	683	690	8	LKSDGFAN	66.5
HLA-A*11:01	1	878	885	8	KMKNYWRQ	66.5
HLA-A*11:01	1	902	909	8	KAERGGLS	66.5
HLA-A*11:01	1	1018	1025	8	VRKMIAKS	66.5
HLA-A*11:01	1	1057	1064	8	IRKRPLIE	66.5
HLA-A*11:01	1	1267	1274	8	DEIIEQIS	66.5
HLA-A*11:01	1	1300	1307	8	KPIREQAE	66.5
HLA-A*11:01	1	97	105	9	FFHRLEESF	66.5
HLA-A*11:01	1	165	173	9	RGHFLIEGD	66.5
HLA-A*11:01	1	356	364	9	KNGYAGYID	66.5
HLA-A*11:01	1	575	583	9	FDSVEISGV	66.5
HLA-A*11:01	1	617	625	9	EDIVLTLTL	66.5
HLA-A*11:01	1	700	708	9	DSLTFKEDI	66.5
HLA-A*11:01	1	906	914	9	GGLSELDKA	66.5
HLA-A*11:01	1	929	937	9	KHVAQILDS	66.5
HLA-A*11:01	1	949	957	9	LIREVKVIT	66.5
HLA-A*11:01	1	982	990	9	HHAHDAYLN	66.5
HLA-A*11:01	1	1146	1154	9	VAKVEKGKS	66.5
HLA-A*11:01	1	64	71	8	LKRTARRR	67
HLA-A*11:01	1	84	91	8	EIFSNEMA	67
HLA-A*11:01	1	220	227	8	RRLENLIA	67
HLA-A*11:01	1	241	248	8	LIALSLGL	67
HLA-A*11:01	1	390	397	8	LVKLNRED	67
HLA-A*11:01	1	482	489	8	VDKGASAQ	67
HLA-A*11:01	1	596	603	8	DLLKIIKD	67
HLA-A*11:01	1	602	609	8	KDKDFLDN	67
HLA-A*11:01	1	623	630	8	LTLFEDRE	67
HLA-A*11:01	1	729	736	8	GSPAIKKG	67
HLA-A*11:01	1	750	757	8	VMGRHKPE	67
HLA-A*11:01	1	1102	1109	8	TGGFSKES	67
HLA-A*11:01	1	7	14	8	IGLDIGTN	67.5
HLA-A*11:01	1	46	53	8	NLIGALLF	67.5
HLA-A*11:01	1	441	448	8	EKILTFRI	67.5
HLA-A*11:01	1	667	674	8	INGIRDKQ	67.5
HLA-A*11:01	1	901	908	8	TKAERGGL	67.5
HLA-A*11:01	1	1046	1053	8	FKTEITLA	67.5
HLA-A*11:01	1	1109	1116	8	SILPKRNS	67.5
HLA-A*11:01	1	44	52	9	KKNLIGALL	67.5
HLA-A*11:01	1	71	79	9	RYTRRKNRI	67.5
HLA-A*11:01	1	112	120	9	KHERHPIFG	67.5
HLA-A*11:01	1	501	509	9	NLPNEKVLP	67.5
HLA-A*11:01	1	539	547	9	FLSGEQKKA	67.5
HLA-A*11:01	1	763	771	9	MARENQTTQ	67.5
HLA-A*11:01	1	821	829	9	DMYVDQELD	67.5
HLA-A*11:01	1	827	835	9	ELDINRLSD	67.5
HLA-A*11:01	1	1092	1100	9	VNIVKKTEV	67.5
HLA-A*11:01	1	1174	1182	9	FEKNPIDFL	67.5
HLA-A*11:01	1	1298	1306	9	RDKPIREQA	67.5
HLA-A*11:01	1	13	20	8	TNSVGWAV	68
HLA-A*11:01	1	144	151	8	DSTDKADL	68
HLA-A*11:01	1	292	299	8	AAKNLSDA	68
HLA-A*11:01	1	372	379	8	FYKFIKPI	68
HLA-A*11:01	1	471	478	8	ETITPWNF	68
HLA-A*11:01	1	561	568	8	VKQLKEDY	68
HLA-A*11:01	1	1016	1023	8	YDVRKMIA	68
HLA-A*11:01	1	1023	1030	8	AKSEQEIG	68
HLA-A*11:01	1	1176	1183	8	KNPIDFLE	68
HLA-A*11:01	1	1317	1324	8	NLGAPAAF	68
HLA-A*11:01	1	28	36	9	PSKKFKVLG	68
HLA-A*11:01	1	53	61	9	FDSGETAEA	68
HLA-A*11:01	1	124	132	9	DEVAYHEKY	68
HLA-A*11:01	1	398	406	9	LLRKQRTFD	68
HLA-A*11:01	1	986	994	9	DAYLNAVVG	68
HLA-A*11:01	1	14	21	8	NSVGWAVI	68.5
HLA-A*11:01	1	269	276	8	DTYDDDLD	68.5
HLA-A*11:01	1	453	460	8	GPLARGNS	68.5
HLA-A*11:01	1	537	544	8	PAFLSGEQ	68.5
HLA-A*11:01	1	680	687	8	LDFLKSDG	68.5
HLA-A*11:01	1	746	753	8	ELVKVMGR	68.5
HLA-A*11:01	1	832	839	8	RLSDYDVD	68.5
HLA-A*11:01	1	975	982	8	VREINNYH	68.5
HLA-A*11:01	1	1247	1254	8	GSPEDNEQ	68.5
HLA-A*11:01	1	1263	1270	8	KHYLDEII	68.5
HLA-A*11:01	1	1340	1347	8	KEVLDATL	68.5
HLA-A*11:01	1	1345	1352	8	ATLIHQSI	68.5
HLA-A*11:01	1	34	42	9	VLGNTDRHS	68.5
HLA-A*11:01	1	167	175	9	HFLIEGDLN	68.5
HLA-A*11:01	1	274	282	9	DLDNLLAQI	68.5
HLA-A*11:01	1	353	361	9	DQSKNGYAG	68.5
HLA-A*11:01	1	531	539	9	TEGMRKPAF	68.5
HLA-A*11:01	1	540	548	9	LSGEQKKAI	68.5
HLA-A*11:01	1	604	612	9	KDFLDNEEN	68.5
HLA-A*11:01	1	857	865	9	LTRSDKNRG	68.5
HLA-A*11:01	1	1284	1292	9	DANLDKVLS	68.5
HLA-A*11:01	1	1340	1348	9	KEVLDATLI	68.5
HLA-A*11:01	1	192	199	8	YNQLFEEN	69
HLA-A*11:01	1	309	316	8	NTEITKAP	69
HLA-A*11:01	1	470	477	8	EETITPWN	69
HLA-A*11:01	1	691	698	8	RNFMQLIH	69
HLA-A*11:01	1	905	912	8	RGGLSELD	69
HLA-A*11:01	1	1133	1140	8	GFDSPTVA	69
HLA-A*11:01	1	350	358	9	IFFDQSKNG	69
HLA-A*11:01	1	372	380	9	FYKFIKPIL	69
HLA-A*11:01	1	625	633	9	LFEDREMIE	69
HLA-A*11:01	1	679	687	9	ILDFLKSDG	69
HLA-A*11:01	1	1098	1106	9	TEVQTGGFS	69
HLA-A*11:01	1	1108	1116	9	ESILPKRNS	69
HLA-A*11:01	1	1131	1139	9	YGGFDSPTV	69
HLA-A*11:01	1	1252	1260	9	NEQKQLFVE	69
HLA-A*11:01	1	1355	1363	9	LYETRIDLS	69
HLA-A*11:01	1	42	49	8	SIKKNLIG	69.5
HLA-A*11:01	1	167	174	8	HFLIEGDL	69.5
HLA-A*11:01	1	170	177	8	IEGDLNPD	69.5
HLA-A*11:01	1	325	332	8	YDEHHQDL	69.5
HLA-A*11:01	1	328	335	8	HHQDLTLL	69.5
HLA-A*11:01	1	381	388	8	EKMDGTEE	69.5
HLA-A*11:01	1	404	411	8	TFDNGSIP	69.5
HLA-A*11:01	1	522	529	8	NELTKVKY	69.5
HLA-A*11:01	1	609	616	8	NEENEDIL	69.5
HLA-A*11:01	1	725	732	8	ANLAGSPA	69.5
HLA-A*11:01	1	763	770	8	MARENQTT	69.5
HLA-A*11:01	1	1312	1319	8	LFTLTNLG	69.5
HLA-A*11:01	1	32	40	9	FKVLGNTDR	69.5
HLA-A*11:01	1	83	91	9	QEIFSNEMA	69.5
HLA-A*11:01	1	271	279	9	YDDDLDNLL	69.5
HLA-A*11:01	1	305	313	9	ILRVNTEIT	69.5
HLA-A*11:01	1	342	350	9	QLPEKYKEI	69.5
HLA-A*11:01	1	359	367	9	YAGYIDGGA	69.5
HLA-A*11:01	1	430	438	9	YPFLKDNRE	69.5
HLA-A*11:01	1	523	531	9	ELTKVKYVT	69.5
HLA-A*11:01	1	627	635	9	EDREMIEER	69.5
HLA-A*11:01	1	975	983	9	VREINNYHH	69.5
HLA-A*11:01	1	1002	1010	9	PKLESEFVY	69.5
HLA-A*11:01	1	1113	1121	9	KRNSDKLIA	69.5
HLA-A*11:01	1	1253	1261	9	EQKQLFVEQ	69.5
HLA-A*11:01	1	43	50	8	IKKNLIGA	70
HLA-A*11:01	1	265	272	8	QLSKDTYD	70
HLA-A*11:01	1	330	337	8	QDLTLLKA	70
HLA-A*11:01	1	334	341	8	LLKALVRQ	70
HLA-A*11:01	1	383	390	8	MDGTEELL	70
HLA-A*11:01	1	462	469	8	FAWMTRKS	70
HLA-A*11:01	1	556	563	8	NRKVTVKQ	70
HLA-A*11:01	1	972	979	8	FYKVREIN	70
HLA-A*11:01	1	1060	1067	8	RPLIETNG	70
HLA-A*11:01	1	1223	1230	8	GNELALPS	70
HLA-A*11:01	1	1249	1256	8	PEDNEQKQ	70
HLA-A*11:01	1	1281	1288	8	ILADANLD	70
HLA-A*11:01	1	137	145	9	HLRKKLVDS	70
HLA-A*11:01	1	217	225	9	SKSRRLENL	70
HLA-A*11:01	1	277	285	9	NLLAQIGDQ	70
HLA-A*11:01	1	437	445	9	REKIEKILT	70
HLA-A*11:01	1	482	490	9	VDKGASAQS	70
HLA-A*11:01	1	543	551	9	EQKKAIVDL	70
HLA-A*11:01	1	574	582	9	CFDSVEISG	70
HLA-A*11:01	1	801	809	9	VENTQLQNE	70
HLA-A*11:01	1	813	821	9	LYYLQNGRD	70
HLA-A*11:01	1	903	911	9	AERGGLSEL	70
HLA-A*11:01	1	1056	1064	9	EIRKRPLIE	70
HLA-A*11:01	1	31	38	8	KFKVLGNT	70.5
HLA-A*11:01	1	690	697	8	NRNFMQLI	70.5
HLA-A*11:01	1	1118	1125	8	KLIARKKD	70.5
HLA-A*11:01	1	1183	1190	8	EAKGYKEV	70.5
HLA-A*11:01	1	1284	1291	8	DANLDKVL	70.5
HLA-A*11:01	1	52	60	9	LFDSGETAE	70.5
HLA-A*11:01	1	101	109	9	LEESFLVEE	70.5
HLA-A*11:01	1	233	241	9	KKNGLFGNL	70.5
HLA-A*11:01	1	288	296	9	DLFLAAKNL	70.5
HLA-A*11:01	1	298	306	9	DAILLSDIL	70.5
HLA-A*11:01	1	324	332	9	RYDEHHQDL	70.5
HLA-A*11:01	1	373	381	9	YKFIKPILE	70.5
HLA-A*11:01	1	377	385	9	KPILEKMDG	70.5
HLA-A*11:01	1	848	856	9	KDDSIDNKV	70.5
HLA-A*11:01	1	999	1007	9	KKYPKLESE	70.5
HLA-A*11:01	1	1022	1030	9	IAKSEQEIG	70.5
HLA-A*11:01	1	1216	1224	9	SAGELQKGN	70.5
HLA-A*11:01	1	8	15	8	GLDIGTNS	71
HLA-A*11:01	1	303	310	8	SDILRVNT	71
HLA-A*11:01	1	458	465	8	GNSRFAWM	71
HLA-A*11:01	1	491	498	8	FIERMTNF	71
HLA-A*11:01	1	546	553	8	KAIVDLLF	71
HLA-A*11:01	1	562	569	8	KQLKEDYF	71
HLA-A*11:01	1	567	574	8	DYFKKIEC	71
HLA-A*11:01	1	574	581	8	CFDSVEIS	71
HLA-A*11:01	1	867	874	8	SDNVPSEE	71
HLA-A*11:01	1	896	903	8	KFDNLTKA	71
HLA-A*11:01	1	929	936	8	KHVAQILD	71
HLA-A*11:01	1	948	955	8	KLIREVKV	71
HLA-A*11:01	1	951	958	8	REVKVITL	71
HLA-A*11:01	1	980	987	8	NYHHAHDA	71
HLA-A*11:01	1	981	988	8	YHHAHDAY	71
HLA-A*11:01	1	1335	1342	8	RYTSTKEV	71
HLA-A*11:01	1	331	339	9	DLTLLKALV	71
HLA-A*11:01	1	924	932	9	TRQITKHVA	71
HLA-A*11:01	1	1073	1081	9	VWDKGRDFA	71
HLA-A*11:01	1	79	86	8	ICYLQEIF	71.5
HLA-A*11:01	1	118	125	8	IFGNIVDE	71.5
HLA-A*11:01	1	183	190	8	KLFIQLVQ	71.5
HLA-A*11:01	1	263	270	8	KLQLSKDT	71.5
HLA-A*11:01	1	271	278	8	YDDDLDNL	71.5
HLA-A*11:01	1	380	387	8	LEKMDGTE	71.5
HLA-A*11:01	1	578	585	8	VEISGVED	71.5
HLA-A*11:01	1	604	611	8	KDFLDNEE	71.5
HLA-A*11:01	1	615	622	8	ILEDIVLT	71.5
HLA-A*11:01	1	979	986	8	NNYHHAHD	71.5
HLA-A*11:01	1	984	991	8	AHDAYLNA	71.5
HLA-A*11:01	1	1020	1027	8	KMIAKSEQ	71.5
HLA-A*11:01	1	1087	1094	8	LSMPQVNI	71.5
HLA-A*11:01	1	1197	1204	8	KLPKYSLF	71.5
HLA-A*11:01	1	1285	1292	8	ANLDKVLS	71.5
HLA-A*11:01	1	11	19	9	IGTNSVGWA	71.5
HLA-A*11:01	1	143	151	9	VDSTDKADL	71.5
HLA-A*11:01	1	173	181	9	DLNPDNSDV	71.5
HLA-A*11:01	1	1062	1070	9	LIETNGETG	71.5
HLA-A*11:01	1	1124	1132	9	KDWDPKKYG	71.5
HLA-A*11:01	1	1188	1196	9	KEVKKDLII	71.5
HLA-A*11:01	1	1296	1304	9	KHRDKPIRE	71.5
HLA-A*11:01	1	61	68	8	ATRLKRTA	72
HLA-A*11:01	1	164	171	8	FRGHFLIE	72
HLA-A*11:01	1	306	313	8	LRVNTEIT	72
HLA-A*11:01	1	350	357	8	IFFDQSKN	72
HLA-A*11:01	1	505	512	8	EKVLPKHS	72
HLA-A*11:01	1	908	915	8	LSELDKAG	72
HLA-A*11:01	1	976	983	8	REINNYHH	72
HLA-A*11:01	1	31	39	9	KFKVLGNTD	72
HLA-A*11:01	1	151	159	9	LRLIYLALA	72
HLA-A*11:01	1	358	366	9	GYAGYIDGG	72
HLA-A*11:01	1	707	715	9	DIQKAQVSG	72
HLA-A*11:01	1	778	786	9	RERMKRIEE	72
HLA-A*11:01	1	920	928	9	QLVETRQIT	72
HLA-A*11:01	1	941	949	9	TKYDENDKL	72
HLA-A*11:01	1	1065	1073	9	TNGETGEIV	72
HLA-A*11:01	1	1111	1119	9	LPKRNSDKL	72
HLA-A*11:01	1	1240	1248	9	SHYEKLKGS	72
HLA-A*11:01	1	35	42	8	LGNTDRHS	72.5
HLA-A*11:01	1	70	77	8	RRYTRRKN	72.5
HLA-A*11:01	1	151	158	8	LRLIYLAL	72.5
HLA-A*11:01	1	172	179	8	GDLNPDNS	72.5
HLA-A*11:01	1	270	277	8	TYDDDLDN	72.5
HLA-A*11:01	1	289	296	8	LFLAAKNL	72.5
HLA-A*11:01	1	314	321	8	KAPLSASM	72.5
HLA-A*11:01	1	331	338	8	DLTLLKAL	72.5
HLA-A*11:01	1	711	718	8	AQVSGQGD	72.5
HLA-A*11:01	1	720	727	8	LHEHIANL	72.5
HLA-A*11:01	1	1059	1066	8	KRPLIETN	72.5
HLA-A*11:01	1	1207	1214	8	ENGRKRML	72.5
HLA-A*11:01	1	1209	1216	8	GRKRMLAS	72.5
HLA-A*11:01	1	195	203	9	LFEENPINA	72.5
HLA-A*11:01	1	250	258	9	PNFKSNFDL	72.5
HLA-A*11:01	1	761	769	9	IEMARENQT	72.5
HLA-A*11:01	1	811	819	9	LYLYYLQNG	72.5
HLA-A*11:01	1	1083	1091	9	VRKVLSMPQ	72.5
HLA-A*11:01	1	1254	1262	9	QKQLFVEQH	72.5
HLA-A*11:01	1	88	95	8	NEMAKVDD	73
HLA-A*11:01	1	107	114	8	VEEDKKHE	73
HLA-A*11:01	1	218	225	8	KSRRLENL	73
HLA-A*11:01	1	534	541	8	MRKPAFLS	73
HLA-A*11:01	1	549	556	8	VDLLFKTN	73
HLA-A*11:01	1	626	633	8	FEDREMIE	73
HLA-A*11:01	1	702	709	8	LTFKEDIQ	73
HLA-A*11:01	1	1071	1078	8	EIVWDKGR	73
HLA-A*11:01	1	1324	1331	8	FKYFDTTI	73
HLA-A*11:01	1	119	127	9	FGNIVDEVA	73
HLA-A*11:01	1	135	143	9	IYHLRKKLV	73
HLA-A*11:01	1	231	239	9	GEKKNGLFG	73
HLA-A*11:01	1	252	260	9	FKSNFDLAE	73
HLA-A*11:01	1	330	338	9	QDLTLLKAL	73
HLA-A*11:01	1	452	460	9	VGPLARGNS	73
HLA-A*11:01	1	541	549	9	SGEQKKAIV	73
HLA-A*11:01	1	555	563	9	TNRKVTVKQ	73
HLA-A*11:01	1	570	578	9	KKIECFDSV	73
HLA-A*11:01	1	721	729	9	HEHIANLAG	73
HLA-A*11:01	1	879	887	9	MKNYWRQLL	73
HLA-A*11:01	1	917	925	9	IKRQLVETR	73
HLA-A*11:01	1	923	931	9	ETRQITKHV	73
HLA-A*11:01	1	979	987	9	NNYHHAHDA	73
HLA-A*11:01	1	1190	1198	9	VKKDLIIKL	73
HLA-A*11:01	1	1287	1295	9	LDKVLSAYN	73
HLA-A*11:01	1	52	59	8	LFDSGETA	73.5
HLA-A*11:01	1	82	89	8	LQEIFSNE	73.5
HLA-A*11:01	1	478	485	8	FEEVVDKG	73.5
HLA-A*11:01	1	734	741	8	KKGILQTV	73.5
HLA-A*11:01	1	792	799	8	GSQILKEH	73.5
HLA-A*11:01	1	916	923	8	FIKRQLVE	73.5
HLA-A*11:01	1	1038	1045	8	FYSNIMNF	73.5
HLA-A*11:01	1	1131	1138	8	YGGFDSPT	73.5
HLA-A*11:01	1	1182	1189	8	LEAKGYKE	73.5
HLA-A*11:01	1	1196	1203	8	IKLPKYSL	73.5
HLA-A*11:01	1	130	138	9	EKYPTIYHL	73.5
HLA-A*11:01	1	568	576	9	YFKKIECFD	73.5
HLA-A*11:01	1	826	834	9	QELDINRLS	73.5
HLA-A*11:01	1	842	850	9	VPQSFLKDD	73.5
HLA-A*11:01	1	1283	1291	9	ADANLDKVL	73.5
HLA-A*11:01	1	97	104	8	FFHRLEES	74
HLA-A*11:01	1	110	117	8	DKKHERHP	74
HLA-A*11:01	1	694	701	8	MQLIHDDS	74
HLA-A*11:01	1	701	708	8	SLTFKEDI	74
HLA-A*11:01	1	887	894	8	LNAKLITQ	74
HLA-A*11:01	1	1062	1069	8	LIETNGET	74
HLA-A*11:01	1	1140	1147	8	AYSVLVVA	74
HLA-A*11:01	1	1283	1290	8	ADANLDKV	74
HLA-A*11:01	1	1346	1353	8	TLIHQSIT	74
HLA-A*11:01	1	220	228	9	RRLENLIAQ	74
HLA-A*11:01	1	389	397	9	LLVKLNRED	74
HLA-A*11:01	1	467	475	9	RKSEETITP	74
HLA-A*11:01	1	716	724	9	QGDSLHEHI	74
HLA-A*11:01	1	942	950	9	KYDENDKLI	74
HLA-A*11:01	1	1261	1269	9	QHKHYLDEI	74
HLA-A*11:01	1	115	122	8	RHPIFGNI	74.5
HLA-A*11:01	1	119	126	8	FGNIVDEV	74.5
HLA-A*11:01	1	139	146	8	RKKLVDST	74.5
HLA-A*11:01	1	240	247	8	NLIALSLG	74.5
HLA-A*11:01	1	429	436	8	FYPFLKDN	74.5
HLA-A*11:01	1	696	703	8	LIHDDSLT	74.5
HLA-A*11:01	1	1001	1008	8	YPKLESEF	74.5
HLA-A*11:01	1	208	216	9	AKAILSARL	74.5
HLA-A*11:01	1	535	543	9	RKPAFLSGE	74.5
HLA-A*11:01	1	576	584	9	DSVEISGVE	74.5
HLA-A*11:01	1	595	603	9	HDLLKIIKD	74.5
HLA-A*11:01	1	626	634	9	FEDREMIEE	74.5
HLA-A*11:01	1	633	641	9	EERLKTYAH	74.5
HLA-A*11:01	1	703	711	9	TFKEDIQKA	74.5
HLA-A*11:01	1	1123	1131	9	KKDWDPKKY	74.5
HLA-A*11:01	1	123	130	8	VDEVAYHE	75
HLA-A*11:01	1	320	327	8	SMIKRYDE	75
HLA-A*11:01	1	545	552	8	KKAIVDLL	75
HLA-A*11:01	1	649	656	8	KQLKRRRY	75
HLA-A*11:01	1	675	682	8	SGKTILDF	75
HLA-A*11:01	1	932	939	8	AQILDSRM	75
HLA-A*11:01	1	1048	1055	8	TEITLANG	75
HLA-A*11:01	1	1341	1348	8	EVLDATLI	75
HLA-A*11:01	1	9	17	9	LDIGTNSVG	75
HLA-A*11:01	1	343	351	9	LPEKYKEIF	75
HLA-A*11:01	1	561	569	9	VKQLKEDYF	75
HLA-A*11:01	1	616	624	9	LEDIVLTLT	75
HLA-A*11:01	1	645	653	9	DKVMKQLKR	75
HLA-A*11:01	1	817	825	9	QNGRDMYVD	75
HLA-A*11:01	1	1129	1137	9	KKYGGFDSP	75
HLA-A*11:01	1	45	52	8	KNLIGALL	75.5
HLA-A*11:01	1	101	108	8	LEESFLVE	75.5
HLA-A*11:01	1	206	213	8	VDAKAILS	75.5
HLA-A*11:01	1	301	308	8	LLSDILRV	75.5
HLA-A*11:01	1	347	354	8	YKEIFFDQ	75.5
HLA-A*11:01	1	374	381	8	KFIKPILE	75.5
HLA-A*11:01	1	377	384	8	KPILEKMD	75.5
HLA-A*11:01	1	439	446	8	KIEKILTF	75.5
HLA-A*11:01	1	640	647	8	AHLFDDKV	75.5
HLA-A*11:01	1	1055	1062	8	GEIRKRPL	75.5
HLA-A*11:01	1	1313	1320	8	FTLTNLGA	75.5
HLA-A*11:01	1	64	72	9	LKRTARRRY	75.5
HLA-A*11:01	1	105	113	9	FLVEEDKKH	75.5
HLA-A*11:01	1	199	207	9	NPINASGVD	75.5
HLA-A*11:01	1	370	378	9	EEFYKFIKP	75.5
HLA-A*11:01	1	418	426	9	ELHAILRRQ	75.5
HLA-A*11:01	1	464	472	9	WMTRKSEET	75.5
HLA-A*11:01	1	566	574	9	EDYFKKIEC	75.5
HLA-A*11:01	1	567	575	9	DYFKKIECF	75.5
[truncated: 722 more rows]

## Sheet: A2402
allele	seq_num	start	end	length	peptide	percentile_rank
HLA-A*24:02	1	154	162	9	IYLALAHMI	0.12
HLA-A*24:02	1	1038	1046	9	FYSNIMNFF	0.17
HLA-A*24:02	1	127	135	9	AYHEKYPTI	0.18
HLA-A*24:02	1	1000	1008	9	KYPKLESEF	0.2
HLA-A*24:02	1	71	79	9	RYTRRKNRI	0.23
HLA-A*24:02	1	567	575	9	DYFKKIECF	0.34
HLA-A*24:02	1	131	139	9	KYPTIYHLR	0.36
HLA-A*24:02	1	1037	1045	9	FFYSNIMNF	0.44
HLA-A*24:02	1	1035	1043	9	KYFFYSNIM	0.53
HLA-A*24:02	1	516	524	9	EYFTVYNEL	0.75
HLA-A*24:02	1	1231	1239	9	KYVNFLYLA	0.82
HLA-A*24:02	1	1335	1343	9	RYTSTKEVL	0.82
HLA-A*24:02	1	593	601	9	TYHDLLKII	0.84
HLA-A*24:02	1	510	518	9	KHSLLYEYF	0.88
HLA-A*24:02	1	490	498	9	SFIERMTNF	1.04
HLA-A*24:02	1	1196	1204	9	IKLPKYSLF	1.04
HLA-A*24:02	1	635	643	9	RLKTYAHLF	1.16
HLA-A*24:02	1	424	432	9	RRQEDFYPF	1.2
HLA-A*24:02	1	324	332	9	RYDEHHQDL	1.4
HLA-A*24:02	1	162	170	9	IKFRGHFLI	1.55
HLA-A*24:02	1	372	380	9	FYKFIKPIL	1.6
HLA-A*24:02	1	814	822	9	YYLQNGRDM	1.6
HLA-A*24:02	1	1227	1235	9	ALPSKYVNF	1.6
HLA-A*24:02	1	822	830	9	MYVDQELDI	1.7
HLA-A*24:02	1	24	32	9	EYKVPSKKF	1.9
HLA-A*24:02	1	367	375	9	ASQEEFYKF	1.9
HLA-A*24:02	1	188	196	9	LVQTYNQLF	1.95
HLA-A*24:02	1	346	354	9	KYKEIFFDQ	2.05
HLA-A*24:02	1	45	53	9	KNLIGALLF	2.25
HLA-A*24:02	1	97	105	9	FFHRLEESF	2.3
HLA-A*24:02	1	80	88	9	CYLQEIFSN	2.35
HLA-A*24:02	1	942	950	9	KYDENDKLI	2.4
HLA-A*24:02	1	135	143	9	IYHLRKKLV	2.5
HLA-A*24:02	1	1173	1181	9	SFEKNPIDF	2.8
HLA-A*24:02	1	450	458	9	YYVGPLARG	2.9
HLA-A*24:02	1	244	252	9	LSLGLTPNF	3.15
HLA-A*24:02	1	884	892	9	RQLLNAKLI	3.2
HLA-A*24:02	1	545	553	9	KKAIVDLLF	3.4
HLA-A*24:02	1	655	663	9	RYTGWGRLS	3.45
HLA-A*24:02	1	1237	1245	9	YLASHYEKL	3.45
HLA-A*24:02	1	285	293	9	QYADLFLAA	3.65
HLA-A*24:02	1	40	48	9	RHSIKKNLI	3.7
HLA-A*24:02	1	414	422	9	IHLGELHAI	3.7
HLA-A*24:02	1	811	819	9	LYLYYLQNG	3.7
HLA-A*24:02	1	696	704	9	LIHDDSLTF	3.8
HLA-A*24:02	1	1035	1042	8	KYFFYSNI	3.91
HLA-A*24:02	1	248	256	9	LTPNFKSNF	3.95
HLA-A*24:02	1	1316	1324	9	TNLGAPAAF	3.95
HLA-A*24:02	1	1236	1244	9	LYLASHYEK	4.35
HLA-A*24:02	1	1323	1331	9	AFKYFDTTI	4.5
HLA-A*24:02	1	1038	1045	8	FYSNIMNF	4.74
HLA-A*24:02	1	4	11	8	KYSIGLDI	4.8
HLA-A*24:02	1	371	379	9	EFYKFIKPI	4.8
HLA-A*24:02	1	440	448	9	IEKILTFRI	4.85
HLA-A*24:02	1	593	600	8	TYHDLLKI	4.9
HLA-A*24:02	1	568	575	8	YFKKIECF	5
HLA-A*24:02	1	454	462	9	PLARGNSRF	5.15
HLA-A*24:02	1	838	846	9	VDHIVPQSF	5.15
HLA-A*24:02	1	163	170	8	KFRGHFLI	5.2
HLA-A*24:02	1	1166	1174	9	ITIMERSSF	5.25
HLA-A*24:02	1	425	432	8	RQEDFYPF	5.3
HLA-A*24:02	1	160	168	9	HMIKFRGHF	5.35
HLA-A*24:02	1	512	520	9	SLLYEYFTV	5.35
HLA-A*24:02	1	78	86	9	RICYLQEIF	5.4
HLA-A*24:02	1	881	889	9	NYWRQLLNA	5.55
HLA-A*24:02	1	13	21	9	TNSVGWAVI	5.55
HLA-A*24:02	1	184	192	9	LFIQLVQTY	5.65
HLA-A*24:02	1	425	433	9	RQEDFYPFL	5.7
HLA-A*24:02	1	1042	1050	9	IMNFFKTEI	6.05
HLA-A*24:02	1	964	972	9	SDFRKDFQF	6.05
HLA-A*24:02	1	1009	1017	9	VYGDYKVYD	6.05
HLA-A*24:02	1	919	927	9	RQLVETRQI	6.2
HLA-A*24:02	1	484	492	9	KGASAQSFI	6.2
HLA-A*24:02	1	674	682	9	QSGKTILDF	6.3
HLA-A*24:02	1	1036	1043	8	YFFYSNIM	6.35
HLA-A*24:02	1	191	199	9	TYNQLFEEN	6.4
HLA-A*24:02	1	1030	1038	9	GKATAKYFF	6.45
HLA-A*24:02	1	1126	1134	9	WDPKKYGGF	6.45
HLA-A*24:02	1	780	788	9	RMKRIEEGI	6.5
HLA-A*24:02	1	368	375	8	SQEEFYKF	6.55
HLA-A*24:02	1	234	242	9	KNGLFGNLI	6.75
HLA-A*24:02	1	438	446	9	EKIEKILTF	6.85
HLA-A*24:02	1	4	12	9	KYSIGLDIG	6.95
HLA-A*24:02	1	878	886	9	KMKNYWRQL	6.95
HLA-A*24:02	1	111	119	9	KKHERHPIF	7.05
HLA-A*24:02	1	1319	1327	9	GAPAAFKYF	7.2
HLA-A*24:02	1	270	278	9	TYDDDLDNL	7.25
HLA-A*24:02	1	638	646	9	TYAHLFDDK	7.25
HLA-A*24:02	1	658	666	9	GWGRLSRKL	7.25
HLA-A*24:02	1	618	626	9	DIVLTLTLF	7.3
HLA-A*24:02	1	89	97	9	EMAKVDDSF	7.45
HLA-A*24:02	1	1200	1208	9	KYSLFELEN	7.45
HLA-A*24:02	1	421	429	9	AILRRQEDF	7.5
HLA-A*24:02	1	1305	1313	9	QAENIIHLF	7.55
HLA-A*24:02	1	1310	1318	9	IHLFTLTNL	7.85
HLA-A*24:02	1	85	93	9	IFSNEMAKV	7.95
HLA-A*24:02	1	1197	1204	8	KLPKYSLF	8.05
HLA-A*24:02	1	314	322	9	KAPLSASMI	8.1
HLA-A*24:02	1	397	405	9	DLLRKQRTF	8.1
HLA-A*24:02	1	245	252	8	SLGLTPNF	8.1
HLA-A*24:02	1	1171	1179	9	RSSFEKNPI	8.2
HLA-A*24:02	1	156	164	9	LALAHMIKF	8.45
HLA-A*24:02	1	753	761	9	RHKPENIVI	8.45
HLA-A*24:02	1	1039	1046	8	YSNIMNFF	8.45
HLA-A*24:02	1	506	514	9	KVLPKHSLL	8.5
HLA-A*24:02	1	128	135	8	YHEKYPTI	8.65
HLA-A*24:02	1	1231	1238	8	KYVNFLYL	8.95
HLA-A*24:02	1	115	123	9	RHPIFGNIV	9.05
HLA-A*24:02	1	1034	1042	9	AKYFFYSNI	9.1
HLA-A*24:02	1	429	437	9	FYPFLKDNR	9.15
HLA-A*24:02	1	189	196	8	VQTYNQLF	9.25
HLA-A*24:02	1	813	821	9	LYYLQNGRD	9.5
HLA-A*24:02	1	654	662	9	RRYTGWGRL	9.65
HLA-A*24:02	1	507	515	9	VLPKHSLLY	9.7
HLA-A*24:02	1	282	290	9	IGDQYADLF	9.75
HLA-A*24:02	1	368	376	9	SQEEFYKFI	9.8
HLA-A*24:02	1	692	700	9	NFMQLIHDD	9.85
HLA-A*24:02	1	1212	1220	9	RMLASAGEL	9.9
HLA-A*24:02	1	1009	1016	8	VYGDYKVY	9.9
HLA-A*24:02	1	987	995	9	AYLNAVVGT	9.95
HLA-A*24:02	1	514	522	9	LYEYFTVYN	10.15
HLA-A*24:02	1	470	478	9	EETITPWNF	10.2
HLA-A*24:02	1	948	956	9	KLIREVKVI	10.2
HLA-A*24:02	1	1200	1207	8	KYSLFELE	10.3
HLA-A*24:02	1	958	966	9	LKSKLVSDF	10.4
HLA-A*24:02	1	445	453	9	TFRIPYYVG	10.45
HLA-A*24:02	1	447	455	9	RIPYYVGPL	10.45
HLA-A*24:02	1	473	481	9	ITPWNFEEV	10.45
HLA-A*24:02	1	1015	1023	9	VYDVRKMIA	10.5
HLA-A*24:02	1	218	226	9	KSRRLENLI	10.55
HLA-A*24:02	1	1130	1137	8	KYGGFDSP	10.55
HLA-A*24:02	1	875	883	9	VVKKMKNYW	10.6
HLA-A*24:02	1	877	885	9	KKMKNYWRQ	10.6
HLA-A*24:02	1	1130	1138	9	KYGGFDSPT	10.7
HLA-A*24:02	1	118	126	9	IFGNIVDEV	10.75
HLA-A*24:02	1	528	536	9	KYVTEGMRK	10.75
HLA-A*24:02	1	615	623	9	ILEDIVLTL	10.75
HLA-A*24:02	1	449	457	9	PYYVGPLAR	10.85
HLA-A*24:02	1	892	900	9	ITQRKFDNL	10.9
HLA-A*24:02	1	1355	1363	9	LYETRIDLS	11.1
HLA-A*24:02	1	100	107	8	RLEESFLV	11.15
HLA-A*24:02	1	132	139	8	YPTIYHLR	11.2
HLA-A*24:02	1	285	292	8	QYADLFLA	11.2
HLA-A*24:02	1	1044	1052	9	NFFKTEITL	11.25
HLA-A*24:02	1	1265	1273	9	YLDEIIEQI	11.3
HLA-A*24:02	1	155	162	8	YLALAHMI	11.4
HLA-A*24:02	1	1086	1094	9	VLSMPQVNI	11.45
HLA-A*24:02	1	1325	1333	9	KYFDTTIDR	11.5
HLA-A*24:02	1	520	528	9	VYNELTKVK	11.7
HLA-A*24:02	1	1158	1166	9	KSVKELLGI	11.8
HLA-A*24:02	1	589	597	9	ASLGTYHDL	11.85
HLA-A*24:02	1	1307	1315	9	ENIIHLFTL	11.95
HLA-A*24:02	1	135	142	8	IYHLRKKL	11.95
HLA-A*24:02	1	1232	1239	8	YVNFLYLA	11.95
HLA-A*24:02	1	461	469	9	RFAWMTRKS	12
HLA-A*24:02	1	25	32	8	YKVPSKKF	12
HLA-A*24:02	1	46	53	8	NLIGALLF	12
HLA-A*24:02	1	1015	1022	8	VYDVRKMI	12
HLA-A*24:02	1	66	74	9	RTARRRYTR	12.15
HLA-A*24:02	1	1186	1194	9	GYKEVKKDL	12.25
HLA-A*24:02	1	491	498	8	FIERMTNF	12.3
HLA-A*24:02	1	927	935	9	ITKHVAQIL	12.45
HLA-A*24:02	1	1317	1324	8	NLGAPAAF	12.45
HLA-A*24:02	1	3	11	9	KKYSIGLDI	12.5
HLA-A*24:02	1	586	594	9	RFNASLGTY	12.5
HLA-A*24:02	1	112	119	8	KHERHPIF	12.5
HLA-A*24:02	1	115	122	8	RHPIFGNI	12.5
HLA-A*24:02	1	687	695	9	GFANRNFMQ	12.65
HLA-A*24:02	1	1140	1148	9	AYSVLVVAK	12.65
HLA-A*24:02	1	31	39	9	KFKVLGNTD	12.7
HLA-A*24:02	1	237	244	8	LFGNLIAL	12.7
HLA-A*24:02	1	346	353	8	KYKEIFFD	12.85
HLA-A*24:02	1	980	988	9	NYHHAHDAY	13
HLA-A*24:02	1	1021	1029	9	MIAKSEQEI	13
HLA-A*24:02	1	1029	1037	9	IGKATAKYF	13
HLA-A*24:02	1	1352	1360	9	ITGLYETRI	13
HLA-A*24:02	1	546	553	8	KAIVDLLF	13
HLA-A*24:02	1	594	601	8	YHDLLKII	13
HLA-A*24:02	1	444	452	9	LTFRIPYYV	13.15
HLA-A*24:02	1	1001	1008	8	YPKLESEF	13.15
HLA-A*24:02	1	981	989	9	YHHAHDAYL	13.35
HLA-A*24:02	1	237	245	9	LFGNLIALS	13.5
HLA-A*24:02	1	406	414	9	DNGSIPHQI	13.5
HLA-A*24:02	1	965	972	8	DFRKDFQF	13.5
HLA-A*24:02	1	439	446	8	KIEKILTF	13.65
HLA-A*24:02	1	532	540	9	EGMRKPAFL	14
HLA-A*24:02	1	1079	1087	9	DFATVRKVL	14
HLA-A*24:02	1	1348	1356	9	IHQSITGLY	14
HLA-A*24:02	1	373	380	8	YKFIKPIL	14
HLA-A*24:02	1	996	1004	9	ALIKKYPKL	14.05
HLA-A*24:02	1	636	643	8	LKTYAHLF	14.2
HLA-A*24:02	1	688	696	9	FANRNFMQL	14.25
HLA-A*24:02	1	580	587	8	ISGVEDRF	14.25
HLA-A*24:02	1	372	379	8	FYKFIKPI	14.45
HLA-A*24:02	1	457	464	8	RGNSRFAW	14.45
HLA-A*24:02	1	457	465	9	RGNSRFAWM	14.5
HLA-A*24:02	1	1268	1276	9	EIIEQISEF	14.5
HLA-A*24:02	1	655	662	8	RYTGWGRL	14.65
HLA-A*24:02	1	26	34	9	KVPSKKFKV	15
HLA-A*24:02	1	342	350	9	QLPEKYKEI	15
HLA-A*24:02	1	568	576	9	YFKKIECFD	15
HLA-A*24:02	1	841	849	9	IVPQSFLKD	15.05
HLA-A*24:02	1	450	457	8	YYVGPLAR	15.4
HLA-A*24:02	1	221	229	9	RLENLIAQL	15.5
HLA-A*24:02	1	289	297	9	LFLAAKNLS	15.5
HLA-A*24:02	1	300	308	9	ILLSDILRV	15.5
HLA-A*24:02	1	531	539	9	TEGMRKPAF	15.5
HLA-A*24:02	1	590	598	9	SLGTYHDLL	15.5
HLA-A*24:02	1	685	693	9	SDGFANRNF	15.5
HLA-A*24:02	1	990	998	9	NAVVGTALI	15.5
HLA-A*24:02	1	1230	1238	9	SKYVNFLYL	15.5
HLA-A*24:02	1	520	527	8	VYNELTKV	15.5
HLA-A*24:02	1	131	138	8	KYPTIYHL	15.69
HLA-A*24:02	1	161	169	9	MIKFRGHFL	15.75
HLA-A*24:02	1	820	828	9	RDMYVDQEL	16
HLA-A*24:02	1	926	934	9	QITKHVAQI	16
HLA-A*24:02	1	1031	1039	9	KATAKYFFY	16
HLA-A*24:02	1	1087	1095	9	LSMPQVNIV	16
HLA-A*24:02	1	1156	1164	9	KLKSVKELL	16
HLA-A*24:02	1	71	78	8	RYTRRKNR	16
HLA-A*24:02	1	516	523	8	EYFTVYNE	16
HLA-A*24:02	1	943	950	8	YDENDKLI	16.05
HLA-A*24:02	1	590	597	8	SLGTYHDL	16.25
HLA-A*24:02	1	347	354	8	YKEIFFDQ	16.3
HLA-A*24:02	1	1325	1332	8	KYFDTTID	16.3
HLA-A*24:02	1	72	79	8	YTRRKNRI	16.45
HLA-A*24:02	1	324	331	8	RYDEHHQD	16.45
HLA-A*24:02	1	93	101	9	VDDSFFHRL	16.5
HLA-A*24:02	1	187	195	9	QLVQTYNQL	16.5
HLA-A*24:02	1	193	201	9	NQLFEENPI	16.5
HLA-A*24:02	1	251	259	9	NFKSNFDLA	16.5
HLA-A*24:02	1	358	366	9	GYAGYIDGG	16.5
HLA-A*24:02	1	671	679	9	RDKQSGKTI	16.5
HLA-A*24:02	1	356	363	8	KNGYAGYI	16.8
HLA-A*24:02	1	456	464	9	ARGNSRFAW	17
HLA-A*24:02	1	468	476	9	KSEETITPW	17
HLA-A*24:02	1	483	491	9	DKGASAQSF	17
HLA-A*24:02	1	1195	1203	9	IIKLPKYSL	17
HLA-A*24:02	1	1279	1287	9	RVILADANL	17
HLA-A*24:02	1	361	369	9	GYIDGGASQ	17.1
HLA-A*24:02	1	77	85	9	NRICYLQEI	17.5
HLA-A*24:02	1	136	144	9	YHLRKKLVD	17.5
HLA-A*24:02	1	163	171	9	KFRGHFLIE	17.5
HLA-A*24:02	1	517	525	9	YFTVYNELT	17.5
HLA-A*24:02	1	689	697	9	ANRNFMQLI	17.5
HLA-A*24:02	1	1072	1080	9	IVWDKGRDF	17.5
HLA-A*24:02	1	1293	1301	9	AYNKHRDKP	17.5
HLA-A*24:02	1	697	704	8	IHDDSLTF	17.65
HLA-A*24:02	1	297	305	9	SDAILLSDI	18
HLA-A*24:02	1	882	890	9	YWRQLLNAK	18
HLA-A*24:02	1	970	978	9	FQFYKVREI	18
HLA-A*24:02	1	1250	1258	9	EDNEQKQLF	18
HLA-A*24:02	1	1264	1272	9	HYLDEIIEQ	18
HLA-A*24:02	1	1355	1362	8	LYETRIDL	18
HLA-A*24:02	1	619	626	8	IVLTLTLF	18.15
HLA-A*24:02	1	99	107	9	HRLEESFLV	18.5
HLA-A*24:02	1	374	382	9	KFIKPILEK	18.5
HLA-A*24:02	1	624	632	9	TLFEDREMI	18.5
HLA-A*24:02	1	1138	1146	9	TVAYSVLVV	18.5
HLA-A*24:02	1	78	85	8	RICYLQEI	18.5
HLA-A*24:02	1	823	830	8	YVDQELDI	18.5
HLA-A*24:02	1	881	888	8	NYWRQLLN	18.5
HLA-A*24:02	1	382	390	9	KMDGTEELL	19
HLA-A*24:02	1	415	423	9	HLGELHAIL	19
HLA-A*24:02	1	634	642	9	ERLKTYAHL	19
HLA-A*24:02	1	879	887	9	MKNYWRQLL	19
HLA-A*24:02	1	1045	1053	9	FFKTEITLA	19
HLA-A*24:02	1	638	645	8	TYAHLFDD	19
HLA-A*24:02	1	1073	1080	8	VWDKGRDF	19
HLA-A*24:02	1	1306	1313	8	AENIIHLF	19
HLA-A*24:02	1	625	632	8	LFEDREMI	19.15
HLA-A*24:02	1	153	161	9	LIYLALAHM	19.5
HLA-A*24:02	1	304	312	9	DILRVNTEI	19.5
HLA-A*24:02	1	313	321	9	TKAPLSASM	19.5
HLA-A*24:02	1	651	659	9	LKRRRYTGW	19.5
HLA-A*24:02	1	662	670	9	LSRKLINGI	19.5
HLA-A*24:02	1	725	733	9	ANLAGSPAI	19.5
HLA-A*24:02	1	1275	1283	9	EFSKRVILA	19.5
HLA-A*24:02	1	79	86	8	ICYLQEIF	19.5
HLA-A*24:02	1	675	682	8	SGKTILDF	19.5
HLA-A*24:02	1	876	883	8	VKKMKNYW	19.5
HLA-A*24:02	1	1000	1007	8	KYPKLESE	19.5
HLA-A*24:02	1	656	663	8	YTGWGRLS	19.7
HLA-A*24:02	1	75	83	9	RKNRICYLQ	20
HLA-A*24:02	1	90	98	9	MAKVDDSFF	20
HLA-A*24:02	1	242	250	9	IALSLGLTP	20
HLA-A*24:02	1	617	625	9	EDIVLTLTL	20
HLA-A*24:02	1	680	688	9	LDFLKSDGF	20
HLA-A*24:02	1	1032	1040	9	ATAKYFFYS	20
HLA-A*24:02	1	1340	1348	9	KEVLDATLI	20
HLA-A*24:02	1	240	248	9	NLIALSLGL	20.5
HLA-A*24:02	1	465	473	9	MTRKSEETI	20.5
HLA-A*24:02	1	561	569	9	VKQLKEDYF	20.5
HLA-A*24:02	1	579	587	9	EISGVEDRF	20.5
HLA-A*24:02	1	592	600	9	GTYHDLLKI	20.5
HLA-A*24:02	1	719	727	9	SLHEHIANL	20.5
HLA-A*24:02	1	806	814	9	LQNEKLYLY	20.5
HLA-A*24:02	1	1118	1126	9	KLIARKKDW	20.5
HLA-A*24:02	1	1302	1310	9	IREQAENII	20.5
HLA-A*24:02	1	415	422	8	HLGELHAI	20.5
HLA-A*24:02	1	1275	1282	8	EFSKRVIL	20.5
HLA-A*24:02	1	1335	1342	8	RYTSTKEV	20.5
HLA-A*24:02	1	403	410	8	RTFDNGSI	20.65
HLA-A*24:02	1	44	52	9	KKNLIGALL	21
HLA-A*24:02	1	74	82	9	RRKNRICYL	21
HLA-A*24:02	1	463	471	9	AWMTRKSEE	21
HLA-A*24:02	1	637	645	9	KTYAHLFDD	21
HLA-A*24:02	1	1141	1149	9	YSVLVVAKV	21
HLA-A*24:02	1	325	332	8	YDEHHQDL	21
HLA-A*24:02	1	429	436	8	FYPFLKDN	21
HLA-A*24:02	1	451	458	8	YVGPLARG	21.2
HLA-A*24:02	1	652	659	8	KRRRYTGW	21.25
HLA-A*24:02	1	10	18	9	DIGTNSVGW	21.5
HLA-A*24:02	1	294	302	9	KNLSDAILL	21.5
HLA-A*24:02	1	822	829	8	MYVDQELD	21.55
HLA-A*24:02	1	1228	1235	8	LPSKYVNF	21.75
HLA-A*24:02	1	517	524	8	YFTVYNEL	21.8
HLA-A*24:02	1	17	25	9	GWAVITDEY	22
HLA-A*24:02	1	487	495	9	SAQSFIERM	22
HLA-A*24:02	1	494	502	9	RMTNFDKNL	22
HLA-A*24:02	1	962	970	9	LVSDFRKDF	22
HLA-A*24:02	1	1014	1022	9	KVYDVRKMI	22
HLA-A*24:02	1	162	169	8	IKFRGHFL	22
HLA-A*24:02	1	507	514	8	VLPKHSLL	22
HLA-A*24:02	1	146	154	9	TDKADLRLI	22.5
HLA-A*24:02	1	208	216	9	AKAILSARL	22.5
HLA-A*24:02	1	1097	1105	9	KTEVQTGGF	22.5
HLA-A*24:02	1	1228	1236	9	LPSKYVNFL	22.5
HLA-A*24:02	1	1304	1312	9	EQAENIIHL	22.5
HLA-A*24:02	1	942	949	8	KYDENDKL	22.5
HLA-A*24:02	1	359	366	8	YAGYIDGG	22.8
HLA-A*24:02	1	150	158	9	DLRLIYLAL	23
HLA-A*24:02	1	364	372	9	DGGASQEEF	23
HLA-A*24:02	1	572	580	9	IECFDSVEI	23
HLA-A*24:02	1	965	973	9	DFRKDFQFY	23
HLA-A*24:02	1	1104	1112	9	GFSKESILP	23
HLA-A*24:02	1	1135	1143	9	DSPTVAYSV	23
HLA-A*24:02	1	1241	1249	9	HYEKLKGSP	23
HLA-A*24:02	1	422	429	8	ILRRQEDF	23
HLA-A*24:02	1	155	163	9	YLALAHMIK	23.5
HLA-A*24:02	1	186	194	9	IQLVQTYNQ	23.5
HLA-A*24:02	1	284	292	9	DQYADLFLA	23.5
HLA-A*24:02	1	954	962	9	KVITLKSKL	23.5
HLA-A*24:02	1	972	980	9	FYKVREINN	23.5
HLA-A*24:02	1	1039	1047	9	YSNIMNFFK	23.5
HLA-A*24:02	1	1131	1139	9	YGGFDSPTV	23.5
HLA-A*24:02	1	1168	1176	9	IMERSSFEK	23.5
HLA-A*24:02	1	1188	1196	9	KEVKKDLII	23.5
HLA-A*24:02	1	1234	1242	9	NFLYLASHY	23.5
HLA-A*24:02	1	1261	1269	9	QHKHYLDEI	23.5
HLA-A*24:02	1	1344	1352	9	DATLIHQSI	23.5
HLA-A*24:02	1	191	198	8	TYNQLFEE	23.5
HLA-A*24:02	1	811	818	8	LYLYYLQN	23.5
HLA-A*24:02	1	734	741	8	KKGILQTV	23.9
HLA-A*24:02	1	114	122	9	ERHPIFGNI	24
HLA-A*24:02	1	149	157	9	ADLRLIYLA	24
HLA-A*24:02	1	181	189	9	VDKLFIQLV	24
HLA-A*24:02	1	835	843	9	DYDVDHIVP	24
HLA-A*24:02	1	889	897	9	AKLITQRKF	24
HLA-A*24:02	1	908	916	9	LSELDKAGF	24
HLA-A*24:02	1	1160	1168	9	VKELLGITI	24
HLA-A*24:02	1	1259	1267	9	VEQHKHYLD	24
HLA-A*24:02	1	1289	1297	9	KVLSAYNKH	24
HLA-A*24:02	1	1318	1326	9	LGAPAAFKY	24
HLA-A*24:02	1	514	521	8	LYEYFTVY	24
HLA-A*24:02	1	877	884	8	KKMKNYWR	24
HLA-A*24:02	1	1251	1258	8	DNEQKQLF	24.25
HLA-A*24:02	1	343	351	9	LPEKYKEIF	24.5
HLA-A*24:02	1	703	711	9	TFKEDIQKA	24.5
HLA-A*24:02	1	733	741	9	IKKGILQTV	24.5
HLA-A*24:02	1	810	818	9	KLYLYYLQN	24.5
HLA-A*24:02	1	1197	1205	9	KLPKYSLFE	24.5
HLA-A*24:02	1	449	456	8	PYYVGPLA	24.5
HLA-A*24:02	1	882	889	8	YWRQLLNA	24.5
HLA-A*24:02	1	883	891	9	WRQLLNAKL	25
HLA-A*24:02	1	1102	1110	9	TGGFSKESI	25
HLA-A*24:02	1	1220	1228	9	LQKGNELAL	25
HLA-A*24:02	1	251	258	8	NFKSNFDL	25
HLA-A*24:02	1	681	688	8	DFLKSDGF	25
HLA-A*24:02	1	959	966	8	KSKLVSDF	25
HLA-A*24:02	1	972	979	8	FYKVREIN	25
HLA-A*24:02	1	620	628	9	VLTLTLFED	25.5
HLA-A*24:02	1	798	806	9	EHPVENTQL	25.5
HLA-A*24:02	1	1036	1044	9	YFFYSNIMN	25.5
HLA-A*24:02	1	1309	1317	9	IIHLFTLTN	25.5
HLA-A*24:02	1	80	87	8	CYLQEIFS	25.5
HLA-A*24:02	1	286	293	8	YADLFLAA	25.5
HLA-A*24:02	1	690	697	8	NRNFMQLI	25.5
HLA-A*24:02	1	814	821	8	YYLQNGRD	25.5
HLA-A*24:02	1	835	842	8	DYDVDHIV	25.5
HLA-A*24:02	1	915	922	8	GFIKRQLV	25.5
HLA-A*24:02	1	230	238	9	PGEKKNGLF	26
HLA-A*24:02	1	327	335	9	EHHQDLTLL	26
HLA-A*24:02	1	335	343	9	LKALVRQQL	26
HLA-A*24:02	1	475	483	9	PWNFEEVVD	26
HLA-A*24:02	1	839	847	9	DHIVPQSFL	26
HLA-A*24:02	1	976	984	9	REINNYHHA	26
HLA-A*24:02	1	1055	1063	9	GEIRKRPLI	26
HLA-A*24:02	1	1081	1089	9	ATVRKVLSM	26
HLA-A*24:02	1	1273	1281	9	ISEFSKRVI	26
HLA-A*24:02	1	11	18	8	IGTNSVGW	26
HLA-A*24:02	1	164	171	8	FRGHFLIE	26
HLA-A*24:02	1	461	468	8	RFAWMTRK	26
HLA-A*24:02	1	567	574	8	DYFKKIEC	26
HLA-A*24:02	1	1127	1134	8	DPKKYGGF	26
HLA-A*24:02	1	1269	1276	8	IIEQISEF	26
HLA-A*24:02	1	586	593	8	RFNASLGT	26.25
HLA-A*24:02	1	130	138	9	EKYPTIYHL	26.5
HLA-A*24:02	1	673	681	9	KQSGKTILD	26.5
HLA-A*24:02	1	1213	1221	9	MLASAGELQ	26.5
HLA-A*24:02	1	369	376	8	QEEFYKFI	26.5
HLA-A*24:02	1	1187	1194	8	YKEVKKDL	26.5
HLA-A*24:02	1	177	185	9	DNSDVDKLF	27
HLA-A*24:02	1	274	282	9	DLDNLLAQI	27
HLA-A*24:02	1	700	708	9	DSLTFKEDI	27
HLA-A*24:02	1	737	745	9	ILQTVKVVD	27
HLA-A*24:02	1	751	759	9	MGRHKPENI	27
HLA-A*24:02	1	845	853	9	SFLKDDSID	27
HLA-A*24:02	1	1007	1015	9	EFVYGDYKV	27
HLA-A*24:02	1	249	256	8	TPNFKSNF	27
HLA-A*24:02	1	1312	1319	8	LFTLTNLG	27
HLA-A*24:02	1	234	241	8	KNGLFGNL	27.1
HLA-A*24:02	1	118	125	8	IFGNIVDE	27.45
HLA-A*24:02	1	46	54	9	NLIGALLFD	27.5
HLA-A*24:02	1	128	136	9	YHEKYPTIY	27.5
HLA-A*24:02	1	238	246	9	FGNLIALSL	27.5
HLA-A*24:02	1	409	417	9	SIPHQIHLG	27.5
HLA-A*24:02	1	619	627	9	IVLTLTLFE	27.5
HLA-A*24:02	1	1085	1093	9	KVLSMPQVN	27.5
HLA-A*24:02	1	1136	1144	9	SPTVAYSVL	27.5
HLA-A*24:02	1	1280	1288	9	VILADANLD	27.5
HLA-A*24:02	1	1312	1320	9	LFTLTNLGA	27.5
HLA-A*24:02	1	41	48	8	HSIKKNLI	27.5
HLA-A*24:02	1	445	452	8	TFRIPYYV	27.5
HLA-A*24:02	1	788	795	8	IKELGSQI	27.5
HLA-A*24:02	1	980	987	8	NYHHAHDA	27.5
HLA-A*24:02	1	152	159	8	RLIYLALA	27.8
HLA-A*24:02	1	82	90	9	LQEIFSNEM	28
HLA-A*24:02	1	320	328	9	SMIKRYDEH	28
HLA-A*24:02	1	432	440	9	FLKDNREKI	28
HLA-A*24:02	1	950	958	9	IREVKVITL	28
HLA-A*24:02	1	1012	1020	9	DYKVYDVRK	28
HLA-A*24:02	1	1198	1206	9	LPKYSLFEL	28
HLA-A*24:02	1	219	226	8	SRRLENLI	28
HLA-A*24:02	1	1104	1111	8	GFSKESIL	28
HLA-A*24:02	1	513	521	9	LLYEYFTVY	28.5
HLA-A*24:02	1	1073	1081	9	VWDKGRDFA	28.5
HLA-A*24:02	1	1232	1240	9	YVNFLYLAS	28.5
HLA-A*24:02	1	98	105	8	FHRLEESF	28.5
HLA-A*24:02	1	374	381	8	KFIKPILE	28.5
HLA-A*24:02	1	528	535	8	KYVTEGMR	28.5
HLA-A*24:02	1	812	819	8	YLYYLQNG	28.5
HLA-A*24:02	1	1174	1181	8	FEKNPIDF	28.5
HLA-A*24:02	1	281	289	9	QIGDQYADL	29
HLA-A*24:02	1	543	551	9	EQKKAIVDL	29
HLA-A*24:02	1	788	796	9	IKELGSQIL	29
HLA-A*24:02	1	805	813	9	QLQNEKLYL	29
HLA-A*24:02	1	27	34	8	VPSKKFKV	29
HLA-A*24:02	1	447	454	8	RIPYYVGP	29
HLA-A*24:02	1	471	478	8	ETITPWNF	29
HLA-A*24:02	1	47	54	8	LIGALLFD	29.25
HLA-A*24:02	1	81	89	9	YLQEIFSNE	29.5
HLA-A*24:02	1	217	225	9	SKSRRLENL	29.5
HLA-A*24:02	1	599	607	9	KIIKDKDFL	29.5
HLA-A*24:02	1	600	608	9	IIKDKDFLD	29.5
HLA-A*24:02	1	762	770	9	EMARENQTT	29.5
HLA-A*24:02	1	535	542	8	RKPAFLSG	29.5
HLA-A*24:02	1	890	897	8	KLITQRKF	29.5
HLA-A*24:02	1	971	978	8	QFYKVREI	29.5
HLA-A*24:02	1	1088	1095	8	SMPQVNIV	29.5
HLA-A*24:02	1	35	43	9	LGNTDRHSI	30
HLA-A*24:02	1	206	214	9	VDAKAILSA	30
HLA-A*24:02	1	375	383	9	FIKPILEKM	30
HLA-A*24:02	1	915	923	9	GFIKRQLVE	30
HLA-A*24:02	1	967	975	9	RKDFQFYKV	30
HLA-A*24:02	1	988	996	9	YLNAVVGTA	30
HLA-A*24:02	1	1137	1145	9	PTVAYSVLV	30
HLA-A*24:02	1	178	185	8	NSDVDKLF	30
HLA-A*24:02	1	884	891	8	RQLLNAKL	30
HLA-A*24:02	1	927	934	8	ITKHVAQI	30
HLA-A*24:02	1	1043	1050	8	MNFFKTEI	30
HLA-A*24:02	1	1303	1310	8	REQAENII	30
HLA-A*24:02	1	1309	1316	8	IIHLFTLT	30
HLA-A*24:02	1	1065	1072	8	TNGETGEI	30.1
HLA-A*24:02	1	1131	1138	8	YGGFDSPT	30.15
HLA-A*24:02	1	1352	1359	8	ITGLYETR	30.4
HLA-A*24:02	1	250	258	9	PNFKSNFDL	30.5
HLA-A*24:02	1	694	702	9	MQLIHDDSL	30.5
HLA-A*24:02	1	808	816	9	NEKLYLYYL	30.5
HLA-A*24:02	1	1229	1237	9	PSKYVNFLY	30.5
HLA-A*24:02	1	1336	1344	9	YTSTKEVLD	30.5
HLA-A*24:02	1	430	437	8	YPFLKDNR	30.5
HLA-A*24:02	1	511	518	8	HSLLYEYF	30.5
HLA-A*24:02	1	635	642	8	RLKTYAHL	30.5
HLA-A*24:02	1	810	817	8	KLYLYYLQ	30.5
HLA-A*24:02	1	713	720	8	VSGQGDSL	30.65
HLA-A*24:02	1	787	795	9	GIKELGSQI	31
HLA-A*24:02	1	809	817	9	EKLYLYYLQ	31
HLA-A*24:02	1	925	933	9	RQITKHVAQ	31
HLA-A*24:02	1	982	990	9	HHAHDAYLN	31
HLA-A*24:02	1	1187	1195	9	YKEVKKDLI	31
HLA-A*24:02	1	407	414	8	NGSIPHQI	31
HLA-A*24:02	1	692	699	8	NFMQLIHD	31
HLA-A*24:02	1	15	23	9	SVGWAVITD	31.5
HLA-A*24:02	1	233	241	9	KKNGLFGNL	31.5
HLA-A*24:02	1	443	451	9	ILTFRIPYY	31.5
HLA-A*24:02	1	491	499	9	FIERMTNFD	31.5
HLA-A*24:02	1	909	917	9	SELDKAGFI	31.5
HLA-A*24:02	1	1161	1169	9	KELLGITIM	31.5
HLA-A*24:02	1	1294	1302	9	YNKHRDKPI	31.5
HLA-A*24:02	1	1159	1166	8	SVKELLGI	31.5
HLA-A*24:02	1	96	104	9	SFFHRLEES	32
HLA-A*24:02	1	151	159	9	LRLIYLALA	32
HLA-A*24:02	1	152	160	9	RLIYLALAH	32
HLA-A*24:02	1	333	341	9	TLLKALVRQ	32
HLA-A*24:02	1	411	419	9	PHQIHLGEL	32
HLA-A*24:02	1	989	997	9	LNAVVGTAL	32
HLA-A*24:02	1	1167	1175	9	TIMERSSFE	32
HLA-A*24:02	1	66	73	8	RTARRRYT	32
HLA-A*24:02	1	127	134	8	AYHEKYPT	32
HLA-A*24:02	1	215	222	8	RLSKSRRL	32
HLA-A*24:02	1	295	302	8	NLSDAILL	32
HLA-A*24:02	1	343	350	8	LPEKYKEI	32
HLA-A*24:02	1	845	852	8	SFLKDDSI	32
HLA-A*24:02	1	968	975	8	KDFQFYKV	32
HLA-A*24:02	1	991	998	8	AVVGTALI	32
HLA-A*24:02	1	1087	1094	8	LSMPQVNI	32
HLA-A*24:02	1	905	912	8	RGGLSELD	32.15
HLA-A*24:02	1	15	22	8	SVGWAVIT	32.3
HLA-A*24:02	1	469	476	8	SEETITPW	32.45
HLA-A*24:02	1	195	203	9	LFEENPINA	32.5
HLA-A*24:02	1	356	364	9	KNGYAGYID	32.5
HLA-A*24:02	1	391	399	9	VKLNREDLL	32.5
HLA-A*24:02	1	231	238	8	GEKKNGLF	32.5
HLA-A*24:02	1	532	539	8	EGMRKPAF	32.5
HLA-A*24:02	1	686	693	8	DGFANRNF	32.5
HLA-A*24:02	1	687	694	8	GFANRNFM	32.5
HLA-A*24:02	1	988	995	8	YLNAVVGT	32.5
HLA-A*24:02	1	1263	1270	8	KHYLDEII	32.5
HLA-A*24:02	1	383	390	8	MDGTEELL	32.7
HLA-A*24:02	1	1031	1038	8	KATAKYFF	32.7
HLA-A*24:02	1	1167	1174	8	TIMERSSF	32.8
HLA-A*24:02	1	1044	1051	8	NFFKTEIT	32.85
HLA-A*24:02	1	350	358	9	IFFDQSKNG	33
HLA-A*24:02	1	1040	1048	9	SNIMNFFKT	33
HLA-A*24:02	1	1276	1284	9	FSKRVILAD	33
HLA-A*24:02	1	283	290	8	GDQYADLF	33
HLA-A*24:02	1	96	103	8	SFFHRLEE	33.35
HLA-A*24:02	1	290	298	9	FLAAKNLSD	33.5
HLA-A*24:02	1	336	344	9	KALVRQQLP	33.5
HLA-A*24:02	1	1326	1334	9	YFDTTIDRK	33.5
HLA-A*24:02	1	161	168	8	MIKFRGHF	33.5
HLA-A*24:02	1	252	259	8	FKSNFDLA	33.5
HLA-A*24:02	1	441	448	8	EKILTFRI	33.5
HLA-A*24:02	1	1168	1175	8	IMERSSFE	33.5
HLA-A*24:02	1	1276	1283	8	FSKRVILA	33.5
HLA-A*24:02	1	1302	1309	8	IREQAENI	33.5
HLA-A*24:02	1	1359	1366	8	RIDLSQLG	33.5
HLA-A*24:02	1	27	35	9	VPSKKFKVL	34
HLA-A*24:02	1	98	106	9	FHRLEESFL	34
HLA-A*24:02	1	271	279	9	YDDDLDNLL	34
HLA-A*24:02	1	157	164	8	ALAHMIKF	34
HLA-A*24:02	1	813	820	8	LYYLQNGR	34
HLA-A*24:02	1	292	300	9	AAKNLSDAI	34.5
HLA-A*24:02	1	355	363	9	SKNGYAGYI	34.5
HLA-A*24:02	1	729	737	9	GSPAIKKGI	34.5
HLA-A*24:02	1	1139	1147	9	VAYSVLVVA	34.5
HLA-A*24:02	1	1257	1265	9	LFVEQHKHY	34.5
HLA-A*24:02	1	1258	1266	9	FVEQHKHYL	34.5
HLA-A*24:02	1	1291	1299	9	LSAYNKHRD	34.5
HLA-A*24:02	1	344	351	8	PEKYKEIF	34.5
HLA-A*24:02	1	371	378	8	EFYKFIKP	34.5
HLA-A*24:02	1	410	417	8	IPHQIHLG	34.5
HLA-A*24:02	1	428	435	8	DFYPFLKD	34.5
HLA-A*24:02	1	629	636	8	REMIEERL	34.5
HLA-A*24:02	1	154	161	8	IYLALAHM	34.6
HLA-A*24:02	1	691	698	8	RNFMQLIH	34.8
HLA-A*24:02	1	179	186	8	SDVDKLFI	34.9
HLA-A*24:02	1	214	222	9	ARLSKSRRL	35
HLA-A*24:02	1	75	82	8	RKNRICYL	35
HLA-A*24:02	1	184	191	8	LFIQLVQT	35
HLA-A*24:02	1	508	515	8	LPKHSLLY	35
HLA-A*24:02	1	753	760	8	RHKPENIV	35
HLA-A*24:02	1	841	848	8	IVPQSFLK	35
HLA-A*24:02	1	1264	1271	8	HYLDEIIE	35
HLA-A*24:02	1	615	622	8	ILEDIVLT	35.35
HLA-A*24:02	1	178	186	9	NSDVDKLFI	35.5
HLA-A*24:02	1	526	534	9	KVKYVTEGM	35.5
HLA-A*24:02	1	675	683	9	SGKTILDFL	35.5
HLA-A*24:02	1	1176	1184	9	KNPIDFLEA	35.5
HLA-A*24:02	1	1351	1359	9	SITGLYETR	35.5
HLA-A*24:02	1	40	47	8	RHSIKKNL	35.5
HLA-A*24:02	1	136	143	8	YHLRKKLV	35.5
HLA-A*24:02	1	780	787	8	RMKRIEEG	35.5
HLA-A*24:02	1	963	970	8	VSDFRKDF	35.5
HLA-A*24:02	1	1105	1112	8	FSKESILP	35.5
HLA-A*24:02	1	317	325	9	LSASMIKRY	36
HLA-A*24:02	1	328	336	9	HHQDLTLLK	36
HLA-A*24:02	1	716	724	9	QGDSLHEHI	36
HLA-A*24:02	1	938	946	9	RMNTKYDEN	36
HLA-A*24:02	1	1075	1083	9	DKGRDFATV	36
HLA-A*24:02	1	1088	1096	9	SMPQVNIVK	36
HLA-A*24:02	1	31	38	8	KFKVLGNT	36
HLA-A*24:02	1	358	365	8	GYAGYIDG	36
HLA-A*24:02	1	663	670	8	SRKLINGI	36
HLA-A*24:02	1	885	892	8	QLLNAKLI	36
HLA-A*24:02	1	1233	1240	8	VNFLYLAS	36
HLA-A*24:02	1	1326	1333	8	YFDTTIDR	36
HLA-A*24:02	1	658	665	8	GWGRLSRK	36.3
HLA-A*24:02	1	1163	1170	8	LLGITIME	36.35
HLA-A*24:02	1	134	142	9	TIYHLRKKL	36.5
HLA-A*24:02	1	145	153	9	STDKADLRL	36.5
HLA-A*24:02	1	446	454	9	FRIPYYVGP	36.5
HLA-A*24:02	1	533	541	9	GMRKPAFLS	36.5
HLA-A*24:02	1	583	591	9	VEDRFNASL	36.5
HLA-A*24:02	1	1020	1028	9	KMIAKSEQE	36.5
HLA-A*24:02	1	1347	1355	9	LIHQSITGL	36.5
HLA-A*24:02	1	235	242	8	NGLFGNLI	36.5
HLA-A*24:02	1	305	312	8	ILRVNTEI	36.5
HLA-A*24:02	1	1173	1180	8	SFEKNPID	36.6
HLA-A*24:02	1	607	615	9	LDNEENEDI	37
HLA-A*24:02	1	793	801	9	SQILKEHPV	37
HLA-A*24:02	1	825	833	9	DQELDINRL	37
HLA-A*24:02	1	913	921	9	KAGFIKRQL	37
HLA-A*24:02	1	971	979	9	QFYKVREIN	37
HLA-A*24:02	1	1358	1366	9	TRIDLSQLG	37
HLA-A*24:02	1	91	98	8	AKVDDSFF	37
HLA-A*24:02	1	238	245	8	FGNLIALS	37
HLA-A*24:02	1	1341	1348	8	EVLDATLI	37
HLA-A*24:02	1	661	668	8	RLSRKLIN	37.2
HLA-A*24:02	1	807	814	8	QNEKLYLY	37.3
HLA-A*24:02	1	1241	1248	8	HYEKLKGS	37.35
HLA-A*24:02	1	47	55	9	LIGALLFDS	37.5
HLA-A*24:02	1	62	70	9	TRLKRTARR	37.5
HLA-A*24:02	1	344	352	9	PEKYKEIFF	37.5
HLA-A*24:02	1	459	467	9	NSRFAWMTR	37.5
HLA-A*24:02	1	720	728	9	LHEHIANLA	37.5
HLA-A*24:02	1	880	888	9	KNYWRQLLN	37.5
HLA-A*24:02	1	1320	1328	9	APAAFKYFD	37.5
HLA-A*24:02	1	345	352	8	EKYKEIFF	37.5
HLA-A*24:02	1	777	784	8	SRERMKRI	37.5
HLA-A*24:02	1	1113	1120	8	KRNSDKLI	37.5
HLA-A*24:02	1	1294	1301	8	YNKHRDKP	37.5
HLA-A*24:02	1	1311	1318	8	HLFTLTNL	37.5
HLA-A*24:02	1	1356	1363	8	YETRIDLS	37.5
HLA-A*24:02	1	350	357	8	IFFDQSKN	37.55
HLA-A*24:02	1	1221	1228	8	QKGNELAL	37.75
HLA-A*24:02	1	270	277	8	TYDDDLDN	37.8
HLA-A*24:02	1	345	353	9	EKYKEIFFD	38
HLA-A*24:02	1	534	542	9	MRKPAFLSG	38
HLA-A*24:02	1	562	570	9	KQLKEDYFK	38
HLA-A*24:02	1	656	664	9	YTGWGRLSR	38
HLA-A*24:02	1	776	784	9	NSRERMKRI	38
HLA-A*24:02	1	931	939	9	VAQILDSRM	38
HLA-A*24:02	1	376	383	8	IKPILEKM	38
HLA-A*24:02	1	512	519	8	SLLYEYFT	38
HLA-A*24:02	1	43	51	9	IKKNLIGAL	38.5
HLA-A*24:02	1	48	56	9	IGALLFDSG	38.5
HLA-A*24:02	1	472	480	9	TITPWNFEE	38.5
HLA-A*24:02	1	538	546	9	AFLSGEQKK	38.5
HLA-A*24:02	1	803	811	9	NTQLQNEKL	38.5
HLA-A*24:02	1	840	848	9	HIVPQSFLK	38.5
HLA-A*24:02	1	969	977	9	DFQFYKVRE	38.5
HLA-A*24:02	1	5	12	8	YSIGLDIG	38.5
HLA-A*24:02	1	85	92	8	IFSNEMAK	38.5
HLA-A*24:02	1	416	423	8	LGELHAIL	38.5
HLA-A*24:02	1	1188	1195	8	KEVKKDLI	38.5
HLA-A*24:02	1	167	175	9	HFLIEGDLN	39
HLA-A*24:02	1	540	548	9	LSGEQKKAI	39
HLA-A*24:02	1	659	667	9	WGRLSRKLI	39
HLA-A*24:02	1	833	841	9	LSDYDVDHI	39
HLA-A*24:02	1	978	986	9	INNYHHAHD	39
HLA-A*24:02	1	1064	1072	9	ETNGETGEI	39
HLA-A*24:02	1	404	411	8	TFDNGSIP	39
HLA-A*24:02	1	659	666	8	WGRLSRKL	39
HLA-A*24:02	1	938	945	8	RMNTKYDE	39
HLA-A*24:02	1	1041	1048	8	NIMNFFKT	39
HLA-A*24:02	1	1056	1063	8	EIRKRPLI	39
HLA-A*24:02	1	1172	1179	8	SSFEKNPI	39
HLA-A*24:02	1	1189	1196	8	EVKKDLII	39
HLA-A*24:02	1	1230	1237	8	SKYVNFLY	39
HLA-A*24:02	1	1266	1273	8	LDEIIEQI	39
HLA-A*24:02	1	518	525	8	FTVYNELT	39.4
HLA-A*24:02	1	110	118	9	DKKHERHPI	39.5
HLA-A*24:02	1	204	212	9	SGVDAKAIL	39.5
HLA-A*24:02	1	280	288	9	AQIGDQYAD	39.5
HLA-A*24:02	1	381	389	9	EKMDGTEEL	39.5
HLA-A*24:02	1	404	412	9	TFDNGSIPH	39.5
HLA-A*24:02	1	544	552	9	QKKAIVDLL	39.5
HLA-A*24:02	1	598	606	9	LKIIKDKDF	39.5
HLA-A*24:02	1	1041	1049	9	NIMNFFKTE	39.5
HLA-A*24:02	1	1049	1057	9	EITLANGEI	39.5
HLA-A*24:02	1	1050	1058	9	ITLANGEIR	39.5
HLA-A*24:02	1	1308	1316	9	NIIHLFTLT	39.5
HLA-A*24:02	1	1321	1329	9	PAAFKYFDT	39.5
HLA-A*24:02	1	328	335	8	HHQDLTLL	39.5
HLA-A*24:02	1	494	501	8	RMTNFDKN	39.5
HLA-A*24:02	1	781	788	8	MKRIEEGI	39.5
HLA-A*24:02	1	1138	1145	8	TVAYSVLV	39.5
HLA-A*24:02	1	1176	1183	8	KNPIDFLE	39.5
HLA-A*24:02	1	1236	1243	8	LYLASHYE	39.5
HLA-A*24:02	1	436	443	8	NREKIEKI	39.85
HLA-A*24:02	1	298	306	9	DAILLSDIL	40
HLA-A*24:02	1	403	411	9	RTFDNGSIP	40
HLA-A*24:02	1	570	578	9	KKIECFDSV	40
HLA-A*24:02	1	821	829	9	DMYVDQELD	40
HLA-A*24:02	1	1155	1163	9	KKLKSVKEL	40
HLA-A*24:02	1	1201	1209	9	YSLFELENG	40
HLA-A*24:02	1	1311	1319	9	HLFTLTNLG	40
HLA-A*24:02	1	150	157	8	DLRLIYLA	40
HLA-A*24:02	1	271	278	8	YDDDLDNL	40
HLA-A*24:02	1	361	368	8	GYIDGGAS	40
HLA-A*24:02	1	534	541	8	MRKPAFLS	40
HLA-A*24:02	1	565	572	8	KEDYFKKI	40
HLA-A*24:02	1	673	680	8	KQSGKTIL	40
HLA-A*24:02	1	839	846	8	DHIVPQSF	40
HLA-A*24:02	1	1010	1017	8	YGDYKVYD	40
HLA-A*24:02	1	1037	1044	8	FFYSNIMN	40
HLA-A*24:02	1	750	757	8	VMGRHKPE	40.15
HLA-A*24:02	1	992	999	8	VVGTALIK	40.25
HLA-A*24:02	1	817	824	8	QNGRDMYV	40.45
HLA-A*24:02	1	148	156	9	KADLRLIYL	40.5
HLA-A*24:02	1	180	188	9	DVDKLFIQL	40.5
HLA-A*24:02	1	283	291	9	GDQYADLFL	40.5
HLA-A*24:02	1	383	391	9	MDGTEELLV	40.5
HLA-A*24:02	1	412	420	9	HQIHLGELH	40.5
HLA-A*24:02	1	500	508	9	KNLPNEKVL	40.5
HLA-A*24:02	1	519	527	9	TVYNELTKV	40.5
HLA-A*24:02	1	816	824	9	LQNGRDMYV	40.5
HLA-A*24:02	1	1301	1309	9	PIREQAENI	40.5
HLA-A*24:02	1	90	97	8	MAKVDDSF	40.5
HLA-A*24:02	1	620	627	8	VLTLTLFE	40.5
HLA-A*24:02	1	878	885	8	KMKNYWRQ	40.5
HLA-A*24:02	1	1157	1164	8	LKSVKELL	40.5
HLA-A*24:02	1	1290	1297	8	VLSAYNKH	40.5
HLA-A*24:02	1	448	456	9	IPYYVGPLA	41
HLA-A*24:02	1	515	523	9	YEYFTVYNE	41
HLA-A*24:02	1	564	572	9	LKEDYFKKI	41
HLA-A*24:02	1	636	644	9	LKTYAHLFD	41
HLA-A*24:02	1	735	743	9	KGILQTVKV	41
HLA-A*24:02	1	750	758	9	VMGRHKPEN	41
HLA-A*24:02	1	783	791	9	RIEEGIKEL	41
HLA-A*24:02	1	955	963	9	VITLKSKLV	41
HLA-A*24:02	1	1033	1041	9	TAKYFFYSN	41
HLA-A*24:02	1	1125	1133	9	DWDPKKYGG	41
HLA-A*24:02	1	386	393	8	TEELLVKL	41
HLA-A*24:02	1	548	555	8	IVDLLFKT	41
HLA-A*24:02	1	749	756	8	KVMGRHKP	41
HLA-A*24:02	1	880	887	8	KNYWRQLL	41
HLA-A*24:02	1	1	9	9	MDKKYSIGL	41.5
HLA-A*24:02	1	100	108	9	RLEESFLVE	41.5
HLA-A*24:02	1	143	151	9	VDSTDKADL	41.5
HLA-A*24:02	1	203	211	9	ASGVDAKAI	41.5
HLA-A*24:02	1	323	331	9	KRYDEHHQD	41.5
HLA-A*24:02	1	677	685	9	KTILDFLKS	41.5
HLA-A*24:02	1	956	964	9	ITLKSKLVS	41.5
HLA-A*24:02	1	1274	1282	9	SEFSKRVIL	41.5
HLA-A*24:02	1	1346	1354	9	TLIHQSITG	41.5
HLA-A*24:02	1	1045	1052	8	FFKTEITL	41.5
HLA-A*24:02	1	1098	1105	8	TEVQTGGF	41.5
HLA-A*24:02	1	1320	1327	8	APAAFKYF	41.5
HLA-A*24:02	1	12	20	9	GTNSVGWAV	42
HLA-A*24:02	1	92	100	9	KVDDSFFHR	42
HLA-A*24:02	1	112	120	9	KHERHPIFG	42
HLA-A*24:02	1	400	408	9	RKQRTFDNG	42
HLA-A*24:02	1	501	509	9	NLPNEKVLP	42
HLA-A*24:02	1	739	747	9	QTVKVVDEL	42
HLA-A*24:02	1	804	812	9	TQLQNEKLY	42
HLA-A*24:02	1	1004	1012	9	LESEFVYGD	42
HLA-A*24:02	1	1211	1219	9	KRMLASAGE	42
HLA-A*24:02	1	24	31	8	EYKVPSKK	42
HLA-A*24:02	1	76	83	8	KNRICYLQ	42
HLA-A*24:02	1	97	104	8	FFHRLEES	42
HLA-A*24:02	1	340	347	8	RQQLPEKY	42
HLA-A*24:02	1	515	522	8	YEYFTVYN	42
HLA-A*24:02	1	815	822	8	YLQNGRDM	42
HLA-A*24:02	1	1140	1147	8	AYSVLVVA	42
HLA-A*24:02	1	1324	1331	8	FKYFDTTI	42
HLA-A*24:02	1	256	264	9	FDLAEDAKL	42.5
HLA-A*24:02	1	408	416	9	GSIPHQIHL	42.5
HLA-A*24:02	1	642	650	9	LFDDKVMKQ	42.5
HLA-A*24:02	1	650	658	9	QLKRRRYTG	42.5
HLA-A*24:02	1	812	820	9	YLYYLQNGR	42.5
HLA-A*24:02	1	485	492	8	GASAQSFI	42.5
HLA-A*24:02	1	701	708	8	SLTFKEDI	42.5
HLA-A*24:02	1	1016	1023	8	YDVRKMIA	42.5
HLA-A*24:02	1	1336	1343	8	YTSTKEVL	42.5
HLA-A*24:02	1	1349	1356	8	HQSITGLY	42.5
HLA-A*24:02	1	392	400	9	KLNREDLLR	43
HLA-A*24:02	1	467	475	9	RKSEETITP	43
HLA-A*24:02	1	1110	1118	9	ILPKRNSDK	43
HLA-A*24:02	1	1281	1289	9	ILADANLDK	43
HLA-A*24:02	1	195	202	8	LFEENPIN	43
HLA-A*24:02	1	574	581	8	CFDSVEIS	43
HLA-A*24:02	1	879	886	8	MKNYWRQL	43
HLA-A*24:02	1	1186	1193	8	GYKEVKKD	43
HLA-A*24:02	1	1323	1330	8	AFKYFDTT	43
HLA-A*24:02	1	674	681	8	QSGKTILD	43.05
HLA-A*24:02	1	820	827	8	RDMYVDQE	43.35
HLA-A*24:02	1	211	219	9	ILSARLSKS	43.5
HLA-A*24:02	1	236	244	9	GLFGNLIAL	43.5
HLA-A*24:02	1	295	303	9	NLSDAILLS	43.5
HLA-A*24:02	1	957	965	9	TLKSKLVSD	43.5
HLA-A*24:02	1	985	993	9	HDAYLNAVV	43.5
HLA-A*24:02	1	1078	1086	9	RDFATVRKV	43.5
HLA-A*24:02	1	81	88	8	YLQEIFSN	43.5
HLA-A*24:02	1	147	154	8	DKADLRLI	43.5
HLA-A*24:02	1	473	480	8	ITPWNFEE	43.5
HLA-A*24:02	1	562	569	8	KQLKEDYF	43.5
HLA-A*24:02	1	573	580	8	ECFDSVEI	43.5
HLA-A*24:02	1	1260	1267	8	EQHKHYLD	43.5
HLA-A*24:02	1	1281	1288	8	ILADANLD	43.5
HLA-A*24:02	1	1150	1157	8	EKGKSKKL	43.8
HLA-A*24:02	1	363	370	8	IDGGASQE	43.95
HLA-A*24:02	1	296	304	9	LSDAILLSD	44
HLA-A*24:02	1	332	340	9	LTLLKALVR	44
HLA-A*24:02	1	339	347	9	VRQQLPEKY	44
HLA-A*24:02	1	621	629	9	LTLTLFEDR	44
HLA-A*24:02	1	661	669	9	RLSRKLING	44
HLA-A*24:02	1	686	694	9	DGFANRNFM	44
HLA-A*24:02	1	1339	1347	9	TKEVLDATL	44
HLA-A*24:02	1	181	188	8	VDKLFIQL	44
HLA-A*24:02	1	192	199	8	YNQLFEEN	44
HLA-A*24:02	1	693	700	8	FMQLIHDD	44
HLA-A*24:02	1	951	958	8	REVKVITL	44
HLA-A*24:02	1	970	977	8	FQFYKVRE	44
HLA-A*24:02	1	1141	1148	8	YSVLVVAK	44
HLA-A*24:02	1	1198	1205	8	LPKYSLFE	44
HLA-A*24:02	1	1342	1349	8	VLDATLIH	44
HLA-A*24:02	1	157	165	9	ALAHMIKFR	44.5
HLA-A*24:02	1	258	266	9	LAEDAKLQL	44.5
HLA-A*24:02	1	390	398	9	LVKLNREDL	44.5
HLA-A*24:02	1	844	852	9	QSFLKDDSI	44.5
HLA-A*24:02	1	1084	1092	9	RKVLSMPQV	44.5
HLA-A*24:02	1	320	327	8	SMIKRYDE	44.5
HLA-A*24:02	1	458	465	8	GNSRFAWM	44.5
HLA-A*24:02	1	608	615	8	DNEENEDI	44.5
HLA-A*24:02	1	896	903	8	KFDNLTKA	44.5
HLA-A*24:02	1	976	983	8	REINNYHH	44.5
HLA-A*24:02	1	904	911	8	ERGGLSEL	44.85
HLA-A*24:02	1	158	166	9	LAHMIKFRG	45
HLA-A*24:02	1	263	271	9	KLQLSKDTY	45
HLA-A*24:02	1	681	689	9	DFLKSDGFA	45
HLA-A*24:02	1	934	942	9	ILDSRMNTK	45
HLA-A*24:02	1	1010	1018	9	YGDYKVYDV	45
HLA-A*24:02	1	1019	1027	9	RKMIAKSEQ	45
HLA-A*24:02	1	1111	1119	9	LPKRNSDKL	45
HLA-A*24:02	1	1133	1141	9	GFDSPTVAY	45
HLA-A*24:02	1	1190	1198	9	VKKDLIIKL	45
HLA-A*24:02	1	1235	1243	9	FLYLASHYE	45
HLA-A*24:02	1	63	70	8	RLKRTARR	45
HLA-A*24:02	1	490	497	8	SFIERMTN	45
HLA-A*24:02	1	910	917	8	ELDKAGFI	45
HLA-A*24:02	1	1033	1040	8	TAKYFFYS	45
HLA-A*24:02	1	1207	1214	8	ENGRKRML	45.1
HLA-A*24:02	1	1075	1082	8	DKGRDFAT	45.25
HLA-A*24:02	1	265	273	9	QLSKDTYDD	45.5
HLA-A*24:02	1	353	361	9	DQSKNGYAG	45.5
HLA-A*24:02	1	740	748	9	TVKVVDELV	45.5
HLA-A*24:02	1	743	751	9	VVDELVKVM	45.5
HLA-A*24:02	1	1174	1182	9	FEKNPIDFL	45.5
HLA-A*24:02	1	484	491	8	KGASAQSF	45.5
HLA-A*24:02	1	646	653	8	KVMKQLKR	45.5
HLA-A*24:02	1	909	916	8	SELDKAGF	45.5
HLA-A*24:02	1	1212	1219	8	RMLASAGE	45.5
HLA-A*24:02	1	1257	1264	8	LFVEQHKH	45.5
HLA-A*24:02	1	1216	1223	8	SAGELQKG	45.75
HLA-A*24:02	1	1068	1075	8	ETGEIVWD	45.8
HLA-A*24:02	1	189	197	9	VQTYNQLFE	46
HLA-A*24:02	1	524	532	9	LTKVKYVTE	46
HLA-A*24:02	1	1001	1009	9	YPKLESEFV	46
HLA-A*24:02	1	1182	1190	9	LEAKGYKEV	46
HLA-A*24:02	1	194	201	8	QLFEENPI	46
HLA-A*24:02	1	392	399	8	KLNREDLL	46
HLA-A*24:02	1	400	407	8	RKQRTFDN	46
HLA-A*24:02	1	467	474	8	RKSEETIT	46
HLA-A*24:02	1	545	552	8	KKAIVDLL	46
HLA-A*24:02	1	730	737	8	SPAIKKGI	46
HLA-A*24:02	1	741	748	8	VKVVDELV	46
HLA-A*24:02	1	755	762	8	KPENIVIE	46
HLA-A*24:02	1	842	849	8	VPQSFLKD	46
HLA-A*24:02	1	895	902	8	RKFDNLTK	46
HLA-A*24:02	1	1201	1208	8	YSLFELEN	46
HLA-A*24:02	1	1114	1121	8	RNSDKLIA	46.05
HLA-A*24:02	1	281	288	8	QIGDQYAD	46.15
HLA-A*24:02	1	496	503	8	TNFDKNLP	46.3
HLA-A*24:02	1	863	870	8	NRGKSDNV	46.35
HLA-A*24:02	1	221	228	8	RLENLIAQ	46.4
HLA-A*24:02	1	331	339	9	DLTLLKALV	46.5
HLA-A*24:02	1	588	596	9	NASLGTYHD	46.5
HLA-A*24:02	1	815	823	9	YLQNGRDMY	46.5
HLA-A*24:02	1	968	976	9	KDFQFYKVR	46.5
HLA-A*24:02	1	1262	1270	9	HKHYLDEII	46.5
HLA-A*24:02	1	1271	1279	9	EQISEFSKR	46.5
HLA-A*24:02	1	437	444	8	REKIEKIL	46.5
HLA-A*24:02	1	557	564	8	RKVTVKQL	46.5
HLA-A*24:02	1	983	990	8	HAHDAYLN	46.5
HLA-A*24:02	1	34	41	8	VLGNTDRH	46.55
HLA-A*24:02	1	174	182	9	LNPDNSDVD	47
HLA-A*24:02	1	253	261	9	KSNFDLAED	47
HLA-A*24:02	1	29	36	8	SKKFKVLG	47
HLA-A*24:02	1	94	101	8	DDSFFHRL	47
HLA-A*24:02	1	116	123	8	HPIFGNIV	47
HLA-A*24:02	1	290	297	8	FLAAKNLS	47
HLA-A*24:02	1	296	303	8	LSDAILLS	47
HLA-A*24:02	1	510	517	8	KHSLLYEY	47
HLA-A*24:02	1	599	606	8	KIIKDKDF	47
HLA-A*24:02	1	653	660	8	RRRYTGWG	47
HLA-A*24:02	1	966	973	8	FRKDFQFY	47
HLA-A*24:02	1	1158	1165	8	KSVKELLG	47
HLA-A*24:02	1	1262	1269	8	HKHYLDEI	47
HLA-A*24:02	1	139	147	9	RKKLVDSTD	47.5
HLA-A*24:02	1	245	253	9	SLGLTPNFK	47.5
HLA-A*24:02	1	278	286	9	LLAQIGDQY	47.5
HLA-A*24:02	1	288	296	9	DLFLAAKNL	47.5
HLA-A*24:02	1	402	410	9	QRTFDNGSI	47.5
HLA-A*24:02	1	435	443	9	DNREKIEKI	47.5
HLA-A*24:02	1	961	969	9	KLVSDFRKD	47.5
HLA-A*24:02	1	1008	1016	9	FVYGDYKVY	47.5
HLA-A*24:02	1	329	336	8	HQDLTLLK	47.5
HLA-A*24:02	1	552	559	8	LFKTNRKV	47.5
HLA-A*24:02	1	601	608	8	IKDKDFLD	47.5
HLA-A*24:02	1	704	711	8	FKEDIQKA	47.5
HLA-A*24:02	1	967	974	8	RKDFQFYK	47.5
HLA-A*24:02	1	1171	1178	8	RSSFEKNP	47.5
HLA-A*24:02	1	1203	1210	8	LFELENGR	47.5
HLA-A*24:02	1	63	71	9	RLKRTARRR	48
HLA-A*24:02	1	159	167	9	AHMIKFRGH	48
HLA-A*24:02	1	351	359	9	FFDQSKNGY	48
HLA-A*24:02	1	574	582	9	CFDSVEISG	48
HLA-A*24:02	1	664	672	9	RKLINGIRD	48
HLA-A*24:02	1	742	750	9	KVVDELVKV	48
HLA-A*24:02	1	951	959	9	REVKVITLK	48
HLA-A*24:02	1	1003	1011	9	KLESEFVYG	48
HLA-A*24:02	1	1255	1263	9	KQLFVEQHK	48
HLA-A*24:02	1	1343	1351	9	LDATLIHQS	48
HLA-A*24:02	1	6	13	8	SIGLDIGT	48
HLA-A*24:02	1	206	213	8	VDAKAILS	48
HLA-A*24:02	1	521	528	8	YNELTKVK	48
HLA-A*24:02	1	790	797	8	ELGSQILK	48
HLA-A*24:02	1	1126	1133	8	WDPKKYGG	48
HLA-A*24:02	1	1273	1280	8	ISEFSKRV	48
HLA-A*24:02	1	913	920	8	KAGFIKRQ	48.1
HLA-A*24:02	1	427	434	8	EDFYPFLK	48.15
HLA-A*24:02	1	685	692	8	SDGFANRN	48.2
HLA-A*24:02	1	1160	1167	8	VKELLGIT	48.45
HLA-A*24:02	1	67	75	9	TARRRYTRR	48.5
HLA-A*24:02	1	241	249	9	LIALSLGLT	48.5
HLA-A*24:02	1	264	272	9	LQLSKDTYD	48.5
HLA-A*24:02	1	442	450	9	KILTFRIPY	48.5
HLA-A*24:02	1	646	654	9	KVMKQLKRR	48.5
HLA-A*24:02	1	693	701	9	FMQLIHDDS	48.5
HLA-A*24:02	1	424	431	8	RRQEDFYP	48.5
HLA-A*24:02	1	677	684	8	KTILDFLK	48.5
HLA-A*24:02	1	1012	1019	8	DYKVYDVR	48.5
HLA-A*24:02	1	1229	1236	8	PSKYVNFL	48.5
HLA-A*24:02	1	1237	1244	8	YLASHYEK	48.5
HLA-A*24:02	1	1242	1249	8	YEKLKGSP	48.5
HLA-A*24:02	1	165	173	9	RGHFLIEGD	49
HLA-A*24:02	1	212	220	9	LSARLSKSR	49
HLA-A*24:02	1	497	505	9	NFDKNLPNE	49
HLA-A*24:02	1	563	571	9	QLKEDYFKK	49
HLA-A*24:02	1	831	839	9	NRLSDYDVD	49
HLA-A*24:02	1	973	981	9	YKVREINNY	49
HLA-A*24:02	1	1210	1217	8	RKRMLASA	49
HLA-A*24:02	1	1293	1300	8	AYNKHRDK	49
HLA-A*24:02	1	1028	1035	8	EIGKATAK	49.1
HLA-A*24:02	1	406	413	8	DNGSIPHQ	49.25
HLA-A*24:02	1	222	230	9	LENLIAQLP	49.5
HLA-A*24:02	1	904	912	9	ERGGLSELD	49.5
HLA-A*24:02	1	45	52	8	KNLIGALL	49.5
HLA-A*24:02	1	111	118	8	KKHERHPI	49.5
HLA-A*24:02	1	541	548	8	SGEQKKAI	49.5
HLA-A*24:02	1	1040	1047	8	SNIMNFFK	49.5
HLA-A*24:02	1	1057	1064	8	IRKRPLIE	49.5
HLA-A*24:02	1	1079	1086	8	DFATVRKV	49.5
HLA-A*24:02	1	1136	1143	8	SPTVAYSV	49.5
HLA-A*24:02	1	1307	1314	8	ENIIHLFT	49.5
HLA-A*24:02	1	1101	1108	8	QTGGFSKE	49.65
HLA-A*24:02	1	715	722	8	GQGDSLHE	49.7
HLA-A*24:02	1	170	177	8	IEGDLNPD	49.9
HLA-A*24:02	1	19	27	9	AVITDEYKV	50
HLA-A*24:02	1	428	436	9	DFYPFLKDN	50
HLA-A*24:02	1	495	503	9	MTNFDKNLP	50
HLA-A*24:02	1	672	680	9	DKQSGKTIL	50
HLA-A*24:02	1	795	803	9	ILKEHPVEN	50
HLA-A*24:02	1	887	895	9	LNAKLITQR	50
HLA-A*24:02	1	984	992	9	AHDAYLNAV	50
HLA-A*24:02	1	1065	1073	9	TNGETGEIV	50
HLA-A*24:02	1	398	405	8	LLRKQRTF	50
HLA-A*24:02	1	444	451	8	LTFRIPYY	50
HLA-A*24:02	1	639	646	8	YAHLFDDK	50
HLA-A*24:02	1	717	724	8	GDSLHEHI	50
HLA-A*24:02	1	950	957	8	IREVKVIT	50
HLA-A*24:02	1	973	980	8	YKVREINN	50
HLA-A*24:02	1	981	988	8	YHHAHDAY	50
HLA-A*24:02	1	1019	1026	8	RKMIAKSE	50
HLA-A*24:02	1	1042	1049	8	IMNFFKTE	50
HLA-A*24:02	1	1119	1126	8	LIARKKDW	50
HLA-A*24:02	1	1238	1245	8	LASHYEKL	50
HLA-A*24:02	1	667	674	8	INGIRDKQ	50.05
HLA-A*24:02	1	727	734	8	LAGSPAIK	50.15
HLA-A*24:02	1	585	592	8	DRFNASLG	50.25
HLA-A*24:02	1	1005	1012	8	ESEFVYGD	50.3
HLA-A*24:02	1	483	490	8	DKGASAQS	50.4
HLA-A*24:02	1	33	41	9	KVLGNTDRH	50.5
HLA-A*24:02	1	303	311	9	SDILRVNTE	50.5
HLA-A*24:02	1	309	317	9	NTEITKAPL	50.5
HLA-A*24:02	1	399	407	9	LRKQRTFDN	50.5
HLA-A*24:02	1	552	560	9	LFKTNRKVT	50.5
HLA-A*24:02	1	708	716	9	IQKAQVSGQ	50.5
HLA-A*24:02	1	761	769	9	IEMARENQT	50.5
HLA-A*24:02	1	836	844	9	YDVDHIVPQ	50.5
HLA-A*24:02	1	1172	1180	9	SSFEKNPID	50.5
HLA-A*24:02	1	220	227	8	RRLENLIA	50.5
HLA-A*24:02	1	275	282	8	LDNLLAQI	50.5
HLA-A*24:02	1	426	433	8	QEDFYPFL	50.5
HLA-A*24:02	1	433	440	8	LKDNREKI	50.5
HLA-A*24:02	1	460	467	8	SRFAWMTR	50.5
HLA-A*24:02	1	564	571	8	LKEDYFKK	50.5
HLA-A*24:02	1	953	960	8	VKVITLKS	50.5
HLA-A*24:02	1	785	792	8	EEGIKELG	50.55
HLA-A*24:02	1	456	463	8	ARGNSRFA	50.7
HLA-A*24:02	1	95	102	8	DSFFHRLE	50.8
HLA-A*24:02	1	631	638	8	MIEERLKT	50.85
HLA-A*24:02	1	640	648	9	AHLFDDKVM	51
HLA-A*24:02	1	726	734	9	NLAGSPAIK	51
HLA-A*24:02	1	773	781	9	GQKNSRERM	51
HLA-A*24:02	1	1013	1021	9	YKVYDVRKM	51
HLA-A*24:02	1	1180	1188	9	DFLEAKGYK	51
HLA-A*24:02	1	236	243	8	GLFGNLIA	51
HLA-A*24:02	1	671	678	8	RDKQSGKT	51
HLA-A*24:02	1	832	839	8	RLSDYDVD	51
HLA-A*24:02	1	902	909	8	KAERGGLS	51
HLA-A*24:02	1	928	935	8	TKHVAQIL	51
HLA-A*24:02	1	1030	1037	8	GKATAKYF	51
HLA-A*24:02	1	1322	1329	8	AAFKYFDT	51
HLA-A*24:02	1	364	371	8	DGGASQEE	51.15
HLA-A*24:02	1	30	37	8	KKFKVLGN	51.35
HLA-A*24:02	1	54	61	8	DSGETAEA	51.35
HLA-A*24:02	1	203	210	8	ASGVDAKA	51.4
HLA-A*24:02	1	246	254	9	LGLTPNFKS	51.5
HLA-A*24:02	1	385	393	9	GTEELLVKL	51.5
HLA-A*24:02	1	427	435	9	EDFYPFLKD	51.5
HLA-A*24:02	1	553	561	9	FKTNRKVTV	51.5
HLA-A*24:02	1	929	937	9	KHVAQILDS	51.5
HLA-A*24:02	1	1082	1090	9	TVRKVLSMP	51.5
HLA-A*24:02	1	42	49	8	SIKKNLIG	51.5
HLA-A*24:02	1	159	166	8	AHMIKFRG	51.5
HLA-A*24:02	1	533	540	8	GMRKPAFL	51.5
HLA-A*24:02	1	800	807	8	PVENTQLQ	51.5
HLA-A*24:02	1	920	927	8	QLVETRQI	51.5
HLA-A*24:02	1	964	971	8	SDFRKDFQ	51.5
HLA-A*24:02	1	998	1005	8	IKKYPKLE	51.5
HLA-A*24:02	1	1013	1020	8	YKVYDVRK	51.5
HLA-A*24:02	1	1191	1198	8	KKDLIIKL	51.5
HLA-A*24:02	1	10	17	8	DIGTNSVG	51.7
HLA-A*24:02	1	1102	1109	8	TGGFSKES	51.8
HLA-A*24:02	1	771	778	8	QKGQKNSR	51.85
HLA-A*24:02	1	326	334	9	DEHHQDLTL	52
HLA-A*24:02	1	535	543	9	RKPAFLSGE	52
HLA-A*24:02	1	547	555	9	AIVDLLFKT	52
HLA-A*24:02	1	647	655	9	VMKQLKRRR	52
HLA-A*24:02	1	678	686	9	TILDFLKSD	52
HLA-A*24:02	1	1163	1171	9	LLGITIMER	52
HLA-A*24:02	1	243	250	8	ALSLGLTP	52
HLA-A*24:02	1	301	308	8	LLSDILRV	52
HLA-A*24:02	1	337	344	8	ALVRQQLP	52
HLA-A*24:02	1	379	386	8	ILEKMDGT	52
HLA-A*24:02	1	478	485	8	FEEVVDKG	52
HLA-A*24:02	1	720	727	8	LHEHIANL	52
HLA-A*24:02	1	929	936	8	KHVAQILD	52
HLA-A*24:02	1	1046	1053	8	FKTEITLA	52
HLA-A*24:02	1	1047	1054	8	KTEITLAN	52
HLA-A*24:02	1	1053	1060	8	ANGEIRKR	52
HLA-A*24:02	1	1078	1085	8	RDFATVRK	52
HLA-A*24:02	1	783	790	8	RIEEGIKE	52.2
HLA-A*24:02	1	220	228	9	RRLENLIAQ	52.5
HLA-A*24:02	1	307	315	9	RVNTEITKA	52.5
HLA-A*24:02	1	471	479	9	ETITPWNFE	52.5
HLA-A*24:02	1	548	556	9	IVDLLFKTN	52.5
HLA-A*24:02	1	653	661	9	RRRYTGWGR	52.5
HLA-A*24:02	1	749	757	9	KVMGRHKPE	52.5
HLA-A*24:02	1	817	825	9	QNGRDMYVD	52.5
HLA-A*24:02	1	924	932	9	TRQITKHVA	52.5
HLA-A*24:02	1	941	949	9	TKYDENDKL	52.5
HLA-A*24:02	1	1109	1117	9	SILPKRNSD	52.5
HLA-A*24:02	1	74	81	8	RRKNRICY	52.5
HLA-A*24:02	1	123	130	8	VDEVAYHE	52.5
HLA-A*24:02	1	165	172	8	RGHFLIEG	52.5
HLA-A*24:02	1	466	473	8	TRKSEETI	52.5
HLA-A*24:02	1	497	504	8	NFDKNLPN	52.5
HLA-A*24:02	1	654	661	8	RRYTGWGR	52.5
HLA-A*24:02	1	733	740	8	IKKGILQT	52.5
HLA-A*24:02	1	1032	1039	8	ATAKYFFY	52.5
HLA-A*24:02	1	1202	1209	8	SLFELENG	52.5
HLA-A*24:02	1	229	236	8	LPGEKKNG	52.55
HLA-A*24:02	1	540	547	8	LSGEQKKA	52.55
HLA-A*24:02	1	1245	1252	8	LKGSPEDN	52.6
HLA-A*24:02	1	557	565	9	RKVTVKQLK	53
HLA-A*24:02	1	713	721	9	VSGQGDSLH	53
HLA-A*24:02	1	765	773	9	RENQTTQKG	53
HLA-A*24:02	1	914	922	9	AGFIKRQLV	53
HLA-A*24:02	1	917	925	9	IKRQLVETR	53
HLA-A*24:02	1	1100	1108	9	VQTGGFSKE	53
HLA-A*24:02	1	1283	1291	9	ADANLDKVL	53
HLA-A*24:02	1	382	389	8	KMDGTEEL	53
HLA-A*24:02	1	477	484	8	NFEEVVDK	53
HLA-A*24:02	1	637	644	8	KTYAHLFD	53
HLA-A*24:02	1	660	667	8	GRLSRKLI	53
HLA-A*24:02	1	937	944	8	SRMNTKYD	53
HLA-A*24:02	1	1103	1110	8	GGFSKESI	53
HLA-A*24:02	1	1179	1186	8	IDFLEAKG	53
HLA-A*24:02	1	531	538	8	TEGMRKPA	53.35
HLA-A*24:02	1	179	187	9	SDVDKLFIQ	53.5
HLA-A*24:02	1	249	257	9	TPNFKSNFD	53.5
HLA-A*24:02	1	464	472	9	WMTRKSEET	53.5
HLA-A*24:02	1	625	633	9	LFEDREMIE	53.5
HLA-A*24:02	1	712	720	9	QVSGQGDSL	53.5
HLA-A*24:02	1	851	859	9	SIDNKVLTR	53.5
HLA-A*24:02	1	966	974	9	FRKDFQFYK	53.5
HLA-A*24:02	1	1269	1277	9	IIEQISEFS	53.5
HLA-A*24:02	1	1314	1322	9	TLTNLGAPA	53.5
HLA-A*24:02	1	1334	1342	9	KRYTSTKEV	53.5
HLA-A*24:02	1	1354	1362	9	GLYETRIDL	53.5
HLA-A*24:02	1	204	211	8	SGVDAKAI	53.5
HLA-A*24:02	1	413	420	8	QIHLGELH	53.5
HLA-A*24:02	1	440	447	8	IEKILTFR	53.5
HLA-A*24:02	1	463	470	8	AWMTRKSE	53.5
HLA-A*24:02	1	530	537	8	VTEGMRKP	53.5
HLA-A*24:02	1	559	566	8	VTVKQLKE	53.5
HLA-A*24:02	1	617	624	8	EDIVLTLT	53.5
HLA-A*24:02	1	699	706	8	DDSLTFKE	53.5
HLA-A*24:02	1	872	879	8	SEEVVKKM	53.5
HLA-A*24:02	1	975	982	8	VREINNYH	53.5
HLA-A*24:02	1	1222	1229	8	KGNELALP	53.5
HLA-A*24:02	1	1234	1241	8	NFLYLASH	53.5
HLA-A*24:02	1	1184	1191	8	AKGYKEVK	53.85
HLA-A*24:02	1	166	174	9	GHFLIEGDL	54
HLA-A*24:02	1	486	494	9	ASAQSFIER	54
HLA-A*24:02	1	551	559	9	LLFKTNRKV	54
HLA-A*24:02	1	730	738	9	SPAIKKGIL	54
HLA-A*24:02	1	886	894	9	LLNAKLITQ	54
HLA-A*24:02	1	893	901	9	TQRKFDNLT	54
HLA-A*24:02	1	959	967	9	KSKLVSDFR	54
HLA-A*24:02	1	983	991	9	HAHDAYLNA	54
HLA-A*24:02	1	1253	1261	9	EQKQLFVEQ	54
HLA-A*24:02	1	1260	1268	9	EQHKHYLDE	54
HLA-A*24:02	1	1330	1338	9	TIDRKRYTS	54
HLA-A*24:02	1	1337	1345	9	TSTKEVLDA	54
HLA-A*24:02	1	1341	1349	9	EVLDATLIH	54
HLA-A*24:02	1	139	146	8	RKKLVDST	54
HLA-A*24:02	1	218	225	8	KSRRLENL	54
HLA-A*24:02	1	284	291	8	DQYADLFL	54
HLA-A*24:02	1	351	358	8	FFDQSKNG	54
HLA-A*24:02	1	488	495	8	AQSFIERM	54
HLA-A*24:02	1	688	695	8	FANRNFMQ	54
HLA-A*24:02	1	894	901	8	QRKFDNLT	54
HLA-A*24:02	1	1007	1014	8	EFVYGDYK	54
HLA-A*24:02	1	1022	1029	8	IAKSEQEI	54
HLA-A*24:02	1	1066	1073	8	NGETGEIV	54
HLA-A*24:02	1	291	299	9	LAAKNLSDA	54.5
HLA-A*24:02	1	363	371	9	IDGGASQEE	54.5
HLA-A*24:02	1	439	447	9	KIEKILTFR	54.5
HLA-A*24:02	1	458	466	9	GNSRFAWMT	54.5
HLA-A*24:02	1	477	485	9	NFEEVVDKG	54.5
HLA-A*24:02	1	691	699	9	RNFMQLIHD	54.5
HLA-A*24:02	1	1028	1036	9	EIGKATAKY	54.5
HLA-A*24:02	1	1215	1223	9	ASAGELQKG	54.5
HLA-A*24:02	1	92	99	8	KVDDSFFH	54.5
HLA-A*24:02	1	240	247	8	NLIALSLG	54.5
HLA-A*24:02	1	255	262	8	NFDLAEDA	54.5
HLA-A*24:02	1	288	295	8	DLFLAAKN	54.5
HLA-A*24:02	1	455	462	8	LARGNSRF	54.5
HLA-A*24:02	1	808	815	8	NEKLYLYY	54.5
HLA-A*24:02	1	836	843	8	YDVDHIVP	54.5
HLA-A*24:02	1	1058	1065	8	RKRPLIET	54.5
HLA-A*24:02	1	1211	1218	8	KRMLASAG	54.5
HLA-A*24:02	1	1279	1286	8	RVILADAN	54.5
HLA-A*24:02	1	937	945	9	SRMNTKYDE	55
HLA-A*24:02	1	1219	1227	9	ELQKGNELA	55
HLA-A*24:02	1	1233	1241	9	VNFLYLASH	55
HLA-A*24:02	1	1360	1368	9	IDLSQLGGD	55
HLA-A*24:02	1	217	224	8	SKSRRLEN	55
HLA-A*24:02	1	250	257	8	PNFKSNFD	55
HLA-A*24:02	1	754	761	8	HKPENIVI	55
HLA-A*24:02	1	1097	1104	8	KTEVQTGG	55
HLA-A*24:02	1	1248	1255	8	SPEDNEQK	55
HLA-A*24:02	1	1274	1281	8	SEFSKRVI	55
HLA-A*24:02	1	1305	1312	8	QAENIIHL	55
HLA-A*24:02	1	192	200	9	YNQLFEENP	55.5
HLA-A*24:02	1	215	223	9	RLSKSRRLE	55.5
HLA-A*24:02	1	546	554	9	KAIVDLLFK	55.5
HLA-A*24:02	1	611	619	9	ENEDILEDI	55.5
HLA-A*24:02	1	807	815	9	QNEKLYLYY	55.5
HLA-A*24:02	1	1095	1103	9	VKKTEVQTG	55.5
HLA-A*24:02	1	1272	1280	9	QISEFSKRV	55.5
HLA-A*24:02	1	13	20	8	TNSVGWAV	55.5
HLA-A*24:02	1	58	65	8	TAEATRLK	55.5
HLA-A*24:02	1	272	279	8	DDDLDNLL	55.5
HLA-A*24:02	1	303	310	8	SDILRVNT	55.5
HLA-A*24:02	1	591	598	8	LGTYHDLL	55.5
HLA-A*24:02	1	51	59	9	LLFDSGETA	56
HLA-A*24:02	1	132	140	9	YPTIYHLRK	56
HLA-A*24:02	1	330	338	9	QDLTLLKAL	56
HLA-A*24:02	1	511	519	9	HSLLYEYFT	56
HLA-A*24:02	1	710	718	9	KAQVSGQGD	56
HLA-A*24:02	1	1	8	8	MDKKYSIG	56
HLA-A*24:02	1	14	21	8	NSVGWAVI	56
HLA-A*24:02	1	211	218	8	ILSARLSK	56
HLA-A*24:02	1	254	261	8	SNFDLAED	56
HLA-A*24:02	1	289	296	8	LFLAAKNL	56
HLA-A*24:02	1	370	377	8	EEFYKFIK	56
HLA-A*24:02	1	395	402	8	REDLLRKQ	56
HLA-A*24:02	1	611	618	8	ENEDILED	56
HLA-A*24:02	1	618	625	8	DIVLTLTL	56
HLA-A*24:02	1	703	710	8	TFKEDIQK	56
HLA-A*24:02	1	721	728	8	HEHIANLA	56
HLA-A*24:02	1	851	858	8	SIDNKVLT	56
HLA-A*24:02	1	1008	1015	8	FVYGDYKV	56
HLA-A*24:02	1	1348	1355	8	IHQSITGL	56
HLA-A*24:02	1	168	176	9	FLIEGDLNP	56.5
HLA-A*24:02	1	1129	1137	9	KKYGGFDSP	56.5
HLA-A*24:02	1	1218	1226	9	GELQKGNEL	56.5
HLA-A*24:02	1	82	89	8	LQEIFSNE	56.5
HLA-A*24:02	1	145	152	8	STDKADLR	56.5
HLA-A*24:02	1	148	155	8	KADLRLIY	56.5
HLA-A*24:02	1	160	167	8	HMIKFRGH	56.5
HLA-A*24:02	1	166	173	8	GHFLIEGD	56.5
HLA-A*24:02	1	167	174	8	HFLIEGDL	56.5
HLA-A*24:02	1	183	190	8	KLFIQLVQ	56.5
HLA-A*24:02	1	232	239	8	EKKNGLFG	56.5
HLA-A*24:02	1	314	321	8	KAPLSASM	56.5
HLA-A*24:02	1	582	589	8	GVEDRFNA	56.5
HLA-A*24:02	1	612	619	8	NEDILEDI	56.5
HLA-A*24:02	1	752	759	8	GRHKPENI	56.5
HLA-A*24:02	1	809	816	8	EKLYLYYL	56.5
HLA-A*24:02	1	978	985	8	INNYHHAH	56.5
HLA-A*24:02	1	1205	1212	8	ELENGRKR	56.5
HLA-A*24:02	1	1261	1268	8	QHKHYLDE	56.5
HLA-A*24:02	1	311	319	9	EITKAPLSA	57
HLA-A*24:02	1	682	690	9	FLKSDGFAN	57
HLA-A*24:02	1	724	732	9	IANLAGSPA	57
HLA-A*24:02	1	834	842	9	SDYDVDHIV	57
HLA-A*24:02	1	896	904	9	KFDNLTKAE	57
HLA-A*24:02	1	935	943	9	LDSRMNTKY	57
HLA-A*24:02	1	1066	1074	9	NGETGEIVW	57
HLA-A*24:02	1	1149	1157	9	VEKGKSKKL	57
HLA-A*24:02	1	1226	1234	9	LALPSKYVN	57
HLA-A*24:02	1	1322	1330	9	AAFKYFDTT	57
HLA-A*24:02	1	196	203	8	FEENPINA	57
HLA-A*24:02	1	300	307	8	ILLSDILR	57
HLA-A*24:02	1	342	349	8	QLPEKYKE	57
HLA-A*24:02	1	354	361	8	QSKNGYAG	57
HLA-A*24:02	1	602	609	8	KDKDFLDN	57
HLA-A*24:02	1	846	853	8	FLKDDSID	57
HLA-A*24:02	1	956	963	8	ITLKSKLV	57
HLA-A*24:02	1	987	994	8	AYLNAVVG	57
HLA-A*24:02	1	1018	1025	8	VRKMIAKS	57
HLA-A*24:02	1	1050	1057	8	ITLANGEI	57
HLA-A*24:02	1	1060	1067	8	RPLIETNG	57
HLA-A*24:02	1	354	362	9	QSKNGYAGY	57.5
HLA-A*24:02	1	426	434	9	QEDFYPFLK	57.5
HLA-A*24:02	1	890	898	9	KLITQRKFD	57.5
HLA-A*24:02	1	1083	1091	9	VRKVLSMPQ	57.5
HLA-A*24:02	1	1119	1127	9	LIARKKDWD	57.5
HLA-A*24:02	1	1270	1278	9	IEQISEFSK	57.5
HLA-A*24:02	1	1298	1306	9	RDKPIREQA	57.5
HLA-A*24:02	1	1324	1332	9	FKYFDTTID	57.5
HLA-A*24:02	1	1353	1361	9	TGLYETRID	57.5
HLA-A*24:02	1	86	93	8	FSNEMAKV	57.5
HLA-A*24:02	1	168	175	8	FLIEGDLN	57.5
HLA-A*24:02	1	513	520	8	LLYEYFTV	57.5
HLA-A*24:02	1	762	769	8	EMARENQT	57.5
HLA-A*24:02	1	778	785	8	RERMKRIE	57.5
HLA-A*24:02	1	825	832	8	DQELDINR	57.5
HLA-A*24:02	1	886	893	8	LLNAKLIT	57.5
HLA-A*24:02	1	1082	1089	8	TVRKVLSM	57.5
HLA-A*24:02	1	1110	1117	8	ILPKRNSD	57.5
HLA-A*24:02	1	1265	1272	8	YLDEIIEQ	57.5
HLA-A*24:02	1	41	49	9	HSIKKNLIG	58
HLA-A*24:02	1	86	94	9	FSNEMAKVD	58
HLA-A*24:02	1	122	130	9	IVDEVAYHE	58
HLA-A*24:02	1	266	274	9	LSKDTYDDD	58
HLA-A*24:02	1	293	301	9	AKNLSDAIL	58
HLA-A*24:02	1	376	384	9	IKPILEKMD	58
HLA-A*24:02	1	587	595	9	FNASLGTYH	58
HLA-A*24:02	1	1058	1066	9	RKRPLIETN	58
HLA-A*24:02	1	1068	1076	9	ETGEIVWDK	58
HLA-A*24:02	1	1225	1233	9	ELALPSKYV	58
HLA-A*24:02	1	1331	1339	9	IDRKRYTST	58
HLA-A*24:02	1	55	62	8	SGETAEAT	58
HLA-A*24:02	1	177	184	8	DNSDVDKL	58
HLA-A*24:02	1	190	197	8	QTYNQLFE	58
HLA-A*24:02	1	298	305	8	DAILLSDI	58
HLA-A*24:02	1	362	369	8	YIDGGASQ	58
HLA-A*24:02	1	394	401	8	NREDLLRK	58
HLA-A*24:02	1	492	499	8	IERMTNFD	58
HLA-A*24:02	1	569	576	8	FKKIECFD	58
HLA-A*24:02	1	765	772	8	RENQTTQK	58
HLA-A*24:02	1	799	806	8	HPVENTQL	58
HLA-A*24:02	1	1081	1088	8	ATVRKVLS	58
HLA-A*24:02	1	1083	1090	8	VRKVLSMP	58
HLA-A*24:02	1	1152	1159	8	GKSKKLKS	58
HLA-A*24:02	1	1240	1247	8	SHYEKLKG	58
HLA-A*24:02	1	20	28	9	VITDEYKVP	58.5
HLA-A*24:02	1	210	218	9	AILSARLSK	58.5
HLA-A*24:02	1	556	564	9	NRKVTVKQL	58.5
HLA-A*24:02	1	683	691	9	LKSDGFANR	58.5
HLA-A*24:02	1	900	908	9	LTKAERGGL	58.5
HLA-A*24:02	1	1199	1207	9	PKYSLFELE	58.5
HLA-A*24:02	1	1206	1214	9	LENGRKRML	58.5
HLA-A*24:02	1	70	77	8	RRYTRRKN	58.5
HLA-A*24:02	1	258	265	8	LAEDAKLQ	58.5
HLA-A*24:02	1	273	280	8	DDLDNLLA	58.5
HLA-A*24:02	1	468	475	8	KSEETITP	58.5
HLA-A*24:02	1	609	616	8	NEENEDIL	58.5
HLA-A*24:02	1	761	768	8	IEMARENQ	58.5
HLA-A*24:02	1	859	866	8	RSDKNRGK	58.5
HLA-A*24:02	1	893	900	8	TQRKFDNL	58.5
HLA-A*24:02	1	997	1004	8	LIKKYPKL	58.5
HLA-A*24:02	1	1308	1315	8	NIIHLFTL	58.5
HLA-A*24:02	1	76	84	9	KNRICYLQE	59
HLA-A*24:02	1	623	631	9	LTLFEDREM	59
HLA-A*24:02	1	649	657	9	KQLKRRRYT	59
HLA-A*24:02	1	928	936	9	TKHVAQILD	59
HLA-A*24:02	1	1313	1321	9	FTLTNLGAP	59
HLA-A*24:02	1	36	43	8	GNTDRHSI	59
HLA-A*24:02	1	48	55	8	IGALLFDS	59
HLA-A*24:02	1	282	289	8	IGDQYADL	59
HLA-A*24:02	1	312	319	8	ITKAPLSA	59
HLA-A*24:02	1	353	360	8	DQSKNGYA	59
HLA-A*24:02	1	834	841	8	SDYDVDHI	59
HLA-A*24:02	1	921	928	8	LVETRQIT	59
HLA-A*24:02	1	1026	1033	8	EQEIGKAT	59
HLA-A*24:02	1	1145	1152	8	VVAKVEKG	59
HLA-A*24:02	1	1277	1284	8	SKRVILAD	59
HLA-A*24:02	1	1310	1317	8	IHLFTLTN	59
HLA-A*24:02	1	1333	1340	8	RKRYTSTK	59
HLA-A*24:02	1	57	65	9	ETAEATRLK	59.5
HLA-A*24:02	1	91	99	9	AKVDDSFFH	59.5
HLA-A*24:02	1	373	381	9	YKFIKPILE	59.5
HLA-A*24:02	1	518	526	9	FTVYNELTK	59.5
HLA-A*24:02	1	852	860	9	IDNKVLTRS	59.5
HLA-A*24:02	1	891	899	9	LITQRKFDN	59.5
HLA-A*24:02	1	1134	1142	9	FDSPTVAYS	59.5
HLA-A*24:02	1	1357	1365	9	ETRIDLSQL	59.5
HLA-A*24:02	1	20	27	8	VITDEYKV	59.5
HLA-A*24:02	1	241	248	8	LIALSLGL	59.5
HLA-A*24:02	1	527	534	8	VKYVTEGM	59.5
HLA-A*24:02	1	571	578	8	KIECFDSV	59.5
HLA-A*24:02	1	664	671	8	RKLINGIR	59.5
HLA-A*24:02	1	726	733	8	NLAGSPAI	59.5
HLA-A*24:02	1	804	811	8	TQLQNEKL	59.5
HLA-A*24:02	1	827	834	8	ELDINRLS	59.5
HLA-A*24:02	1	840	847	8	HIVPQSFL	59.5
HLA-A*24:02	1	860	867	8	SDKNRGKS	59.5
HLA-A*24:02	1	944	951	8	DENDKLIR	59.5
HLA-A*24:02	1	1006	1013	8	SEFVYGDY	59.5
HLA-A*24:02	1	1170	1177	8	ERSSFEKN	59.5
HLA-A*24:02	1	1223	1230	8	GNELALPS	59.5
HLA-A*24:02	1	14	22	9	NSVGWAVIT	60
HLA-A*24:02	1	104	112	9	SFLVEEDKK	60
HLA-A*24:02	1	126	134	9	VAYHEKYPT	60
HLA-A*24:02	1	183	191	9	KLFIQLVQT	60
HLA-A*24:02	1	482	490	9	VDKGASAQS	60
HLA-A*24:02	1	605	613	9	DFLDNEENE	60
HLA-A*24:02	1	1059	1067	9	KRPLIETNG	60
HLA-A*24:02	1	1192	1200	9	KDLIIKLPK	60
HLA-A*24:02	1	1356	1364	9	YETRIDLSQ	60
HLA-A*24:02	1	365	372	8	GGASQEEF	60
HLA-A*24:02	1	489	496	8	QSFIERMT	60
HLA-A*24:02	1	806	813	8	LQNEKLYL	60
HLA-A*24:02	1	925	932	8	RQITKHVA	60
HLA-A*24:02	1	1161	1168	8	KELLGITI	60
HLA-A*24:02	1	1220	1227	8	LQKGNELA	60
HLA-A*24:02	1	225	233	9	LIAQLPGEK	60.5
HLA-A*24:02	1	305	313	9	ILRVNTEIT	60.5
HLA-A*24:02	1	1103	1111	9	GGFSKESIL	60.5
HLA-A*24:02	1	1113	1121	9	KRNSDKLIA	60.5
HLA-A*24:02	1	1203	1211	9	LFELENGRK	60.5
HLA-A*24:02	1	103	110	8	ESFLVEED	60.5
HLA-A*24:02	1	129	136	8	HEKYPTIY	60.5
HLA-A*24:02	1	260	267	8	EDAKLQLS	60.5
HLA-A*24:02	1	297	304	8	SDAILLSD	60.5
HLA-A*24:02	1	309	316	8	NTEITKAP	60.5
HLA-A*24:02	1	459	466	8	NSRFAWMT	60.5
HLA-A*24:02	1	689	696	8	ANRNFMQL	60.5
HLA-A*24:02	1	743	750	8	VVDELVKV	60.5
HLA-A*24:02	1	952	959	8	EVKVITLK	60.5
HLA-A*24:02	1	1084	1091	8	RKVLSMPQ	60.5
HLA-A*24:02	1	1338	1345	8	STKEVLDA	60.5
HLA-A*24:02	1	28	36	9	PSKKFKVLG	61
HLA-A*24:02	1	229	237	9	LPGEKKNGL	61
HLA-A*24:02	1	319	327	9	ASMIKRYDE	61
HLA-A*24:02	1	505	513	9	EKVLPKHSL	61
HLA-A*24:02	1	554	562	9	KTNRKVTVK	61
HLA-A*24:02	1	690	698	9	NRNFMQLIH	61
HLA-A*24:02	1	736	744	9	GILQTVKVV	61
HLA-A*24:02	1	799	807	9	HPVENTQLQ	61
HLA-A*24:02	1	895	903	9	RKFDNLTKA	61
HLA-A*24:02	1	901	909	9	TKAERGGLS	61
HLA-A*24:02	1	1099	1107	9	EVQTGGFSK	61
HLA-A*24:02	1	2	9	8	DKKYSIGL	61
HLA-A*24:02	1	26	33	8	KVPSKKFK	61
HLA-A*24:02	1	107	114	8	VEEDKKHE	61
HLA-A*24:02	1	180	187	8	DVDKLFIQ	61
HLA-A*24:02	1	187	194	8	QLVQTYNQ	61
HLA-A*24:02	1	265	272	8	QLSKDTYD	61
HLA-A*24:02	1	438	445	8	EKIEKILT	61
HLA-A*24:02	1	502	509	8	LPNEKVLP	61
HLA-A*24:02	1	600	607	8	IIKDKDFL	61
HLA-A*24:02	1	604	611	8	KDFLDNEE	61
HLA-A*24:02	1	650	657	8	QLKRRRYT	61
HLA-A*24:02	1	791	798	8	LGSQILKE	61
HLA-A*24:02	1	844	851	8	QSFLKDDS	61
HLA-A*24:02	1	1069	1076	8	TGEIVWDK	61
HLA-A*24:02	1	1190	1197	8	VKKDLIIK	61
HLA-A*24:02	1	1214	1221	8	LASAGELQ	61
HLA-A*24:02	1	1217	1224	8	AGELQKGN	61
HLA-A*24:02	1	1298	1305	8	RDKPIREQ	61
HLA-A*24:02	1	1339	1346	8	TKEVLDAT	61
HLA-A*24:02	1	185	193	9	FIQLVQTYN	61.5
HLA-A*24:02	1	198	206	9	ENPINASGV	61.5
HLA-A*24:02	1	235	243	9	NGLFGNLIA	61.5
HLA-A*24:02	1	329	337	9	HQDLTLLKA	61.5
HLA-A*24:02	1	460	468	9	SRFAWMTRK	61.5
HLA-A*24:02	1	779	787	9	ERMKRIEEG	61.5
HLA-A*24:02	1	1002	1010	9	PKLESEFVY	61.5
HLA-A*24:02	1	1112	1120	9	PKRNSDKLI	61.5
HLA-A*24:02	1	1349	1357	9	HQSITGLYE	61.5
HLA-A*24:02	1	1350	1358	9	QSITGLYET	61.5
HLA-A*24:02	1	43	50	8	IKKNLIGA	61.5
HLA-A*24:02	1	146	153	8	TDKADLRL	61.5
HLA-A*24:02	1	242	249	8	IALSLGLT	61.5
HLA-A*24:02	1	315	322	8	APLSASMI	61.5
HLA-A*24:02	1	326	333	8	DEHHQDLT	61.5
HLA-A*24:02	1	327	334	8	EHHQDLTL	61.5
HLA-A*24:02	1	409	416	8	SIPHQIHL	61.5
HLA-A*24:02	1	452	459	8	VGPLARGN	61.5
HLA-A*24:02	1	628	635	8	DREMIEER	61.5
HLA-A*24:02	1	934	941	8	ILDSRMNT	61.5
HLA-A*24:02	1	1106	1113	8	SKESILPK	61.5
HLA-A*24:02	1	1345	1352	8	ATLIHQSI	61.5
HLA-A*24:02	1	1353	1360	8	TGLYETRI	61.5
HLA-A*24:02	1	176	184	9	PDNSDVDKL	62
HLA-A*24:02	1	190	198	9	QTYNQLFEE	62
HLA-A*24:02	1	431	439	9	PFLKDNREK	62
HLA-A*24:02	1	614	622	9	DILEDIVLT	62
HLA-A*24:02	1	629	637	9	REMIEERLK	62
HLA-A*24:02	1	643	651	9	FDDKVMKQL	62
HLA-A*24:02	1	697	705	9	IHDDSLTFK	62
HLA-A*24:02	1	797	805	9	KEHPVENTQ	62
HLA-A*24:02	1	829	837	9	DINRLSDYD	62
HLA-A*24:02	1	830	838	9	INRLSDYDV	62
HLA-A*24:02	1	1221	1229	9	QKGNELALP	62
HLA-A*24:02	1	3	10	8	KKYSIGLD	62
HLA-A*24:02	1	69	76	8	RRRYTRRK	62
HLA-A*24:02	1	169	176	8	LIEGDLNP	62
HLA-A*24:02	1	182	189	8	DKLFIQLV	62
HLA-A*24:02	1	209	216	8	KAILSARL	62
HLA-A*24:02	1	233	240	8	KKNGLFGN	62
HLA-A*24:02	1	269	276	8	DTYDDDLD	62
HLA-A*24:02	1	393	400	8	LNREDLLR	62
HLA-A*24:02	1	446	453	8	FRIPYYVG	62
HLA-A*24:02	1	493	500	8	ERMTNFDK	62
HLA-A*24:02	1	495	502	8	MTNFDKNL	62
HLA-A*24:02	1	852	859	8	IDNKVLTR	62
HLA-A*24:02	1	962	969	8	LVSDFRKD	62
HLA-A*24:02	1	1024	1031	8	KSEQEIGK	62
HLA-A*24:02	1	1029	1036	8	IGKATAKY	62
HLA-A*24:02	1	1076	1083	8	KGRDFATV	62
HLA-A*24:02	1	1107	1114	8	KESILPKR	62
HLA-A*24:02	1	341	349	9	QQLPEKYKE	62.5
HLA-A*24:02	1	630	638	9	EMIEERLKT	62.5
HLA-A*24:02	1	759	767	9	IVIEMAREN	62.5
HLA-A*24:02	1	770	778	9	TQKGQKNSR	62.5
HLA-A*24:02	1	772	780	9	KGQKNSRER	62.5
HLA-A*24:02	1	855	863	9	KVLTRSDKN	62.5
HLA-A*24:02	1	885	893	9	QLLNAKLIT	62.5
HLA-A*24:02	1	1105	1113	9	FSKESILPK	62.5
HLA-A*24:02	1	1194	1202	9	LIIKLPKYS	62.5
HLA-A*24:02	1	1252	1260	9	NEQKQLFVE	62.5
HLA-A*24:02	1	32	39	8	FKVLGNTD	62.5
HLA-A*24:02	1	93	100	8	VDDSFFHR	62.5
HLA-A*24:02	1	230	237	8	PGEKKNGL	62.5
HLA-A*24:02	1	744	751	8	VDELVKVM	62.5
HLA-A*24:02	1	948	955	8	KLIREVKV	62.5
HLA-A*24:02	1	1181	1188	8	FLEAKGYK	62.5
HLA-A*24:02	1	1319	1326	8	GAPAAFKY	62.5
HLA-A*24:02	1	182	190	9	DKLFIQLVQ	63
HLA-A*24:02	1	201	209	9	INASGVDAK	63
HLA-A*24:02	1	493	501	9	ERMTNFDKN	63
HLA-A*24:02	1	594	602	9	YHDLLKIIK	63
HLA-A*24:02	1	639	647	9	YAHLFDDKV	63
HLA-A*24:02	1	755	763	9	KPENIVIEM	63
HLA-A*24:02	1	832	840	9	RLSDYDVDH	63
HLA-A*24:02	1	77	84	8	NRICYLQE	63
HLA-A*24:02	1	151	158	8	LRLIYLAL	63
HLA-A*24:02	1	381	388	8	EKMDGTEE	63
HLA-A*24:02	1	448	455	8	IPYYVGPL	63
HLA-A*24:02	1	464	471	8	WMTRKSEE	63
HLA-A*24:02	1	547	554	8	AIVDLLFK	63
HLA-A*24:02	1	592	599	8	GTYHDLLK	63
HLA-A*24:02	1	645	652	8	DKVMKQLK	63
HLA-A*24:02	1	849	856	8	DDSIDNKV	63
HLA-A*24:02	1	1177	1184	8	NPIDFLEA	63
HLA-A*24:02	1	1196	1203	8	IKLPKYSL	63
HLA-A*24:02	1	1361	1368	8	DLSQLGGD	63
HLA-A*24:02	1	310	318	9	TEITKAPLS	63.5
HLA-A*24:02	1	312	320	9	ITKAPLSAS	63.5
HLA-A*24:02	1	549	557	9	VDLLFKTNR	63.5
HLA-A*24:02	1	930	938	9	HVAQILDSR	63.5
HLA-A*24:02	1	974	982	9	KVREINNYH	63.5
HLA-A*24:02	1	975	983	9	VREINNYHH	63.5
HLA-A*24:02	1	1185	1193	9	KGYKEVKKD	63.5
HLA-A*24:02	1	1317	1325	9	NLGAPAAFK	63.5
HLA-A*24:02	1	106	113	8	LVEEDKKH	63.5
HLA-A*24:02	1	114	121	8	ERHPIFGN	63.5
HLA-A*24:02	1	253	260	8	KSNFDLAE	63.5
HLA-A*24:02	1	293	300	8	AKNLSDAI	63.5
HLA-A*24:02	1	332	339	8	LTLLKALV	63.5
HLA-A*24:02	1	544	551	8	QKKAIVDL	63.5
HLA-A*24:02	1	955	962	8	VITLKSKL	63.5
HLA-A*24:02	1	982	989	8	HHAHDAYL	63.5
HLA-A*24:02	1	1135	1142	8	DSPTVAYS	63.5
HLA-A*24:02	1	1258	1265	8	FVEQHKHY	63.5
HLA-A*24:02	1	1346	1353	8	TLIHQSIT	63.5
HLA-A*24:02	1	334	342	9	LLKALVRQQ	64
HLA-A*24:02	1	417	425	9	GELHAILRR	64
HLA-A*24:02	1	581	589	9	SGVEDRFNA	64
HLA-A*24:02	1	631	639	9	MIEERLKTY	64
HLA-A*24:02	1	722	730	9	EHIANLAGS	64
HLA-A*24:02	1	918	926	9	KRQLVETRQ	64
HLA-A*24:02	1	1011	1019	9	GDYKVYDVR	64
HLA-A*24:02	1	185	192	8	FIQLVQTY	64
HLA-A*24:02	1	474	481	8	TPWNFEEV	64
HLA-A*24:02	1	498	505	8	FDKNLPNE	64
HLA-A*24:02	1	616	623	8	LEDIVLTL	64
HLA-A*24:02	1	642	649	8	LFDDKVMK	64
HLA-A*24:02	1	643	650	8	FDDKVMKQ	64
HLA-A*24:02	1	708	715	8	IQKAQVSG	64
HLA-A*24:02	1	843	850	8	PQSFLKDD	64
HLA-A*24:02	1	871	878	8	PSEEVVKK	64
HLA-A*24:02	1	940	947	8	NTKYDEND	64
HLA-A*24:02	1	72	80	9	YTRRKNRIC	64.5
HLA-A*24:02	1	169	177	9	LIEGDLNPD	64.5
HLA-A*24:02	1	286	294	9	YADLFLAAK	64.5
HLA-A*24:02	1	398	406	9	LLRKQRTFD	64.5
HLA-A*24:02	1	485	493	9	GASAQSFIE	64.5
HLA-A*24:02	1	536	544	9	KPAFLSGEQ	64.5
HLA-A*24:02	1	723	731	9	HIANLAGSP	64.5
HLA-A*24:02	1	828	836	9	LDINRLSDY	64.5
HLA-A*24:02	1	842	850	9	VPQSFLKDD	64.5
HLA-A*24:02	1	1120	1128	9	IARKKDWDP	64.5
HLA-A*24:02	1	1224	1232	9	NELALPSKY	64.5
HLA-A*24:02	1	22	29	8	TDEYKVPS	64.5
HLA-A*24:02	1	630	637	8	EMIEERLK	64.5
HLA-A*24:02	1	696	703	8	LIHDDSLT	64.5
HLA-A*24:02	1	702	709	8	LTFKEDIQ	64.5
HLA-A*24:02	1	760	767	8	VIEMAREN	64.5
HLA-A*24:02	1	801	808	8	VENTQLQN	64.5
HLA-A*24:02	1	892	899	8	ITQRKFDN	64.5
HLA-A*24:02	1	984	991	8	AHDAYLNA	64.5
HLA-A*24:02	1	1091	1098	8	QVNIVKKT	64.5
HLA-A*24:02	1	1125	1132	8	DWDPKKYG	64.5
HLA-A*24:02	1	1192	1199	8	KDLIIKLP	64.5
HLA-A*24:02	1	123	131	9	VDEVAYHEK	65
HLA-A*24:02	1	420	428	9	HAILRRQED	65
HLA-A*24:02	1	575	583	9	FDSVEISGV	65
HLA-A*24:02	1	992	1000	9	VVGTALIKK	65
HLA-A*24:02	1	1222	1230	9	KGNELALPS	65
HLA-A*24:02	1	1303	1311	9	REQAENIIH	65
HLA-A*24:02	1	188	195	8	LVQTYNQL	65
HLA-A*24:02	1	539	546	8	FLSGEQKK	65
HLA-A*24:02	1	678	685	8	TILDFLKS	65
HLA-A*24:02	1	874	881	8	EVVKKMKN	65
HLA-A*24:02	1	1059	1066	8	KRPLIETN	65
HLA-A*24:02	1	1074	1081	8	WDKGRDFA	65
HLA-A*24:02	1	1122	1129	8	RKKDWDPK	65
HLA-A*24:02	1	1350	1357	8	QSITGLYE	65
HLA-A*24:02	1	1360	1367	8	IDLSQLGG	65
HLA-A*24:02	1	53	61	9	FDSGETAEA	65.5
HLA-A*24:02	1	239	247	9	GNLIALSLG	65.5
HLA-A*24:02	1	423	431	9	LRRQEDFYP	65.5
HLA-A*24:02	1	474	482	9	TPWNFEEVV	65.5
HLA-A*24:02	1	509	517	9	PKHSLLYEY	65.5
HLA-A*24:02	1	550	558	9	DLLFKTNRK	65.5
HLA-A*24:02	1	732	740	9	AIKKGILQT	65.5
HLA-A*24:02	1	910	918	9	ELDKAGFIK	65.5
HLA-A*24:02	1	997	1005	9	LIKKYPKLE	65.5
HLA-A*24:02	1	1047	1055	9	KTEITLANG	65.5
HLA-A*24:02	1	12	19	8	GTNSVGWA	65.5
HLA-A*24:02	1	223	230	8	ENLIAQLP	65.5
HLA-A*24:02	1	274	281	8	DLDNLLAQ	65.5
HLA-A*24:02	1	606	613	8	FLDNEENE	65.5
HLA-A*24:02	1	610	617	8	EENEDILE	65.5
HLA-A*24:02	1	680	687	8	LDFLKSDG	65.5
HLA-A*24:02	1	683	690	8	LKSDGFAN	65.5
HLA-A*24:02	1	916	923	8	FIKRQLVE	65.5
HLA-A*24:02	1	930	937	8	HVAQILDS	65.5
HLA-A*24:02	1	1003	1010	8	KLESEFVY	65.5
HLA-A*24:02	1	1112	1119	8	PKRNSDKL	65.5
HLA-A*24:02	1	1259	1266	8	VEQHKHYL	65.5
HLA-A*24:02	1	1337	1344	8	TSTKEVLD	65.5
HLA-A*24:02	1	39	47	9	DRHSIKKNL	66
HLA-A*24:02	1	315	323	9	APLSASMIK	66
HLA-A*24:02	1	340	348	9	RQQLPEKYK	66
HLA-A*24:02	1	389	397	9	LLVKLNRED	66
HLA-A*24:02	1	407	415	9	NGSIPHQIH	66
HLA-A*24:02	1	684	692	9	KSDGFANRN	66
HLA-A*24:02	1	775	783	9	KNSRERMKR	66
HLA-A*24:02	1	903	911	9	AERGGLSEL	66
HLA-A*24:02	1	991	999	9	AVVGTALIK	66
HLA-A*24:02	1	995	1003	9	TALIKKYPK	66
HLA-A*24:02	1	1332	1340	9	DRKRYTSTK	66
HLA-A*24:02	1	17	24	8	GWAVITDE	66
HLA-A*24:02	1	52	59	8	LFDSGETA	66
HLA-A*24:02	1	266	273	8	LSKDTYDD	66
HLA-A*24:02	1	476	483	8	WNFEEVVD	66
HLA-A*24:02	1	509	516	8	PKHSLLYE	66
HLA-A*24:02	1	563	570	8	QLKEDYFK	66
HLA-A*24:02	1	605	612	8	DFLDNEEN	66
HLA-A*24:02	1	626	633	8	FEDREMIE	66
HLA-A*24:02	1	647	654	8	VMKQLKRR	66
HLA-A*24:02	1	682	689	8	FLKSDGFA	66
HLA-A*24:02	1	698	705	8	HDDSLTFK	66
HLA-A*24:02	1	793	800	8	SQILKEHP	66
HLA-A*24:02	1	919	926	8	RQLVETRQ	66
HLA-A*24:02	1	1014	1021	8	KVYDVRKM	66
HLA-A*24:02	1	1023	1030	8	AKSEQEIG	66
HLA-A*24:02	1	1128	1135	8	PKKYGGFD	66
HLA-A*24:02	1	1134	1141	8	FDSPTVAY	66
HLA-A*24:02	1	1313	1320	8	FTLTNLGA	66
HLA-A*24:02	1	56	64	9	GETAEATRL	66.5
HLA-A*24:02	1	164	172	9	FRGHFLIEG	66.5
HLA-A*24:02	1	199	207	9	NPINASGVD	66.5
HLA-A*24:02	1	209	217	9	KAILSARLS	66.5
HLA-A*24:02	1	275	283	9	LDNLLAQIG	66.5
HLA-A*24:02	1	1022	1030	9	IAKSEQEIG	66.5
HLA-A*24:02	1	1092	1100	9	VNIVKKTEV	66.5
HLA-A*24:02	1	1209	1217	9	GRKRMLASA	66.5
HLA-A*24:02	1	216	223	8	LSKSRRLE	66.5
HLA-A*24:02	1	228	235	8	QLPGEKKN	66.5
HLA-A*24:02	1	434	441	8	KDNREKIE	66.5
HLA-A*24:02	1	526	533	8	KVKYVTEG	66.5
HLA-A*24:02	1	1080	1087	8	FATVRKVL	66.5
HLA-A*24:02	1	1139	1146	8	VAYSVLVV	66.5
HLA-A*24:02	1	1209	1216	8	GRKRMLAS	66.5
HLA-A*24:02	1	1213	1220	8	MLASAGEL	66.5
HLA-A*24:02	1	1299	1306	8	DKPIREQA	66.5
HLA-A*24:02	1	9	17	9	LDIGTNSVG	67
HLA-A*24:02	1	70	78	9	RRYTRRKNR	67
HLA-A*24:02	1	422	430	9	ILRRQEDFY	67
HLA-A*24:02	1	492	500	9	IERMTNFDK	67
HLA-A*24:02	1	657	665	9	TGWGRLSRK	67
HLA-A*24:02	1	39	46	8	DRHSIKKN	67
HLA-A*24:02	1	51	58	8	LLFDSGET	67
HLA-A*24:02	1	104	111	8	SFLVEEDK	67
HLA-A*24:02	1	306	313	8	LRVNTEIT	67
HLA-A*24:02	1	355	362	8	SKNGYAGY	67
HLA-A*24:02	1	729	736	8	GSPAIKKG	67
HLA-A*24:02	1	779	786	8	ERMKRIEE	67
HLA-A*24:02	1	786	793	8	EGIKELGS	67
HLA-A*24:02	1	923	930	8	ETRQITKH	67
HLA-A*24:02	1	1054	1061	8	NGEIRKRP	67
HLA-A*24:02	1	1095	1102	8	VKKTEVQT	67
HLA-A*24:02	1	1208	1215	8	NGRKRMLA	67
HLA-A*24:02	1	1239	1246	8	ASHYEKLK	67
HLA-A*24:02	1	1272	1279	8	QISEFSKR	67
HLA-A*24:02	1	1358	1365	8	TRIDLSQL	67
HLA-A*24:02	1	52	60	9	LFDSGETAE	67.5
HLA-A*24:02	1	216	224	9	LSKSRRLEN	67.5
HLA-A*24:02	1	301	309	9	LLSDILRVN	67.5
HLA-A*24:02	1	707	715	9	DIQKAQVSG	67.5
HLA-A*24:02	1	754	762	9	HKPENIVIE	67.5
HLA-A*24:02	1	1062	1070	9	LIETNGETG	67.5
HLA-A*24:02	1	1290	1298	9	VLSAYNKHR	67.5
HLA-A*24:02	1	84	91	8	EIFSNEMA	67.5
HLA-A*24:02	1	294	301	8	KNLSDAIL	67.5
HLA-A*24:02	1	472	479	8	TITPWNFE	67.5
HLA-A*24:02	1	503	510	8	PNEKVLPK	67.5
HLA-A*24:02	1	506	513	8	KVLPKHSL	67.5
HLA-A*24:02	1	575	582	8	FDSVEISG	67.5
HLA-A*24:02	1	603	610	8	DKDFLDNE	67.5
HLA-A*24:02	1	632	639	8	IEERLKTY	67.5
HLA-A*24:02	1	679	686	8	ILDFLKSD	67.5
HLA-A*24:02	1	746	753	8	ELVKVMGR	67.5
HLA-A*24:02	1	858	865	8	TRSDKNRG	67.5
HLA-A*24:02	1	1064	1071	8	ETNGETGE	67.5
HLA-A*24:02	1	1142	1149	8	SVLVVAKV	67.5
HLA-A*24:02	1	7	15	9	IGLDIGTNS	68
HLA-A*24:02	1	257	265	9	DLAEDAKLQ	68
HLA-A*24:02	1	419	427	9	LHAILRRQE	68
HLA-A*24:02	1	529	537	9	YVTEGMRKP	68
HLA-A*24:02	1	698	706	9	HDDSLTFKE	68
HLA-A*24:02	1	848	856	9	KDDSIDNKV	68
HLA-A*24:02	1	864	872	9	RGKSDNVPS	68
HLA-A*24:02	1	979	987	9	NNYHHAHDA	68
HLA-A*24:02	1	1153	1161	9	KSKKLKSVK	68
HLA-A*24:02	1	1164	1172	9	LGITIMERS	68
HLA-A*24:02	1	1193	1201	9	DLIIKLPKY	68
HLA-A*24:02	1	1243	1251	9	EKLKGSPED	68
HLA-A*24:02	1	1285	1293	9	ANLDKVLSA	68
HLA-A*24:02	1	1306	1314	9	AENIIHLFT	68
HLA-A*24:02	1	18	25	8	WAVITDEY	68
HLA-A*24:02	1	186	193	8	IQLVQTYN	68
HLA-A*24:02	1	199	206	8	NPINASGV	68
HLA-A*24:02	1	384	391	8	DGTEELLV	68
HLA-A*24:02	1	418	425	8	ELHAILRR	68
HLA-A*24:02	1	475	482	8	PWNFEEVV	68
HLA-A*24:02	1	536	543	8	KPAFLSGE	68
HLA-A*24:02	1	556	563	8	NRKVTVKQ	68
HLA-A*24:02	1	712	719	8	QVSGQGDS	68
HLA-A*24:02	1	739	746	8	QTVKVVDE	68
HLA-A*24:02	1	784	791	8	IEEGIKEL	68
HLA-A*24:02	1	838	845	8	VDHIVPQS	68
HLA-A*24:02	1	875	882	8	VVKKMKNY	68
HLA-A*24:02	1	1148	1155	8	KVEKGKSK	68
HLA-A*24:02	1	1296	1303	8	KHRDKPIR	68
HLA-A*24:02	1	410	418	9	IPHQIHLGE	68.5
HLA-A*24:02	1	628	636	9	DREMIEERL	68.5
HLA-A*24:02	1	867	875	9	SDNVPSEEV	68.5
HLA-A*24:02	1	871	879	9	PSEEVVKKM	68.5
HLA-A*24:02	1	1026	1034	9	EQEIGKATA	68.5
HLA-A*24:02	1	1157	1165	9	LKSVKELLG	68.5
HLA-A*24:02	1	125	132	8	EVAYHEKY	68.5
HLA-A*24:02	1	143	150	8	VDSTDKAD	68.5
HLA-A*24:02	1	375	382	8	FIKPILEK	68.5
HLA-A*24:02	1	588	595	8	NASLGTYH	68.5
HLA-A*24:02	1	624	631	8	TLFEDREM	68.5
HLA-A*24:02	1	672	679	8	DKQSGKTI	68.5
HLA-A*24:02	1	722	729	8	EHIANLAG	68.5
HLA-A*24:02	1	797	804	8	KEHPVENT	68.5
HLA-A*24:02	1	864	871	8	RGKSDNVP	68.5
HLA-A*24:02	1	908	915	8	LSELDKAG	68.5
HLA-A*24:02	1	936	943	8	DSRMNTKY	68.5
HLA-A*24:02	1	1051	1058	8	TLANGEIR	68.5
HLA-A*24:02	1	1288	1295	8	DKVLSAYN	68.5
HLA-A*24:02	1	79	87	9	ICYLQEIFS	69
HLA-A*24:02	1	578	586	9	VEISGVEDR	69
HLA-A*24:02	1	613	621	9	EDILEDIVL	69
HLA-A*24:02	1	763	771	9	MARENQTTQ	69
HLA-A*24:02	1	794	802	9	QILKEHPVE	69
HLA-A*24:02	1	849	857	9	DDSIDNKVL	69
HLA-A*24:02	1	862	870	9	KNRGKSDNV	69
HLA-A*24:02	1	1315	1323	9	LTNLGAPAA	69
HLA-A*24:02	1	1359	1367	9	RIDLSQLGG	69
HLA-A*24:02	1	198	205	8	ENPINASG	69
HLA-A*24:02	1	267	274	8	SKDTYDDD	69
HLA-A*24:02	1	401	408	8	KQRTFDNG	69
HLA-A*24:02	1	504	511	8	NEKVLPKH	69
HLA-A*24:02	1	1118	1125	8	KLIARKKD	69
HLA-A*24:02	1	1235	1242	8	FLYLASHY	69
HLA-A*24:02	1	1295	1302	8	NKHRDKPI	69
HLA-A*24:02	1	1332	1339	8	DRKRYTST	69
HLA-A*24:02	1	6	14	9	SIGLDIGTN	69.5
HLA-A*24:02	1	451	459	9	YVGPLARGN	69.5
HLA-A*24:02	1	523	531	9	ELTKVKYVT	69.5
HLA-A*24:02	1	555	563	9	TNRKVTVKQ	69.5
HLA-A*24:02	1	960	968	9	SKLVSDFRK	69.5
HLA-A*24:02	1	1043	1051	9	MNFFKTEIT	69.5
HLA-A*24:02	1	1144	1152	9	LVVAKVEKG	69.5
HLA-A*24:02	1	87	94	8	SNEMAKVD	69.5
HLA-A*24:02	1	529	536	8	YVTEGMRK	69.5
HLA-A*24:02	1	949	956	8	LIREVKVI	69.5
HLA-A*24:02	1	1180	1187	8	DFLEAKGY	69.5
HLA-A*24:02	1	273	281	9	DDLDNLLAQ	70
HLA-A*24:02	1	559	567	9	VTVKQLKED	70
HLA-A*24:02	1	569	577	9	FKKIECFDS	70
HLA-A*24:02	1	597	605	9	LLKIIKDKD	70
HLA-A*24:02	1	715	723	9	GQGDSLHEH	70
HLA-A*24:02	1	850	858	9	DSIDNKVLT	70
HLA-A*24:02	1	876	884	9	VKKMKNYWR	70
HLA-A*24:02	1	916	924	9	FIKRQLVET	70
HLA-A*24:02	1	943	951	9	YDENDKLIR	70
HLA-A*24:02	1	1094	1102	9	IVKKTEVQT	70
HLA-A*24:02	1	1244	1252	9	KLKGSPEDN	70
HLA-A*24:02	1	1345	1353	9	ATLIHQSIT	70
HLA-A*24:02	1	44	51	8	KKNLIGAL	70
HLA-A*24:02	1	53	60	8	FDSGETAE	70
HLA-A*24:02	1	88	95	8	NEMAKVDD	70
HLA-A*24:02	1	149	156	8	ADLRLIYL	70
HLA-A*24:02	1	174	181	8	LNPDNSDV	70
HLA-A*24:02	1	330	337	8	QDLTLLKA	70
HLA-A*24:02	1	412	419	8	HQIHLGEL	70
HLA-A*24:02	1	479	486	8	EEVVDKGA	70
HLA-A*24:02	1	486	493	8	ASAQSFIE	70
HLA-A*24:02	1	764	771	8	ARENQTTQ	70
HLA-A*24:02	1	830	837	8	INRLSDYD	70
HLA-A*24:02	1	1034	1041	8	AKYFFYSN	70
HLA-A*24:02	1	1086	1093	8	VLSMPQVN	70
HLA-A*24:02	1	1156	1163	8	KLKSVKEL	70
HLA-A*24:02	1	1331	1338	8	IDRKRYTS	70
HLA-A*24:02	1	141	149	9	KLVDSTDKA	70.5
HLA-A*24:02	1	226	234	9	IAQLPGEKK	70.5
HLA-A*24:02	1	287	295	9	ADLFLAAKN	70.5
HLA-A*24:02	1	347	355	9	YKEIFFDQS	70.5
HLA-A*24:02	1	911	919	9	LDKAGFIKR	70.5
HLA-A*24:02	1	932	940	9	AQILDSRMN	70.5
HLA-A*24:02	1	1080	1088	9	FATVRKVLS	70.5
HLA-A*24:02	1	1207	1215	9	ENGRKRMLA	70.5
HLA-A*24:02	1	1287	1295	9	LDKVLSAYN	70.5
HLA-A*24:02	1	1342	1350	9	VLDATLIHQ	70.5
HLA-A*24:02	1	133	140	8	PTIYHLRK	70.5
HLA-A*24:02	1	247	254	8	GLTPNFKS	70.5
HLA-A*24:02	1	319	326	8	ASMIKRYD	70.5
HLA-A*24:02	1	500	507	8	KNLPNEKV	70.5
HLA-A*24:02	1	570	577	8	KKIECFDS	70.5
HLA-A*24:02	1	1004	1011	8	LESEFVYG	70.5
HLA-A*24:02	1	1085	1092	8	KVLSMPQV	70.5
HLA-A*24:02	1	1090	1097	8	PQVNIVKK	70.5
HLA-A*24:02	1	1199	1206	8	PKYSLFEL	70.5
HLA-A*24:02	1	1286	1293	8	NLDKVLSA	70.5
HLA-A*24:02	1	147	155	9	DKADLRLIY	71
HLA-A*24:02	1	318	326	9	SASMIKRYD	71
HLA-A*24:02	1	591	599	9	LGTYHDLLK	71
HLA-A*24:02	1	601	609	9	IKDKDFLDN	71
HLA-A*24:02	1	122	129	8	IVDEVAYH	71
HLA-A*24:02	1	316	323	8	PLSASMIK	71
HLA-A*24:02	1	322	329	8	IKRYDEHH	71
HLA-A*24:02	1	357	364	8	NGYAGYID	71
HLA-A*24:02	1	399	406	8	LRKQRTFD	71
HLA-A*24:02	1	411	418	8	PHQIHLGE	71
HLA-A*24:02	1	465	472	8	MTRKSEET	71
HLA-A*24:02	1	566	573	8	EDYFKKIE	71
HLA-A*24:02	1	583	590	8	VEDRFNAS	71
HLA-A*24:02	1	670	677	8	IRDKQSGK	71
HLA-A*24:02	1	740	747	8	TVKVVDEL	71
HLA-A*24:02	1	907	914	8	GLSELDKA	71
HLA-A*24:02	1	1252	1259	8	NEQKQLFV	71
HLA-A*24:02	1	1256	1263	8	QLFVEQHK	71
HLA-A*24:02	1	1278	1285	8	KRVILADA	71
HLA-A*24:02	1	1351	1358	8	SITGLYET	71
HLA-A*24:02	1	379	387	9	ILEKMDGTE	71.5
HLA-A*24:02	1	986	994	9	DAYLNAVVG	71.5
HLA-A*24:02	1	1162	1170	9	ELLGITIME	71.5
HLA-A*24:02	1	37	44	8	NTDRHSIK	71.5
HLA-A*24:02	1	102	109	8	EESFLVEE	71.5
HLA-A*24:02	1	141	148	8	KLVDSTDK	71.5
HLA-A*24:02	1	402	409	8	QRTFDNGS	71.5
HLA-A*24:02	1	480	487	8	EVVDKGAS	71.5
HLA-A*24:02	1	732	739	8	AIKKGILQ	71.5
HLA-A*24:02	1	789	796	8	KELGSQIL	71.5
HLA-A*24:02	1	805	812	8	QLQNEKLY	71.5
HLA-A*24:02	1	856	863	8	VLTRSDKN	71.5
HLA-A*24:02	1	969	976	8	DFQFYKVR	71.5
HLA-A*24:02	1	1151	1158	8	KGKSKKLK	71.5
HLA-A*24:02	1	1321	1328	8	PAAFKYFD	71.5
HLA-A*24:02	1	1328	1335	8	DTTIDRKR	71.5
HLA-A*24:02	1	260	268	9	EDAKLQLSK	72
HLA-A*24:02	1	452	460	9	VGPLARGNS	72
HLA-A*24:02	1	699	707	9	DDSLTFKED	72
HLA-A*24:02	1	784	792	9	IEEGIKELG	72
HLA-A*24:02	1	977	985	9	EINNYHHAH	72
HLA-A*24:02	1	1051	1059	9	TLANGEIRK	72
HLA-A*24:02	1	1089	1097	9	MPQVNIVKK	72
HLA-A*24:02	1	1191	1199	9	KKDLIIKLP	72
HLA-A*24:02	1	8	15	8	GLDIGTNS	72
HLA-A*24:02	1	307	314	8	RVNTEITK	72
HLA-A*24:02	1	554	561	8	KTNRKVTV	72
HLA-A*24:02	1	684	691	8	KSDGFANR	72
HLA-A*24:02	1	711	718	8	AQVSGQGD	72
HLA-A*24:02	1	821	828	8	DMYVDQEL	72
HLA-A*24:02	1	985	992	8	HDAYLNAV	72
HLA-A*24:02	1	1137	1144	8	PTVAYSVL	72
HLA-A*24:02	1	1162	1169	8	ELLGITIM	72
HLA-A*24:02	1	1289	1296	8	KVLSAYNK	72
HLA-A*24:02	1	1340	1347	8	KEVLDATL	72
HLA-A*24:02	1	325	333	9	YDEHHQDLT	72.5
HLA-A*24:02	1	869	877	9	NVPSEEVVK	72.5
HLA-A*24:02	1	1057	1065	9	IRKRPLIET	72.5
HLA-A*24:02	1	1093	1101	9	NIVKKTEVQ	72.5
HLA-A*24:02	1	1175	1183	9	EKNPIDFLE	72.5
HLA-A*24:02	1	57	64	8	ETAEATRL	72.5
HLA-A*24:02	1	73	80	8	TRRKNRIC	72.5
HLA-A*24:02	1	205	212	8	GVDAKAIL	72.5
HLA-A*24:02	1	387	394	8	EELLVKLN	72.5
HLA-A*24:02	1	431	438	8	PFLKDNRE	72.5
HLA-A*24:02	1	470	477	8	EETITPWN	72.5
HLA-A*24:02	1	558	565	8	KVTVKQLK	72.5
HLA-A*24:02	1	577	584	8	SVEISGVE	72.5
HLA-A*24:02	1	581	588	8	SGVEDRFN	72.5
HLA-A*24:02	1	622	629	8	TLTLFEDR	72.5
HLA-A*24:02	1	641	648	8	HLFDDKVM	72.5
HLA-A*24:02	1	714	721	8	SGQGDSLH	72.5
HLA-A*24:02	1	719	726	8	SLHEHIAN	72.5
HLA-A*24:02	1	775	782	8	KNSRERMK	72.5
HLA-A*24:02	1	897	904	8	FDNLTKAE	72.5
HLA-A*24:02	1	1304	1311	8	EQAENIIH	72.5
HLA-A*24:02	1	1357	1364	8	ETRIDLSQ	72.5
HLA-A*24:02	1	243	251	9	ALSLGLTPN	73
HLA-A*24:02	1	299	307	9	AILLSDILR	73
HLA-A*24:02	1	357	365	9	NGYAGYIDG	73
HLA-A*24:02	1	595	603	9	HDLLKIIKD	73
HLA-A*24:02	1	714	722	9	SGQGDSLHE	73
HLA-A*24:02	1	789	797	9	KELGSQILK	73
HLA-A*24:02	1	905	913	9	RGGLSELDK	73
HLA-A*24:02	1	1254	1262	9	QKQLFVEQH	73
HLA-A*24:02	1	119	126	8	FGNIVDEV	73
HLA-A*24:02	1	308	315	8	VNTEITKA	73
HLA-A*24:02	1	318	325	8	SASMIKRY	73
HLA-A*24:02	1	336	343	8	KALVRQQL	73
HLA-A*24:02	1	462	469	8	FAWMTRKS	73
HLA-A*24:02	1	853	860	8	DNKVLTRS	73
HLA-A*24:02	1	911	918	8	LDKAGFIK	73
HLA-A*24:02	1	914	921	8	AGFIKRQL	73
HLA-A*24:02	1	1020	1027	8	KMIAKSEQ	73
HLA-A*24:02	1	1132	1139	8	GGFDSPTV	73
HLA-A*24:02	1	1175	1182	8	EKNPIDFL	73
HLA-A*24:02	1	1267	1274	8	DEIIEQIS	73
HLA-A*24:02	1	1280	1287	8	VILADANL	73
HLA-A*24:02	1	55	63	9	SGETAEATR	73.5
HLA-A*24:02	1	321	329	9	MIKRYDEHH	73.5
HLA-A*24:02	1	337	345	9	ALVRQQLPE	73.5
HLA-A*24:02	1	560	568	9	TVKQLKEDY	73.5
HLA-A*24:02	1	660	668	9	GRLSRKLIN	73.5
HLA-A*24:02	1	665	673	9	KLINGIRDK	73.5
HLA-A*24:02	1	748	756	9	VKVMGRHKP	73.5
HLA-A*24:02	1	866	874	9	KSDNVPSEE	73.5
HLA-A*24:02	1	1143	1151	9	VLVVAKVEK	73.5
HLA-A*24:02	1	109	116	8	EDKKHERH	73.5
HLA-A*24:02	1	222	229	8	LENLIAQL	73.5
HLA-A*24:02	1	257	264	8	DLAEDAKL	73.5
HLA-A*24:02	1	321	328	8	MIKRYDEH	73.5
HLA-A*24:02	1	391	398	8	VKLNREDL	73.5
HLA-A*24:02	1	408	415	8	GSIPHQIH	73.5
HLA-A*24:02	1	651	658	8	LKRRRYTG	73.5
HLA-A*24:02	1	770	777	8	TQKGQKNS	73.5
HLA-A*24:02	1	774	781	8	QKNSRERM	73.5
HLA-A*24:02	1	917	924	8	IKRQLVET	73.5
HLA-A*24:02	1	1070	1077	8	GEIVWDKG	73.5
HLA-A*24:02	1	1116	1123	8	SDKLIARK	73.5
HLA-A*24:02	1	1123	1130	8	KKDWDPKK	73.5
HLA-A*24:02	1	1195	1202	8	IIKLPKYS	73.5
HLA-A*24:02	1	1249	1256	8	PEDNEQKQ	73.5
HLA-A*24:02	1	1255	1262	8	KQLFVEQH	73.5
HLA-A*24:02	1	11	19	9	IGTNSVGWA	74
HLA-A*24:02	1	173	181	9	DLNPDNSDV	74
HLA-A*24:02	1	279	287	9	LAQIGDQYA	74
HLA-A*24:02	1	405	413	9	FDNGSIPHQ	74
HLA-A*24:02	1	541	549	9	SGEQKKAIV	74
HLA-A*24:02	1	709	717	9	QKAQVSGQG	74
HLA-A*24:02	1	790	798	9	ELGSQILKE	74
HLA-A*24:02	1	1046	1054	9	FKTEITLAN	74
HLA-A*24:02	1	1060	1068	9	RPLIETNGE	74
HLA-A*24:02	1	59	66	8	AEATRLKR	74
HLA-A*24:02	1	101	108	8	LEESFLVE	74
HLA-A*24:02	1	113	120	8	HERHPIFG	74
HLA-A*24:02	1	311	318	8	EITKAPLS	74
HLA-A*24:02	1	551	558	8	LLFKTNRK	74
HLA-A*24:02	1	759	766	8	IVIEMARE	74
HLA-A*24:02	1	828	835	8	LDINRLSD	74
HLA-A*24:02	1	854	861	8	NKVLTRSD	74
HLA-A*24:02	1	1285	1292	8	ANLDKVLS	74
HLA-A*24:02	1	2	10	9	DKKYSIGLD	74.5
HLA-A*24:02	1	8	16	9	GLDIGTNSV	74.5
HLA-A*24:02	1	16	24	9	VGWAVITDE	74.5
HLA-A*24:02	1	94	102	9	DDSFFHRLE	74.5
HLA-A*24:02	1	121	129	9	NIVDEVAYH	74.5
HLA-A*24:02	1	223	231	9	ENLIAQLPG	74.5
HLA-A*24:02	1	521	529	9	YNELTKVKY	74.5
HLA-A*24:02	1	738	746	9	LQTVKVVDE	74.5
HLA-A*24:02	1	827	835	9	ELDINRLSD	74.5
HLA-A*24:02	1	993	1001	9	VGTALIKKY	74.5
HLA-A*24:02	1	1251	1259	9	DNEQKQLFV	74.5
HLA-A*24:02	1	443	450	8	ILTFRIPY	74.5
HLA-A*24:02	1	538	545	8	AFLSGEQK	74.5
HLA-A*24:02	1	796	803	8	LKEHPVEN	74.5
HLA-A*24:02	1	1120	1127	8	IARKKDWD	74.5
HLA-A*24:02	1	1334	1341	8	KRYTSTKE	74.5
HLA-A*24:02	1	5	13	9	YSIGLDIGT	75
HLA-A*24:02	1	21	29	9	ITDEYKVPS	75
HLA-A*24:02	1	436	444	9	NREKIEKIL	75
HLA-A*24:02	1	441	449	9	EKILTFRIP	75
HLA-A*24:02	1	863	871	9	NRGKSDNVP	75
HLA-A*24:02	1	949	957	9	LIREVKVIT	75
HLA-A*24:02	1	1074	1082	9	WDKGRDFAT	75
HLA-A*24:02	1	1202	1210	9	SLFELENGR	75
HLA-A*24:02	1	1300	1308	9	KPIREQAEN	75
HLA-A*24:02	1	67	74	8	TARRRYTR	75
HLA-A*24:02	1	99	106	8	HRLEESFL	75
HLA-A*24:02	1	171	178	8	EGDLNPDN	75
HLA-A*24:02	1	299	306	8	AILLSDIL	75
HLA-A*24:02	1	482	489	8	VDKGASAQ	75
HLA-A*24:02	1	525	532	8	TKVKYVTE	75
HLA-A*24:02	1	676	683	8	GKTILDFL	75
HLA-A*24:02	1	737	744	8	ILQTVKVV	75
HLA-A*24:02	1	769	776	8	TTQKGQKN	75
HLA-A*24:02	1	912	919	8	DKAGFIKR	75
HLA-A*24:02	1	1147	1154	8	AKVEKGKS	75
HLA-A*24:02	1	1270	1277	8	IEQISEFS	75
HLA-A*24:02	1	352	360	9	FDQSKNGYA	75.5
HLA-A*24:02	1	416	424	9	LGELHAILR	75.5
HLA-A*24:02	1	498	506	9	FDKNLPNEK	75.5
HLA-A*24:02	1	632	640	9	IEERLKTYA	75.5
HLA-A*24:02	1	679	687	9	ILDFLKSDG	75.5
HLA-A*24:02	1	888	896	9	NAKLITQRK	75.5
HLA-A*24:02	1	1056	1064	9	EIRKRPLIE	75.5
[truncated: 722 more rows]

## Sheet: A0101
allele	seq_num	start	end	length	peptide	percentile_rank
HLA-A*01:01	1	1286	1294	9	NLDKVLSAY	0.2
HLA-A*01:01	1	1005	1013	9	ESEFVYGDY	0.29
HLA-A*01:01	1	178	186	9	NSDVDKLFI	0.9
HLA-A*01:01	1	317	325	9	LSASMIKRY	0.9
HLA-A*01:01	1	145	153	9	STDKADLRL	0.95
HLA-A*01:01	1	1229	1237	9	PSKYVNFLY	0.95
HLA-A*01:01	1	351	359	9	FFDQSKNGY	0.95
HLA-A*01:01	1	807	815	9	QNEKLYLYY	1.05
HLA-A*01:01	1	815	823	9	YLQNGRDMY	1.25
HLA-A*01:01	1	513	521	9	LLYEYFTVY	1.35
HLA-A*01:01	1	507	515	9	VLPKHSLLY	1.4
HLA-A*01:01	1	37	45	9	NTDRHSIKK	1.65
HLA-A*01:01	1	833	841	9	LSDYDVDHI	1.7
HLA-A*01:01	1	806	814	9	LQNEKLYLY	1.75
HLA-A*01:01	1	1039	1047	9	YSNIMNFFK	1.85
HLA-A*01:01	1	1133	1141	9	GFDSPTVAY	1.9
HLA-A*01:01	1	278	286	9	LLAQIGDQY	1.95
HLA-A*01:01	1	286	294	9	YADLFLAAK	2.05
HLA-A*01:01	1	444	452	9	LTFRIPYYV	2.1
HLA-A*01:01	1	296	304	9	LSDAILLSD	2.45
HLA-A*01:01	1	1097	1105	9	KTEVQTGGF	2.45
HLA-A*01:01	1	1115	1123	9	NSDKLIARK	2.5
HLA-A*01:01	1	128	136	9	YHEKYPTIY	2.55
HLA-A*01:01	1	1031	1039	9	KATAKYFFY	2.6
HLA-A*01:01	1	1282	1290	9	LADANLDKV	2.6
HLA-A*01:01	1	631	639	9	MIEERLKTY	2.65
HLA-A*01:01	1	354	362	9	QSKNGYAGY	2.8
HLA-A*01:01	1	188	196	9	LVQTYNQLF	3
HLA-A*01:01	1	271	279	9	YDDDLDNLL	3.2
HLA-A*01:01	1	521	529	9	YNELTKVKY	3.35
HLA-A*01:01	1	21	29	9	ITDEYKVPS	3.4
HLA-A*01:01	1	1265	1273	9	YLDEIIEQI	3.5
HLA-A*01:01	1	12	20	9	GTNSVGWAV	3.6
HLA-A*01:01	1	282	290	9	IGDQYADLF	3.6
HLA-A*01:01	1	1315	1323	9	LTNLGAPAA	3.7
HLA-A*01:01	1	302	310	9	LSDILRVNT	3.85
HLA-A*01:01	1	935	943	9	LDSRMNTKY	3.95
HLA-A*01:01	1	1305	1313	9	QAENIIHLF	3.95
HLA-A*01:01	1	1087	1095	9	LSMPQVNIV	4.1
HLA-A*01:01	1	443	451	9	ILTFRIPYY	4.15
HLA-A*01:01	1	908	916	9	LSELDKAGF	4.2
HLA-A*01:01	1	93	101	9	VDDSFFHRL	4.25
HLA-A*01:01	1	184	192	9	LFIQLVQTY	4.35
HLA-A*01:01	1	309	317	9	NTEITKAPL	4.35
HLA-A*01:01	1	1010	1018	9	YGDYKVYDV	4.35
HLA-A*01:01	1	1137	1145	9	PTVAYSVLV	4.45
HLA-A*01:01	1	148	156	9	KADLRLIYL	4.55
HLA-A*01:01	1	1258	1266	9	FVEQHKHYL	4.6
HLA-A*01:01	1	178	185	8	NSDVDKLF	4.65
HLA-A*01:01	1	329	337	9	HQDLTLLKA	4.7
HLA-A*01:01	1	382	390	9	KMDGTEELL	4.8
HLA-A*01:01	1	1032	1040	9	ATAKYFFYS	4.9
HLA-A*01:01	1	1318	1326	9	LGAPAAFKY	5.1
HLA-A*01:01	1	8	16	9	GLDIGTNSV	5.15
HLA-A*01:01	1	674	682	9	QSGKTILDF	5.25
HLA-A*01:01	1	1348	1356	9	IHQSITGLY	5.3
HLA-A*01:01	1	279	286	8	LAQIGDQY	5.3
HLA-A*01:01	1	1328	1336	9	DTTIDRKRY	5.45
HLA-A*01:01	1	365	373	9	GGASQEEFY	5.65
HLA-A*01:01	1	422	430	9	ILRRQEDFY	5.7
HLA-A*01:01	1	272	280	9	DDDLDNLLA	5.75
HLA-A*01:01	1	442	450	9	KILTFRIPY	5.75
HLA-A*01:01	1	17	25	9	GWAVITDEY	5.8
HLA-A*01:01	1	1326	1334	9	YFDTTIDRK	5.8
HLA-A*01:01	1	1008	1016	9	FVYGDYKVY	5.9
HLA-A*01:01	1	1232	1240	9	YVNFLYLAS	5.95
HLA-A*01:01	1	1337	1345	9	TSTKEVLDA	6
HLA-A*01:01	1	385	393	9	GTEELLVKL	6.1
HLA-A*01:01	1	586	594	9	RFNASLGTY	6.25
HLA-A*01:01	1	263	271	9	KLQLSKDTY	6.3
HLA-A*01:01	1	1141	1149	9	YSVLVVAKV	6.45
HLA-A*01:01	1	367	375	9	ASQEEFYKF	6.5
HLA-A*01:01	1	296	303	8	LSDAILLS	6.5
HLA-A*01:01	1	963	971	9	VSDFRKDFQ	6.6
HLA-A*01:01	1	518	526	9	FTVYNELTK	6.65
HLA-A*01:01	1	146	153	8	TDKADLRL	6.65
HLA-A*01:01	1	1336	1344	9	YTSTKEVLD	7.05
HLA-A*01:01	1	1038	1046	9	FYSNIMNFF	7.1
HLA-A*01:01	1	656	664	9	YTGWGRLSR	7.2
HLA-A*01:01	1	803	811	9	NTQLQNEKL	7.45
HLA-A*01:01	1	1234	1242	9	NFLYLASHY	7.45
HLA-A*01:01	1	1315	1322	8	LTNLGAPA	7.5
HLA-A*01:01	1	1166	1174	9	ITIMERSSF	7.6
HLA-A*01:01	1	615	623	9	ILEDIVLTL	7.65
HLA-A*01:01	1	1258	1265	8	FVEQHKHY	7.85
HLA-A*01:01	1	180	188	9	DVDKLFIQL	7.9
HLA-A*01:01	1	468	476	9	KSEETITPW	7.9
HLA-A*01:01	1	828	836	9	LDINRLSDY	7.9
HLA-A*01:01	1	684	692	9	KSDGFANRN	8.05
HLA-A*01:01	1	1105	1113	9	FSKESILPK	8.1
HLA-A*01:01	1	1352	1360	9	ITGLYETRI	8.2
HLA-A*01:01	1	833	840	8	LSDYDVDH	8.25
HLA-A*01:01	1	823	831	9	YVDQELDIN	8.45
HLA-A*01:01	1	1064	1072	9	ETNGETGEI	8.45
HLA-A*01:01	1	866	874	9	KSDNVPSEE	8.55
HLA-A*01:01	1	279	287	9	LAQIGDQYA	8.6
HLA-A*01:01	1	530	538	9	VTEGMRKPA	8.6
HLA-A*01:01	1	1028	1036	9	EIGKATAKY	8.7
HLA-A*01:01	1	984	992	9	AHDAYLNAV	8.9
HLA-A*01:01	1	988	996	9	YLNAVVGTA	8.9
HLA-A*01:01	1	963	970	8	VSDFRKDF	9.15
HLA-A*01:01	1	5	13	9	YSIGLDIGT	9.5
HLA-A*01:01	1	1138	1146	9	TVAYSVLVV	9.5
HLA-A*01:01	1	688	696	9	FANRNFMQL	9.6
HLA-A*01:01	1	934	942	9	ILDSRMNTK	9.6
HLA-A*01:01	1	1081	1089	9	ATVRKVLSM	9.8
HLA-A*01:01	1	339	347	9	VRQQLPEKY	9.9
HLA-A*01:01	1	662	670	9	LSRKLINGI	10
HLA-A*01:01	1	274	282	9	DLDNLLAQI	10.05
HLA-A*01:01	1	851	859	9	SIDNKVLTR	10.15
HLA-A*01:01	1	147	155	9	DKADLRLIY	10.3
HLA-A*01:01	1	473	481	9	ITPWNFEEV	10.35
HLA-A*01:01	1	1171	1179	9	RSSFEKNPI	10.4
HLA-A*01:01	1	37	44	8	NTDRHSIK	10.45
HLA-A*01:01	1	1232	1239	8	YVNFLYLA	10.5
HLA-A*01:01	1	1312	1320	9	LFTLTNLGA	10.6
HLA-A*01:01	1	743	751	9	VVDELVKVM	10.65
HLA-A*01:01	1	1024	1032	9	KSEQEIGKA	10.65
HLA-A*01:01	1	248	256	9	LTPNFKSNF	10.8
HLA-A*01:01	1	592	600	9	GTYHDLLKI	10.85
HLA-A*01:01	1	125	132	8	EVAYHEKY	10.85
HLA-A*01:01	1	560	568	9	TVKQLKEDY	10.95
HLA-A*01:01	1	244	252	9	LSLGLTPNF	11.05
HLA-A*01:01	1	238	246	9	FGNLIALSL	11.1
HLA-A*01:01	1	511	519	9	HSLLYEYFT	11.1
HLA-A*01:01	1	696	704	9	LIHDDSLTF	11.1
HLA-A*01:01	1	13	20	8	TNSVGWAV	11.1
HLA-A*01:01	1	1237	1245	9	YLASHYEKL	11.25
HLA-A*01:01	1	240	248	9	NLIALSLGL	11.3
HLA-A*01:01	1	639	647	9	YAHLFDDKV	11.3
HLA-A*01:01	1	808	815	8	NEKLYLYY	11.35
HLA-A*01:01	1	511	518	8	HSLLYEYF	11.5
HLA-A*01:01	1	621	629	9	LTLTLFEDR	11.65
HLA-A*01:01	1	1039	1046	8	YSNIMNFF	11.8
HLA-A*01:01	1	965	973	9	DFRKDFQFY	11.9
HLA-A*01:01	1	1359	1367	9	RIDLSQLGG	12.05
HLA-A*01:01	1	82	90	9	LQEIFSNEM	12.15
HLA-A*01:01	1	426	434	9	QEDFYPFLK	12.15
HLA-A*01:01	1	205	213	9	GVDAKAILS	12.2
HLA-A*01:01	1	218	226	9	KSRRLENLI	12.3
HLA-A*01:01	1	1037	1045	9	FFYSNIMNF	12.35
HLA-A*01:01	1	454	462	9	PLARGNSRF	12.4
HLA-A*01:01	1	332	340	9	LTLLKALVR	12.5
HLA-A*01:01	1	1193	1201	9	DLIIKLPKY	12.5
HLA-A*01:01	1	910	918	9	ELDKAGFIK	12.55
HLA-A*01:01	1	1135	1143	9	DSPTVAYSV	12.7
HLA-A*01:01	1	295	303	9	NLSDAILLS	12.75
HLA-A*01:01	1	590	598	9	SLGTYHDLL	12.8
HLA-A*01:01	1	716	724	9	QGDSLHEHI	12.9
HLA-A*01:01	1	980	988	9	NYHHAHDAY	12.9
HLA-A*01:01	1	517	525	9	YFTVYNELT	13
HLA-A*01:01	1	844	852	9	QSFLKDDSI	13
HLA-A*01:01	1	1287	1294	8	LDKVLSAY	13
HLA-A*01:01	1	921	929	9	LVETRQITK	13.1
HLA-A*01:01	1	443	450	8	ILTFRIPY	13.2
HLA-A*01:01	1	78	86	9	RICYLQEIF	13.25
HLA-A*01:01	1	635	643	9	RLKTYAHLF	13.3
HLA-A*01:01	1	1006	1013	8	SEFVYGDY	13.38
HLA-A*01:01	1	859	867	9	RSDKNRGKS	13.4
HLA-A*01:01	1	241	249	9	LIALSLGLT	13.45
HLA-A*01:01	1	258	266	9	LAEDAKLQL	13.5
HLA-A*01:01	1	291	299	9	LAAKNLSDA	13.5
HLA-A*01:01	1	616	624	9	LEDIVLTLT	13.5
HLA-A*01:01	1	739	747	9	QTVKVVDEL	13.5
HLA-A*01:01	1	805	813	9	QLQNEKLYL	13.5
HLA-A*01:01	1	892	900	9	ITQRKFDNL	13.5
HLA-A*01:01	1	359	367	9	YAGYIDGGA	13.6
HLA-A*01:01	1	1139	1147	9	VAYSVLVVA	13.9
HLA-A*01:01	1	1005	1012	8	ESEFVYGD	13.95
HLA-A*01:01	1	383	391	9	MDGTEELLV	14
HLA-A*01:01	1	589	597	9	ASLGTYHDL	14
HLA-A*01:01	1	720	728	9	LHEHIANLA	14
HLA-A*01:01	1	155	163	9	YLALAHMIK	14.05
HLA-A*01:01	1	1068	1076	9	ETGEIVWDK	14.25
HLA-A*01:01	1	286	293	8	YADLFLAA	14.35
HLA-A*01:01	1	57	65	9	ETAEATRLK	14.5
HLA-A*01:01	1	92	100	9	KVDDSFFHR	14.5
HLA-A*01:01	1	156	164	9	LALAHMIKF	14.5
HLA-A*01:01	1	285	293	9	QYADLFLAA	14.5
HLA-A*01:01	1	509	517	9	PKHSLLYEY	14.5
HLA-A*01:01	1	713	721	9	VSGQGDSLH	14.5
HLA-A*01:01	1	816	824	9	LQNGRDMYV	14.5
HLA-A*01:01	1	1032	1039	8	ATAKYFFY	14.6
HLA-A*01:01	1	871	879	9	PSEEVVKKM	14.65
HLA-A*01:01	1	1251	1259	9	DNEQKQLFV	14.75
HLA-A*01:01	1	89	97	9	EMAKVDDSF	14.85
HLA-A*01:01	1	185	193	9	FIQLVQTYN	15
HLA-A*01:01	1	408	416	9	GSIPHQIHL	15
HLA-A*01:01	1	848	856	9	KDDSIDNKV	15.15
HLA-A*01:01	1	97	105	9	FFHRLEESF	15.5
HLA-A*01:01	1	352	360	9	FDQSKNGYA	15.5
HLA-A*01:01	1	618	626	9	DIVLTLTLF	15.5
HLA-A*01:01	1	962	970	9	LVSDFRKDF	15.5
HLA-A*01:01	1	1158	1166	9	KSVKELLGI	15.5
HLA-A*01:01	1	1228	1236	9	LPSKYVNFL	15.5
HLA-A*01:01	1	1350	1358	9	QSITGLYET	15.5
HLA-A*01:01	1	981	988	8	YHHAHDAY	15.5
HLA-A*01:01	1	325	333	9	YDEHHQDLT	16
HLA-A*01:01	1	491	499	9	FIERMTNFD	16
HLA-A*01:01	1	1073	1081	9	VWDKGRDFA	16.25
HLA-A*01:01	1	571	578	8	KIECFDSV	16.4
HLA-A*01:01	1	230	238	9	PGEKKNGLF	16.5
HLA-A*01:01	1	269	277	9	DTYDDDLDN	16.5
HLA-A*01:01	1	575	583	9	FDSVEISGV	16.5
HLA-A*01:01	1	161	169	9	MIKFRGHFL	16.75
HLA-A*01:01	1	510	518	9	KHSLLYEYF	16.85
HLA-A*01:01	1	51	59	9	LLFDSGETA	17
HLA-A*01:01	1	73	81	9	TRRKNRICY	17
HLA-A*01:01	1	486	494	9	ASAQSFIER	17
HLA-A*01:01	1	579	587	9	EISGVEDRF	17
HLA-A*01:01	1	606	614	9	FLDNEENED	17
HLA-A*01:01	1	931	939	9	VAQILDSRM	17
HLA-A*01:01	1	1168	1176	9	IMERSSFEK	17
HLA-A*01:01	1	1275	1283	9	EFSKRVILA	17
HLA-A*01:01	1	1257	1265	9	LFVEQHKHY	17.25
HLA-A*01:01	1	1042	1050	9	IMNFFKTEI	17.35
HLA-A*01:01	1	1015	1023	9	VYDVRKMIA	17.4
HLA-A*01:01	1	119	127	9	FGNIVDEVA	17.5
HLA-A*01:01	1	554	562	9	KTNRKVTVK	17.5
HLA-A*01:01	1	623	631	9	LTLFEDREM	17.5
HLA-A*01:01	1	1173	1181	9	SFEKNPIDF	17.5
HLA-A*01:01	1	1219	1227	9	ELQKGNELA	17.5
HLA-A*01:01	1	1273	1281	9	ISEFSKRVI	17.5
HLA-A*01:01	1	1308	1316	9	NIIHLFTLT	17.5
HLA-A*01:01	1	1235	1242	8	FLYLASHY	17.6
HLA-A*01:01	1	1225	1232	8	ELALPSKY	17.9
HLA-A*01:01	1	444	451	8	LTFRIPYY	17.96
HLA-A*01:01	1	150	158	9	DLRLIYLAL	18
HLA-A*01:01	1	200	208	9	PINASGVDA	18
HLA-A*01:01	1	487	495	9	SAQSFIERM	18
HLA-A*01:01	1	702	710	9	LTFKEDIQK	18
HLA-A*01:01	1	927	935	9	ITKHVAQIL	18
HLA-A*01:01	1	993	1001	9	VGTALIKKY	18
HLA-A*01:01	1	1045	1053	9	FFKTEITLA	18
HLA-A*01:01	1	1347	1355	9	LIHQSITGL	18
HLA-A*01:01	1	591	598	8	LGTYHDLL	18
HLA-A*01:01	1	1137	1144	8	PTVAYSVL	18.35
HLA-A*01:01	1	1314	1322	9	TLTNLGAPA	18.4
HLA-A*01:01	1	465	473	9	MTRKSEETI	18.45
HLA-A*01:01	1	18	26	9	WAVITDEYK	18.5
HLA-A*01:01	1	90	98	9	MAKVDDSFF	18.5
HLA-A*01:01	1	160	168	9	HMIKFRGHF	18.5
HLA-A*01:01	1	195	203	9	LFEENPINA	18.5
HLA-A*01:01	1	404	412	9	TFDNGSIPH	18.5
HLA-A*01:01	1	612	620	9	NEDILEDIV	18.5
HLA-A*01:01	1	700	708	9	DSLTFKEDI	18.5
HLA-A*01:01	1	724	732	9	IANLAGSPA	18.5
HLA-A*01:01	1	804	812	9	TQLQNEKLY	18.5
HLA-A*01:01	1	827	835	9	ELDINRLSD	18.5
HLA-A*01:01	1	900	908	9	LTKAERGGL	18.5
HLA-A*01:01	1	1224	1232	9	NELALPSKY	18.5
HLA-A*01:01	1	656	663	8	YTGWGRLS	18.65
HLA-A*01:01	1	990	998	9	NAVVGTALI	19
HLA-A*01:01	1	148	155	8	KADLRLIY	19
HLA-A*01:01	1	514	521	8	LYEYFTVY	19.25
HLA-A*01:01	1	812	820	9	YLYYLQNGR	19.4
HLA-A*01:01	1	151	159	9	LRLIYLALA	19.5
HLA-A*01:01	1	255	263	9	NFDLAEDAK	19.5
HLA-A*01:01	1	591	599	9	LGTYHDLLK	19.5
HLA-A*01:01	1	594	602	9	YHDLLKIIK	19.5
HLA-A*01:01	1	983	991	9	HAHDAYLNA	19.5
HLA-A*01:01	1	1214	1222	9	LASAGELQK	19.5
HLA-A*01:01	1	153	161	9	LIYLALAHM	19.75
HLA-A*01:01	1	202	210	9	NASGVDAKA	20
HLA-A*01:01	1	459	467	9	NSRFAWMTR	20
HLA-A*01:01	1	583	591	9	VEDRFNASL	20
HLA-A*01:01	1	693	701	9	FMQLIHDDS	20
HLA-A*01:01	1	989	997	9	LNAVVGTAL	20
HLA-A*01:01	1	1342	1350	9	VLDATLIHQ	20
HLA-A*01:01	1	1007	1014	8	EFVYGDYK	20.05
HLA-A*01:01	1	936	943	8	DSRMNTKY	20.1
HLA-A*01:01	1	185	192	8	FIQLVQTY	20.35
HLA-A*01:01	1	324	332	9	RYDEHHQDL	20.5
HLA-A*01:01	1	331	339	9	DLTLLKALV	20.5
HLA-A*01:01	1	495	503	9	MTNFDKNLP	20.5
HLA-A*01:01	1	514	522	9	LYEYFTVYN	20.5
HLA-A*01:01	1	617	625	9	EDIVLTLTL	20.5
HLA-A*01:01	1	1268	1276	9	EIIEQISEF	20.5
HLA-A*01:01	1	95	102	8	DSFFHRLE	20.75
HLA-A*01:01	1	1230	1237	8	SKYVNFLY	20.75
HLA-A*01:01	1	284	291	8	DQYADLFL	20.8
HLA-A*01:01	1	1235	1243	9	FLYLASHYE	20.9
HLA-A*01:01	1	103	111	9	ESFLVEEDK	21
HLA-A*01:01	1	190	198	9	QTYNQLFEE	21
HLA-A*01:01	1	225	233	9	LIAQLPGEK	21
HLA-A*01:01	1	251	259	9	NFKSNFDLA	21
HLA-A*01:01	1	267	275	9	SKDTYDDDL	21
HLA-A*01:01	1	343	351	9	LPEKYKEIF	21
HLA-A*01:01	1	574	582	9	CFDSVEISG	21
HLA-A*01:01	1	740	748	9	TVKVVDELV	21
HLA-A*01:01	1	850	858	9	DSIDNKVLT	21
HLA-A*01:01	1	967	975	9	RKDFQFYKV	21
HLA-A*01:01	1	1021	1029	9	MIAKSEQEI	21
HLA-A*01:01	1	1281	1289	9	ILADANLDK	21
HLA-A*01:01	1	1330	1338	9	TIDRKRYTS	21
HLA-A*01:01	1	1345	1353	9	ATLIHQSIT	21
HLA-A*01:01	1	546	553	8	KAIVDLLF	21
HLA-A*01:01	1	120	128	9	GNIVDEVAY	21.5
HLA-A*01:01	1	124	132	9	DEVAYHEKY	21.5
HLA-A*01:01	1	144	152	9	DSTDKADLR	21.5
HLA-A*01:01	1	290	298	9	FLAAKNLSD	21.5
HLA-A*01:01	1	328	336	9	HHQDLTLLK	21.5
HLA-A*01:01	1	362	370	9	YIDGGASQE	21.5
HLA-A*01:01	1	425	433	9	RQEDFYPFL	21.5
HLA-A*01:01	1	545	553	9	KKAIVDLLF	21.5
HLA-A*01:01	1	712	720	9	QVSGQGDSL	21.5
HLA-A*01:01	1	923	931	9	ETRQITKHV	21.5
HLA-A*01:01	1	973	981	9	YKVREINNY	21.5
HLA-A*01:01	1	981	989	9	YHHAHDAYL	21.5
HLA-A*01:01	1	94	101	8	DDSFFHRL	21.85
HLA-A*01:01	1	41	49	9	HSIKKNLIG	22
HLA-A*01:01	1	587	595	9	FNASLGTYH	22
HLA-A*01:01	1	643	651	9	FDDKVMKQL	22
HLA-A*01:01	1	977	985	9	EINNYHHAH	22
HLA-A*01:01	1	332	339	8	LTLLKALV	22
HLA-A*01:01	1	1313	1320	8	FTLTNLGA	22.4
HLA-A*01:01	1	132	140	9	YPTIYHLRK	22.5
HLA-A*01:01	1	221	229	9	RLENLIAQL	22.5
HLA-A*01:01	1	298	306	9	DAILLSDIL	22.5
HLA-A*01:01	1	300	308	9	ILLSDILRV	22.5
HLA-A*01:01	1	392	400	9	KLNREDLLR	22.5
HLA-A*01:01	1	415	423	9	HLGELHAIL	22.5
HLA-A*01:01	1	677	685	9	KTILDFLKS	22.5
HLA-A*01:01	1	800	808	9	PVENTQLQN	22.5
HLA-A*01:01	1	840	848	9	HIVPQSFLK	22.5
HLA-A*01:01	1	1036	1044	9	YFFYSNIMN	22.5
HLA-A*01:01	1	1179	1187	9	IDFLEAKGY	22.5
HLA-A*01:01	1	1311	1319	9	HLFTLTNLG	22.5
HLA-A*01:01	1	1313	1321	9	FTLTNLGAP	22.5
HLA-A*01:01	1	994	1001	8	GTALIKKY	22.5
HLA-A*01:01	1	1134	1141	8	FDSPTVAY	22.75
HLA-A*01:01	1	14	22	9	NSVGWAVIT	23
HLA-A*01:01	1	54	62	9	DSGETAEAT	23
HLA-A*01:01	1	173	181	9	DLNPDNSDV	23
HLA-A*01:01	1	311	319	9	EITKAPLSA	23
HLA-A*01:01	1	413	421	9	QIHLGELHA	23
HLA-A*01:01	1	679	687	9	ILDFLKSDG	23
HLA-A*01:01	1	680	688	9	LDFLKSDGF	23
HLA-A*01:01	1	985	993	9	HDAYLNAVV	23
HLA-A*01:01	1	1250	1258	9	EDNEQKQLF	23
HLA-A*01:01	1	1355	1363	9	LYETRIDLS	23
HLA-A*01:01	1	1357	1365	9	ETRIDLSQL	23
HLA-A*01:01	1	90	97	8	MAKVDDSF	23
HLA-A*01:01	1	355	362	8	SKNGYAGY	23
HLA-A*01:01	1	1035	1042	8	KYFFYSNI	23
HLA-A*01:01	1	95	103	9	DSFFHRLEE	23.5
HLA-A*01:01	1	416	424	9	LGELHAILR	23.5
HLA-A*01:01	1	471	479	9	ETITPWNFE	23.5
HLA-A*01:01	1	519	527	9	TVYNELTKV	23.5
HLA-A*01:01	1	955	963	9	VITLKSKLV	23.5
HLA-A*01:01	1	1272	1280	9	QISEFSKRV	23.5
HLA-A*01:01	1	459	466	8	NSRFAWMT	23.75
HLA-A*01:01	1	72	80	9	YTRRKNRIC	24
HLA-A*01:01	1	506	514	9	KVLPKHSLL	24
HLA-A*01:01	1	838	846	9	VDHIVPQSF	24
HLA-A*01:01	1	874	882	9	EVVKKMKNY	24
HLA-A*01:01	1	883	891	9	WRQLLNAKL	24
HLA-A*01:01	1	1238	1246	9	LASHYEKLK	24
HLA-A*01:01	1	637	644	8	KTYAHLFD	24.15
HLA-A*01:01	1	58	66	9	TAEATRLKR	24.5
HLA-A*01:01	1	77	85	9	NRICYLQEI	24.5
HLA-A*01:01	1	216	224	9	LSKSRRLEN	24.5
HLA-A*01:01	1	235	243	9	NGLFGNLIA	24.5
HLA-A*01:01	1	489	497	9	QSFIERMTN	24.5
HLA-A*01:01	1	834	842	9	SDYDVDHIV	24.5
HLA-A*01:01	1	1003	1011	9	KLESEFVYG	24.5
HLA-A*01:01	1	1269	1277	9	IIEQISEFS	24.5
HLA-A*01:01	1	352	359	8	FDQSKNGY	24.6
HLA-A*01:01	1	45	53	9	KNLIGALLF	25
HLA-A*01:01	1	284	292	9	DQYADLFLA	25
HLA-A*01:01	1	307	315	9	RVNTEITKA	25
HLA-A*01:01	1	1203	1211	9	LFELENGRK	25
HLA-A*01:01	1	1276	1284	9	FSKRVILAD	25
HLA-A*01:01	1	821	828	8	DMYVDQEL	25
HLA-A*01:01	1	1282	1289	8	LADANLDK	25
HLA-A*01:01	1	47	55	9	LIGALLFDS	25.5
HLA-A*01:01	1	66	74	9	RTARRRYTR	25.5
HLA-A*01:01	1	100	108	9	RLEESFLVE	25.5
HLA-A*01:01	1	181	189	9	VDKLFIQLV	25.5
HLA-A*01:01	1	546	554	9	KAIVDLLFK	25.5
HLA-A*01:01	1	637	645	9	KTYAHLFDD	25.5
HLA-A*01:01	1	879	887	9	MKNYWRQLL	25.5
HLA-A*01:01	1	1134	1142	9	FDSPTVAYS	25.5
HLA-A*01:01	1	1231	1239	9	KYVNFLYLA	25.5
HLA-A*01:01	1	517	524	8	YFTVYNEL	25.5
HLA-A*01:01	1	1336	1343	8	YTSTKEVL	25.85
HLA-A*01:01	1	53	61	9	FDSGETAEA	26
HLA-A*01:01	1	212	220	9	LSARLSKSR	26
HLA-A*01:01	1	958	966	9	LKSKLVSDF	26
HLA-A*01:01	1	1062	1070	9	LIETNGETG	26
HLA-A*01:01	1	1187	1195	9	YKEVKKDLI	26
HLA-A*01:01	1	1321	1329	9	PAAFKYFDT	26
HLA-A*01:01	1	1350	1357	8	QSITGLYE	26.2
HLA-A*01:01	1	116	123	8	HPIFGNIV	26.25
HLA-A*01:01	1	349	356	8	EIFFDQSK	26.45
HLA-A*01:01	1	1043	1050	8	MNFFKTEI	26.45
HLA-A*01:01	1	152	160	9	RLIYLALAH	26.5
HLA-A*01:01	1	237	245	9	LFGNLIALS	26.5
HLA-A*01:01	1	368	376	9	SQEEFYKFI	26.5
HLA-A*01:01	1	810	818	9	KLYLYYLQN	26.5
HLA-A*01:01	1	1002	1010	9	PKLESEFVY	26.5
HLA-A*01:01	1	1086	1094	9	VLSMPQVNI	26.5
HLA-A*01:01	1	1201	1209	9	YSLFELENG	26.5
HLA-A*01:01	1	1230	1238	9	SKYVNFLYL	26.5
HLA-A*01:01	1	1291	1299	9	LSAYNKHRD	26.5
HLA-A*01:01	1	1344	1352	9	DATLIHQSI	26.5
HLA-A*01:01	1	129	136	8	HEKYPTIY	26.5
HLA-A*01:01	1	269	276	8	DTYDDDLD	26.5
HLA-A*01:01	1	1031	1038	8	KATAKYFF	26.5
HLA-A*01:01	1	162	169	8	IKFRGHFL	26.8
HLA-A*01:01	1	495	502	8	MTNFDKNL	26.95
HLA-A*01:01	1	52	60	9	LFDSGETAE	27
HLA-A*01:01	1	283	291	9	GDQYADLFL	27
HLA-A*01:01	1	518	525	8	FTVYNELT	27
HLA-A*01:01	1	990	997	8	NAVVGTAL	27
HLA-A*01:01	1	99	107	9	HRLEESFLV	27.5
HLA-A*01:01	1	281	289	9	QIGDQYADL	27.5
HLA-A*01:01	1	464	472	9	WMTRKSEET	27.5
HLA-A*01:01	1	950	958	9	IREVKVITL	27.5
HLA-A*01:01	1	1047	1055	9	KTEITLANG	27.5
HLA-A*01:01	1	959	966	8	KSKLVSDF	27.5
HLA-A*01:01	1	1324	1331	8	FKYFDTTI	27.5
HLA-A*01:01	1	362	369	8	YIDGGASQ	27.55
HLA-A*01:01	1	45	52	8	KNLIGALL	27.8
HLA-A*01:01	1	235	242	8	NGLFGNLI	27.8
HLA-A*01:01	1	18	25	8	WAVITDEY	27.85
HLA-A*01:01	1	149	157	9	ADLRLIYLA	28
HLA-A*01:01	1	297	305	9	SDAILLSDI	28
HLA-A*01:01	1	366	374	9	GASQEEFYK	28
HLA-A*01:01	1	375	383	9	FIKPILEKM	28
HLA-A*01:01	1	512	520	9	SLLYEYFTV	28
HLA-A*01:01	1	619	627	9	IVLTLTLFE	28
HLA-A*01:01	1	697	705	9	IHDDSLTFK	28
HLA-A*01:01	1	726	734	9	NLAGSPAIK	28
HLA-A*01:01	1	776	784	9	NSRERMKRI	28
HLA-A*01:01	1	882	890	9	YWRQLLNAK	28
HLA-A*01:01	1	1225	1233	9	ELALPSKYV	28
HLA-A*01:01	1	1338	1346	9	STKEVLDAT	28
HLA-A*01:01	1	14	21	8	NSVGWAVI	28
HLA-A*01:01	1	690	697	8	NRNFMQLI	28
HLA-A*01:01	1	1008	1015	8	FVYGDYKV	28
HLA-A*01:01	1	654	661	8	RRYTGWGR	28.1
HLA-A*01:01	1	118	126	9	IFGNIVDEV	28.5
HLA-A*01:01	1	177	185	9	DNSDVDKLF	28.5
HLA-A*01:01	1	206	214	9	VDAKAILSA	28.5
HLA-A*01:01	1	245	253	9	SLGLTPNFK	28.5
HLA-A*01:01	1	439	447	9	KIEKILTFR	28.5
HLA-A*01:01	1	481	489	9	VVDKGASAQ	28.5
HLA-A*01:01	1	539	547	9	FLSGEQKKA	28.5
HLA-A*01:01	1	642	650	9	LFDDKVMKQ	28.5
HLA-A*01:01	1	832	840	9	RLSDYDVDH	28.5
HLA-A*01:01	1	959	967	9	KSKLVSDFR	28.5
HLA-A*01:01	1	1077	1085	9	GRDFATVRK	28.5
HLA-A*01:01	1	1080	1088	9	FATVRKVLS	28.5
HLA-A*01:01	1	1181	1189	9	FLEAKGYKE	28.5
HLA-A*01:01	1	4	11	8	KYSIGLDI	28.5
HLA-A*01:01	1	79	86	8	ICYLQEIF	28.5
HLA-A*01:01	1	86	93	8	FSNEMAKV	28.5
HLA-A*01:01	1	35	43	9	LGNTDRHSI	29
HLA-A*01:01	1	270	278	9	TYDDDLDNL	29
HLA-A*01:01	1	484	492	9	KGASAQSFI	29
HLA-A*01:01	1	628	636	9	DREMIEERL	29
HLA-A*01:01	1	954	962	9	KVITLKSKL	29
HLA-A*01:01	1	1178	1186	9	PIDFLEAKG	29
HLA-A*01:01	1	1349	1357	9	HQSITGLYE	29
HLA-A*01:01	1	161	168	8	MIKFRGHF	29
HLA-A*01:01	1	426	433	8	QEDFYPFL	29.3
HLA-A*01:01	1	234	242	9	KNGLFGNLI	29.5
HLA-A*01:01	1	236	244	9	GLFGNLIAL	29.5
HLA-A*01:01	1	424	432	9	RRQEDFYPF	29.5
HLA-A*01:01	1	490	498	9	SFIERMTNF	29.5
HLA-A*01:01	1	945	953	9	ENDKLIREV	29.5
HLA-A*01:01	1	966	974	9	FRKDFQFYK	29.5
HLA-A*01:01	1	1050	1058	9	ITLANGEIR	29.5
HLA-A*01:01	1	1051	1059	9	TLANGEIRK	29.5
HLA-A*01:01	1	1354	1362	9	GLYETRIDL	29.5
HLA-A*01:01	1	471	478	8	ETITPWNF	29.5
HLA-A*01:01	1	515	522	8	YEYFTVYN	29.5
HLA-A*01:01	1	1306	1313	8	AENIIHLF	29.5
HLA-A*01:01	1	85	93	9	IFSNEMAKV	30
HLA-A*01:01	1	123	131	9	VDEVAYHEK	30
HLA-A*01:01	1	540	548	9	LSGEQKKAI	30
HLA-A*01:01	1	1163	1171	9	LLGITIMER	30
HLA-A*01:01	1	1309	1317	9	IIHLFTLTN	30
HLA-A*01:01	1	188	195	8	LVQTYNQL	30
HLA-A*01:01	1	290	297	8	FLAAKNLS	30
HLA-A*01:01	1	1201	1208	8	YSLFELEN	30.05
HLA-A*01:01	1	449	456	8	PYYVGPLA	30.25
HLA-A*01:01	1	447	455	9	RIPYYVGPL	30.5
HLA-A*01:01	1	690	698	9	NRNFMQLIH	30.5
HLA-A*01:01	1	755	763	9	KPENIVIEM	30.5
HLA-A*01:01	1	822	830	9	MYVDQELDI	30.5
HLA-A*01:01	1	1123	1131	9	KKDWDPKKY	30.5
HLA-A*01:01	1	1156	1164	9	KLKSVKELL	30.5
HLA-A*01:01	1	121	128	8	NIVDEVAY	30.5
HLA-A*01:01	1	491	498	8	FIERMTNF	30.5
HLA-A*01:01	1	592	599	8	GTYHDLLK	30.5
HLA-A*01:01	1	77	84	8	NRICYLQE	30.8
HLA-A*01:01	1	84	92	9	EIFSNEMAK	31
HLA-A*01:01	1	122	130	9	IVDEVAYHE	31
HLA-A*01:01	1	175	183	9	NPDNSDVDK	31
HLA-A*01:01	1	390	398	9	LVKLNREDL	31
HLA-A*01:01	1	421	429	9	AILRRQEDF	31
HLA-A*01:01	1	551	559	9	LLFKTNRKV	31
HLA-A*01:01	1	979	987	9	NNYHHAHDA	31
HLA-A*01:01	1	1044	1052	9	NFFKTEITL	31
HLA-A*01:01	1	1099	1107	9	EVQTGGFSK	31
HLA-A*01:01	1	713	720	8	VSGQGDSL	31
HLA-A*01:01	1	1141	1148	8	YSVLVVAK	31
HLA-A*01:01	1	584	591	8	EDRFNASL	31.3
HLA-A*01:01	1	142	150	9	LVDSTDKAD	31.5
HLA-A*01:01	1	154	162	9	IYLALAHMI	31.5
HLA-A*01:01	1	611	619	9	ENEDILEDI	31.5
HLA-A*01:01	1	914	922	9	AGFIKRQLV	31.5
HLA-A*01:01	1	1035	1043	9	KYFFYSNIM	31.5
HLA-A*01:01	1	1049	1057	9	EITLANGEI	31.5
HLA-A*01:01	1	1329	1337	9	TTIDRKRYT	31.5
HLA-A*01:01	1	366	373	8	GASQEEFY	31.5
HLA-A*01:01	1	816	823	8	LQNGRDMY	31.5
HLA-A*01:01	1	249	256	8	TPNFKSNF	31.8
HLA-A*01:01	1	1349	1356	8	HQSITGLY	31.85
HLA-A*01:01	1	98	106	9	FHRLEESFL	32
HLA-A*01:01	1	187	195	9	QLVQTYNQL	32
HLA-A*01:01	1	203	211	9	ASGVDAKAI	32
HLA-A*01:01	1	304	312	9	DILRVNTEI	32
HLA-A*01:01	1	502	510	9	LPNEKVLPK	32
HLA-A*01:01	1	571	579	9	KIECFDSVE	32
HLA-A*01:01	1	582	590	9	GVEDRFNAS	32
HLA-A*01:01	1	695	703	9	QLIHDDSLT	32
HLA-A*01:01	1	820	828	9	RDMYVDQEL	32
HLA-A*01:01	1	1213	1221	9	MLASAGELQ	32
HLA-A*01:01	1	636	643	8	LKTYAHLF	32
HLA-A*01:01	1	1219	1226	8	ELQKGNEL	32
HLA-A*01:01	1	1229	1236	8	PSKYVNFL	32
HLA-A*01:01	1	141	149	9	KLVDSTDKA	32.5
HLA-A*01:01	1	689	697	9	ANRNFMQLI	32.5
HLA-A*01:01	1	808	816	9	NEKLYLYYL	32.5
HLA-A*01:01	1	1320	1327	8	APAAFKYF	32.5
HLA-A*01:01	1	1345	1352	8	ATLIHQSI	32.5
HLA-A*01:01	1	19	27	9	AVITDEYKV	33
HLA-A*01:01	1	316	324	9	PLSASMIKR	33
HLA-A*01:01	1	607	615	9	LDNEENEDI	33
HLA-A*01:01	1	624	632	9	TLFEDREMI	33
HLA-A*01:01	1	694	702	9	MQLIHDDSL	33
HLA-A*01:01	1	698	706	9	HDDSLTFKE	33
HLA-A*01:01	1	793	801	9	SQILKEHPV	33
HLA-A*01:01	1	1212	1220	9	RMLASAGEL	33
HLA-A*01:01	1	1319	1327	9	GAPAAFKYF	33
HLA-A*01:01	1	151	158	8	LRLIYLAL	33
HLA-A*01:01	1	182	189	8	DKLFIQLV	33
HLA-A*01:01	1	507	514	8	VLPKHSLL	33
HLA-A*01:01	1	701	708	8	SLTFKEDI	33
HLA-A*01:01	1	1029	1036	8	IGKATAKY	33
HLA-A*01:01	1	1181	1188	8	FLEAKGYK	33
HLA-A*01:01	1	1237	1244	8	YLASHYEK	33
HLA-A*01:01	1	1317	1324	8	NLGAPAAF	33
HLA-A*01:01	1	64	72	9	LKRTARRRY	33.5
HLA-A*01:01	1	81	89	9	YLQEIFSNE	33.5
HLA-A*01:01	1	762	770	9	EMARENQTT	33.5
HLA-A*01:01	1	825	833	9	DQELDINRL	33.5
HLA-A*01:01	1	837	845	9	DVDHIVPQS	33.5
HLA-A*01:01	1	930	938	9	HVAQILDSR	33.5
HLA-A*01:01	1	942	950	9	KYDENDKLI	33.5
HLA-A*01:01	1	956	964	9	ITLKSKLVS	33.5
HLA-A*01:01	1	1205	1213	9	ELENGRKRM	33.5
HLA-A*01:01	1	1220	1228	9	LQKGNELAL	33.5
HLA-A*01:01	1	1227	1235	9	ALPSKYVNF	33.5
HLA-A*01:01	1	866	873	8	KSDNVPSE	33.5
HLA-A*01:01	1	966	973	8	FRKDFQFY	33.5
HLA-A*01:01	1	1034	1041	8	AKYFFYSN	33.7
HLA-A*01:01	1	416	423	8	LGELHAIL	33.9
HLA-A*01:01	1	13	21	9	TNSVGWAVI	34
HLA-A*01:01	1	133	141	9	PTIYHLRKK	34
HLA-A*01:01	1	403	411	9	RTFDNGSIP	34
HLA-A*01:01	1	659	667	9	WGRLSRKLI	34
HLA-A*01:01	1	768	776	9	QTTQKGQKN	34
HLA-A*01:01	1	938	946	9	RMNTKYDEN	34
HLA-A*01:01	1	1343	1351	9	LDATLIHQS	34
HLA-A*01:01	1	21	28	8	ITDEYKVP	34
HLA-A*01:01	1	52	59	8	LFDSGETA	34
HLA-A*01:01	1	268	275	8	KDTYDDDL	34
HLA-A*01:01	1	325	332	8	YDEHHQDL	34
HLA-A*01:01	1	372	379	8	FYKFIKPI	34
HLA-A*01:01	1	580	587	8	ISGVEDRF	34
HLA-A*01:01	1	1087	1094	8	LSMPQVNI	34
HLA-A*01:01	1	145	152	8	STDKADLR	34.3
HLA-A*01:01	1	481	488	8	VVDKGASA	34.45
HLA-A*01:01	1	40	48	9	RHSIKKNLI	34.5
HLA-A*01:01	1	219	227	9	SRRLENLIA	34.5
HLA-A*01:01	1	448	456	9	IPYYVGPLA	34.5
HLA-A*01:01	1	648	656	9	MKQLKRRRY	34.5
HLA-A*01:01	1	1001	1009	9	YPKLESEFV	34.5
HLA-A*01:01	1	1014	1022	9	KVYDVRKMI	34.5
HLA-A*01:01	1	1066	1074	9	NGETGEIVW	34.5
HLA-A*01:01	1	1304	1312	9	EQAENIIHL	34.5
HLA-A*01:01	1	423	430	8	LRRQEDFY	34.5
HLA-A*01:01	1	677	684	8	KTILDFLK	34.5
HLA-A*01:01	1	684	691	8	KSDGFANR	34.5
HLA-A*01:01	1	829	836	8	DINRLSDY	34.5
HLA-A*01:01	1	1319	1326	8	GAPAAFKY	34.5
HLA-A*01:01	1	475	482	8	PWNFEEVV	34.65
HLA-A*01:01	1	364	372	9	DGGASQEEF	35
HLA-A*01:01	1	432	440	9	FLKDNREKI	35
HLA-A*01:01	1	455	463	9	LARGNSRFA	35
HLA-A*01:01	1	478	486	9	FEEVVDKGA	35
HLA-A*01:01	1	783	791	9	RIEEGIKEL	35
HLA-A*01:01	1	1126	1134	9	WDPKKYGGF	35
HLA-A*01:01	1	460	467	8	SRFAWMTR	35
HLA-A*01:01	1	810	817	8	KLYLYYLQ	35
HLA-A*01:01	1	1197	1204	8	KLPKYSLF	35
HLA-A*01:01	1	83	91	9	QEIFSNEMA	35.5
HLA-A*01:01	1	134	142	9	TIYHLRKKL	35.5
HLA-A*01:01	1	260	268	9	EDAKLQLSK	35.5
HLA-A*01:01	1	480	488	9	EVVDKGASA	35.5
HLA-A*01:01	1	686	694	9	DGFANRNFM	35.5
HLA-A*01:01	1	1140	1148	9	AYSVLVVAK	35.5
HLA-A*01:01	1	1322	1330	9	AAFKYFDTT	35.5
HLA-A*01:01	1	289	296	8	LFLAAKNL	35.5
HLA-A*01:01	1	425	432	8	RQEDFYPF	35.5
HLA-A*01:01	1	982	989	8	HHAHDAYL	35.5
HLA-A*01:01	1	1214	1221	8	LASAGELQ	35.9
HLA-A*01:01	1	156	163	8	LALAHMIK	35.95
HLA-A*01:01	1	243	251	9	ALSLGLTPN	36
HLA-A*01:01	1	292	300	9	AAKNLSDAI	36
HLA-A*01:01	1	301	309	9	LLSDILRVN	36
HLA-A*01:01	1	319	327	9	ASMIKRYDE	36
HLA-A*01:01	1	457	465	9	RGNSRFAWM	36
HLA-A*01:01	1	613	621	9	EDILEDIVL	36
HLA-A*01:01	1	756	764	9	PENIVIEMA	36
HLA-A*01:01	1	103	110	8	ESFLVEED	36
HLA-A*01:01	1	510	517	8	KHSLLYEY	36
HLA-A*01:01	1	1329	1336	8	TTIDRKRY	36
HLA-A*01:01	1	445	452	8	TFRIPYYV	36.35
HLA-A*01:01	1	179	186	8	SDVDKLFI	36.45
HLA-A*01:01	1	357	364	8	NGYAGYID	36.45
HLA-A*01:01	1	1	9	9	MDKKYSIGL	36.5
HLA-A*01:01	1	412	420	9	HQIHLGELH	36.5
HLA-A*01:01	1	516	524	9	EYFTVYNEL	36.5
HLA-A*01:01	1	524	532	9	LTKVKYVTE	36.5
HLA-A*01:01	1	526	534	9	KVKYVTEGM	36.5
HLA-A*01:01	1	532	540	9	EGMRKPAFL	36.5
HLA-A*01:01	1	719	727	9	SLHEHIANL	36.5
HLA-A*01:01	1	924	932	9	TRQITKHVA	36.5
HLA-A*01:01	1	926	934	9	QITKHVAQI	36.5
HLA-A*01:01	1	1016	1024	9	YDVRKMIAK	36.5
HLA-A*01:01	1	1079	1087	9	DFATVRKVL	36.5
HLA-A*01:01	1	1341	1349	9	EVLDATLIH	36.5
HLA-A*01:01	1	9	16	8	LDIGTNSV	36.5
HLA-A*01:01	1	1263	1270	8	KHYLDEII	36.5
HLA-A*01:01	1	640	647	8	AHLFDDKV	36.95
HLA-A*01:01	1	289	297	9	LFLAAKNLS	37
HLA-A*01:01	1	299	307	9	AILLSDILR	37
HLA-A*01:01	1	632	640	9	IEERLKTYA	37
HLA-A*01:01	1	638	646	9	TYAHLFDDK	37
HLA-A*01:01	1	654	662	9	RRYTGWGRL	37
HLA-A*01:01	1	1131	1139	9	YGGFDSPTV	37
HLA-A*01:01	1	1160	1168	9	VKELLGITI	37
HLA-A*01:01	1	488	495	8	AQSFIERM	37
HLA-A*01:01	1	695	702	8	QLIHDDSL	37
HLA-A*01:01	1	807	814	8	QNEKLYLY	37
HLA-A*01:01	1	835	842	8	DYDVDHIV	37
HLA-A*01:01	1	840	847	8	HIVPQSFL	37
HLA-A*01:01	1	965	972	8	DFRKDFQF	37
HLA-A*01:01	1	1115	1122	8	NSDKLIAR	37
HLA-A*01:01	1	1276	1283	8	FSKRVILA	37
HLA-A*01:01	1	272	279	8	DDDLDNLL	37.1
HLA-A*01:01	1	10	18	9	DIGTNSVGW	37.5
HLA-A*01:01	1	46	54	9	NLIGALLFD	37.5
HLA-A*01:01	1	86	94	9	FSNEMAKVD	37.5
HLA-A*01:01	1	121	129	9	NIVDEVAYH	37.5
HLA-A*01:01	1	210	218	9	AILSARLSK	37.5
HLA-A*01:01	1	599	607	9	KIIKDKDFL	37.5
HLA-A*01:01	1	630	638	9	EMIEERLKT	37.5
HLA-A*01:01	1	742	750	9	KVVDELVKV	37.5
HLA-A*01:01	1	881	889	9	NYWRQLLNA	37.5
HLA-A*01:01	1	964	972	9	SDFRKDFQF	37.5
HLA-A*01:01	1	991	999	9	AVVGTALIK	37.5
HLA-A*01:01	1	1194	1202	9	LIIKLPKYS	37.5
HLA-A*01:01	1	133	140	8	PTIYHLRK	37.5
HLA-A*01:01	1	369	376	8	QEEFYKFI	37.5
HLA-A*01:01	1	455	462	8	LARGNSRF	37.5
HLA-A*01:01	1	529	536	8	YVTEGMRK	37.5
HLA-A*01:01	1	815	822	8	YLQNGRDM	37.5
HLA-A*01:01	1	988	995	8	YLNAVVGT	37.5
HLA-A*01:01	1	1238	1245	8	LASHYEKL	37.5
HLA-A*01:01	1	1280	1287	8	VILADANL	37.5
HLA-A*01:01	1	243	250	8	ALSLGLTP	37.55
HLA-A*01:01	1	61	69	9	ATRLKRTAR	38
HLA-A*01:01	1	250	258	9	PNFKSNFDL	38
HLA-A*01:01	1	314	322	9	KAPLSASMI	38
HLA-A*01:01	1	561	569	9	VKQLKEDYF	38
HLA-A*01:01	1	974	982	9	KVREINNYH	38
HLA-A*01:01	1	1164	1172	9	LGITIMERS	38
HLA-A*01:01	1	1207	1215	9	ENGRKRMLA	38
HLA-A*01:01	1	1279	1287	9	RVILADANL	38
HLA-A*01:01	1	1290	1298	9	VLSAYNKHR	38
HLA-A*01:01	1	1306	1314	9	AENIIHLFT	38
HLA-A*01:01	1	1307	1315	9	ENIIHLFTL	38
HLA-A*01:01	1	576	583	8	DSVEISGV	38
HLA-A*01:01	1	741	748	8	VKVVDELV	38
HLA-A*01:01	1	845	852	8	SFLKDDSI	38
HLA-A*01:01	1	588	595	8	NASLGTYH	38.05
HLA-A*01:01	1	203	210	8	ASGVDAKA	38.15
HLA-A*01:01	1	572	579	8	IECFDSVE	38.4
HLA-A*01:01	1	74	82	9	RRKNRICYL	38.5
HLA-A*01:01	1	176	184	9	PDNSDVDKL	38.5
HLA-A*01:01	1	675	683	9	SGKTILDFL	38.5
HLA-A*01:01	1	943	951	9	YDENDKLIR	38.5
HLA-A*01:01	1	992	1000	9	VVGTALIKK	38.5
HLA-A*01:01	1	1072	1080	9	IVWDKGRDF	38.5
HLA-A*01:01	1	1113	1121	9	KRNSDKLIA	38.5
HLA-A*01:01	1	1317	1325	9	NLGAPAAFK	38.5
HLA-A*01:01	1	222	229	8	LENLIAQL	38.5
HLA-A*01:01	1	240	247	8	NLIALSLG	38.5
HLA-A*01:01	1	302	309	8	LSDILRVN	38.5
HLA-A*01:01	1	383	390	8	MDGTEELL	38.5
HLA-A*01:01	1	986	993	8	DAYLNAVV	38.5
HLA-A*01:01	1	1312	1319	8	LFTLTNLG	38.5
HLA-A*01:01	1	1161	1168	8	KELLGITI	38.75
HLA-A*01:01	1	126	134	9	VAYHEKYPT	39
HLA-A*01:01	1	256	264	9	FDLAEDAKL	39
HLA-A*01:01	1	494	502	9	RMTNFDKNL	39
HLA-A*01:01	1	550	558	9	DLLFKTNRK	39
HLA-A*01:01	1	718	726	9	DSLHEHIAN	39
HLA-A*01:01	1	1007	1015	9	EFVYGDYKV	39
HLA-A*01:01	1	1266	1274	9	LDEIIEQIS	39
HLA-A*01:01	1	163	170	8	KFRGHFLI	39
HLA-A*01:01	1	686	693	8	DGFANRNF	39
HLA-A*01:01	1	813	820	8	LYYLQNGR	39
HLA-A*01:01	1	844	851	8	QSFLKDDS	39
HLA-A*01:01	1	1273	1280	8	ISEFSKRV	39
HLA-A*01:01	1	725	732	8	ANLAGSPA	39.15
HLA-A*01:01	1	211	219	9	ILSARLSKS	39.5
HLA-A*01:01	1	717	725	9	GDSLHEHIA	39.5
HLA-A*01:01	1	880	888	9	KNYWRQLLN	39.5
HLA-A*01:01	1	970	978	9	FQFYKVREI	39.5
HLA-A*01:01	1	1088	1096	9	SMPQVNIVK	39.5
HLA-A*01:01	1	153	160	8	LIYLALAH	39.5
HLA-A*01:01	1	485	492	8	GASAQSFI	39.5
HLA-A*01:01	1	823	830	8	YVDQELDI	39.5
HLA-A*01:01	1	1340	1347	8	KEVLDATL	39.5
HLA-A*01:01	1	1098	1105	8	TEVQTGGF	39.55
HLA-A*01:01	1	1131	1138	8	YGGFDSPT	39.65
HLA-A*01:01	1	44	52	9	KKNLIGALL	40
HLA-A*01:01	1	259	267	9	AEDAKLQLS	40
HLA-A*01:01	1	266	274	9	LSKDTYDDD	40
HLA-A*01:01	1	369	377	9	QEEFYKFIK	40
HLA-A*01:01	1	548	556	9	IVDLLFKTN	40
HLA-A*01:01	1	681	689	9	DFLKSDGFA	40
HLA-A*01:01	1	735	743	9	KGILQTVKV	40
HLA-A*01:01	1	1026	1034	9	EQEIGKATA	40
HLA-A*01:01	1	1061	1069	9	PLIETNGET	40
HLA-A*01:01	1	1198	1206	9	LPKYSLFEL	40
HLA-A*01:01	1	1236	1244	9	LYLASHYEK	40
HLA-A*01:01	1	189	196	8	VQTYNQLF	40
HLA-A*01:01	1	969	976	8	DFQFYKVR	40.2
HLA-A*01:01	1	167	175	9	HFLIEGDLN	40.5
HLA-A*01:01	1	193	201	9	NQLFEENPI	40.5
HLA-A*01:01	1	327	335	9	EHHQDLTLL	40.5
HLA-A*01:01	1	371	379	9	EFYKFIKPI	40.5
HLA-A*01:01	1	682	690	9	FLKSDGFAN	40.5
HLA-A*01:01	1	1302	1310	9	IREQAENII	40.5
HLA-A*01:01	1	205	212	8	GVDAKAIL	40.5
HLA-A*01:01	1	275	282	8	LDNLLAQI	40.5
HLA-A*01:01	1	911	918	8	LDKAGFIK	40.5
HLA-A*01:01	1	1307	1314	8	ENIIHLFT	40.5
HLA-A*01:01	1	1066	1073	8	NGETGEIV	40.7
HLA-A*01:01	1	3	11	9	KKYSIGLDI	41
HLA-A*01:01	1	449	457	9	PYYVGPLAR	41
HLA-A*01:01	1	472	480	9	TITPWNFEE	41
HLA-A*01:01	1	885	893	9	QLLNAKLIT	41
HLA-A*01:01	1	949	957	9	LIREVKVIT	41
HLA-A*01:01	1	1339	1347	9	TKEVLDATL	41
HLA-A*01:01	1	264	271	8	LQLSKDTY	41
HLA-A*01:01	1	318	325	8	SASMIKRY	41
HLA-A*01:01	1	91	98	8	AKVDDSFF	41.15
HLA-A*01:01	1	932	939	8	AQILDSRM	41.15
HLA-A*01:01	1	253	260	8	KSNFDLAE	41.3
HLA-A*01:01	1	1042	1049	8	IMNFFKTE	41.4
HLA-A*01:01	1	330	338	9	QDLTLLKAL	41.5
HLA-A*01:01	1	347	355	9	YKEIFFDQS	41.5
HLA-A*01:01	1	567	575	9	DYFKKIECF	41.5
HLA-A*01:01	1	625	633	9	LFEDREMIE	41.5
HLA-A*01:01	1	641	649	9	HLFDDKVMK	41.5
HLA-A*01:01	1	829	837	9	DINRLSDYD	41.5
HLA-A*01:01	1	886	894	9	LLNAKLITQ	41.5
HLA-A*01:01	1	888	896	9	NAKLITQRK	41.5
HLA-A*01:01	1	940	948	9	NTKYDENDK	41.5
HLA-A*01:01	1	975	983	9	VREINNYHH	41.5
HLA-A*01:01	1	154	161	8	IYLALAHM	41.5
HLA-A*01:01	1	283	290	8	GDQYADLF	41.5
HLA-A*01:01	1	805	812	8	QLQNEKLY	41.5
HLA-A*01:01	1	1194	1201	8	LIIKLPKY	41.5
HLA-A*01:01	1	1342	1349	8	VLDATLIH	41.5
HLA-A*01:01	1	294	302	9	KNLSDAILL	42
HLA-A*01:01	1	305	313	9	ILRVNTEIT	42
HLA-A*01:01	1	438	446	9	EKIEKILTF	42
HLA-A*01:01	1	867	875	9	SDNVPSEEV	42
HLA-A*01:01	1	1196	1204	9	IKLPKYSLF	42
HLA-A*01:01	1	1285	1293	9	ANLDKVLSA	42
HLA-A*01:01	1	1323	1331	9	AFKYFDTTI	42
HLA-A*01:01	1	1334	1342	9	KRYTSTKEV	42
HLA-A*01:01	1	50	57	8	ALLFDSGE	42
HLA-A*01:01	1	83	90	8	QEIFSNEM	42
HLA-A*01:01	1	190	197	8	QTYNQLFE	42
HLA-A*01:01	1	613	620	8	EDILEDIV	42
HLA-A*01:01	1	968	975	8	KDFQFYKV	42
HLA-A*01:01	1	1097	1104	8	KTEVQTGG	42
HLA-A*01:01	1	1309	1316	8	IIHLFTLT	42
HLA-A*01:01	1	413	420	8	QIHLGELH	42.15
HLA-A*01:01	1	1099	1106	8	EVQTGGFS	42.15
HLA-A*01:01	1	287	294	8	ADLFLAAK	42.2
HLA-A*01:01	1	402	409	8	QRTFDNGS	42.25
HLA-A*01:01	1	1073	1080	8	VWDKGRDF	42.3
HLA-A*01:01	1	171	179	9	EGDLNPDNS	42.5
HLA-A*01:01	1	254	262	9	SNFDLAEDA	42.5
HLA-A*01:01	1	460	468	9	SRFAWMTRK	42.5
HLA-A*01:01	1	537	545	9	PAFLSGEQK	42.5
HLA-A*01:01	1	541	549	9	SGEQKKAIV	42.5
HLA-A*01:01	1	547	555	9	AIVDLLFKT	42.5
HLA-A*01:01	1	564	572	9	LKEDYFKKI	42.5
HLA-A*01:01	1	608	616	9	DNEENEDIL	42.5
HLA-A*01:01	1	857	865	9	LTRSDKNRG	42.5
HLA-A*01:01	1	893	901	9	TQRKFDNLT	42.5
HLA-A*01:01	1	1065	1073	9	TNGETGEIV	42.5
HLA-A*01:01	1	1177	1185	9	NPIDFLEAK	42.5
HLA-A*01:01	1	1256	1264	9	QLFVEQHKH	42.5
HLA-A*01:01	1	8	15	8	GLDIGTNS	42.5
HLA-A*01:01	1	312	319	8	ITKAPLSA	42.5
HLA-A*01:01	1	619	626	8	IVLTLTLF	42.5
HLA-A*01:01	1	886	893	8	LLNAKLIT	42.5
HLA-A*01:01	1	1157	1164	8	LKSVKELL	42.5
HLA-A*01:01	1	1231	1238	8	KYVNFLYL	42.5
HLA-A*01:01	1	1269	1276	8	IIEQISEF	42.5
HLA-A*01:01	1	354	361	8	QSKNGYAG	42.6
HLA-A*01:01	1	404	411	8	TFDNGSIP	42.75
HLA-A*01:01	1	908	915	8	LSELDKAG	42.85
HLA-A*01:01	1	42	50	9	SIKKNLIGA	43
HLA-A*01:01	1	168	176	9	FLIEGDLNP	43
HLA-A*01:01	1	411	419	9	PHQIHLGEL	43
HLA-A*01:01	1	727	735	9	LAGSPAIKK	43
HLA-A*01:01	1	996	1004	9	ALIKKYPKL	43
HLA-A*01:01	1	1006	1014	9	SEFVYGDYK	43
HLA-A*01:01	1	1043	1051	9	MNFFKTEIT	43
HLA-A*01:01	1	1101	1109	9	QTGGFSKES	43
HLA-A*01:01	1	1153	1161	9	KSKKLKSVK	43
HLA-A*01:01	1	22	29	8	TDEYKVPS	43
HLA-A*01:01	1	150	157	8	DLRLIYLA	43
HLA-A*01:01	1	252	259	8	FKSNFDLA	43
HLA-A*01:01	1	616	623	8	LEDIVLTL	43
HLA-A*01:01	1	1172	1179	8	SSFEKNPI	43
HLA-A*01:01	1	1228	1235	8	LPSKYVNF	43
HLA-A*01:01	1	1321	1328	8	PAAFKYFD	43.2
HLA-A*01:01	1	1171	1178	8	RSSFEKNP	43.45
HLA-A*01:01	1	335	343	9	LKALVRQQL	43.5
HLA-A*01:01	1	474	482	9	TPWNFEEVV	43.5
HLA-A*01:01	1	580	588	9	ISGVEDRFN	43.5
HLA-A*01:01	1	780	788	9	RMKRIEEGI	43.5
HLA-A*01:01	1	839	847	9	DHIVPQSFL	43.5
HLA-A*01:01	1	948	956	9	KLIREVKVI	43.5
HLA-A*01:01	1	1167	1175	9	TIMERSSFE	43.5
HLA-A*01:01	1	1283	1291	9	ADANLDKVL	43.5
HLA-A*01:01	1	1335	1343	9	RYTSTKEVL	43.5
HLA-A*01:01	1	1358	1366	9	TRIDLSQLG	43.5
HLA-A*01:01	1	19	26	8	AVITDEYK	43.5
HLA-A*01:01	1	41	48	8	HSIKKNLI	43.5
HLA-A*01:01	1	144	151	8	DSTDKADL	43.5
HLA-A*01:01	1	550	557	8	DLLFKTNR	43.5
HLA-A*01:01	1	803	810	8	NTQLQNEK	43.5
HLA-A*01:01	1	348	355	8	KEIFFDQS	43.65
HLA-A*01:01	1	143	151	9	VDSTDKADL	44
HLA-A*01:01	1	158	166	9	LAHMIKFRG	44
HLA-A*01:01	1	372	380	9	FYKFIKPIL	44
HLA-A*01:01	1	397	405	9	DLLRKQRTF	44
HLA-A*01:01	1	436	444	9	NREKIEKIL	44
HLA-A*01:01	1	952	960	9	EVKVITLKS	44
HLA-A*01:01	1	976	984	9	REINNYHHA	44
HLA-A*01:01	1	1030	1038	9	GKATAKYFF	44
HLA-A*01:01	1	1136	1144	9	SPTVAYSVL	44
HLA-A*01:01	1	168	175	8	FLIEGDLN	44
HLA-A*01:01	1	489	496	8	QSFIERMT	44
HLA-A*01:01	1	955	962	8	VITLKSKL	44
HLA-A*01:01	1	1050	1057	8	ITLANGEI	44
HLA-A*01:01	1	623	630	8	LTLFEDRE	44.25
HLA-A*01:01	1	685	692	8	SDGFANRN	44.25
HLA-A*01:01	1	451	459	9	YVGPLARGN	44.5
HLA-A*01:01	1	477	485	9	NFEEVVDKG	44.5
HLA-A*01:01	1	593	601	9	TYHDLLKII	44.5
HLA-A*01:01	1	875	883	9	VVKKMKNYW	44.5
HLA-A*01:01	1	902	910	9	KAERGGLSE	44.5
HLA-A*01:01	1	971	979	9	QFYKVREIN	44.5
HLA-A*01:01	1	1033	1041	9	TAKYFFYSN	44.5
HLA-A*01:01	1	1092	1100	9	VNIVKKTEV	44.5
HLA-A*01:01	1	1132	1140	9	GGFDSPTVA	44.5
HLA-A*01:01	1	522	529	8	NELTKVKY	44.5
HLA-A*01:01	1	599	606	8	KIIKDKDF	44.5
HLA-A*01:01	1	831	838	8	NRLSDYDV	44.5
HLA-A*01:01	1	839	846	8	DHIVPQSF	44.5
HLA-A*01:01	1	849	856	8	DDSIDNKV	44.5
HLA-A*01:01	1	1033	1040	8	TAKYFFYS	44.5
HLA-A*01:01	1	1144	1151	8	LVVAKVEK	44.5
HLA-A*01:01	1	894	901	8	QRKFDNLT	44.8
HLA-A*01:01	1	26	34	9	KVPSKKFKV	45
HLA-A*01:01	1	162	170	9	IKFRGHFLI	45
HLA-A*01:01	1	253	261	9	KSNFDLAED	45
HLA-A*01:01	1	374	382	9	KFIKPILEK	45
HLA-A*01:01	1	402	410	9	QRTFDNGSI	45
HLA-A*01:01	1	470	478	9	EETITPWNF	45
HLA-A*01:01	1	476	484	9	WNFEEVVDK	45
HLA-A*01:01	1	692	700	9	NFMQLIHDD	45
HLA-A*01:01	1	1215	1223	9	ASAGELQKG	45
HLA-A*01:01	1	157	164	8	ALAHMIKF	45
HLA-A*01:01	1	310	317	8	TEITKAPL	45
HLA-A*01:01	1	368	375	8	SQEEFYKF	45
HLA-A*01:01	1	622	629	8	TLTLFEDR	45
HLA-A*01:01	1	641	648	8	HLFDDKVM	45
HLA-A*01:01	1	817	824	8	QNGRDMYV	45
HLA-A*01:01	1	1001	1008	8	YPKLESEF	45
HLA-A*01:01	1	1051	1058	8	TLANGEIR	45
HLA-A*01:01	1	1357	1364	8	ETRIDLSQ	45
HLA-A*01:01	1	566	573	8	EDYFKKIE	45.15
HLA-A*01:01	1	79	87	9	ICYLQEIFS	45.5
HLA-A*01:01	1	114	122	9	ERHPIFGNI	45.5
HLA-A*01:01	1	326	334	9	DEHHQDLTL	45.5
HLA-A*01:01	1	338	346	9	LVRQQLPEK	45.5
HLA-A*01:01	1	355	363	9	SKNGYAGYI	45.5
HLA-A*01:01	1	523	531	9	ELTKVKYVT	45.5
HLA-A*01:01	1	814	822	9	YYLQNGRDM	45.5
HLA-A*01:01	1	830	838	9	INRLSDYDV	45.5
HLA-A*01:01	1	847	855	9	LKDDSIDNK	45.5
HLA-A*01:01	1	891	899	9	LITQRKFDN	45.5
HLA-A*01:01	1	920	928	9	QLVETRQIT	45.5
HLA-A*01:01	1	1054	1062	9	NGEIRKRPL	45.5
HLA-A*01:01	1	1202	1210	9	SLFELENGR	45.5
HLA-A*01:01	1	1226	1234	9	LALPSKYVN	45.5
HLA-A*01:01	1	614	621	8	DILEDIVL	45.5
HLA-A*01:01	1	621	628	8	LTLTLFED	45.5
HLA-A*01:01	1	639	646	8	YAHLFDDK	45.5
HLA-A*01:01	1	680	687	8	LDFLKSDG	45.5
HLA-A*01:01	1	693	700	8	FMQLIHDD	45.5
HLA-A*01:01	1	1038	1045	8	FYSNIMNF	45.5
HLA-A*01:01	1	131	139	9	KYPTIYHLR	46
HLA-A*01:01	1	169	177	9	LIEGDLNPD	46
HLA-A*01:01	1	189	197	9	VQTYNQLFE	46
HLA-A*01:01	1	588	596	9	NASLGTYHD	46
HLA-A*01:01	1	620	628	9	VLTLTLFED	46
HLA-A*01:01	1	821	829	9	DMYVDQELD	46
HLA-A*01:01	1	878	886	9	KMKNYWRQL	46
HLA-A*01:01	1	916	924	9	FIKRQLVET	46
HLA-A*01:01	1	995	1003	9	TALIKKYPK	46
HLA-A*01:01	1	1222	1230	9	KGNELALPS	46
HLA-A*01:01	1	98	105	8	FHRLEESF	46
HLA-A*01:01	1	280	287	8	AQIGDQYA	46
HLA-A*01:01	1	340	347	8	RQQLPEKY	46
HLA-A*01:01	1	618	625	8	DIVLTLTL	46
HLA-A*01:01	1	967	974	8	RKDFQFYK	46
HLA-A*01:01	1	1252	1259	8	NEQKQLFV	46
HLA-A*01:01	1	1284	1291	8	DANLDKVL	46
HLA-A*01:01	1	1129	1136	8	KKYGGFDS	46.15
HLA-A*01:01	1	11	19	9	IGTNSVGWA	46.5
HLA-A*01:01	1	115	123	9	RHPIFGNIV	46.5
HLA-A*01:01	1	157	165	9	ALAHMIKFR	46.5
HLA-A*01:01	1	496	504	9	TNFDKNLPN	46.5
HLA-A*01:01	1	1029	1037	9	IGKATAKYF	46.5
HLA-A*01:01	1	1103	1111	9	GGFSKESIL	46.5
HLA-A*01:01	1	1200	1208	9	KYSLFELEN	46.5
HLA-A*01:01	1	1316	1324	9	TNLGAPAAF	46.5
HLA-A*01:01	1	47	54	8	LIGALLFD	46.5
HLA-A*01:01	1	201	208	8	INASGVDA	46.5
HLA-A*01:01	1	309	316	8	NTEITKAP	46.5
HLA-A*01:01	1	327	334	8	EHHQDLTL	46.5
HLA-A*01:01	1	524	531	8	LTKVKYVT	46.5
HLA-A*01:01	1	682	689	8	FLKSDGFA	46.5
HLA-A*01:01	1	696	703	8	LIHDDSLT	46.5
HLA-A*01:01	1	977	984	8	EINNYHHA	46.5
HLA-A*01:01	1	1020	1027	8	KMIAKSEQ	46.5
HLA-A*01:01	1	1142	1149	8	SVLVVAKV	46.5
HLA-A*01:01	1	1178	1185	8	PIDFLEAK	46.5
HLA-A*01:01	1	1233	1240	8	VNFLYLAS	46.5
HLA-A*01:01	1	408	415	8	GSIPHQIH	46.55
HLA-A*01:01	1	788	795	8	IKELGSQI	46.7
HLA-A*01:01	1	27	35	9	VPSKKFKVL	47
HLA-A*01:01	1	191	199	9	TYNQLFEEN	47
HLA-A*01:01	1	201	209	9	INASGVDAK	47
HLA-A*01:01	1	522	530	9	NELTKVKYV	47
HLA-A*01:01	1	736	744	9	GILQTVKVV	47
HLA-A*01:01	1	788	796	9	IKELGSQIL	47
HLA-A*01:01	1	896	904	9	KFDNLTKAE	47
HLA-A*01:01	1	936	944	9	DSRMNTKYD	47
HLA-A*01:01	1	1301	1309	9	PIREQAENI	47
HLA-A*01:01	1	1351	1359	9	SITGLYETR	47
HLA-A*01:01	1	46	53	8	NLIGALLF	47
HLA-A*01:01	1	82	89	8	LQEIFSNE	47
HLA-A*01:01	1	446	453	8	FRIPYYVG	47
HLA-A*01:01	1	867	874	8	SDNVPSEE	47
HLA-A*01:01	1	989	996	8	LNAVVGTA	47
HLA-A*01:01	1	28	36	9	PSKKFKVLG	47.5
HLA-A*01:01	1	320	328	9	SMIKRYDEH	47.5
HLA-A*01:01	1	446	454	9	FRIPYYVGP	47.5
HLA-A*01:01	1	544	552	9	QKKAIVDLL	47.5
HLA-A*01:01	1	705	713	9	KEDIQKAQV	47.5
HLA-A*01:01	1	729	737	9	GSPAIKKGI	47.5
HLA-A*01:01	1	819	827	9	GRDMYVDQE	47.5
HLA-A*01:01	1	1085	1093	9	KVLSMPQVN	47.5
HLA-A*01:01	1	1102	1110	9	TGGFSKESI	47.5
HLA-A*01:01	1	1143	1151	9	VLVVAKVEK	47.5
HLA-A*01:01	1	587	594	8	FNASLGTY	47.5
HLA-A*01:01	1	679	686	8	ILDFLKSD	47.5
HLA-A*01:01	1	714	721	8	SGQGDSLH	47.5
HLA-A*01:01	1	880	887	8	KNYWRQLL	47.5
HLA-A*01:01	1	1116	1123	8	SDKLIARK	47.5
HLA-A*01:01	1	1189	1196	8	EVKKDLII	47.5
HLA-A*01:01	1	275	283	9	LDNLLAQIG	48
HLA-A*01:01	1	312	320	9	ITKAPLSAS	48
HLA-A*01:01	1	566	574	9	EDYFKKIEC	48
HLA-A*01:01	1	1174	1182	9	FEKNPIDFL	48
HLA-A*01:01	1	1274	1282	9	SEFSKRVIL	48
HLA-A*01:01	1	32	39	8	FKVLGNTD	48
HLA-A*01:01	1	181	188	8	VDKLFIQL	48
HLA-A*01:01	1	224	231	8	NLIAQLPG	48
HLA-A*01:01	1	360	367	8	AGYIDGGA	48
HLA-A*01:01	1	373	380	8	YKFIKPIL	48
HLA-A*01:01	1	568	575	8	YFKKIECF	48
HLA-A*01:01	1	689	696	8	ANRNFMQL	48
HLA-A*01:01	1	722	729	8	EHIANLAG	48
HLA-A*01:01	1	740	747	8	TVKVVDEL	48
HLA-A*01:01	1	884	891	8	RQLLNAKL	48
HLA-A*01:01	1	984	991	8	AHDAYLNA	48
HLA-A*01:01	1	985	992	8	HDAYLNAV	48
HLA-A*01:01	1	1078	1085	8	RDFATVRK	48
HLA-A*01:01	1	1255	1262	8	KQLFVEQH	48
HLA-A*01:01	1	183	191	9	KLFIQLVQT	48.5
HLA-A*01:01	1	576	584	9	DSVEISGVE	48.5
HLA-A*01:01	1	577	585	9	SVEISGVED	48.5
HLA-A*01:01	1	614	622	9	DILEDIVLT	48.5
HLA-A*01:01	1	884	892	9	RQLLNAKLI	48.5
HLA-A*01:01	1	933	941	9	QILDSRMNT	48.5
HLA-A*01:01	1	1000	1008	9	KYPKLESEF	48.5
HLA-A*01:01	1	1034	1042	9	AKYFFYSNI	48.5
HLA-A*01:01	1	1069	1077	9	TGEIVWDKG	48.5
HLA-A*01:01	1	1197	1205	9	KLPKYSLFE	48.5
HLA-A*01:01	1	102	109	8	EESFLVEE	48.5
HLA-A*01:01	1	112	119	8	KHERHPIF	48.5
HLA-A*01:01	1	120	127	8	GNIVDEVA	48.5
HLA-A*01:01	1	132	139	8	YPTIYHLR	48.5
HLA-A*01:01	1	294	301	8	KNLSDAIL	48.5
HLA-A*01:01	1	345	352	8	EKYKEIFF	48.5
HLA-A*01:01	1	454	461	8	PLARGNSR	48.5
HLA-A*01:01	1	538	545	8	AFLSGEQK	48.5
HLA-A*01:01	1	694	701	8	MQLIHDDS	48.5
HLA-A*01:01	1	1200	1207	8	KYSLFELE	48.5
HLA-A*01:01	1	1291	1298	8	LSAYNKHR	48.5
HLA-A*01:01	1	604	611	8	KDFLDNEE	48.85
HLA-A*01:01	1	1003	1010	8	KLESEFVY	48.85
HLA-A*01:01	1	229	237	9	LPGEKKNGL	49
HLA-A*01:01	1	252	260	9	FKSNFDLAE	49
HLA-A*01:01	1	306	314	9	LRVNTEITK	49
HLA-A*01:01	1	313	321	9	TKAPLSASM	49
HLA-A*01:01	1	406	414	9	DNGSIPHQI	49
HLA-A*01:01	1	568	576	9	YFKKIECFD	49
HLA-A*01:01	1	1310	1318	9	IHLFTLTNL	49
HLA-A*01:01	1	65	72	8	KRTARRRY	49
HLA-A*01:01	1	142	149	8	LVDSTDKA	49
HLA-A*01:01	1	241	248	8	LIALSLGL	49
HLA-A*01:01	1	319	326	8	ASMIKRYD	49
HLA-A*01:01	1	513	520	8	LLYEYFTV	49
HLA-A*01:01	1	544	551	8	QKKAIVDL	49
HLA-A*01:01	1	590	597	8	SLGTYHDL	49
HLA-A*01:01	1	665	672	8	KLINGIRD	49
HLA-A*01:01	1	675	682	8	SGKTILDF	49
HLA-A*01:01	1	938	945	8	RMNTKYDE	49
HLA-A*01:01	1	1290	1297	8	VLSAYNKH	49
HLA-A*01:01	1	508	515	8	LPKHSLLY	49.1
HLA-A*01:01	1	1182	1189	8	LEAKGYKE	49.1
HLA-A*01:01	1	242	250	9	IALSLGLTP	49.5
HLA-A*01:01	1	321	329	9	MIKRYDEHH	49.5
HLA-A*01:01	1	344	352	9	PEKYKEIFF	49.5
HLA-A*01:01	1	585	593	9	DRFNASLGT	49.5
HLA-A*01:01	1	790	798	9	ELGSQILKE	49.5
HLA-A*01:01	1	1172	1180	9	SSFEKNPID	49.5
HLA-A*01:01	1	1182	1190	9	LEAKGYKEV	49.5
HLA-A*01:01	1	167	174	8	HFLIEGDL	49.5
HLA-A*01:01	1	479	486	8	EEVVDKGA	49.5
HLA-A*01:01	1	193	200	8	NQLFEENP	49.95
HLA-A*01:01	1	208	216	9	AKAILSARL	50
HLA-A*01:01	1	378	386	9	PILEKMDGT	50
HLA-A*01:01	1	685	693	9	SDGFANRNF	50
HLA-A*01:01	1	723	731	9	HIANLAGSP	50
HLA-A*01:01	1	730	738	9	SPAIKKGIL	50
HLA-A*01:01	1	1040	1048	9	SNIMNFFKT	50
HLA-A*01:01	1	1041	1049	9	NIMNFFKTE	50
HLA-A*01:01	1	1078	1086	9	RDFATVRKV	50
HLA-A*01:01	1	1192	1200	9	KDLIIKLPK	50
HLA-A*01:01	1	1239	1247	9	ASHYEKLKG	50
HLA-A*01:01	1	1287	1295	9	LDKVLSAYN	50
HLA-A*01:01	1	1346	1354	9	TLIHQSITG	50
HLA-A*01:01	1	5	12	8	YSIGLDIG	50
HLA-A*01:01	1	124	131	8	DEVAYHEK	50
HLA-A*01:01	1	257	264	8	DLAEDAKL	50
HLA-A*01:01	1	259	266	8	AEDAKLQL	50
HLA-A*01:01	1	273	280	8	DDLDNLLA	50
HLA-A*01:01	1	427	434	8	EDFYPFLK	50
HLA-A*01:01	1	700	707	8	DSLTFKED	50
HLA-A*01:01	1	717	724	8	GDSLHEHI	50
HLA-A*01:01	1	811	818	8	LYLYYLQN	50
HLA-A*01:01	1	1016	1023	8	YDVRKMIA	50
HLA-A*01:01	1	1203	1210	8	LFELENGR	50
HLA-A*01:01	1	1243	1250	8	EKLKGSPE	50
HLA-A*01:01	1	1283	1290	8	ADANLDKV	50
HLA-A*01:01	1	1026	1033	8	EQEIGKAT	50.3
HLA-A*01:01	1	101	109	9	LEESFLVEE	50.5
HLA-A*01:01	1	209	217	9	KAILSARLS	50.5
HLA-A*01:01	1	498	506	9	FDKNLPNEK	50.5
HLA-A*01:01	1	1261	1269	9	QHKHYLDEI	50.5
HLA-A*01:01	1	1262	1270	9	HKHYLDEII	50.5
HLA-A*01:01	1	418	425	8	ELHAILRR	50.5
HLA-A*01:01	1	655	662	8	RYTGWGRL	50.5
HLA-A*01:01	1	859	866	8	RSDKNRGK	50.5
HLA-A*01:01	1	943	950	8	YDENDKLI	50.5
HLA-A*01:01	1	1071	1078	8	EIVWDKGR	50.5
HLA-A*01:01	1	1080	1087	8	FATVRKVL	50.5
HLA-A*01:01	1	1140	1147	8	AYSVLVVA	50.5
HLA-A*01:01	1	1260	1267	8	EQHKHYLD	50.5
HLA-A*01:01	1	227	234	8	AQLPGEKK	50.6
HLA-A*01:01	1	381	388	8	EKMDGTEE	50.85
HLA-A*01:01	1	130	138	9	EKYPTIYHL	51
HLA-A*01:01	1	288	296	9	DLFLAAKNL	51
HLA-A*01:01	1	349	357	9	EIFFDQSKN	51
HLA-A*01:01	1	440	448	9	IEKILTFRI	51
HLA-A*01:01	1	493	501	9	ERMTNFDKN	51
HLA-A*01:01	1	515	523	9	YEYFTVYNE	51
HLA-A*01:01	1	572	580	9	IECFDSVEI	51
HLA-A*01:01	1	622	630	9	TLTLFEDRE	51
HLA-A*01:01	1	746	754	9	ELVKVMGRH	51
HLA-A*01:01	1	764	772	9	ARENQTTQK	51
HLA-A*01:01	1	986	994	9	DAYLNAVVG	51
HLA-A*01:01	1	1157	1165	9	LKSVKELLG	51
HLA-A*01:01	1	1188	1196	9	KEVKKDLII	51
HLA-A*01:01	1	174	181	8	LNPDNSDV	51
HLA-A*01:01	1	461	468	8	RFAWMTRK	51
HLA-A*01:01	1	562	569	8	KQLKEDYF	51
HLA-A*01:01	1	635	642	8	RLKTYAHL	51
HLA-A*01:01	1	979	986	8	NNYHHAHD	51
HLA-A*01:01	1	1100	1107	8	VQTGGFSK	51
HLA-A*01:01	1	1135	1142	8	DSPTVAYS	51
HLA-A*01:01	1	1323	1330	8	AFKYFDTT	51
HLA-A*01:01	1	902	909	8	KAERGGLS	51.05
HLA-A*01:01	1	135	143	9	IYHLRKKLV	51.5
HLA-A*01:01	1	634	642	9	ERLKTYAHL	51.5
HLA-A*01:01	1	787	795	9	GIKELGSQI	51.5
HLA-A*01:01	1	843	851	9	PQSFLKDDS	51.5
HLA-A*01:01	1	869	877	9	NVPSEEVVK	51.5
HLA-A*01:01	1	1046	1054	9	FKTEITLAN	51.5
HLA-A*01:01	1	1162	1170	9	ELLGITIME	51.5
HLA-A*01:01	1	1233	1241	9	VNFLYLASH	51.5
HLA-A*01:01	1	88	95	8	NEMAKVDD	51.5
HLA-A*01:01	1	155	162	8	YLALAHMI	51.5
HLA-A*01:01	1	165	172	8	RGHFLIEG	51.5
HLA-A*01:01	1	277	284	8	NLLAQIGD	51.5
HLA-A*01:01	1	317	324	8	LSASMIKR	51.5
HLA-A*01:01	1	536	543	8	KPAFLSGE	51.5
HLA-A*01:01	1	606	613	8	FLDNEENE	51.5
HLA-A*01:01	1	718	725	8	DSLHEHIA	51.5
HLA-A*01:01	1	757	764	8	ENIVIEMA	51.5
HLA-A*01:01	1	879	886	8	MKNYWRQL	51.5
HLA-A*01:01	1	935	942	8	LDSRMNTK	51.5
HLA-A*01:01	1	978	985	8	INNYHHAH	51.5
HLA-A*01:01	1	1104	1111	8	GFSKESIL	51.5
HLA-A*01:01	1	1286	1293	8	NLDKVLSA	51.5
HLA-A*01:01	1	232	239	8	EKKNGLFG	51.75
HLA-A*01:01	1	732	739	8	AIKKGILQ	51.8
HLA-A*01:01	1	903	910	8	AERGGLSE	51.85
HLA-A*01:01	1	1063	1070	8	IETNGETG	51.9
HLA-A*01:01	1	22	30	9	TDEYKVPSK	52
HLA-A*01:01	1	67	75	9	TARRRYTRR	52
HLA-A*01:01	1	163	171	9	KFRGHFLIE	52
HLA-A*01:01	1	164	172	9	FRGHFLIEG	52
HLA-A*01:01	1	337	345	9	ALVRQQLPE	52
HLA-A*01:01	1	381	389	9	EKMDGTEEL	52
HLA-A*01:01	1	384	392	9	DGTEELLVK	52
HLA-A*01:01	1	456	464	9	ARGNSRFAW	52
HLA-A*01:01	1	483	491	9	DKGASAQSF	52
HLA-A*01:01	1	570	578	9	KKIECFDSV	52
HLA-A*01:01	1	598	606	9	LKIIKDKDF	52
HLA-A*01:01	1	994	1002	9	GTALIKKYP	52
HLA-A*01:01	1	1089	1097	9	MPQVNIVKK	52
HLA-A*01:01	1	1144	1152	9	LVVAKVEKG	52
HLA-A*01:01	1	1148	1156	9	KVEKGKSKK	52
HLA-A*01:01	1	1340	1348	9	KEVLDATLI	52
HLA-A*01:01	1	6	13	8	SIGLDIGT	52
HLA-A*01:01	1	169	176	8	LIEGDLNP	52
HLA-A*01:01	1	624	631	8	TLFEDREM	52
HLA-A*01:01	1	702	709	8	LTFKEDIQ	52
HLA-A*01:01	1	809	816	8	EKLYLYYL	52
HLA-A*01:01	1	836	843	8	YDVDHIVP	52
HLA-A*01:01	1	929	936	8	KHVAQILD	52
HLA-A*01:01	1	964	971	8	SDFRKDFQ	52
HLA-A*01:01	1	1310	1317	8	IHLFTLTN	52
HLA-A*01:01	1	769	776	8	TTQKGQKN	52.2
HLA-A*01:01	1	60	68	9	EATRLKRTA	52.5
HLA-A*01:01	1	528	536	9	KYVTEGMRK	52.5
HLA-A*01:01	1	573	581	9	ECFDSVEIS	52.5
HLA-A*01:01	1	913	921	9	KAGFIKRQL	52.5
HLA-A*01:01	1	1195	1203	9	IIKLPKYSL	52.5
HLA-A*01:01	1	1249	1257	9	PEDNEQKQL	52.5
HLA-A*01:01	1	234	241	8	KNGLFGNL	52.5
HLA-A*01:01	1	301	308	8	LLSDILRV	52.5
HLA-A*01:01	1	393	400	8	LNREDLLR	52.5
HLA-A*01:01	1	428	435	8	DFYPFLKD	52.5
HLA-A*01:01	1	429	436	8	FYPFLKDN	52.5
HLA-A*01:01	1	472	479	8	TITPWNFE	52.5
HLA-A*01:01	1	850	857	8	DSIDNKVL	52.5
HLA-A*01:01	1	909	916	8	SELDKAGF	52.5
HLA-A*01:01	1	1045	1052	8	FFKTEITL	52.5
HLA-A*01:01	1	1064	1071	8	ETNGETGE	52.5
HLA-A*01:01	1	1136	1143	8	SPTVAYSV	52.5
HLA-A*01:01	1	1205	1212	8	ELENGRKR	52.5
HLA-A*01:01	1	1236	1243	8	LYLASHYE	52.5
HLA-A*01:01	1	29	36	8	SKKFKVLG	52.75
HLA-A*01:01	1	683	690	8	LKSDGFAN	52.75
HLA-A*01:01	1	140	147	8	KKLVDSTD	52.95
HLA-A*01:01	1	194	202	9	QLFEENPIN	53
HLA-A*01:01	1	264	272	9	LQLSKDTYD	53
HLA-A*01:01	1	348	356	9	KEIFFDQSK	53
HLA-A*01:01	1	391	399	9	VKLNREDLL	53
HLA-A*01:01	1	458	466	9	GNSRFAWMT	53
HLA-A*01:01	1	849	857	9	DDSIDNKVL	53
HLA-A*01:01	1	951	959	9	REVKVITLK	53
HLA-A*01:01	1	1325	1333	9	KYFDTTIDR	53
HLA-A*01:01	1	28	35	8	PSKKFKVL	53
HLA-A*01:01	1	266	273	8	LSKDTYDD	53
HLA-A*01:01	1	589	596	8	ASLGTYHD	53
HLA-A*01:01	1	633	640	8	EERLKTYA	53
HLA-A*01:01	1	711	718	8	AQVSGQGD	53
HLA-A*01:01	1	827	834	8	ELDINRLS	53
HLA-A*01:01	1	1012	1019	8	DYKVYDVR	53
HLA-A*01:01	1	1322	1329	8	AAFKYFDT	53
HLA-A*01:01	1	1128	1135	8	PKKYGGFD	53.2
HLA-A*01:01	1	9	17	9	LDIGTNSVG	53.5
HLA-A*01:01	1	96	104	9	SFFHRLEES	53.5
HLA-A*01:01	1	166	174	9	GHFLIEGDL	53.5
HLA-A*01:01	1	357	365	9	NGYAGYIDG	53.5
HLA-A*01:01	1	414	422	9	IHLGELHAI	53.5
HLA-A*01:01	1	531	539	9	TEGMRKPAF	53.5
HLA-A*01:01	1	553	561	9	FKTNRKVTV	53.5
HLA-A*01:01	1	626	634	9	FEDREMIEE	53.5
HLA-A*01:01	1	669	677	9	GIRDKQSGK	53.5
HLA-A*01:01	1	731	739	9	PAIKKGILQ	53.5
HLA-A*01:01	1	751	759	9	MGRHKPENI	53.5
HLA-A*01:01	1	1176	1184	9	KNPIDFLEA	53.5
HLA-A*01:01	1	1271	1279	9	EQISEFSKR	53.5
HLA-A*01:01	1	1289	1297	9	KVLSAYNKH	53.5
HLA-A*01:01	1	1292	1300	9	SAYNKHRDK	53.5
HLA-A*01:01	1	219	226	8	SRRLENLI	53.5
HLA-A*01:01	1	256	263	8	FDLAEDAK	53.5
HLA-A*01:01	1	298	305	8	DAILLSDI	53.5
HLA-A*01:01	1	329	336	8	HQDLTLLK	53.5
HLA-A*01:01	1	398	405	8	LLRKQRTF	53.5
HLA-A*01:01	1	474	481	8	TPWNFEEV	53.5
HLA-A*01:01	1	578	585	8	VEISGVED	53.5
HLA-A*01:01	1	914	921	8	AGFIKRQL	53.5
HLA-A*01:01	1	1303	1310	8	REQAENII	53.5
HLA-A*01:01	1	1148	1155	8	KVEKGKSK	53.9
HLA-A*01:01	1	71	79	9	RYTRRKNRI	54
HLA-A*01:01	1	198	206	9	ENPINASGV	54
HLA-A*01:01	1	207	215	9	DAKAILSAR	54
HLA-A*01:01	1	222	230	9	LENLIAQLP	54
HLA-A*01:01	1	905	913	9	RGGLSELDK	54
HLA-A*01:01	1	1125	1133	9	DWDPKKYGG	54
HLA-A*01:01	1	1199	1207	9	PKYSLFELE	54
HLA-A*01:01	1	367	374	8	ASQEEFYK	54
HLA-A*01:01	1	409	416	8	SIPHQIHL	54
HLA-A*01:01	1	464	471	8	WMTRKSEE	54
HLA-A*01:01	1	926	933	8	QITKHVAQ	54
HLA-A*01:01	1	997	1004	8	LIKKYPKL	54
HLA-A*01:01	1	1062	1069	8	LIETNGET	54
HLA-A*01:01	1	1337	1344	8	TSTKEVLD	54
HLA-A*01:01	1	861	868	8	DKNRGKSD	54.45
HLA-A*01:01	1	137	145	9	HLRKKLVDS	54.5
HLA-A*01:01	1	558	566	9	KVTVKQLKE	54.5
HLA-A*01:01	1	584	592	9	EDRFNASLG	54.5
HLA-A*01:01	1	757	765	9	ENIVIEMAR	54.5
HLA-A*01:01	1	802	810	9	ENTQLQNEK	54.5
HLA-A*01:01	1	868	876	9	DNVPSEEVV	54.5
HLA-A*01:01	1	982	990	9	HHAHDAYLN	54.5
HLA-A*01:01	1	1145	1153	9	VVAKVEKGK	54.5
HLA-A*01:01	1	1284	1292	9	DANLDKVLS	54.5
HLA-A*01:01	1	58	65	8	TAEATRLK	54.5
HLA-A*01:01	1	173	180	8	DLNPDNSD	54.5
HLA-A*01:01	1	371	378	8	EFYKFIKP	54.5
HLA-A*01:01	1	439	446	8	KIEKILTF	54.5
HLA-A*01:01	1	535	542	8	RKPAFLSG	54.5
HLA-A*01:01	1	617	624	8	EDIVLTLT	54.5
HLA-A*01:01	1	900	907	8	LTKAERGG	54.5
HLA-A*01:01	1	1013	1020	8	YKVYDVRK	54.5
HLA-A*01:01	1	1215	1222	8	ASAGELQK	54.5
HLA-A*01:01	1	1266	1273	8	LDEIIEQI	54.5
HLA-A*01:01	1	48	56	9	IGALLFDSG	55
HLA-A*01:01	1	293	301	9	AKNLSDAIL	55
HLA-A*01:01	1	401	409	9	KQRTFDNGS	55
HLA-A*01:01	1	428	436	9	DFYPFLKDN	55
HLA-A*01:01	1	485	493	9	GASAQSFIE	55
HLA-A*01:01	1	533	541	9	GMRKPAFLS	55
HLA-A*01:01	1	747	755	9	LVKVMGRHK	55
HLA-A*01:01	1	897	905	9	FDNLTKAER	55
HLA-A*01:01	1	941	949	9	TKYDENDKL	55
HLA-A*01:01	1	1247	1255	9	GSPEDNEQK	55
HLA-A*01:01	1	54	61	8	DSGETAEA	55
HLA-A*01:01	1	207	214	8	DAKAILSA	55
HLA-A*01:01	1	255	262	8	NFDLAEDA	55
HLA-A*01:01	1	265	272	8	QLSKDTYD	55
HLA-A*01:01	1	361	368	8	GYIDGGAS	55
HLA-A*01:01	1	506	513	8	KVLPKHSL	55
HLA-A*01:01	1	806	813	8	LQNEKLYL	55
HLA-A*01:01	1	851	858	8	SIDNKVLT	55
HLA-A*01:01	1	890	897	8	KLITQRKF	55
HLA-A*01:01	1	925	932	8	RQITKHVA	55
HLA-A*01:01	1	1251	1258	8	DNEQKQLF	55
HLA-A*01:01	1	1328	1335	8	DTTIDRKR	55
HLA-A*01:01	1	336	344	9	KALVRQQLP	55.5
HLA-A*01:01	1	342	350	9	QLPEKYKEI	55.5
HLA-A*01:01	1	373	381	9	YKFIKPILE	55.5
HLA-A*01:01	1	393	401	9	LNREDLLRK	55.5
HLA-A*01:01	1	398	406	9	LLRKQRTFD	55.5
HLA-A*01:01	1	562	570	9	KQLKEDYFK	55.5
HLA-A*01:01	1	1011	1019	9	GDYKVYDVR	55.5
HLA-A*01:01	1	1161	1169	9	KELLGITIM	55.5
HLA-A*01:01	1	212	219	8	LSARLSKS	55.5
HLA-A*01:01	1	245	252	8	SLGLTPNF	55.5
HLA-A*01:01	1	282	289	8	IGDQYADL	55.5
HLA-A*01:01	1	442	449	8	KILTFRIP	55.5
HLA-A*01:01	1	558	565	8	KVTVKQLK	55.5
HLA-A*01:01	1	738	745	8	LQTVKVVD	55.5
HLA-A*01:01	1	783	790	8	RIEEGIKE	55.5
HLA-A*01:01	1	1077	1084	8	GRDFATVR	55.5
HLA-A*01:01	1	1088	1095	8	SMPQVNIV	55.5
HLA-A*01:01	1	1247	1254	8	GSPEDNEQ	55.5
HLA-A*01:01	1	1352	1359	8	ITGLYETR	55.5
HLA-A*01:01	1	224	232	9	NLIAQLPGE	56
HLA-A*01:01	1	265	273	9	QLSKDTYDD	56
HLA-A*01:01	1	386	394	9	TEELLVKLN	56
HLA-A*01:01	1	430	438	9	YPFLKDNRE	56
HLA-A*01:01	1	665	673	9	KLINGIRDK	56
HLA-A*01:01	1	670	678	9	IRDKQSGKT	56
HLA-A*01:01	1	676	684	9	GKTILDFLK	56
HLA-A*01:01	1	769	777	9	TTQKGQKNS	56
HLA-A*01:01	1	846	854	9	FLKDDSIDN	56
HLA-A*01:01	1	887	895	9	LNAKLITQR	56
HLA-A*01:01	1	1111	1119	9	LPKRNSDKL	56
HLA-A*01:01	1	1255	1263	9	KQLFVEQHK	56
HLA-A*01:01	1	386	393	8	TEELLVKL	56
HLA-A*01:01	1	430	437	8	YPFLKDNR	56
HLA-A*01:01	1	561	568	8	VKQLKEDY	56
HLA-A*01:01	1	893	900	8	TQRKFDNL	56
HLA-A*01:01	1	379	387	9	ILEKMDGTE	56.5
HLA-A*01:01	1	388	396	9	ELLVKLNRE	56.5
HLA-A*01:01	1	409	417	9	SIPHQIHLG	56.5
HLA-A*01:01	1	445	453	9	TFRIPYYVG	56.5
HLA-A*01:01	1	520	528	9	VYNELTKVK	56.5
HLA-A*01:01	1	534	542	9	MRKPAFLSG	56.5
HLA-A*01:01	1	543	551	9	EQKKAIVDL	56.5
HLA-A*01:01	1	661	669	9	RLSRKLING	56.5
HLA-A*01:01	1	811	819	9	LYLYYLQNG	56.5
HLA-A*01:01	1	1280	1288	9	VILADANLD	56.5
HLA-A*01:01	1	149	156	8	ADLRLIYL	56.5
HLA-A*01:01	1	152	159	8	RLIYLALA	56.5
HLA-A*01:01	1	238	245	8	FGNLIALS	56.5
HLA-A*01:01	1	720	727	8	LHEHIANL	56.5
HLA-A*01:01	1	843	850	8	PQSFLKDD	56.5
HLA-A*01:01	1	940	947	8	NTKYDEND	56.5
HLA-A*01:01	1	1041	1048	8	NIMNFFKT	56.5
HLA-A*01:01	1	33	41	9	KVLGNTDRH	57
HLA-A*01:01	1	196	204	9	FEENPINAS	57
HLA-A*01:01	1	315	323	9	APLSASMIK	57
HLA-A*01:01	1	753	761	9	RHKPENIVI	57
HLA-A*01:01	1	1180	1188	9	DFLEAKGYK	57
HLA-A*01:01	1	1208	1216	9	NGRKRMLAS	57
HLA-A*01:01	1	183	190	8	KLFIQLVQ	57
HLA-A*01:01	1	237	244	8	LFGNLIAL	57
HLA-A*01:01	1	347	354	8	YKEIFFDQ	57
HLA-A*01:01	1	403	410	8	RTFDNGSI	57
HLA-A*01:01	1	825	832	8	DQELDINR	57
HLA-A*01:01	1	913	920	8	KAGFIKRQ	57
HLA-A*01:01	1	1036	1043	8	YFFYSNIM	57
HLA-A*01:01	1	1174	1181	8	FEKNPIDF	57
HLA-A*01:01	1	1311	1318	8	HLFTLTNL	57
HLA-A*01:01	1	56	64	9	GETAEATRL	57.5
HLA-A*01:01	1	127	135	9	AYHEKYPTI	57.5
HLA-A*01:01	1	138	146	9	LRKKLVDST	57.5
HLA-A*01:01	1	204	212	9	SGVDAKAIL	57.5
HLA-A*01:01	1	214	222	9	ARLSKSRRL	57.5
HLA-A*01:01	1	666	674	9	LINGIRDKQ	57.5
HLA-A*01:01	1	738	746	9	LQTVKVVDE	57.5
HLA-A*01:01	1	836	844	9	YDVDHIVPQ	57.5
HLA-A*01:01	1	894	902	9	QRKFDNLTK	57.5
HLA-A*01:01	1	909	917	9	SELDKAGFI	57.5
HLA-A*01:01	1	1130	1138	9	KYGGFDSPT	57.5
HLA-A*01:01	1	35	42	8	LGNTDRHS	57.5
HLA-A*01:01	1	61	68	8	ATRLKRTA	57.5
HLA-A*01:01	1	270	277	8	TYDDDLDN	57.5
HLA-A*01:01	1	411	418	8	PHQIHLGE	57.5
HLA-A*01:01	1	603	610	8	DKDFLDNE	57.5
HLA-A*01:01	1	672	679	8	DKQSGKTI	57.5
HLA-A*01:01	1	729	736	8	GSPAIKKG	57.5
HLA-A*01:01	1	812	819	8	YLYYLQNG	57.5
HLA-A*01:01	1	952	959	8	EVKVITLK	57.5
HLA-A*01:01	1	1009	1016	8	VYGDYKVY	57.5
HLA-A*01:01	1	1124	1131	8	KDWDPKKY	57.5
HLA-A*01:01	1	1167	1174	8	TIMERSSF	57.5
HLA-A*01:01	1	1176	1183	8	KNPIDFLE	57.5
HLA-A*01:01	1	50	58	9	ALLFDSGET	58
HLA-A*01:01	1	233	241	9	KKNGLFGNL	58
HLA-A*01:01	1	461	469	9	RFAWMTRKS	58
HLA-A*01:01	1	508	516	9	LPKHSLLYE	58
HLA-A*01:01	1	563	571	9	QLKEDYFKK	58
HLA-A*01:01	1	687	695	9	GFANRNFMQ	58
HLA-A*01:01	1	737	745	9	ILQTVKVVD	58
HLA-A*01:01	1	1074	1082	9	WDKGRDFAT	58
HLA-A*01:01	1	1114	1122	9	RNSDKLIAR	58
HLA-A*01:01	1	1118	1126	9	KLIARKKDW	58
HLA-A*01:01	1	109	116	8	EDKKHERH	58
HLA-A*01:01	1	119	126	8	FGNIVDEV	58
HLA-A*01:01	1	211	218	8	ILSARLSK	58
HLA-A*01:01	1	334	341	8	LLKALVRQ	58
HLA-A*01:01	1	388	395	8	ELLVKLNR	58
HLA-A*01:01	1	540	547	8	LSGEQKKA	58
HLA-A*01:01	1	706	713	8	EDIQKAQV	58
HLA-A*01:01	1	974	981	8	KVREINNY	58
HLA-A*01:01	1	1049	1056	8	EITLANGE	58
HLA-A*01:01	1	1121	1128	8	ARKKDWDP	58
HLA-A*01:01	1	1123	1130	8	KKDWDPKK	58
HLA-A*01:01	1	1175	1182	8	EKNPIDFL	58
HLA-A*01:01	1	1293	1300	8	AYNKHRDK	58
HLA-A*01:01	1	80	88	9	CYLQEIFSN	58.5
HLA-A*01:01	1	557	565	9	RKVTVKQLK	58.5
HLA-A*01:01	1	969	977	9	DFQFYKVRE	58.5
HLA-A*01:01	1	1004	1012	9	LESEFVYGD	58.5
HLA-A*01:01	1	1082	1090	9	TVRKVLSMP	58.5
HLA-A*01:01	1	104	111	8	SFLVEEDK	58.5
HLA-A*01:01	1	299	306	8	AILLSDIL	58.5
HLA-A*01:01	1	431	438	8	PFLKDNRE	58.5
HLA-A*01:01	1	545	552	8	KKAIVDLL	58.5
HLA-A*01:01	1	586	593	8	RFNASLGT	58.5
HLA-A*01:01	1	629	636	8	REMIEERL	58.5
HLA-A*01:01	1	663	670	8	SRKLINGI	58.5
HLA-A*01:01	1	747	754	8	LVKVMGRH	58.5
HLA-A*01:01	1	748	755	8	VKVMGRHK	58.5
HLA-A*01:01	1	846	853	8	FLKDDSID	58.5
HLA-A*01:01	1	991	998	8	AVVGTALI	58.5
HLA-A*01:01	1	1074	1081	8	WDKGRDFA	58.5
HLA-A*01:01	1	1158	1165	8	KSVKELLG	58.5
HLA-A*01:01	1	1211	1218	8	KRMLASAG	58.5
HLA-A*01:01	1	1212	1219	8	RMLASAGE	58.5
HLA-A*01:01	1	1346	1353	8	TLIHQSIT	58.5
HLA-A*01:01	1	94	102	9	DDSFFHRLE	59
HLA-A*01:01	1	117	125	9	PIFGNIVDE	59
HLA-A*01:01	1	146	154	9	TDKADLRLI	59
HLA-A*01:01	1	246	254	9	LGLTPNFKS	59
HLA-A*01:01	1	423	431	9	LRRQEDFYP	59
HLA-A*01:01	1	657	665	9	TGWGRLSRK	59
HLA-A*01:01	1	673	681	9	KQSGKTILD	59
HLA-A*01:01	1	789	797	9	KELGSQILK	59
HLA-A*01:01	1	855	863	9	KVLTRSDKN	59
HLA-A*01:01	1	903	911	9	AERGGLSEL	59
HLA-A*01:01	1	1056	1064	9	EIRKRPLIE	59
HLA-A*01:01	1	1110	1118	9	ILPKRNSDK	59
HLA-A*01:01	1	1356	1364	9	YETRIDLSQ	59
HLA-A*01:01	1	16	23	8	VGWAVITD	59
HLA-A*01:01	1	56	63	8	GETAEATR	59
HLA-A*01:01	1	106	113	8	LVEEDKKH	59
HLA-A*01:01	1	115	122	8	RHPIFGNI	59
HLA-A*01:01	1	382	389	8	KMDGTEEL	59
HLA-A*01:01	1	708	715	8	IQKAQVSG	59
HLA-A*01:01	1	721	728	8	HEHIANLA	59
HLA-A*01:01	1	745	752	8	DELVKVMG	59
HLA-A*01:01	1	834	841	8	SDYDVDHI	59
HLA-A*01:01	1	1196	1203	8	IKLPKYSL	59
HLA-A*01:01	1	1256	1263	8	QLFVEQHK	59
HLA-A*01:01	1	88	96	9	NEMAKVDDS	59.5
HLA-A*01:01	1	538	546	9	AFLSGEQKK	59.5
HLA-A*01:01	1	653	661	9	RRRYTGWGR	59.5
HLA-A*01:01	1	725	733	9	ANLAGSPAI	59.5
HLA-A*01:01	1	895	903	9	RKFDNLTKA	59.5
HLA-A*01:01	1	906	914	9	GGLSELDKA	59.5
HLA-A*01:01	1	915	923	9	GFIKRQLVE	59.5
HLA-A*01:01	1	987	995	9	AYLNAVVGT	59.5
HLA-A*01:01	1	44	51	8	KKNLIGAL	59.5
HLA-A*01:01	1	57	64	8	ETAEATRL	59.5
HLA-A*01:01	1	192	199	8	YNQLFEEN	59.5
HLA-A*01:01	1	322	329	8	IKRYDEHH	59.5
HLA-A*01:01	1	469	476	8	SEETITPW	59.5
HLA-A*01:01	1	585	592	8	DRFNASLG	59.5
HLA-A*01:01	1	662	669	8	LSRKLING	59.5
HLA-A*01:01	1	857	864	8	LTRSDKNR	59.5
HLA-A*01:01	1	939	946	8	MNTKYDEN	59.5
HLA-A*01:01	1	1138	1145	8	TVAYSVLV	59.5
HLA-A*01:01	1	488	496	9	AQSFIERMT	60
HLA-A*01:01	1	497	505	9	NFDKNLPNE	60
HLA-A*01:01	1	556	564	9	NRKVTVKQL	60
HLA-A*01:01	1	1012	1020	9	DYKVYDVRK	60
HLA-A*01:01	1	1055	1063	9	GEIRKRPLI	60
HLA-A*01:01	1	1119	1127	9	LIARKKDWD	60
HLA-A*01:01	1	1278	1286	9	KRVILADAN	60
HLA-A*01:01	1	49	56	8	GALLFDSG	60
HLA-A*01:01	1	143	150	8	VDSTDKAD	60
HLA-A*01:01	1	448	455	8	IPYYVGPL	60
HLA-A*01:01	1	473	480	8	ITPWNFEE	60
HLA-A*01:01	1	512	519	8	SLLYEYFT	60
HLA-A*01:01	1	516	523	8	EYFTVYNE	60
HLA-A*01:01	1	554	561	8	KTNRKVTV	60
HLA-A*01:01	1	921	928	8	LVETRQIT	60
HLA-A*01:01	1	1004	1011	8	LESEFVYG	60
HLA-A*01:01	1	1024	1031	8	KSEQEIGK	60
HLA-A*01:01	1	1081	1088	8	ATVRKVLS	60
HLA-A*01:01	1	1108	1115	8	ESILPKRN	60
HLA-A*01:01	1	1177	1184	8	NPIDFLEA	60
HLA-A*01:01	1	1224	1231	8	NELALPSK	60
HLA-A*01:01	1	1239	1246	8	ASHYEKLK	60
HLA-A*01:01	1	215	223	9	RLSKSRRLE	60.5
HLA-A*01:01	1	249	257	9	TPNFKSNFD	60.5
HLA-A*01:01	1	310	318	9	TEITKAPLS	60.5
HLA-A*01:01	1	492	500	9	IERMTNFDK	60.5
HLA-A*01:01	1	552	560	9	LFKTNRKVT	60.5
HLA-A*01:01	1	644	652	9	DDKVMKQLK	60.5
HLA-A*01:01	1	791	799	9	LGSQILKEH	60.5
HLA-A*01:01	1	792	800	9	GSQILKEHP	60.5
HLA-A*01:01	1	798	806	9	EHPVENTQL	60.5
HLA-A*01:01	1	858	866	9	TRSDKNRGK	60.5
HLA-A*01:01	1	929	937	9	KHVAQILDS	60.5
HLA-A*01:01	1	1260	1268	9	EQHKHYLDE	60.5
HLA-A*01:01	1	1327	1335	9	FDTTIDRKR	60.5
HLA-A*01:01	1	1332	1340	9	DRKRYTSTK	60.5
HLA-A*01:01	1	199	206	8	NPINASGV	60.5
HLA-A*01:01	1	244	251	8	LSLGLTPN	60.5
HLA-A*01:01	1	300	307	8	ILLSDILR	60.5
HLA-A*01:01	1	494	501	8	RMTNFDKN	60.5
HLA-A*01:01	1	552	559	8	LFKTNRKV	60.5
HLA-A*01:01	1	563	570	8	QLKEDYFK	60.5
HLA-A*01:01	1	644	651	8	DDKVMKQL	60.5
HLA-A*01:01	1	1011	1018	8	GDYKVYDV	60.5
HLA-A*01:01	1	1139	1146	8	VAYSVLVV	60.5
HLA-A*01:01	1	1179	1186	8	IDFLEAKG	60.5
HLA-A*01:01	1	4	12	9	KYSIGLDIG	61
HLA-A*01:01	1	39	47	9	DRHSIKKNL	61
HLA-A*01:01	1	104	112	9	SFLVEEDKK	61
HLA-A*01:01	1	108	116	9	EEDKKHERH	61
HLA-A*01:01	1	116	124	9	HPIFGNIVD	61
HLA-A*01:01	1	407	415	9	NGSIPHQIH	61
HLA-A*01:01	1	578	586	9	VEISGVEDR	61
HLA-A*01:01	1	609	617	9	NEENEDILE	61
HLA-A*01:01	1	672	680	9	DKQSGKTIL	61
HLA-A*01:01	1	722	730	9	EHIANLAGS	61
HLA-A*01:01	1	758	766	9	NIVIEMARE	61
HLA-A*01:01	1	870	878	9	VPSEEVVKK	61
HLA-A*01:01	1	968	976	9	KDFQFYKVR	61
HLA-A*01:01	1	1183	1191	9	EAKGYKEVK	61
HLA-A*01:01	1	1218	1226	9	GELQKGNEL	61
HLA-A*01:01	1	1277	1285	9	SKRVILADA	61
HLA-A*01:01	1	99	106	8	HRLEESFL	61
HLA-A*01:01	1	160	167	8	HMIKFRGH	61
HLA-A*01:01	1	295	302	8	NLSDAILL	61
HLA-A*01:01	1	380	387	8	LEKMDGTE	61
HLA-A*01:01	1	401	408	8	KQRTFDNG	61
HLA-A*01:01	1	447	454	8	RIPYYVGP	61
HLA-A*01:01	1	575	582	8	FDSVEISG	61
HLA-A*01:01	1	758	765	8	NIVIEMAR	61
HLA-A*01:01	1	970	977	8	FQFYKVRE	61
HLA-A*01:01	1	1047	1054	8	KTEITLAN	61
HLA-A*01:01	1	1101	1108	8	QTGGFSKE	61
HLA-A*01:01	1	1187	1194	8	YKEVKKDL	61
HLA-A*01:01	1	353	361	9	DQSKNGYAG	61.5
HLA-A*01:01	1	596	604	9	DLLKIIKDK	61.5
HLA-A*01:01	1	651	659	9	LKRRRYTGW	61.5
HLA-A*01:01	1	701	709	9	SLTFKEDIQ	61.5
HLA-A*01:01	1	703	711	9	TFKEDIQKA	61.5
HLA-A*01:01	1	760	768	9	VIEMARENQ	61.5
HLA-A*01:01	1	809	817	9	EKLYLYYLQ	61.5
HLA-A*01:01	1	813	821	9	LYYLQNGRD	61.5
HLA-A*01:01	1	835	843	9	DYDVDHIVP	61.5
HLA-A*01:01	1	911	919	9	LDKAGFIKR	61.5
HLA-A*01:01	1	919	927	9	RQLVETRQI	61.5
HLA-A*01:01	1	1104	1112	9	GFSKESILP	61.5
HLA-A*01:01	1	1159	1167	9	SVKELLGIT	61.5
HLA-A*01:01	1	1206	1214	9	LENGRKRML	61.5
HLA-A*01:01	1	1294	1302	9	YNKHRDKPI	61.5
HLA-A*01:01	1	1	8	8	MDKKYSIG	61.5
HLA-A*01:01	1	75	82	8	RKNRICYL	61.5
HLA-A*01:01	1	131	138	8	KYPTIYHL	61.5
HLA-A*01:01	1	248	255	8	LTPNFKSN	61.5
HLA-A*01:01	1	370	377	8	EEFYKFIK	61.5
HLA-A*01:01	1	422	429	8	ILRRQEDF	61.5
HLA-A*01:01	1	424	431	8	RRQEDFYP	61.5
HLA-A*01:01	1	532	539	8	EGMRKPAF	61.5
HLA-A*01:01	1	601	608	8	IKDKDFLD	61.5
HLA-A*01:01	1	668	675	8	NGIRDKQS	61.5
HLA-A*01:01	1	946	953	8	NDKLIREV	61.5
HLA-A*01:01	1	1093	1100	8	NIVKKTEV	61.5
HLA-A*01:01	1	1265	1272	8	YLDEIIEQ	61.5
HLA-A*01:01	1	1295	1302	8	NKHRDKPI	61.5
HLA-A*01:01	1	217	225	9	SKSRRLENL	62
HLA-A*01:01	1	223	231	9	ENLIAQLPG	62
HLA-A*01:01	1	658	666	9	GWGRLSRKL	62
HLA-A*01:01	1	1020	1028	9	KMIAKSEQE	62
HLA-A*01:01	1	1076	1084	9	KGRDFATVR	62
HLA-A*01:01	1	1190	1198	9	VKKDLIIKL	62
HLA-A*01:01	1	10	17	8	DIGTNSVG	62
HLA-A*01:01	1	72	79	8	YTRRKNRI	62
HLA-A*01:01	1	78	85	8	RICYLQEI	62
HLA-A*01:01	1	84	91	8	EIFSNEMA	62
HLA-A*01:01	1	236	243	8	GLFGNLIA	62
HLA-A*01:01	1	496	503	8	TNFDKNLP	62
HLA-A*01:01	1	703	710	8	TFKEDIQK	62
HLA-A*01:01	1	735	742	8	KGILQTVK	62
HLA-A*01:01	1	750	757	8	VMGRHKPE	62
HLA-A*01:01	1	904	911	8	ERGGLSEL	62
HLA-A*01:01	1	1127	1134	8	DPKKYGGF	62
HLA-A*01:01	1	1220	1227	8	LQKGNELA	62
HLA-A*01:01	1	1308	1315	8	NIIHLFTL	62
HLA-A*01:01	1	1326	1333	8	YFDTTIDR	62
HLA-A*01:01	1	1327	1334	8	FDTTIDRK	62
HLA-A*01:01	1	16	24	9	VGWAVITDE	62.5
HLA-A*01:01	1	23	31	9	DEYKVPSKK	62.5
HLA-A*01:01	1	318	326	9	SASMIKRYD	62.5
HLA-A*01:01	1	655	663	9	RYTGWGRLS	62.5
HLA-A*01:01	1	706	714	9	EDIQKAQVS	62.5
HLA-A*01:01	1	721	729	9	HEHIANLAG	62.5
HLA-A*01:01	1	744	752	9	VDELVKVMG	62.5
HLA-A*01:01	1	925	933	9	RQITKHVAQ	62.5
HLA-A*01:01	1	344	351	8	PEKYKEIF	62.5
HLA-A*01:01	1	468	475	8	KSEETITP	62.5
HLA-A*01:01	1	595	602	8	HDLLKIIK	62.5
HLA-A*01:01	1	610	617	8	EENEDILE	62.5
HLA-A*01:01	1	1154	1161	8	SKKLKSVK	62.5
HLA-A*01:01	1	277	285	9	NLLAQIGDQ	63
HLA-A*01:01	1	601	609	9	IKDKDFLDN	63
HLA-A*01:01	1	1027	1035	9	QEIGKATAK	63
HLA-A*01:01	1	1048	1056	9	TEITLANGE	63
HLA-A*01:01	1	1169	1177	9	MERSSFEKN	63
HLA-A*01:01	1	24	31	8	EYKVPSKK	63
HLA-A*01:01	1	40	47	8	RHSIKKNL	63
HLA-A*01:01	1	176	183	8	PDNSDVDK	63
HLA-A*01:01	1	186	193	8	IQLVQTYN	63
HLA-A*01:01	1	324	331	8	RYDEHHQD	63
HLA-A*01:01	1	331	338	8	DLTLLKAL	63
HLA-A*01:01	1	338	345	8	LVRQQLPE	63
HLA-A*01:01	1	390	397	8	LVKLNRED	63
HLA-A*01:01	1	458	465	8	GNSRFAWM	63
HLA-A*01:01	1	1040	1047	8	SNIMNFFK	63
HLA-A*01:01	1	1191	1198	8	KKDLIIKL	63
HLA-A*01:01	1	1254	1261	8	QKQLFVEQ	63
HLA-A*01:01	1	1275	1282	8	EFSKRVIL	63
HLA-A*01:01	1	1279	1286	8	RVILADAN	63
HLA-A*01:01	1	65	73	9	KRTARRRYT	63.5
HLA-A*01:01	1	111	119	9	KKHERHPIF	63.5
HLA-A*01:01	1	112	120	9	KHERHPIFG	63.5
HLA-A*01:01	1	125	133	9	EVAYHEKYP	63.5
HLA-A*01:01	1	420	428	9	HAILRRQED	63.5
HLA-A*01:01	1	710	718	9	KAQVSGQGD	63.5
HLA-A*01:01	1	852	860	9	IDNKVLTRS	63.5
HLA-A*01:01	1	946	954	9	NDKLIREVK	63.5
HLA-A*01:01	1	1175	1183	9	EKNPIDFLE	63.5
HLA-A*01:01	1	632	639	8	IEERLKTY	63.5
HLA-A*01:01	1	673	680	8	KQSGKTIL	63.5
HLA-A*01:01	1	761	768	8	IEMARENQ	63.5
HLA-A*01:01	1	1010	1017	8	YGDYKVYD	63.5
HLA-A*01:01	1	1068	1075	8	ETGEIVWD	63.5
HLA-A*01:01	1	1075	1082	8	DKGRDFAT	63.5
HLA-A*01:01	1	1217	1224	8	AGELQKGN	63.5
HLA-A*01:01	1	1259	1266	8	VEQHKHYL	63.5
HLA-A*01:01	1	1272	1279	8	QISEFSKR	63.5
HLA-A*01:01	1	34	42	9	VLGNTDRHS	64
HLA-A*01:01	1	43	51	9	IKKNLIGAL	64
HLA-A*01:01	1	49	57	9	GALLFDSGE	64
HLA-A*01:01	1	55	63	9	SGETAEATR	64
HLA-A*01:01	1	102	110	9	EESFLVEED	64
HLA-A*01:01	1	213	221	9	SARLSKSRR	64
HLA-A*01:01	1	226	234	9	IAQLPGEKK	64
HLA-A*01:01	1	418	426	9	ELHAILRRQ	64
HLA-A*01:01	1	462	470	9	FAWMTRKSE	64
HLA-A*01:01	1	997	1005	9	LIKKYPKLE	64
HLA-A*01:01	1	1298	1306	9	RDKPIREQA	64
HLA-A*01:01	1	38	45	8	TDRHSIKK	64
HLA-A*01:01	1	100	107	8	RLEESFLV	64
HLA-A*01:01	1	159	166	8	AHMIKFRG	64
HLA-A*01:01	1	303	310	8	SDILRVNT	64
HLA-A*01:01	1	350	357	8	IFFDQSKN	64
HLA-A*01:01	1	519	526	8	TVYNELTK	64
HLA-A*01:01	1	533	540	8	GMRKPAFL	64
HLA-A*01:01	1	676	683	8	GKTILDFL	64
HLA-A*01:01	1	753	760	8	RHKPENIV	64
HLA-A*01:01	1	794	801	8	QILKEHPV	64
HLA-A*01:01	1	798	805	8	EHPVENTQ	64
HLA-A*01:01	1	1113	1120	8	KRNSDKLI	64
HLA-A*01:01	1	1213	1220	8	MLASAGEL	64
HLA-A*01:01	1	1242	1249	8	YEKLKGSP	64
HLA-A*01:01	1	1257	1264	8	LFVEQHKH	64
HLA-A*01:01	1	1338	1345	8	STKEVLDA	64
HLA-A*01:01	1	1344	1351	8	DATLIHQS	64
HLA-A*01:01	1	1355	1362	8	LYETRIDL	64
HLA-A*01:01	1	15	23	9	SVGWAVITD	64.5
HLA-A*01:01	1	333	341	9	TLLKALVRQ	64.5
HLA-A*01:01	1	399	407	9	LRKQRTFDN	64.5
HLA-A*01:01	1	427	435	9	EDFYPFLKD	64.5
HLA-A*01:01	1	600	608	9	IIKDKDFLD	64.5
HLA-A*01:01	1	603	611	9	DKDFLDNEE	64.5
HLA-A*01:01	1	745	753	9	DELVKVMGR	64.5
HLA-A*01:01	1	862	870	9	KNRGKSDNV	64.5
HLA-A*01:01	1	1009	1017	9	VYGDYKVYD	64.5
HLA-A*01:01	1	218	225	8	KSRRLENL	64.5
HLA-A*01:01	1	261	268	8	DAKLQLSK	64.5
HLA-A*01:01	1	292	299	8	AAKNLSDA	64.5
HLA-A*01:01	1	321	328	8	MIKRYDEH	64.5
HLA-A*01:01	1	336	343	8	KALVRQQL	64.5
HLA-A*01:01	1	549	556	8	VDLLFKTN	64.5
HLA-A*01:01	1	581	588	8	SGVEDRFN	64.5
HLA-A*01:01	1	719	726	8	SLHEHIAN	64.5
HLA-A*01:01	1	864	871	8	RGKSDNVP	64.5
HLA-A*01:01	1	875	882	8	VVKKMKNY	64.5
HLA-A*01:01	1	928	935	8	TKHVAQIL	64.5
HLA-A*01:01	1	1070	1077	8	GEIVWDKG	64.5
HLA-A*01:01	1	1164	1171	8	LGITIMER	64.5
HLA-A*01:01	1	24	32	9	EYKVPSKKF	65
HLA-A*01:01	1	732	740	9	AIKKGILQT	65
HLA-A*01:01	1	750	758	9	VMGRHKPEN	65
HLA-A*01:01	1	752	760	9	GRHKPENIV	65
HLA-A*01:01	1	763	771	9	MARENQTTQ	65
HLA-A*01:01	1	767	775	9	NQTTQKGQK	65
HLA-A*01:01	1	773	781	9	GQKNSRERM	65
HLA-A*01:01	1	890	898	9	KLITQRKFD	65
HLA-A*01:01	1	1093	1101	9	NIVKKTEVQ	65
HLA-A*01:01	1	1112	1120	9	PKRNSDKLI	65
HLA-A*01:01	1	12	19	8	GTNSVGWA	65
HLA-A*01:01	1	15	22	8	SVGWAVIT	65
HLA-A*01:01	1	164	171	8	FRGHFLIE	65
HLA-A*01:01	1	288	295	8	DLFLAAKN	65
HLA-A*01:01	1	453	460	8	GPLARGNS	65
HLA-A*01:01	1	523	530	8	ELTKVKYV	65
HLA-A*01:01	1	609	616	8	NEENEDIL	65
HLA-A*01:01	1	648	655	8	MKQLKRRR	65
HLA-A*01:01	1	793	800	8	SQILKEHP	65
HLA-A*01:01	1	962	969	8	LVSDFRKD	65
HLA-A*01:01	1	1037	1044	8	FFYSNIMN	65
HLA-A*01:01	1	1102	1109	8	TGGFSKES	65
HLA-A*01:01	1	1183	1190	8	EAKGYKEV	65
HLA-A*01:01	1	1305	1312	8	QAENIIHL	65
HLA-A*01:01	1	247	255	9	GLTPNFKSN	65.5
HLA-A*01:01	1	633	641	9	EERLKTYAH	65.5
HLA-A*01:01	1	889	897	9	AKLITQRKF	65.5
HLA-A*01:01	1	1189	1197	9	EVKKDLIIK	65.5
HLA-A*01:01	1	166	173	8	GHFLIEGD	65.5
HLA-A*01:01	1	184	191	8	LFIQLVQT	65.5
HLA-A*01:01	1	246	253	8	LGLTPNFK	65.5
HLA-A*01:01	1	670	677	8	IRDKQSGK	65.5
HLA-A*01:01	1	674	681	8	QSGKTILD	65.5
HLA-A*01:01	1	762	769	8	EMARENQT	65.5
HLA-A*01:01	1	795	802	8	ILKEHPVE	65.5
HLA-A*01:01	1	878	885	8	KMKNYWRQ	65.5
HLA-A*01:01	1	999	1006	8	KKYPKLES	65.5
HLA-A*01:01	1	358	366	9	GYAGYIDGG	66
HLA-A*01:01	1	435	443	9	DNREKIEKI	66
HLA-A*01:01	1	469	477	9	SEETITPWN	66
HLA-A*01:01	1	500	508	9	KNLPNEKVL	66
HLA-A*01:01	1	627	635	9	EDREMIEER	66
HLA-A*01:01	1	636	644	9	LKTYAHLFD	66
HLA-A*01:01	1	715	723	9	GQGDSLHEH	66
HLA-A*01:01	1	904	912	9	ERGGLSELD	66
HLA-A*01:01	1	1209	1217	9	GRKRMLASA	66
HLA-A*01:01	1	74	81	8	RRKNRICY	66
HLA-A*01:01	1	85	92	8	IFSNEMAK	66
HLA-A*01:01	1	226	233	8	IAQLPGEK	66
HLA-A*01:01	1	392	399	8	KLNREDLL	66
HLA-A*01:01	1	883	890	8	WRQLLNAK	66
HLA-A*01:01	1	919	926	8	RQLVETRQ	66
HLA-A*01:01	1	1118	1125	8	KLIARKKD	66
HLA-A*01:01	1	1162	1169	8	ELLGITIM	66
HLA-A*01:01	1	165	173	9	RGHFLIEGD	66.5
HLA-A*01:01	1	182	190	9	DKLFIQLVQ	66.5
HLA-A*01:01	1	239	247	9	GNLIALSLG	66.5
HLA-A*01:01	1	370	378	9	EEFYKFIKP	66.5
HLA-A*01:01	1	527	535	9	VKYVTEGMR	66.5
HLA-A*01:01	1	734	742	9	KKGILQTVK	66.5
HLA-A*01:01	1	1013	1021	9	YKVYDVRKM	66.5
HLA-A*01:01	1	1084	1092	9	RKVLSMPQV	66.5
HLA-A*01:01	1	1320	1328	9	APAAFKYFD	66.5
HLA-A*01:01	1	330	337	8	QDLTLLKA	66.5
HLA-A*01:01	1	527	534	8	VKYVTEGM	66.5
HLA-A*01:01	1	598	605	8	LKIIKDKD	66.5
HLA-A*01:01	1	691	698	8	RNFMQLIH	66.5
HLA-A*01:01	1	888	895	8	NAKLITQR	66.5
HLA-A*01:01	1	1076	1083	8	KGRDFATV	66.5
HLA-A*01:01	1	1082	1089	8	TVRKVLSM	66.5
HLA-A*01:01	1	1359	1366	8	RIDLSQLG	66.5
HLA-A*01:01	1	389	397	9	LLVKLNRED	67
HLA-A*01:01	1	505	513	9	EKVLPKHSL	67
HLA-A*01:01	1	629	637	9	REMIEERLK	67
HLA-A*01:01	1	707	715	9	DIQKAQVSG	67
HLA-A*01:01	1	957	965	9	TLKSKLVSD	67
HLA-A*01:01	1	1017	1025	9	DVRKMIAKS	67
HLA-A*01:01	1	1052	1060	9	LANGEIRKR	67
HLA-A*01:01	1	335	342	8	LKALVRQQ	67
HLA-A*01:01	1	385	392	8	GTEELLVK	67
HLA-A*01:01	1	499	506	8	DKNLPNEK	67
HLA-A*01:01	1	642	649	8	LFDDKVMK	67
HLA-A*01:01	1	873	880	8	EEVVKKMK	67
HLA-A*01:01	1	898	905	8	DNLTKAER	67
HLA-A*01:01	1	1027	1034	8	QEIGKATA	67
HLA-A*01:01	1	1079	1086	8	DFATVRKV	67
HLA-A*01:01	1	1119	1126	8	LIARKKDW	67
HLA-A*01:01	1	1163	1170	8	LLGITIME	67
HLA-A*01:01	1	36	44	9	GNTDRHSIK	67.5
HLA-A*01:01	1	70	78	9	RRYTRRKNR	67.5
HLA-A*01:01	1	136	144	9	YHLRKKLVD	67.5
HLA-A*01:01	1	159	167	9	AHMIKFRGH	67.5
HLA-A*01:01	1	303	311	9	SDILRVNTE	67.5
HLA-A*01:01	1	960	968	9	SKLVSDFRK	67.5
HLA-A*01:01	1	1142	1150	9	SVLVVAKVE	67.5
HLA-A*01:01	1	1211	1219	9	KRMLASAGE	67.5
HLA-A*01:01	1	1324	1332	9	FKYFDTTID	67.5
HLA-A*01:01	1	17	24	8	GWAVITDE	67.5
HLA-A*01:01	1	208	215	8	AKAILSAR	67.5
HLA-A*01:01	1	239	246	8	GNLIALSL	67.5
HLA-A*01:01	1	267	274	8	SKDTYDDD	67.5
HLA-A*01:01	1	276	283	8	DNLLAQIG	67.5
HLA-A*01:01	1	326	333	8	DEHHQDLT	67.5
HLA-A*01:01	1	493	500	8	ERMTNFDK	67.5
HLA-A*01:01	1	505	512	8	EKVLPKHS	67.5
HLA-A*01:01	1	620	627	8	VLTLTLFE	67.5
HLA-A*01:01	1	712	719	8	QVSGQGDS	67.5
HLA-A*01:01	1	862	869	8	KNRGKSDN	67.5
HLA-A*01:01	1	910	917	8	ELDKAGFI	67.5
HLA-A*01:01	1	1195	1202	8	IIKLPKYS	67.5
HLA-A*01:01	1	1356	1363	8	YETRIDLS	67.5
HLA-A*01:01	1	1358	1365	8	TRIDLSQL	67.5
HLA-A*01:01	1	31	39	9	KFKVLGNTD	68
HLA-A*01:01	1	32	40	9	FKVLGNTDR	68
HLA-A*01:01	1	68	76	9	ARRRYTRRK	68
HLA-A*01:01	1	76	84	9	KNRICYLQE	68
HLA-A*01:01	1	429	437	9	FYPFLKDNR	68
HLA-A*01:01	1	640	648	9	AHLFDDKVM	68
HLA-A*01:01	1	779	787	9	ERMKRIEEG	68
HLA-A*01:01	1	826	834	9	QELDINRLS	68
HLA-A*01:01	1	1090	1098	9	PQVNIVKKT	68
HLA-A*01:01	1	1098	1106	9	TEVQTGGFS	68
HLA-A*01:01	1	1331	1339	9	IDRKRYTST	68
HLA-A*01:01	1	53	60	8	FDSGETAE	68
HLA-A*01:01	1	89	96	8	EMAKVDDS	68
HLA-A*01:01	1	136	143	8	YHLRKKLV	68
HLA-A*01:01	1	171	178	8	EGDLNPDN	68
HLA-A*01:01	1	223	230	8	ENLIAQLP	68
HLA-A*01:01	1	305	312	8	ILRVNTEI	68
HLA-A*01:01	1	387	394	8	EELLVKLN	68
HLA-A*01:01	1	414	421	8	IHLGELHA	68
HLA-A*01:01	1	441	448	8	EKILTFRI	68
HLA-A*01:01	1	480	487	8	EVVDKGAS	68
HLA-A*01:01	1	724	731	8	IANLAGSP	68
HLA-A*01:01	1	950	957	8	IREVKVIT	68
HLA-A*01:01	1	1234	1241	8	NFLYLASH	68
HLA-A*01:01	1	1285	1292	8	ANLDKVLS	68
HLA-A*01:01	1	1343	1350	8	LDATLIHQ	68
HLA-A*01:01	1	334	342	9	LLKALVRQQ	68.5
HLA-A*01:01	1	360	368	9	AGYIDGGAS	68.5
HLA-A*01:01	1	463	471	9	AWMTRKSEE	68.5
HLA-A*01:01	1	660	668	9	GRLSRKLIN	68.5
HLA-A*01:01	1	907	915	9	GLSELDKAG	68.5
HLA-A*01:01	1	937	945	9	SRMNTKYDE	68.5
HLA-A*01:01	1	1083	1091	9	VRKVLSMPQ	68.5
HLA-A*01:01	1	1108	1116	9	ESILPKRNS	68.5
HLA-A*01:01	1	76	83	8	KNRICYLQ	68.5
HLA-A*01:01	1	101	108	8	LEESFLVE	68.5
HLA-A*01:01	1	123	130	8	VDEVAYHE	68.5
HLA-A*01:01	1	130	137	8	EKYPTIYH	68.5
HLA-A*01:01	1	231	238	8	GEKKNGLF	68.5
HLA-A*01:01	1	271	278	8	YDDDLDNL	68.5
HLA-A*01:01	1	278	285	8	LLAQIGDQ	68.5
HLA-A*01:01	1	291	298	8	LAAKNLSD	68.5
HLA-A*01:01	1	297	304	8	SDAILLSD	68.5
HLA-A*01:01	1	353	360	8	DQSKNGYA	68.5
HLA-A*01:01	1	377	384	8	KPILEKMD	68.5
HLA-A*01:01	1	437	444	8	REKIEKIL	68.5
HLA-A*01:01	1	731	738	8	PAIKKGIL	68.5
HLA-A*01:01	1	768	775	8	QTTQKGQK	68.5
HLA-A*01:01	1	930	937	8	HVAQILDS	68.5
HLA-A*01:01	1	961	968	8	KLVSDFRK	68.5
HLA-A*01:01	1	993	1000	8	VGTALIKK	68.5
HLA-A*01:01	1	1278	1285	8	KRVILADA	68.5
HLA-A*01:01	1	1351	1358	8	SITGLYET	68.5
HLA-A*01:01	1	75	83	9	RKNRICYLQ	69
HLA-A*01:01	1	105	113	9	FLVEEDKKH	69
HLA-A*01:01	1	434	442	9	KDNREKIEK	69
HLA-A*01:01	1	499	507	9	DKNLPNEKV	69
HLA-A*01:01	1	529	537	9	YVTEGMRKP	69
HLA-A*01:01	1	536	544	9	KPAFLSGEQ	69
HLA-A*01:01	1	559	567	9	VTVKQLKED	69
HLA-A*01:01	1	799	807	9	HPVENTQLQ	69
HLA-A*01:01	1	947	955	9	DKLIREVKV	69
HLA-A*01:01	1	20	27	8	VITDEYKV	69
HLA-A*01:01	1	198	205	8	ENPINASG	69
HLA-A*01:01	1	396	403	8	EDLLRKQR	69
HLA-A*01:01	1	450	457	8	YYVGPLAR	69
HLA-A*01:01	1	600	607	8	IIKDKDFL	69
HLA-A*01:01	1	678	685	8	TILDFLKS	69
HLA-A*01:01	1	681	688	8	DFLKSDGF	69
HLA-A*01:01	1	744	751	8	VDELVKVM	69
HLA-A*01:01	1	800	807	8	PVENTQLQ	69
HLA-A*01:01	1	854	861	8	NKVLTRSD	69
HLA-A*01:01	1	897	904	8	FDNLTKAE	69
HLA-A*01:01	1	951	958	8	REVKVITL	69
HLA-A*01:01	1	1046	1053	8	FKTEITLA	69
HLA-A*01:01	1	1193	1200	8	DLIIKLPK	69
HLA-A*01:01	1	62	70	9	TRLKRTARR	69.5
HLA-A*01:01	1	273	281	9	DDLDNLLAQ	69.5
HLA-A*01:01	1	501	509	9	NLPNEKVLP	69.5
HLA-A*01:01	1	646	654	9	KVMKQLKRR	69.5
HLA-A*01:01	1	711	719	9	AQVSGQGDS	69.5
HLA-A*01:01	1	841	849	9	IVPQSFLKD	69.5
HLA-A*01:01	1	1075	1083	9	DKGRDFATV	69.5
HLA-A*01:01	1	1253	1261	9	EQKQLFVEQ	69.5
HLA-A*01:01	1	122	129	8	IVDEVAYH	69.5
HLA-A*01:01	1	135	142	8	IYHLRKKL	69.5
HLA-A*01:01	1	200	207	8	PINASGVD	69.5
HLA-A*01:01	1	486	493	8	ASAQSFIE	69.5
HLA-A*01:01	1	594	601	8	YHDLLKII	69.5
HLA-A*01:01	1	607	614	8	LDNEENED	69.5
HLA-A*01:01	1	646	653	8	KVMKQLKR	69.5
HLA-A*01:01	1	832	839	8	RLSDYDVD	69.5
HLA-A*01:01	1	855	862	8	KVLTRSDK	69.5
HLA-A*01:01	1	1052	1059	8	LANGEIRK	69.5
HLA-A*01:01	1	1109	1116	8	SILPKRNS	69.5
HLA-A*01:01	1	1114	1121	8	RNSDKLIA	69.5
HLA-A*01:01	1	1267	1274	8	DEIIEQIS	69.5
HLA-A*01:01	1	1277	1284	8	SKRVILAD	69.5
HLA-A*01:01	1	1341	1348	8	EVLDATLI	69.5
HLA-A*01:01	1	6	14	9	SIGLDIGTN	70
HLA-A*01:01	1	387	395	9	EELLVKLNR	70
HLA-A*01:01	1	683	691	9	LKSDGFANR	70
HLA-A*01:01	1	854	862	9	NKVLTRSDK	70
HLA-A*01:01	1	1109	1117	9	SILPKRNSD	70
HLA-A*01:01	1	1155	1163	9	KKLKSVKEL	70
HLA-A*01:01	1	1216	1224	9	SAGELQKGN	70
HLA-A*01:01	1	68	75	8	ARRRYTRR	70
HLA-A*01:01	1	216	223	8	LSKSRRLE	70
HLA-A*01:01	1	412	419	8	HQIHLGEL	70
HLA-A*01:01	1	548	555	8	IVDLLFKT	70
HLA-A*01:01	1	551	558	8	LLFKTNRK	70
HLA-A*01:01	1	569	576	8	FKKIECFD	70
HLA-A*01:01	1	764	771	8	ARENQTTQ	70
HLA-A*01:01	1	781	788	8	MKRIEEGI	70
HLA-A*01:01	1	828	835	8	LDINRLSD	70
HLA-A*01:01	1	923	930	8	ETRQITKH	70
HLA-A*01:01	1	1030	1037	8	GKATAKYF	70
HLA-A*01:01	1	1092	1099	8	VNIVKKTE	70
HLA-A*01:01	1	1126	1133	8	WDPKKYGG	70
HLA-A*01:01	1	396	404	9	EDLLRKQRT	70.5
HLA-A*01:01	1	466	474	9	TRKSEETIT	70.5
HLA-A*01:01	1	581	589	9	SGVEDRFNA	70.5
HLA-A*01:01	1	604	612	9	KDFLDNEEN	70.5
HLA-A*01:01	1	650	658	9	QLKRRRYTG	70.5
HLA-A*01:01	1	759	767	9	IVIEMAREN	70.5
HLA-A*01:01	1	818	826	9	NGRDMYVDQ	70.5
HLA-A*01:01	1	824	832	9	VDQELDINR	70.5
HLA-A*01:01	1	117	124	8	PIFGNIVD	70.5
HLA-A*01:01	1	128	135	8	YHEKYPTI	70.5
HLA-A*01:01	1	359	366	8	YAGYIDGG	70.5
HLA-A*01:01	1	476	483	8	WNFEEVVD	70.5
HLA-A*01:01	1	483	490	8	DKGASAQS	70.5
HLA-A*01:01	1	559	566	8	VTVKQLKE	70.5
HLA-A*01:01	1	652	659	8	KRRRYTGW	70.5
HLA-A*01:01	1	785	792	8	EEGIKELG	70.5
HLA-A*01:01	1	869	876	8	NVPSEEVV	70.5
HLA-A*01:01	1	976	983	8	REINNYHH	70.5
HLA-A*01:01	1	995	1002	8	TALIKKYP	70.5
HLA-A*01:01	1	996	1003	8	ALIKKYPK	70.5
HLA-A*01:01	1	1085	1092	8	KVLSMPQV	70.5
HLA-A*01:01	1	1165	1172	8	GITIMERS	70.5
HLA-A*01:01	1	1192	1199	8	KDLIIKLP	70.5
HLA-A*01:01	1	107	115	9	VEEDKKHER	71
HLA-A*01:01	1	197	205	9	EENPINASG	71
HLA-A*01:01	1	410	418	9	IPHQIHLGE	71
HLA-A*01:01	1	453	461	9	GPLARGNSR	71
HLA-A*01:01	1	475	483	9	PWNFEEVVD	71
HLA-A*01:01	1	671	679	9	RDKQSGKTI	71
HLA-A*01:01	1	678	686	9	TILDFLKSD	71
HLA-A*01:01	1	1223	1231	9	GNELALPSK	71
HLA-A*01:01	1	1270	1278	9	IEQISEFSK	71
HLA-A*01:01	1	1303	1311	9	REQAENIIH	71
HLA-A*01:01	1	139	146	8	RKKLVDST	71
HLA-A*01:01	1	194	201	8	QLFEENPI	71
HLA-A*01:01	1	363	370	8	IDGGASQE	71
HLA-A*01:01	1	500	507	8	KNLPNEKV	71
HLA-A*01:01	1	501	508	8	NLPNEKVL	71
HLA-A*01:01	1	530	537	8	VTEGMRKP	71
HLA-A*01:01	1	557	564	8	RKVTVKQL	71
HLA-A*01:01	1	602	609	8	KDKDFLDN	71
HLA-A*01:01	1	666	673	8	LINGIRDK	71
HLA-A*01:01	1	687	694	8	GFANRNFM	71
HLA-A*01:01	1	792	799	8	GSQILKEH	71
HLA-A*01:01	1	818	825	8	NGRDMYVD	71
HLA-A*01:01	1	826	833	8	QELDINRL	71
HLA-A*01:01	1	915	922	8	GFIKRQLV	71
[truncated: 722 more rows]

## Sheet: B0801
allele	seq_num	start	end	length	peptide	percentile_rank
HLA-B*08:01	1	161	169	9	MIKFRGHFL	0.2
HLA-B*08:01	1	27	35	9	VPSKKFKVL	0.3
HLA-B*08:01	1	650	658	9	QLKRRRYTG	0.3
HLA-B*08:01	1	1294	1302	9	YNKHRDKPI	0.3
HLA-B*08:01	1	1056	1063	8	EIRKRPLI	0.3
HLA-B*08:01	1	150	158	9	DLRLIYLAL	0.4
HLA-B*08:01	1	74	82	9	RRKNRICYL	0.41
HLA-B*08:01	1	161	168	8	MIKFRGHF	0.51
HLA-B*08:01	1	688	696	9	FANRNFMQL	0.6
HLA-B*08:01	1	72	79	8	YTRRKNRI	0.78
HLA-B*08:01	1	1167	1174	8	TIMERSSF	0.86
HLA-B*08:01	1	1056	1064	9	EIRKRPLIE	0.88
HLA-B*08:01	1	1228	1236	9	LPSKYVNFL	0.9
HLA-B*08:01	1	1080	1087	8	FATVRKVL	0.95
HLA-B*08:01	1	1208	1216	9	NGRKRMLAS	0.99
HLA-B*08:01	1	730	738	9	SPAIKKGIL	1
HLA-B*08:01	1	398	405	8	LLRKQRTF	1.04
HLA-B*08:01	1	532	540	9	EGMRKPAFL	1.1
HLA-B*08:01	1	719	727	9	SLHEHIANL	1.1
HLA-B*08:01	1	878	886	9	KMKNYWRQL	1.1
HLA-B*08:01	1	1198	1206	9	LPKYSLFEL	1.1
HLA-B*08:01	1	1258	1266	9	FVEQHKHYL	1.1
HLA-B*08:01	1	27	34	8	VPSKKFKV	1.25
HLA-B*08:01	1	997	1004	8	LIKKYPKL	1.27
HLA-B*08:01	1	650	657	8	QLKRRRYT	1.36
HLA-B*08:01	1	694	702	9	MQLIHDDSL	1.4
HLA-B*08:01	1	1208	1215	8	NGRKRMLA	1.45
HLA-B*08:01	1	635	643	9	RLKTYAHLF	1.5
HLA-B*08:01	1	1054	1062	9	NGEIRKRPL	1.5
HLA-B*08:01	1	229	237	9	LPGEKKNGL	1.6
HLA-B*08:01	1	1111	1119	9	LPKRNSDKL	1.7
HLA-B*08:01	1	373	380	8	YKFIKPIL	1.85
HLA-B*08:01	1	731	738	8	PAIKKGIL	1.85
HLA-B*08:01	1	397	405	9	DLLRKQRTF	1.9
HLA-B*08:01	1	457	465	9	RGNSRFAWM	2.1
HLA-B*08:01	1	1195	1203	9	IIKLPKYSL	2.1
HLA-B*08:01	1	507	514	8	VLPKHSLL	2.15
HLA-B*08:01	1	590	598	9	SLGTYHDLL	2.2
HLA-B*08:01	1	531	539	9	TEGMRKPAF	2.5
HLA-B*08:01	1	808	816	9	NEKLYLYYL	2.5
HLA-B*08:01	1	996	1004	9	ALIKKYPKL	2.5
HLA-B*08:01	1	1274	1282	9	SEFSKRVIL	2.5
HLA-B*08:01	1	1207	1214	8	ENGRKRML	2.58
HLA-B*08:01	1	534	542	9	MRKPAFLSG	2.6
HLA-B*08:01	1	651	659	9	LKRRRYTGW	2.6
HLA-B*08:01	1	776	784	9	NSRERMKRI	2.6
HLA-B*08:01	1	238	246	9	FGNLIALSL	2.7
HLA-B*08:01	1	1237	1245	9	YLASHYEKL	2.7
HLA-B*08:01	1	957	964	8	TLKSKLVS	2.75
HLA-B*08:01	1	1041	1049	9	NIMNFFKTE	2.8
HLA-B*08:01	1	651	658	8	LKRRRYTG	2.8
HLA-B*08:01	1	1081	1089	9	ATVRKVLSM	3
HLA-B*08:01	1	524	532	9	LTKVKYVTE	3.1
HLA-B*08:01	1	1209	1217	9	GRKRMLASA	3.1
HLA-B*08:01	1	600	607	8	IIKDKDFL	3.15
HLA-B*08:01	1	230	237	8	PGEKKNGL	3.2
HLA-B*08:01	1	751	759	9	MGRHKPENI	3.2
HLA-B*08:01	1	1275	1282	8	EFSKRVIL	3.25
HLA-B*08:01	1	67	75	9	TARRRYTRR	3.3
HLA-B*08:01	1	137	145	9	HLRKKLVDS	3.3
HLA-B*08:01	1	749	757	9	KVMGRHKPE	3.3
HLA-B*08:01	1	137	144	8	HLRKKLVD	3.35
HLA-B*08:01	1	1336	1343	8	YTSTKEVL	3.35
HLA-B*08:01	1	1219	1226	8	ELQKGNEL	3.4
HLA-B*08:01	1	163	171	9	KFRGHFLIE	3.4
HLA-B*08:01	1	372	380	9	FYKFIKPIL	3.4
HLA-B*08:01	1	506	514	9	KVLPKHSLL	3.4
HLA-B*08:01	1	1167	1175	9	TIMERSSFE	3.4
HLA-B*08:01	1	635	642	8	RLKTYAHL	3.43
HLA-B*08:01	1	111	118	8	KKHERHPI	3.5
HLA-B*08:01	1	217	225	9	SKSRRLENL	3.5
HLA-B*08:01	1	1207	1215	9	ENGRKRMLA	3.5
HLA-B*08:01	1	1230	1238	9	SKYVNFLYL	3.6
HLA-B*08:01	1	806	813	8	LQNEKLYL	3.7
HLA-B*08:01	1	90	98	9	MAKVDDSFF	3.7
HLA-B*08:01	1	343	351	9	LPEKYKEIF	3.7
HLA-B*08:01	1	730	737	8	SPAIKKGI	3.8
HLA-B*08:01	1	1136	1144	9	SPTVAYSVL	3.8
HLA-B*08:01	1	793	801	9	SQILKEHPV	3.9
HLA-B*08:01	1	914	921	8	AGFIKRQL	4
HLA-B*08:01	1	997	1005	9	LIKKYPKLE	4
HLA-B*08:01	1	61	68	8	ATRLKRTA	4.1
HLA-B*08:01	1	955	962	8	VITLKSKL	4.1
HLA-B*08:01	1	390	398	9	LVKLNREDL	4.1
HLA-B*08:01	1	464	471	8	WMTRKSEE	4.15
HLA-B*08:01	1	67	74	8	TARRRYTR	4.2
HLA-B*08:01	1	1	9	9	MDKKYSIGL	4.2
HLA-B*08:01	1	957	965	9	TLKSKLVSD	4.2
HLA-B*08:01	1	1307	1315	9	ENIIHLFTL	4.2
HLA-B*08:01	1	1033	1041	9	TAKYFFYSN	4.3
HLA-B*08:01	1	1220	1228	9	LQKGNELAL	4.4
HLA-B*08:01	1	916	923	8	FIKRQLVE	4.5
HLA-B*08:01	1	553	561	9	FKTNRKVTV	4.5
HLA-B*08:01	1	215	222	8	RLSKSRRL	4.6
HLA-B*08:01	1	949	956	8	LIREVKVI	4.6
HLA-B*08:01	1	462	470	9	FAWMTRKSE	4.7
HLA-B*08:01	1	659	667	9	WGRLSRKLI	4.7
HLA-B*08:01	1	513	520	8	LLYEYFTV	4.8
HLA-B*08:01	1	1187	1194	8	YKEVKKDL	4.95
HLA-B*08:01	1	216	223	8	LSKSRRLE	5
HLA-B*08:01	1	524	531	8	LTKVKYVT	5
HLA-B*08:01	1	430	438	9	YPFLKDNRE	5
HLA-B*08:01	1	320	327	8	SMIKRYDE	5.05
HLA-B*08:01	1	249	256	8	TPNFKSNF	5.1
HLA-B*08:01	1	432	440	9	FLKDNREKI	5.1
HLA-B*08:01	1	1001	1009	9	YPKLESEFV	5.1
HLA-B*08:01	1	1172	1179	8	SSFEKNPI	5.2
HLA-B*08:01	1	415	423	9	HLGELHAIL	5.2
HLA-B*08:01	1	1093	1100	8	NIVKKTEV	5.3
HLA-B*08:01	1	43	51	9	IKKNLIGAL	5.4
HLA-B*08:01	1	421	429	9	AILRRQEDF	5.4
HLA-B*08:01	1	892	900	9	ITQRKFDNL	5.4
HLA-B*08:01	1	290	297	8	FLAAKNLS	5.45
HLA-B*08:01	1	556	564	9	NRKVTVKQL	5.5
HLA-B*08:01	1	111	119	9	KKHERHPIF	5.6
HLA-B*08:01	1	240	248	9	NLIALSLGL	5.7
HLA-B*08:01	1	1294	1301	8	YNKHRDKP	5.8
HLA-B*08:01	1	42	49	8	SIKKNLIG	5.8
HLA-B*08:01	1	135	142	8	IYHLRKKL	5.9
HLA-B*08:01	1	879	887	9	MKNYWRQLL	6
HLA-B*08:01	1	926	934	9	QITKHVAQI	6
HLA-B*08:01	1	136	143	8	YHLRKKLV	6.1
HLA-B*08:01	1	422	429	8	ILRRQEDF	6.1
HLA-B*08:01	1	214	222	9	ARLSKSRRL	6.1
HLA-B*08:01	1	1242	1250	9	YEKLKGSPE	6.1
HLA-B*08:01	1	1055	1062	8	GEIRKRPL	6.15
HLA-B*08:01	1	1043	1050	8	MNFFKTEI	6.2
HLA-B*08:01	1	532	539	8	EGMRKPAF	6.33
HLA-B*08:01	1	1127	1134	8	DPKKYGGF	6.4
HLA-B*08:01	1	1087	1095	9	LSMPQVNIV	6.4
HLA-B*08:01	1	1120	1128	9	IARKKDWDP	6.4
HLA-B*08:01	1	110	118	9	DKKHERHPI	6.5
HLA-B*08:01	1	543	551	9	EQKKAIVDL	6.5
HLA-B*08:01	1	634	642	9	ERLKTYAHL	6.5
HLA-B*08:01	1	310	317	8	TEITKAPL	6.6
HLA-B*08:01	1	35	43	9	LGNTDRHSI	6.6
HLA-B*08:01	1	662	670	9	LSRKLINGI	6.6
HLA-B*08:01	1	371	379	9	EFYKFIKPI	6.7
HLA-B*08:01	1	513	521	9	LLYEYFTVY	6.8
HLA-B*08:01	1	541	549	9	SGEQKKAIV	6.8
HLA-B*08:01	1	590	597	8	SLGTYHDL	6.82
HLA-B*08:01	1	815	822	8	YLQNGRDM	6.9
HLA-B*08:01	1	523	530	8	ELTKVKYV	7.1
HLA-B*08:01	1	1157	1164	8	LKSVKELL	7.1
HLA-B*08:01	1	42	50	9	SIKKNLIGA	7.1
HLA-B*08:01	1	61	69	9	ATRLKRTAR	7.1
HLA-B*08:01	1	1357	1365	9	ETRIDLSQL	7.1
HLA-B*08:01	1	568	575	8	YFKKIECF	7.15
HLA-B*08:01	1	319	327	9	ASMIKRYDE	7.2
HLA-B*08:01	1	375	383	9	FIKPILEKM	7.2
HLA-B*08:01	1	779	787	9	ERMKRIEEG	7.2
HLA-B*08:01	1	927	935	9	ITKHVAQIL	7.2
HLA-B*08:01	1	970	978	9	FQFYKVREI	7.2
HLA-B*08:01	1	343	350	8	LPEKYKEI	7.3
HLA-B*08:01	1	1347	1355	9	LIHQSITGL	7.4
HLA-B*08:01	1	290	298	9	FLAAKNLSD	7.5
HLA-B*08:01	1	447	455	9	RIPYYVGPL	7.5
HLA-B*08:01	1	1152	1160	9	GKSKKLKSV	7.5
HLA-B*08:01	1	41	48	8	HSIKKNLI	7.55
HLA-B*08:01	1	541	548	8	SGEQKKAI	7.65
HLA-B*08:01	1	1154	1162	9	SKKLKSVKE	7.7
HLA-B*08:01	1	331	338	8	DLTLLKAL	7.75
HLA-B*08:01	1	336	343	8	KALVRQQL	7.75
HLA-B*08:01	1	502	509	8	LPNEKVLP	7.75
HLA-B*08:01	1	780	788	9	RMKRIEEGI	7.8
HLA-B*08:01	1	1331	1339	9	IDRKRYTST	7.8
HLA-B*08:01	1	880	887	8	KNYWRQLL	7.9
HLA-B*08:01	1	465	473	9	MTRKSEETI	7.9
HLA-B*08:01	1	372	379	8	FYKFIKPI	7.95
HLA-B*08:01	1	155	162	8	YLALAHMI	8
HLA-B*08:01	1	156	164	9	LALAHMIKF	8
HLA-B*08:01	1	388	396	9	ELLVKLNRE	8
HLA-B*08:01	1	1156	1164	9	KLKSVKELL	8
HLA-B*08:01	1	72	80	9	YTRRKNRIC	8.1
HLA-B*08:01	1	160	168	9	HMIKFRGHF	8.1
HLA-B*08:01	1	221	229	9	RLENLIAQL	8.1
HLA-B*08:01	1	512	520	9	SLLYEYFTV	8.1
HLA-B*08:01	1	216	224	9	LSKSRRLEN	8.2
HLA-B*08:01	1	675	683	9	SGKTILDFL	8.4
HLA-B*08:01	1	799	806	8	HPVENTQL	8.45
HLA-B*08:01	1	150	157	8	DLRLIYLA	8.55
HLA-B*08:01	1	71	79	9	RYTRRKNRI	8.6
HLA-B*08:01	1	291	299	9	LAAKNLSDA	8.6
HLA-B*08:01	1	320	328	9	SMIKRYDEH	8.6
HLA-B*08:01	1	631	639	9	MIEERLKTY	8.6
HLA-B*08:01	1	925	932	8	RQITKHVA	8.65
HLA-B*08:01	1	636	643	8	LKTYAHLF	8.65
HLA-B*08:01	1	989	997	9	LNAVVGTAL	8.8
HLA-B*08:01	1	1156	1163	8	KLKSVKEL	8.85
HLA-B*08:01	1	415	422	8	HLGELHAI	8.9
HLA-B*08:01	1	923	931	9	ETRQITKHV	8.9
HLA-B*08:01	1	1149	1157	9	VEKGKSKKL	8.9
HLA-B*08:01	1	1205	1213	9	ELENGRKRM	8.9
HLA-B*08:01	1	633	641	9	EERLKTYAH	9
HLA-B*08:01	1	321	329	9	MIKRYDEHH	9.1
HLA-B*08:01	1	1018	1026	9	VRKMIAKSE	9.1
HLA-B*08:01	1	1109	1117	9	SILPKRNSD	9.2
HLA-B*08:01	1	1196	1203	8	IKLPKYSL	9.3
HLA-B*08:01	1	1197	1204	8	KLPKYSLF	9.3
HLA-B*08:01	1	187	195	9	QLVQTYNQL	9.3
HLA-B*08:01	1	455	463	9	LARGNSRFA	9.3
HLA-B*08:01	1	1210	1218	9	RKRMLASAG	9.3
HLA-B*08:01	1	292	300	9	AAKNLSDAI	9.4
HLA-B*08:01	1	424	432	9	RRQEDFYPF	9.4
HLA-B*08:01	1	453	461	9	GPLARGNSR	9.4
HLA-B*08:01	1	981	989	9	YHHAHDAYL	9.4
HLA-B*08:01	1	1242	1249	8	YEKLKGSP	9.45
HLA-B*08:01	1	778	785	8	RERMKRIE	9.5
HLA-B*08:01	1	97	105	9	FFHRLEESF	9.5
HLA-B*08:01	1	251	259	9	NFKSNFDLA	9.5
HLA-B*08:01	1	1206	1214	9	LENGRKRML	9.5
HLA-B*08:01	1	1344	1352	9	DATLIHQSI	9.5
HLA-B*08:01	1	916	924	9	FIKRQLVET	9.6
HLA-B*08:01	1	342	350	9	QLPEKYKEI	9.7
HLA-B*08:01	1	438	446	9	EKIEKILTF	9.7
HLA-B*08:01	1	1136	1143	8	SPTVAYSV	9.75
HLA-B*08:01	1	305	312	8	ILRVNTEI	9.8
HLA-B*08:01	1	409	416	8	SIPHQIHL	9.8
HLA-B*08:01	1	979	987	9	NNYHHAHDA	9.8
HLA-B*08:01	1	1120	1127	8	IARKKDWD	9.85
HLA-B*08:01	1	1189	1196	8	EVKKDLII	9.85
HLA-B*08:01	1	151	159	9	LRLIYLALA	9.9
HLA-B*08:01	1	1001	1008	8	YPKLESEF	10.05
HLA-B*08:01	1	795	802	8	ILKEHPVE	10.3
HLA-B*08:01	1	1109	1116	8	SILPKRNS	10.45
HLA-B*08:01	1	28	35	8	PSKKFKVL	10.61
HLA-B*08:01	1	229	236	8	LPGEKKNG	10.75
HLA-B*08:01	1	332	339	8	LTLLKALV	10.8
HLA-B*08:01	1	553	560	8	FKTNRKVT	10.85
HLA-B*08:01	1	522	530	9	NELTKVKYV	11
HLA-B*08:01	1	501	508	8	NLPNEKVL	11.3
HLA-B*08:01	1	876	883	8	VKKMKNYW	11.3
HLA-B*08:01	1	695	702	8	QLIHDDSL	11.35
HLA-B*08:01	1	901	908	8	TKAERGGL	11.35
HLA-B*08:01	1	673	680	8	KQSGKTIL	11.45
HLA-B*08:01	1	915	922	8	GFIKRQLV	11.5
HLA-B*08:01	1	1228	1235	8	LPSKYVNF	11.55
HLA-B*08:01	1	1259	1266	8	VEQHKHYL	11.9
HLA-B*08:01	1	89	97	9	EMAKVDDSF	12
HLA-B*08:01	1	309	317	9	NTEITKAPL	12
HLA-B*08:01	1	335	343	9	LKALVRQQL	12
HLA-B*08:01	1	399	407	9	LRKQRTFDN	12
HLA-B*08:01	1	444	452	9	LTFRIPYYV	12
HLA-B*08:01	1	490	498	9	SFIERMTNF	12
HLA-B*08:01	1	502	510	9	LPNEKVLPK	12
HLA-B*08:01	1	508	516	9	LPKHSLLYE	12
HLA-B*08:01	1	778	786	9	RERMKRIEE	12
HLA-B*08:01	1	805	813	9	QLQNEKLYL	12
HLA-B*08:01	1	900	908	9	LTKAERGGL	12
HLA-B*08:01	1	977	985	9	EINNYHHAH	12
HLA-B*08:01	1	995	1003	9	TALIKKYPK	12
HLA-B*08:01	1	1010	1018	9	YGDYKVYDV	12
HLA-B*08:01	1	1021	1029	9	MIAKSEQEI	12
HLA-B*08:01	1	1166	1174	9	ITIMERSSF	12
HLA-B*08:01	1	1181	1189	9	FLEAKGYKE	12
HLA-B*08:01	1	1260	1268	9	EQHKHYLDE	12
HLA-B*08:01	1	531	538	8	TEGMRKPA	12.15
HLA-B*08:01	1	533	540	8	GMRKPAFL	12.2
HLA-B*08:01	1	1355	1362	8	LYETRIDL	12.25
HLA-B*08:01	1	633	640	8	EERLKTYA	12.45
HLA-B*08:01	1	391	398	8	VKLNREDL	12.5
HLA-B*08:01	1	29	36	8	SKKFKVLG	12.85
HLA-B*08:01	1	893	900	8	TQRKFDNL	12.85
HLA-B*08:01	1	1274	1281	8	SEFSKRVI	12.9
HLA-B*08:01	1	631	638	8	MIEERLKT	12.95
HLA-B*08:01	1	420	427	8	HAILRRQE	13
HLA-B*08:01	1	66	74	9	RTARRRYTR	13
HLA-B*08:01	1	153	161	9	LIYLALAHM	13
HLA-B*08:01	1	219	227	9	SRRLENLIA	13
HLA-B*08:01	1	398	406	9	LLRKQRTFD	13
HLA-B*08:01	1	552	560	9	LFKTNRKVT	13
HLA-B*08:01	1	598	606	9	LKIIKDKDF	13
HLA-B*08:01	1	914	922	9	AGFIKRQLV	13
HLA-B*08:01	1	950	958	9	IREVKVITL	13
HLA-B*08:01	1	1042	1050	9	IMNFFKTEI	13
HLA-B*08:01	1	1045	1053	9	FFKTEITLA	13
HLA-B*08:01	1	1196	1204	9	IKLPKYSLF	13
HLA-B*08:01	1	1212	1220	9	RMLASAGEL	13
HLA-B*08:01	1	659	666	8	WGRLSRKL	13.1
HLA-B*08:01	1	1119	1126	8	LIARKKDW	13.15
HLA-B*08:01	1	430	437	8	YPFLKDNR	13.6
HLA-B*08:01	1	1082	1089	8	TVRKVLSM	13.76
HLA-B*08:01	1	448	455	8	IPYYVGPL	13.9
HLA-B*08:01	1	128	135	8	YHEKYPTI	13.95
HLA-B*08:01	1	641	648	8	HLFDDKVM	13.95
HLA-B*08:01	1	1213	1220	8	MLASAGEL	14
HLA-B*08:01	1	81	89	9	YLQEIFSNE	14
HLA-B*08:01	1	98	106	9	FHRLEESFL	14
HLA-B*08:01	1	100	108	9	RLEESFLVE	14
HLA-B*08:01	1	134	142	9	TIYHLRKKL	14
HLA-B*08:01	1	135	143	9	IYHLRKKLV	14
HLA-B*08:01	1	463	471	9	AWMTRKSEE	14
HLA-B*08:01	1	494	502	9	RMTNFDKNL	14
HLA-B*08:01	1	540	548	9	LSGEQKKAI	14
HLA-B*08:01	1	648	656	9	MKQLKRRRY	14
HLA-B*08:01	1	816	824	9	LQNGRDMYV	14
HLA-B*08:01	1	913	921	9	KAGFIKRQL	14
HLA-B*08:01	1	1080	1088	9	FATVRKVLS	14
HLA-B*08:01	1	1275	1283	9	EFSKRVILA	14
HLA-B*08:01	1	1330	1338	9	TIDRKRYTS	14
HLA-B*08:01	1	774	781	8	QKNSRERM	14.05
HLA-B*08:01	1	1286	1293	8	NLDKVLSA	14.1
HLA-B*08:01	1	591	598	8	LGTYHDLL	14.2
HLA-B*08:01	1	439	446	8	KIEKILTF	14.5
HLA-B*08:01	1	682	689	8	FLKSDGFA	14.5
HLA-B*08:01	1	995	1002	8	TALIKKYP	14.55
HLA-B*08:01	1	74	81	8	RRKNRICY	15
HLA-B*08:01	1	544	551	8	QKKAIVDL	15
HLA-B*08:01	1	779	786	8	ERMKRIEE	15
HLA-B*08:01	1	1162	1169	8	ELLGITIM	15
HLA-B*08:01	1	77	85	9	NRICYLQEI	15
HLA-B*08:01	1	148	156	9	KADLRLIYL	15
HLA-B*08:01	1	236	244	9	GLFGNLIAL	15
HLA-B*08:01	1	505	513	9	EKVLPKHSL	15
HLA-B*08:01	1	582	590	9	GVEDRFNAS	15
HLA-B*08:01	1	615	623	9	ILEDIVLTL	15
HLA-B*08:01	1	948	956	9	KLIREVKVI	15
HLA-B*08:01	1	955	963	9	VITLKSKLV	15
HLA-B*08:01	1	1079	1087	9	DFATVRKVL	15
HLA-B*08:01	1	1277	1285	9	SKRVILADA	15
HLA-B*08:01	1	1285	1293	9	ANLDKVLSA	15
HLA-B*08:01	1	36	43	8	GNTDRHSI	15.15
HLA-B*08:01	1	344	351	8	PEKYKEIF	15.25
HLA-B*08:01	1	886	893	8	LLNAKLIT	15.3
HLA-B*08:01	1	1031	1038	8	KATAKYFF	15.35
HLA-B*08:01	1	40	47	8	RHSIKKNL	15.45
HLA-B*08:01	1	1150	1157	8	EKGKSKKL	15.6
HLA-B*08:01	1	1331	1338	8	IDRKRYTS	15.6
HLA-B*08:01	1	648	655	8	MKQLKRRR	15.75
HLA-B*08:01	1	1311	1318	8	HLFTLTNL	15.95
HLA-B*08:01	1	258	266	9	LAEDAKLQL	16
HLA-B*08:01	1	464	472	9	WMTRKSEET	16
HLA-B*08:01	1	937	945	9	SRMNTKYDE	16
HLA-B*08:01	1	1043	1051	9	MNFFKTEIT	16
HLA-B*08:01	1	1075	1083	9	DKGRDFATV	16
HLA-B*08:01	1	1235	1243	9	FLYLASHYE	16
HLA-B*08:01	1	506	513	8	KVLPKHSL	16.1
HLA-B*08:01	1	926	933	8	QITKHVAQ	16.35
HLA-B*08:01	1	321	328	8	MIKRYDEH	16.5
HLA-B*08:01	1	701	708	8	SLTFKEDI	16.6
HLA-B*08:01	1	624	631	8	TLFEDREM	16.7
HLA-B*08:01	1	794	801	8	QILKEHPV	16.7
HLA-B*08:01	1	890	897	8	KLITQRKF	17
HLA-B*08:01	1	928	935	8	TKHVAQIL	17
HLA-B*08:01	1	938	945	8	RMNTKYDE	17
HLA-B*08:01	1	1016	1023	8	YDVRKMIA	17
HLA-B*08:01	1	138	146	9	LRKKLVDST	17
HLA-B*08:01	1	188	196	9	LVQTYNQLF	17
HLA-B*08:01	1	324	332	9	RYDEHHQDL	17
HLA-B*08:01	1	337	345	9	ALVRQQLPE	17
HLA-B*08:01	1	391	399	9	VKLNREDLL	17
HLA-B*08:01	1	410	418	9	IPHQIHLGE	17
HLA-B*08:01	1	435	443	9	DNREKIEKI	17
HLA-B*08:01	1	551	559	9	LLFKTNRKV	17
HLA-B*08:01	1	649	657	9	KQLKRRRYT	17
HLA-B*08:01	1	875	883	9	VVKKMKNYW	17
HLA-B*08:01	1	988	996	9	YLNAVVGTA	17
HLA-B*08:01	1	1035	1043	9	KYFFYSNIM	17
HLA-B*08:01	1	1074	1082	9	WDKGRDFAT	17
HLA-B*08:01	1	1092	1100	9	VNIVKKTEV	17
HLA-B*08:01	1	1155	1163	9	KKLKSVKEL	17
HLA-B*08:01	1	1292	1299	8	SAYNKHRD	17.15
HLA-B*08:01	1	542	549	8	GEQKKAIV	17.2
HLA-B*08:01	1	132	139	8	YPTIYHLR	17.3
HLA-B*08:01	1	90	97	8	MAKVDDSF	17.35
HLA-B*08:01	1	455	462	8	LARGNSRF	17.5
HLA-B*08:01	1	720	727	8	LHEHIANL	17.7
HLA-B*08:01	1	491	498	8	FIERMTNF	17.85
HLA-B*08:01	1	996	1003	8	ALIKKYPK	17.9
HLA-B*08:01	1	508	515	8	LPKHSLLY	18
HLA-B*08:01	1	130	138	9	EKYPTIYHL	18
HLA-B*08:01	1	207	215	9	DAKAILSAR	18
HLA-B*08:01	1	298	306	9	DAILLSDIL	18
HLA-B*08:01	1	436	444	9	NREKIEKIL	18
HLA-B*08:01	1	487	495	9	SAQSFIERM	18
HLA-B*08:01	1	564	572	9	LKEDYFKKI	18
HLA-B*08:01	1	763	771	9	MARENQTTQ	18
HLA-B*08:01	1	844	852	9	QSFLKDDSI	18
HLA-B*08:01	1	958	966	9	LKSKLVSDF	18
HLA-B*08:01	1	1103	1111	9	GGFSKESIL	18
HLA-B*08:01	1	1174	1182	9	FEKNPIDFL	18
HLA-B*08:01	1	1227	1235	9	ALPSKYVNF	18
HLA-B*08:01	1	1276	1284	9	FSKRVILAD	18
HLA-B*08:01	1	1292	1300	9	SAYNKHRDK	18
HLA-B*08:01	1	1323	1331	9	AFKYFDTTI	18
HLA-B*08:01	1	251	258	8	NFKSNFDL	18.3
HLA-B*08:01	1	885	892	8	QLLNAKLI	18.45
HLA-B*08:01	1	1198	1205	8	LPKYSLFE	18.45
[truncated: 2,333 more rows]

## Sheet: B1501
allele	seq_num	start	end	length	peptide	percentile_rank
[truncated: 2,721 more rows]

[truncated: 10 more sheets: B1502, B3501, B3701, B3901, B4001, B4402, B4403, B4601, B5201, B5501]
