# Supplementary material for: Multifunctional CRISPR-Cas9 with engineered immunosilenced human T cell epitopes
Source: Nat Commun. 2019 Apr 23;10:1842. doi: 10.1038/s41467-019-09693-x (PMC6478683; doi:10.1038/s41467-019-09693-x)
Supplement: Supplementary file 3 — Supplementary Data 2 [file 41467_2019_9693_MOESM3_ESM.xlsx]

## Sheet: HLA-DRB1
Supplementary Data 2. Predicted MHC class II binding epitopes for the SpCas9 protein to HLA-DRB1 (10 alleles), HLA-DQ (5 alleles), and HLA-DP (8 alleles) using the IEDB analysis tool.
allele	seq_num	start	end	peptide	method	percentile_rank
HLA-DRB1*01:04	1	151	165	LRLIYLALAHMIKFR	NetMHCIIpan	0.05					Multifunctional CRISPR-Cas9 with engineered immunosilenced human T cell epitopes
HLA-DRB1*01:04	1	150	164	DLRLIYLALAHMIKF	NetMHCIIpan	0.06					Ferdosi et al. Nat Comms, 2019
HLA-DRB1*01:04	1	152	166	RLIYLALAHMIKFRG	NetMHCIIpan	0.06
HLA-DRB1*01:08	1	879	893	MKNYWRQLLNAKLIT	NetMHCIIpan	0.08
HLA-DRB1*01:08	1	880	894	KNYWRQLLNAKLITQ	NetMHCIIpan	0.08
HLA-DRB1*01:05	1	879	893	MKNYWRQLLNAKLIT	NetMHCIIpan	0.08
HLA-DRB1*01:05	1	880	894	KNYWRQLLNAKLITQ	NetMHCIIpan	0.08
HLA-DRB1*01:07	1	879	893	MKNYWRQLLNAKLIT	NetMHCIIpan	0.08
HLA-DRB1*01:07	1	880	894	KNYWRQLLNAKLITQ	NetMHCIIpan	0.08
HLA-DRB1*01:10	1	879	893	MKNYWRQLLNAKLIT	NetMHCIIpan	0.11
HLA-DRB1*01:10	1	880	894	KNYWRQLLNAKLITQ	NetMHCIIpan	0.11
HLA-DRB1*01:08	1	881	895	NYWRQLLNAKLITQR	NetMHCIIpan	0.13
HLA-DRB1*01:05	1	881	895	NYWRQLLNAKLITQR	NetMHCIIpan	0.13
HLA-DRB1*01:06	1	151	165	LRLIYLALAHMIKFR	NetMHCIIpan	0.13
HLA-DRB1*01:07	1	881	895	NYWRQLLNAKLITQR	NetMHCIIpan	0.13
HLA-DRB1*01:08	1	878	892	KMKNYWRQLLNAKLI	NetMHCIIpan	0.16
HLA-DRB1*01:04	1	149	163	ADLRLIYLALAHMIK	NetMHCIIpan	0.16
HLA-DRB1*01:05	1	878	892	KMKNYWRQLLNAKLI	NetMHCIIpan	0.16
HLA-DRB1*01:07	1	878	892	KMKNYWRQLLNAKLI	NetMHCIIpan	0.16
HLA-DRB1*01:10	1	881	895	NYWRQLLNAKLITQR	NetMHCIIpan	0.2
HLA-DRB1*01:06	1	150	164	DLRLIYLALAHMIKF	NetMHCIIpan	0.2
HLA-DRB1*01:10	1	878	892	KMKNYWRQLLNAKLI	NetMHCIIpan	0.22
HLA-DRB1*01:09	1	880	894	KNYWRQLLNAKLITQ	NetMHCIIpan	0.24
HLA-DRB1*01:04	1	950	964	IREVKVITLKSKLVS	NetMHCIIpan	0.24
HLA-DRB1*01:06	1	152	166	RLIYLALAHMIKFRG	NetMHCIIpan	0.24
HLA-DRB1*01:04	1	952	966	EVKVITLKSKLVSDF	NetMHCIIpan	0.25
HLA-DRB1*01:09	1	879	893	MKNYWRQLLNAKLIT	NetMHCIIpan	0.26
HLA-DRB1*01:04	1	951	965	REVKVITLKSKLVSD	NetMHCIIpan	0.29
HLA-DRB1*01:04	1	953	967	VKVITLKSKLVSDFR	NetMHCIIpan	0.3
HLA-DRB1*01:02	1	148	162	KADLRLIYLALAHMI	sturniolo	0.31
HLA-DRB1*01:02	1	149	163	ADLRLIYLALAHMIK	sturniolo	0.31
HLA-DRB1*01:02	1	150	164	DLRLIYLALAHMIKF	sturniolo	0.31
HLA-DRB1*01:02	1	151	165	LRLIYLALAHMIKFR	sturniolo	0.31
HLA-DRB1*01:02	1	152	166	RLIYLALAHMIKFRG	sturniolo	0.31
HLA-DRB1*01:02	1	153	167	LIYLALAHMIKFRGH	sturniolo	0.31
HLA-DRB1*01:02	1	154	168	IYLALAHMIKFRGHF	sturniolo	0.31
HLA-DRB1*01:02	1	232	246	EKKNGLFGNLIALSL	sturniolo	0.31
HLA-DRB1*01:02	1	233	247	KKNGLFGNLIALSLG	sturniolo	0.31
HLA-DRB1*01:02	1	234	248	KNGLFGNLIALSLGL	sturniolo	0.31
HLA-DRB1*01:02	1	235	249	NGLFGNLIALSLGLT	sturniolo	0.31
HLA-DRB1*01:02	1	236	250	GLFGNLIALSLGLTP	sturniolo	0.31
HLA-DRB1*01:02	1	237	251	LFGNLIALSLGLTPN	sturniolo	0.31
HLA-DRB1*01:02	1	238	252	FGNLIALSLGLTPNF	sturniolo	0.31
HLA-DRB1*01:04	1	880	894	KNYWRQLLNAKLITQ	NetMHCIIpan	0.31
HLA-DRB1*01:04	1	879	893	MKNYWRQLLNAKLIT	NetMHCIIpan	0.32
HLA-DRB1*01:08	1	882	896	YWRQLLNAKLITQRK	NetMHCIIpan	0.33
HLA-DRB1*01:05	1	882	896	YWRQLLNAKLITQRK	NetMHCIIpan	0.33
HLA-DRB1*01:07	1	882	896	YWRQLLNAKLITQRK	NetMHCIIpan	0.33
HLA-DRB1*01:08	1	151	165	LRLIYLALAHMIKFR	NetMHCIIpan	0.36
HLA-DRB1*01:05	1	151	165	LRLIYLALAHMIKFR	NetMHCIIpan	0.36
HLA-DRB1*01:06	1	149	163	ADLRLIYLALAHMIK	NetMHCIIpan	0.36
HLA-DRB1*01:07	1	151	165	LRLIYLALAHMIKFR	NetMHCIIpan	0.36
HLA-DRB1*01:01	1	1312	1326	LFTLTNLGAPAAFKY	Consensus (comb.lib./smm/nn)	0.39
HLA-DRB1*01:09	1	881	895	NYWRQLLNAKLITQR	NetMHCIIpan	0.4
HLA-DRB1*01:09	1	878	892	KMKNYWRQLLNAKLI	NetMHCIIpan	0.43
HLA-DRB1*01:04	1	148	162	KADLRLIYLALAHMI	NetMHCIIpan	0.43
HLA-DRB1*01:04	1	153	167	LIYLALAHMIKFRGH	NetMHCIIpan	0.43
HLA-DRB1*01:04	1	878	892	KMKNYWRQLLNAKLI	NetMHCIIpan	0.5
HLA-DRB1*01:04	1	881	895	NYWRQLLNAKLITQR	NetMHCIIpan	0.5
HLA-DRB1*01:10	1	882	896	YWRQLLNAKLITQRK	NetMHCIIpan	0.51
HLA-DRB1*01:09	1	1312	1326	LFTLTNLGAPAAFKY	NetMHCIIpan	0.55
HLA-DRB1*01:08	1	150	164	DLRLIYLALAHMIKF	NetMHCIIpan	0.56
HLA-DRB1*01:08	1	152	166	RLIYLALAHMIKFRG	NetMHCIIpan	0.56
HLA-DRB1*01:05	1	150	164	DLRLIYLALAHMIKF	NetMHCIIpan	0.56
HLA-DRB1*01:05	1	152	166	RLIYLALAHMIKFRG	NetMHCIIpan	0.56
HLA-DRB1*01:07	1	150	164	DLRLIYLALAHMIKF	NetMHCIIpan	0.56
HLA-DRB1*01:07	1	152	166	RLIYLALAHMIKFRG	NetMHCIIpan	0.56
HLA-DRB1*01:09	1	721	735	HEHIANLAGSPAIKK	NetMHCIIpan	0.65
HLA-DRB1*01:09	1	1311	1325	HLFTLTNLGAPAAFK	NetMHCIIpan	0.67
HLA-DRB1*01:10	1	1312	1326	LFTLTNLGAPAAFKY	NetMHCIIpan	0.68
HLA-DRB1*01:09	1	151	165	LRLIYLALAHMIKFR	NetMHCIIpan	0.69
HLA-DRB1*01:04	1	329	343	HQDLTLLKALVRQQL	NetMHCIIpan	0.73
HLA-DRB1*01:10	1	1311	1325	HLFTLTNLGAPAAFK	NetMHCIIpan	0.74
HLA-DRB1*01:03	1	151	165	LRLIYLALAHMIKFR	NetMHCIIpan	0.74
HLA-DRB1*01:09	1	882	896	YWRQLLNAKLITQRK	NetMHCIIpan	0.75
HLA-DRB1*01:09	1	1313	1327	FTLTNLGAPAAFKYF	NetMHCIIpan	0.77
HLA-DRB1*01:01	1	878	892	KMKNYWRQLLNAKLI	Consensus (comb.lib./smm/nn)	0.77
HLA-DRB1*01:01	1	879	893	MKNYWRQLLNAKLIT	Consensus (comb.lib./smm/nn)	0.77
HLA-DRB1*01:01	1	880	894	KNYWRQLLNAKLITQ	Consensus (comb.lib./smm/nn)	0.77
HLA-DRB1*01:01	1	881	895	NYWRQLLNAKLITQR	Consensus (comb.lib./smm/nn)	0.77
HLA-DRB1*01:01	1	952	966	EVKVITLKSKLVSDF	Consensus (comb.lib./smm/nn)	0.77
HLA-DRB1*01:02	1	753	767	RHKPENIVIEMAREN	sturniolo	0.77
HLA-DRB1*01:02	1	754	768	HKPENIVIEMARENQ	sturniolo	0.77
HLA-DRB1*01:02	1	755	769	KPENIVIEMARENQT	sturniolo	0.77
HLA-DRB1*01:02	1	756	770	PENIVIEMARENQTT	sturniolo	0.77
HLA-DRB1*01:02	1	757	771	ENIVIEMARENQTTQ	sturniolo	0.77
HLA-DRB1*01:02	1	758	772	NIVIEMARENQTTQK	sturniolo	0.77
HLA-DRB1*01:02	1	759	773	IVIEMARENQTTQKG	sturniolo	0.77
HLA-DRB1*01:10	1	721	735	HEHIANLAGSPAIKK	NetMHCIIpan	0.81
HLA-DRB1*01:06	1	952	966	EVKVITLKSKLVSDF	NetMHCIIpan	0.82
HLA-DRB1*01:09	1	722	736	EHIANLAGSPAIKKG	NetMHCIIpan	0.83
HLA-DRB1*01:08	1	877	891	KKMKNYWRQLLNAKL	NetMHCIIpan	0.84
HLA-DRB1*01:08	1	952	966	EVKVITLKSKLVSDF	NetMHCIIpan	0.84
HLA-DRB1*01:05	1	877	891	KKMKNYWRQLLNAKL	NetMHCIIpan	0.84
HLA-DRB1*01:05	1	952	966	EVKVITLKSKLVSDF	NetMHCIIpan	0.84
HLA-DRB1*01:06	1	880	894	KNYWRQLLNAKLITQ	NetMHCIIpan	0.84
HLA-DRB1*01:07	1	877	891	KKMKNYWRQLLNAKL	NetMHCIIpan	0.84
HLA-DRB1*01:07	1	952	966	EVKVITLKSKLVSDF	NetMHCIIpan	0.84
HLA-DRB1*01:06	1	953	967	VKVITLKSKLVSDFR	NetMHCIIpan	0.85
HLA-DRB1*01:10	1	151	165	LRLIYLALAHMIKFR	NetMHCIIpan	0.87
HLA-DRB1*01:01	1	950	964	IREVKVITLKSKLVS	Consensus (comb.lib./smm/nn)	0.88
HLA-DRB1*01:01	1	951	965	REVKVITLKSKLVSD	Consensus (comb.lib./smm/nn)	0.88
HLA-DRB1*01:01	1	953	967	VKVITLKSKLVSDFR	Consensus (comb.lib./smm/nn)	0.88
HLA-DRB1*01:01	1	1311	1325	HLFTLTNLGAPAAFK	Consensus (comb.lib./smm/nn)	0.88
HLA-DRB1*01:06	1	950	964	IREVKVITLKSKLVS	NetMHCIIpan	0.89
HLA-DRB1*01:03	1	150	164	DLRLIYLALAHMIKF	NetMHCIIpan	0.9
HLA-DRB1*01:06	1	879	893	MKNYWRQLLNAKLIT	NetMHCIIpan	0.9
HLA-DRB1*01:08	1	149	163	ADLRLIYLALAHMIK	NetMHCIIpan	0.96
HLA-DRB1*01:08	1	953	967	VKVITLKSKLVSDFR	NetMHCIIpan	0.96
HLA-DRB1*01:01	1	877	891	KKMKNYWRQLLNAKL	Consensus (comb.lib./smm/nn)	0.96
HLA-DRB1*01:05	1	149	163	ADLRLIYLALAHMIK	NetMHCIIpan	0.96
HLA-DRB1*01:05	1	953	967	VKVITLKSKLVSDFR	NetMHCIIpan	0.96
HLA-DRB1*01:07	1	149	163	ADLRLIYLALAHMIK	NetMHCIIpan	0.96
HLA-DRB1*01:07	1	953	967	VKVITLKSKLVSDFR	NetMHCIIpan	0.96
HLA-DRB1*01:09	1	720	734	LHEHIANLAGSPAIK	NetMHCIIpan	0.97
HLA-DRB1*01:03	1	152	166	RLIYLALAHMIKFRG	NetMHCIIpan	0.97
HLA-DRB1*01:03	1	1312	1326	LFTLTNLGAPAAFKY	NetMHCIIpan	0.98
HLA-DRB1*01:08	1	950	964	IREVKVITLKSKLVS	NetMHCIIpan	0.99
HLA-DRB1*01:05	1	950	964	IREVKVITLKSKLVS	NetMHCIIpan	0.99
HLA-DRB1*01:07	1	950	964	IREVKVITLKSKLVS	NetMHCIIpan	0.99
HLA-DRB1*01:09	1	150	164	DLRLIYLALAHMIKF	NetMHCIIpan	1
HLA-DRB1*01:09	1	152	166	RLIYLALAHMIKFRG	NetMHCIIpan	1
HLA-DRB1*01:10	1	722	736	EHIANLAGSPAIKKG	NetMHCIIpan	1.02
HLA-DRB1*01:10	1	1313	1327	FTLTNLGAPAAFKYF	NetMHCIIpan	1.02
HLA-DRB1*01:09	1	723	737	HIANLAGSPAIKKGI	NetMHCIIpan	1.04
HLA-DRB1*01:04	1	330	344	QDLTLLKALVRQQLP	NetMHCIIpan	1.04
HLA-DRB1*01:04	1	882	896	YWRQLLNAKLITQRK	NetMHCIIpan	1.04
HLA-DRB1*01:04	1	954	968	KVITLKSKLVSDFRK	NetMHCIIpan	1.04
HLA-DRB1*01:08	1	951	965	REVKVITLKSKLVSD	NetMHCIIpan	1.06
HLA-DRB1*01:05	1	951	965	REVKVITLKSKLVSD	NetMHCIIpan	1.06
HLA-DRB1*01:06	1	148	162	KADLRLIYLALAHMI	NetMHCIIpan	1.06
HLA-DRB1*01:07	1	951	965	REVKVITLKSKLVSD	NetMHCIIpan	1.06
HLA-DRB1*01:06	1	951	965	REVKVITLKSKLVSD	NetMHCIIpan	1.07
HLA-DRB1*01:02	1	1154	1168	SKKLKSVKELLGITI	sturniolo	1.1
HLA-DRB1*01:02	1	1155	1169	KKLKSVKELLGITIM	sturniolo	1.1
HLA-DRB1*01:02	1	1156	1170	KLKSVKELLGITIME	sturniolo	1.1
HLA-DRB1*01:02	1	1157	1171	LKSVKELLGITIMER	sturniolo	1.1
HLA-DRB1*01:02	1	1158	1172	KSVKELLGITIMERS	sturniolo	1.1
HLA-DRB1*01:02	1	1159	1173	SVKELLGITIMERSS	sturniolo	1.1
HLA-DRB1*01:02	1	1160	1174	VKELLGITIMERSSF	sturniolo	1.1
HLA-DRB1*01:06	1	1312	1326	LFTLTNLGAPAAFKY	NetMHCIIpan	1.1
HLA-DRB1*01:10	1	952	966	EVKVITLKSKLVSDF	NetMHCIIpan	1.11
HLA-DRB1*01:06	1	153	167	LIYLALAHMIKFRGH	NetMHCIIpan	1.13
HLA-DRB1*01:08	1	1312	1326	LFTLTNLGAPAAFKY	NetMHCIIpan	1.14
HLA-DRB1*01:09	1	1310	1324	IHLFTLTNLGAPAAF	NetMHCIIpan	1.14
HLA-DRB1*01:05	1	1312	1326	LFTLTNLGAPAAFKY	NetMHCIIpan	1.14
HLA-DRB1*01:07	1	1312	1326	LFTLTNLGAPAAFKY	NetMHCIIpan	1.14
HLA-DRB1*01:01	1	148	162	KADLRLIYLALAHMI	Consensus (comb.lib./smm/nn)	1.15
HLA-DRB1*01:01	1	149	163	ADLRLIYLALAHMIK	Consensus (comb.lib./smm/nn)	1.15
HLA-DRB1*01:02	1	145	159	STDKADLRLIYLALA	sturniolo	1.15
HLA-DRB1*01:02	1	146	160	TDKADLRLIYLALAH	sturniolo	1.15
HLA-DRB1*01:02	1	147	161	DKADLRLIYLALAHM	sturniolo	1.15
HLA-DRB1*01:04	1	328	342	HHQDLTLLKALVRQQ	NetMHCIIpan	1.17
HLA-DRB1*01:10	1	720	734	LHEHIANLAGSPAIK	NetMHCIIpan	1.18
HLA-DRB1*01:08	1	1311	1325	HLFTLTNLGAPAAFK	NetMHCIIpan	1.22
HLA-DRB1*01:03	1	1313	1327	FTLTNLGAPAAFKYF	NetMHCIIpan	1.22
HLA-DRB1*01:05	1	1311	1325	HLFTLTNLGAPAAFK	NetMHCIIpan	1.22
HLA-DRB1*01:07	1	1311	1325	HLFTLTNLGAPAAFK	NetMHCIIpan	1.22
HLA-DRB1*01:01	1	1313	1327	FTLTNLGAPAAFKYF	Consensus (comb.lib./smm/nn)	1.24
HLA-DRB1*01:03	1	149	163	ADLRLIYLALAHMIK	NetMHCIIpan	1.24
HLA-DRB1*01:03	1	721	735	HEHIANLAGSPAIKK	NetMHCIIpan	1.24
HLA-DRB1*01:10	1	152	166	RLIYLALAHMIKFRG	NetMHCIIpan	1.25
HLA-DRB1*01:10	1	723	737	HIANLAGSPAIKKGI	NetMHCIIpan	1.25
HLA-DRB1*01:03	1	1311	1325	HLFTLTNLGAPAAFK	NetMHCIIpan	1.25
HLA-DRB1*01:06	1	881	895	NYWRQLLNAKLITQR	NetMHCIIpan	1.25
HLA-DRB1*01:06	1	1311	1325	HLFTLTNLGAPAAFK	NetMHCIIpan	1.25
HLA-DRB1*01:10	1	953	967	VKVITLKSKLVSDFR	NetMHCIIpan	1.27
HLA-DRB1*01:04	1	949	963	LIREVKVITLKSKLV	NetMHCIIpan	1.27
HLA-DRB1*01:06	1	721	735	HEHIANLAGSPAIKK	NetMHCIIpan	1.28
HLA-DRB1*01:10	1	1310	1324	IHLFTLTNLGAPAAF	NetMHCIIpan	1.29
HLA-DRB1*01:10	1	150	164	DLRLIYLALAHMIKF	NetMHCIIpan	1.35
HLA-DRB1*01:10	1	950	964	IREVKVITLKSKLVS	NetMHCIIpan	1.35
HLA-DRB1*01:03	1	722	736	EHIANLAGSPAIKKG	NetMHCIIpan	1.35
HLA-DRB1*01:01	1	150	164	DLRLIYLALAHMIKF	Consensus (comb.lib./smm/nn)	1.36
HLA-DRB1*01:01	1	151	165	LRLIYLALAHMIKFR	Consensus (comb.lib./smm/nn)	1.36
HLA-DRB1*01:10	1	877	891	KKMKNYWRQLLNAKL	NetMHCIIpan	1.37
HLA-DRB1*01:03	1	723	737	HIANLAGSPAIKKGI	NetMHCIIpan	1.37
HLA-DRB1*01:02	1	563	577	QLKEDYFKKIECFDS	sturniolo	1.4
HLA-DRB1*01:02	1	564	578	LKEDYFKKIECFDSV	sturniolo	1.4
HLA-DRB1*01:02	1	565	579	KEDYFKKIECFDSVE	sturniolo	1.4
HLA-DRB1*01:02	1	566	580	EDYFKKIECFDSVEI	sturniolo	1.4
HLA-DRB1*01:02	1	567	581	DYFKKIECFDSVEIS	sturniolo	1.4
HLA-DRB1*01:02	1	568	582	YFKKIECFDSVEISG	sturniolo	1.4
HLA-DRB1*01:02	1	569	583	FKKIECFDSVEISGV	sturniolo	1.4
HLA-DRB1*01:02	1	1080	1094	FATVRKVLSMPQVNI	sturniolo	1.4
HLA-DRB1*01:02	1	1081	1095	ATVRKVLSMPQVNIV	sturniolo	1.4
HLA-DRB1*01:02	1	1082	1096	TVRKVLSMPQVNIVK	sturniolo	1.4
HLA-DRB1*01:02	1	1083	1097	VRKVLSMPQVNIVKK	sturniolo	1.4
HLA-DRB1*01:02	1	1084	1098	RKVLSMPQVNIVKKT	sturniolo	1.4
HLA-DRB1*01:02	1	1085	1099	KVLSMPQVNIVKKTE	sturniolo	1.4
HLA-DRB1*01:02	1	1086	1100	VLSMPQVNIVKKTEV	sturniolo	1.4
HLA-DRB1*01:06	1	878	892	KMKNYWRQLLNAKLI	NetMHCIIpan	1.41
HLA-DRB1*01:06	1	1313	1327	FTLTNLGAPAAFKYF	NetMHCIIpan	1.41
HLA-DRB1*01:06	1	722	736	EHIANLAGSPAIKKG	NetMHCIIpan	1.45
HLA-DRB1*01:10	1	951	965	REVKVITLKSKLVSD	NetMHCIIpan	1.46
HLA-DRB1*01:09	1	149	163	ADLRLIYLALAHMIK	NetMHCIIpan	1.52
HLA-DRB1*01:02	1	877	891	KKMKNYWRQLLNAKL	sturniolo	1.58
HLA-DRB1*01:02	1	878	892	KMKNYWRQLLNAKLI	sturniolo	1.58
HLA-DRB1*01:02	1	879	893	MKNYWRQLLNAKLIT	sturniolo	1.58
HLA-DRB1*01:02	1	880	894	KNYWRQLLNAKLITQ	sturniolo	1.58
HLA-DRB1*01:02	1	881	895	NYWRQLLNAKLITQR	sturniolo	1.58
HLA-DRB1*01:02	1	882	896	YWRQLLNAKLITQRK	sturniolo	1.58
HLA-DRB1*01:02	1	883	897	WRQLLNAKLITQRKF	sturniolo	1.58
HLA-DRB1*01:02	1	949	963	LIREVKVITLKSKLV	sturniolo	1.58
HLA-DRB1*01:02	1	950	964	IREVKVITLKSKLVS	sturniolo	1.58
HLA-DRB1*01:02	1	951	965	REVKVITLKSKLVSD	sturniolo	1.58
HLA-DRB1*01:02	1	952	966	EVKVITLKSKLVSDF	sturniolo	1.58
HLA-DRB1*01:02	1	953	967	VKVITLKSKLVSDFR	sturniolo	1.58
HLA-DRB1*01:02	1	954	968	KVITLKSKLVSDFRK	sturniolo	1.58
HLA-DRB1*01:02	1	955	969	VITLKSKLVSDFRKD	sturniolo	1.58
HLA-DRB1*01:04	1	327	341	EHHQDLTLLKALVRQ	NetMHCIIpan	1.59
HLA-DRB1*01:03	1	880	894	KNYWRQLLNAKLITQ	NetMHCIIpan	1.6
HLA-DRB1*01:02	1	155	169	YLALAHMIKFRGHFL	sturniolo	1.61
HLA-DRB1*01:02	1	156	170	LALAHMIKFRGHFLI	sturniolo	1.61
HLA-DRB1*01:02	1	157	171	ALAHMIKFRGHFLIE	sturniolo	1.61
HLA-DRB1*01:02	1	158	172	LAHMIKFRGHFLIEG	sturniolo	1.61
HLA-DRB1*01:02	1	159	173	AHMIKFRGHFLIEGD	sturniolo	1.61
HLA-DRB1*01:02	1	160	174	HMIKFRGHFLIEGDL	sturniolo	1.61
HLA-DRB1*01:02	1	161	175	MIKFRGHFLIEGDLN	sturniolo	1.61
HLA-DRB1*01:01	1	949	963	LIREVKVITLKSKLV	Consensus (comb.lib./smm/nn)	1.62
HLA-DRB1*01:02	1	1309	1323	IIHLFTLTNLGAPAA	sturniolo	1.62
HLA-DRB1*01:02	1	1310	1324	IHLFTLTNLGAPAAF	sturniolo	1.62
HLA-DRB1*01:02	1	1311	1325	HLFTLTNLGAPAAFK	sturniolo	1.62
HLA-DRB1*01:02	1	1312	1326	LFTLTNLGAPAAFKY	sturniolo	1.62
HLA-DRB1*01:02	1	1313	1327	FTLTNLGAPAAFKYF	sturniolo	1.62
HLA-DRB1*01:02	1	1314	1328	TLTNLGAPAAFKYFD	sturniolo	1.62
HLA-DRB1*01:02	1	1315	1329	LTNLGAPAAFKYFDT	sturniolo	1.62
HLA-DRB1*01:06	1	723	737	HIANLAGSPAIKKGI	NetMHCIIpan	1.67
HLA-DRB1*01:08	1	721	735	HEHIANLAGSPAIKK	NetMHCIIpan	1.71
HLA-DRB1*01:01	1	1310	1324	IHLFTLTNLGAPAAF	Consensus (comb.lib./smm/nn)	1.71
HLA-DRB1*01:05	1	721	735	HEHIANLAGSPAIKK	NetMHCIIpan	1.71
HLA-DRB1*01:07	1	721	735	HEHIANLAGSPAIKK	NetMHCIIpan	1.71
HLA-DRB1*01:08	1	153	167	LIYLALAHMIKFRGH	NetMHCIIpan	1.73
HLA-DRB1*01:05	1	153	167	LIYLALAHMIKFRGH	NetMHCIIpan	1.73
HLA-DRB1*01:07	1	153	167	LIYLALAHMIKFRGH	NetMHCIIpan	1.73
HLA-DRB1*01:08	1	1310	1324	IHLFTLTNLGAPAAF	NetMHCIIpan	1.74
HLA-DRB1*01:08	1	1313	1327	FTLTNLGAPAAFKYF	NetMHCIIpan	1.74
HLA-DRB1*01:05	1	1310	1324	IHLFTLTNLGAPAAF	NetMHCIIpan	1.74
HLA-DRB1*01:05	1	1313	1327	FTLTNLGAPAAFKYF	NetMHCIIpan	1.74
HLA-DRB1*01:07	1	1310	1324	IHLFTLTNLGAPAAF	NetMHCIIpan	1.74
HLA-DRB1*01:07	1	1313	1327	FTLTNLGAPAAFKYF	NetMHCIIpan	1.74
HLA-DRB1*01:08	1	1232	1246	YVNFLYLASHYEKLK	NetMHCIIpan	1.77
HLA-DRB1*01:05	1	1232	1246	YVNFLYLASHYEKLK	NetMHCIIpan	1.77
HLA-DRB1*01:07	1	1232	1246	YVNFLYLASHYEKLK	NetMHCIIpan	1.77
HLA-DRB1*01:06	1	720	734	LHEHIANLAGSPAIK	NetMHCIIpan	1.8
HLA-DRB1*01:03	1	879	893	MKNYWRQLLNAKLIT	NetMHCIIpan	1.87
HLA-DRB1*01:03	1	720	734	LHEHIANLAGSPAIK	NetMHCIIpan	1.89
HLA-DRB1*01:06	1	1310	1324	IHLFTLTNLGAPAAF	NetMHCIIpan	1.89
HLA-DRB1*01:09	1	719	733	SLHEHIANLAGSPAI	NetMHCIIpan	1.91
HLA-DRB1*01:08	1	722	736	EHIANLAGSPAIKKG	NetMHCIIpan	1.99
HLA-DRB1*01:05	1	722	736	EHIANLAGSPAIKKG	NetMHCIIpan	1.99
HLA-DRB1*01:07	1	722	736	EHIANLAGSPAIKKG	NetMHCIIpan	1.99
HLA-DRB1*01:08	1	720	734	LHEHIANLAGSPAIK	NetMHCIIpan	2.01
HLA-DRB1*01:03	1	1310	1324	IHLFTLTNLGAPAAF	NetMHCIIpan	2.01
HLA-DRB1*01:05	1	720	734	LHEHIANLAGSPAIK	NetMHCIIpan	2.01
HLA-DRB1*01:07	1	720	734	LHEHIANLAGSPAIK	NetMHCIIpan	2.01
HLA-DRB1*01:01	1	152	166	RLIYLALAHMIKFRG	Consensus (comb.lib./smm/nn)	2.05
HLA-DRB1*01:06	1	882	896	YWRQLLNAKLITQRK	NetMHCIIpan	2.07
HLA-DRB1*01:06	1	954	968	KVITLKSKLVSDFRK	NetMHCIIpan	2.07
HLA-DRB1*01:09	1	877	891	KKMKNYWRQLLNAKL	NetMHCIIpan	2.1
HLA-DRB1*01:10	1	149	163	ADLRLIYLALAHMIK	NetMHCIIpan	2.12
HLA-DRB1*01:04	1	154	168	IYLALAHMIKFRGHF	NetMHCIIpan	2.17
HLA-DRB1*01:08	1	1231	1245	KYVNFLYLASHYEKL	NetMHCIIpan	2.18
HLA-DRB1*01:09	1	1314	1328	TLTNLGAPAAFKYFD	NetMHCIIpan	2.18
HLA-DRB1*01:04	1	331	345	DLTLLKALVRQQLPE	NetMHCIIpan	2.18
HLA-DRB1*01:05	1	1231	1245	KYVNFLYLASHYEKL	NetMHCIIpan	2.18
HLA-DRB1*01:07	1	1231	1245	KYVNFLYLASHYEKL	NetMHCIIpan	2.18
HLA-DRB1*01:10	1	719	733	SLHEHIANLAGSPAI	NetMHCIIpan	2.19
HLA-DRB1*01:02	1	326	340	DEHHQDLTLLKALVR	sturniolo	2.19
HLA-DRB1*01:02	1	327	341	EHHQDLTLLKALVRQ	sturniolo	2.19
HLA-DRB1*01:02	1	328	342	HHQDLTLLKALVRQQ	sturniolo	2.19
HLA-DRB1*01:02	1	329	343	HQDLTLLKALVRQQL	sturniolo	2.19
HLA-DRB1*01:02	1	330	344	QDLTLLKALVRQQLP	sturniolo	2.19
HLA-DRB1*01:02	1	331	345	DLTLLKALVRQQLPE	sturniolo	2.19
HLA-DRB1*01:02	1	332	346	LTLLKALVRQQLPEK	sturniolo	2.19
HLA-DRB1*01:09	1	952	966	EVKVITLKSKLVSDF	NetMHCIIpan	2.21
HLA-DRB1*01:03	1	881	895	NYWRQLLNAKLITQR	NetMHCIIpan	2.27
HLA-DRB1*01:09	1	950	964	IREVKVITLKSKLVS	NetMHCIIpan	2.37
HLA-DRB1*01:09	1	953	967	VKVITLKSKLVSDFR	NetMHCIIpan	2.37
HLA-DRB1*01:08	1	1233	1247	VNFLYLASHYEKLKG	NetMHCIIpan	2.38
HLA-DRB1*01:04	1	877	891	KKMKNYWRQLLNAKL	NetMHCIIpan	2.38
HLA-DRB1*01:05	1	1233	1247	VNFLYLASHYEKLKG	NetMHCIIpan	2.38
HLA-DRB1*01:07	1	1233	1247	VNFLYLASHYEKLKG	NetMHCIIpan	2.38
HLA-DRB1*01:02	1	384	398	DGTEELLVKLNREDL	sturniolo	2.42
HLA-DRB1*01:02	1	385	399	GTEELLVKLNREDLL	sturniolo	2.42
HLA-DRB1*01:02	1	386	400	TEELLVKLNREDLLR	sturniolo	2.42
HLA-DRB1*01:02	1	387	401	EELLVKLNREDLLRK	sturniolo	2.42
HLA-DRB1*01:02	1	388	402	ELLVKLNREDLLRKQ	sturniolo	2.42
HLA-DRB1*01:02	1	389	403	LLVKLNREDLLRKQR	sturniolo	2.42
HLA-DRB1*01:02	1	390	404	LVKLNREDLLRKQRT	sturniolo	2.42
HLA-DRB1*01:03	1	986	1000	DAYLNAVVGTALIKK	NetMHCIIpan	2.45
HLA-DRB1*01:08	1	723	737	HIANLAGSPAIKKGI	NetMHCIIpan	2.46
HLA-DRB1*01:05	1	723	737	HIANLAGSPAIKKGI	NetMHCIIpan	2.46
HLA-DRB1*01:07	1	723	737	HIANLAGSPAIKKGI	NetMHCIIpan	2.46
HLA-DRB1*01:02	1	983	997	HAHDAYLNAVVGTAL	sturniolo	2.52
HLA-DRB1*01:02	1	984	998	AHDAYLNAVVGTALI	sturniolo	2.52
HLA-DRB1*01:02	1	985	999	HDAYLNAVVGTALIK	sturniolo	2.52
HLA-DRB1*01:02	1	986	1000	DAYLNAVVGTALIKK	sturniolo	2.52
HLA-DRB1*01:02	1	987	1001	AYLNAVVGTALIKKY	sturniolo	2.52
HLA-DRB1*01:02	1	988	1002	YLNAVVGTALIKKYP	sturniolo	2.52
HLA-DRB1*01:02	1	989	1003	LNAVVGTALIKKYPK	sturniolo	2.52
HLA-DRB1*01:10	1	287	301	ADLFLAAKNLSDAIL	NetMHCIIpan	2.53
HLA-DRB1*01:08	1	148	162	KADLRLIYLALAHMI	NetMHCIIpan	2.53
HLA-DRB1*01:05	1	148	162	KADLRLIYLALAHMI	NetMHCIIpan	2.53
HLA-DRB1*01:07	1	148	162	KADLRLIYLALAHMI	NetMHCIIpan	2.53
HLA-DRB1*01:09	1	951	965	REVKVITLKSKLVSD	NetMHCIIpan	2.54
HLA-DRB1*01:08	1	954	968	KVITLKSKLVSDFRK	NetMHCIIpan	2.55
HLA-DRB1*01:05	1	954	968	KVITLKSKLVSDFRK	NetMHCIIpan	2.55
HLA-DRB1*01:07	1	954	968	KVITLKSKLVSDFRK	NetMHCIIpan	2.55
HLA-DRB1*01:10	1	1314	1328	TLTNLGAPAAFKYFD	NetMHCIIpan	2.56
HLA-DRB1*01:08	1	235	249	NGLFGNLIALSLGLT	NetMHCIIpan	2.58
HLA-DRB1*01:05	1	235	249	NGLFGNLIALSLGLT	NetMHCIIpan	2.58
HLA-DRB1*01:07	1	235	249	NGLFGNLIALSLGLT	NetMHCIIpan	2.58
HLA-DRB1*01:06	1	329	343	HQDLTLLKALVRQQL	NetMHCIIpan	2.59
HLA-DRB1*01:08	1	234	248	KNGLFGNLIALSLGL	NetMHCIIpan	2.6
HLA-DRB1*01:05	1	234	248	KNGLFGNLIALSLGL	NetMHCIIpan	2.6
HLA-DRB1*01:07	1	234	248	KNGLFGNLIALSLGL	NetMHCIIpan	2.6
HLA-DRB1*01:10	1	286	300	YADLFLAAKNLSDAI	NetMHCIIpan	2.61
HLA-DRB1*01:09	1	153	167	LIYLALAHMIKFRGH	NetMHCIIpan	2.63
HLA-DRB1*01:03	1	153	167	LIYLALAHMIKFRGH	NetMHCIIpan	2.64
HLA-DRB1*01:06	1	949	963	LIREVKVITLKSKLV	NetMHCIIpan	2.65
HLA-DRB1*01:03	1	985	999	HDAYLNAVVGTALIK	NetMHCIIpan	2.66
HLA-DRB1*01:08	1	287	301	ADLFLAAKNLSDAIL	NetMHCIIpan	2.67
HLA-DRB1*01:03	1	987	1001	AYLNAVVGTALIKKY	NetMHCIIpan	2.67
HLA-DRB1*01:05	1	287	301	ADLFLAAKNLSDAIL	NetMHCIIpan	2.67
HLA-DRB1*01:07	1	287	301	ADLFLAAKNLSDAIL	NetMHCIIpan	2.67
HLA-DRB1*01:04	1	1232	1246	YVNFLYLASHYEKLK	NetMHCIIpan	2.68
HLA-DRB1*01:06	1	1082	1096	TVRKVLSMPQVNIVK	NetMHCIIpan	2.68
HLA-DRB1*01:02	1	1189	1203	EVKKDLIIKLPKYSL	sturniolo	2.69
HLA-DRB1*01:02	1	1190	1204	VKKDLIIKLPKYSLF	sturniolo	2.69
HLA-DRB1*01:02	1	1191	1205	KKDLIIKLPKYSLFE	sturniolo	2.69
HLA-DRB1*01:02	1	1192	1206	KDLIIKLPKYSLFEL	sturniolo	2.69
HLA-DRB1*01:02	1	1193	1207	DLIIKLPKYSLFELE	sturniolo	2.69
HLA-DRB1*01:02	1	1194	1208	LIIKLPKYSLFELEN	sturniolo	2.69
HLA-DRB1*01:02	1	1195	1209	IIKLPKYSLFELENG	sturniolo	2.69
HLA-DRB1*01:02	1	1	15	MDKKYSIGLAIGTNS	sturniolo	2.71
HLA-DRB1*01:02	1	2	16	DKKYSIGLAIGTNSV	sturniolo	2.71
HLA-DRB1*01:02	1	3	17	KKYSIGLAIGTNSVG	sturniolo	2.71
HLA-DRB1*01:02	1	4	18	KYSIGLAIGTNSVGW	sturniolo	2.71
HLA-DRB1*01:02	1	5	19	YSIGLAIGTNSVGWA	sturniolo	2.71
HLA-DRB1*01:02	1	6	20	SIGLAIGTNSVGWAV	sturniolo	2.71
HLA-DRB1*01:02	1	7	21	IGLAIGTNSVGWAVI	sturniolo	2.71
HLA-DRB1*01:03	1	1083	1097	VRKVLSMPQVNIVKK	NetMHCIIpan	2.72
HLA-DRB1*01:02	1	570	584	KKIECFDSVEISGVE	sturniolo	2.73
HLA-DRB1*01:02	1	571	585	KIECFDSVEISGVED	sturniolo	2.73
HLA-DRB1*01:02	1	572	586	IECFDSVEISGVEDR	sturniolo	2.73
HLA-DRB1*01:02	1	944	958	DENDKLIREVKVITL	sturniolo	2.74
HLA-DRB1*01:02	1	945	959	ENDKLIREVKVITLK	sturniolo	2.74
HLA-DRB1*01:02	1	946	960	NDKLIREVKVITLKS	sturniolo	2.74
HLA-DRB1*01:02	1	947	961	DKLIREVKVITLKSK	sturniolo	2.74
HLA-DRB1*01:02	1	948	962	KLIREVKVITLKSKL	sturniolo	2.74
HLA-DRB1*01:02	1	782	796	KRIEEGIKELGSQIL	sturniolo	2.78
HLA-DRB1*01:02	1	783	797	RIEEGIKELGSQILK	sturniolo	2.78
HLA-DRB1*01:02	1	784	798	IEEGIKELGSQILKE	sturniolo	2.78
HLA-DRB1*01:02	1	785	799	EEGIKELGSQILKEH	sturniolo	2.78
HLA-DRB1*01:02	1	786	800	EGIKELGSQILKEHP	sturniolo	2.78
HLA-DRB1*01:02	1	787	801	GIKELGSQILKEHPV	sturniolo	2.78
HLA-DRB1*01:02	1	788	802	IKELGSQILKEHPVE	sturniolo	2.78
HLA-DRB1*01:02	1	1306	1320	AENIIHLFTLTNLGA	sturniolo	2.78
HLA-DRB1*01:02	1	1307	1321	ENIIHLFTLTNLGAP	sturniolo	2.78
HLA-DRB1*01:02	1	1308	1322	NIIHLFTLTNLGAPA	sturniolo	2.78
HLA-DRB1*01:06	1	1083	1097	VRKVLSMPQVNIVKK	NetMHCIIpan	2.8
HLA-DRB1*01:08	1	286	300	YADLFLAAKNLSDAI	NetMHCIIpan	2.82
HLA-DRB1*01:05	1	286	300	YADLFLAAKNLSDAI	NetMHCIIpan	2.82
HLA-DRB1*01:07	1	286	300	YADLFLAAKNLSDAI	NetMHCIIpan	2.82
HLA-DRB1*01:08	1	329	343	HQDLTLLKALVRQQL	NetMHCIIpan	2.83
HLA-DRB1*01:05	1	329	343	HQDLTLLKALVRQQL	NetMHCIIpan	2.83
HLA-DRB1*01:07	1	329	343	HQDLTLLKALVRQQL	NetMHCIIpan	2.83
HLA-DRB1*01:03	1	1314	1328	TLTNLGAPAAFKYFD	NetMHCIIpan	2.88
HLA-DRB1*01:04	1	810	824	KLYLYYLQNGRDMYV	NetMHCIIpan	2.88
HLA-DRB1*01:01	1	1309	1323	IIHLFTLTNLGAPAA	Consensus (comb.lib./smm/nn)	2.91
HLA-DRB1*01:09	1	287	301	ADLFLAAKNLSDAIL	NetMHCIIpan	2.93
HLA-DRB1*01:02	1	333	347	TLLKALVRQQLPEKY	sturniolo	2.93
HLA-DRB1*01:02	1	334	348	LLKALVRQQLPEKYK	sturniolo	2.93
HLA-DRB1*01:02	1	335	349	LKALVRQQLPEKYKE	sturniolo	2.93
HLA-DRB1*01:02	1	718	732	DSLHEHIANLAGSPA	sturniolo	2.93
HLA-DRB1*01:02	1	719	733	SLHEHIANLAGSPAI	sturniolo	2.93
HLA-DRB1*01:02	1	720	734	LHEHIANLAGSPAIK	sturniolo	2.93
HLA-DRB1*01:02	1	721	735	HEHIANLAGSPAIKK	sturniolo	2.93
HLA-DRB1*01:02	1	722	736	EHIANLAGSPAIKKG	sturniolo	2.93
HLA-DRB1*01:02	1	723	737	HIANLAGSPAIKKGI	sturniolo	2.93
HLA-DRB1*01:02	1	724	738	IANLAGSPAIKKGIL	sturniolo	2.93
HLA-DRB1*01:02	1	1012	1026	DYKVYDVRKMIAKSE	sturniolo	2.93
HLA-DRB1*01:02	1	1013	1027	YKVYDVRKMIAKSEQ	sturniolo	2.93
HLA-DRB1*01:02	1	1014	1028	KVYDVRKMIAKSEQE	sturniolo	2.93
HLA-DRB1*01:02	1	1015	1029	VYDVRKMIAKSEQEI	sturniolo	2.93
HLA-DRB1*01:02	1	1016	1030	YDVRKMIAKSEQEIG	sturniolo	2.93
HLA-DRB1*01:02	1	1017	1031	DVRKMIAKSEQEIGK	sturniolo	2.93
HLA-DRB1*01:02	1	1018	1032	VRKMIAKSEQEIGKA	sturniolo	2.93
HLA-DRB1*01:03	1	1082	1096	TVRKVLSMPQVNIVK	NetMHCIIpan	2.95
HLA-DRB1*01:04	1	1082	1096	TVRKVLSMPQVNIVK	NetMHCIIpan	2.95
HLA-DRB1*01:02	1	808	822	NEKLYLYYLQNGRDM	sturniolo	2.99
HLA-DRB1*01:02	1	809	823	EKLYLYYLQNGRDMY	sturniolo	2.99
HLA-DRB1*01:02	1	810	824	KLYLYYLQNGRDMYV	sturniolo	2.99
HLA-DRB1*01:02	1	811	825	LYLYYLQNGRDMYVD	sturniolo	2.99
HLA-DRB1*01:02	1	812	826	YLYYLQNGRDMYVDQ	sturniolo	2.99
HLA-DRB1*01:02	1	813	827	LYYLQNGRDMYVDQE	sturniolo	2.99
HLA-DRB1*01:02	1	814	828	YYLQNGRDMYVDQEL	sturniolo	2.99
HLA-DRB1*01:03	1	878	892	KMKNYWRQLLNAKLI	NetMHCIIpan	3
HLA-DRB1*01:01	1	1231	1245	KYVNFLYLASHYEKL	Consensus (comb.lib./smm/nn)	3.02
HLA-DRB1*01:01	1	1232	1246	YVNFLYLASHYEKLK	Consensus (comb.lib./smm/nn)	3.02
HLA-DRB1*01:01	1	1233	1247	VNFLYLASHYEKLKG	Consensus (comb.lib./smm/nn)	3.02
HLA-DRB1*01:08	1	810	824	KLYLYYLQNGRDMYV	NetMHCIIpan	3.04
HLA-DRB1*01:05	1	810	824	KLYLYYLQNGRDMYV	NetMHCIIpan	3.04
HLA-DRB1*01:07	1	810	824	KLYLYYLQNGRDMYV	NetMHCIIpan	3.04
HLA-DRB1*01:10	1	954	968	KVITLKSKLVSDFRK	NetMHCIIpan	3.05
HLA-DRB1*01:08	1	883	897	WRQLLNAKLITQRKF	NetMHCIIpan	3.05
HLA-DRB1*01:09	1	286	300	YADLFLAAKNLSDAI	NetMHCIIpan	3.05
HLA-DRB1*01:05	1	883	897	WRQLLNAKLITQRKF	NetMHCIIpan	3.05
HLA-DRB1*01:07	1	883	897	WRQLLNAKLITQRKF	NetMHCIIpan	3.05
HLA-DRB1*01:06	1	719	733	SLHEHIANLAGSPAI	NetMHCIIpan	3.12
HLA-DRB1*01:03	1	148	162	KADLRLIYLALAHMI	NetMHCIIpan	3.13
HLA-DRB1*01:03	1	719	733	SLHEHIANLAGSPAI	NetMHCIIpan	3.13
HLA-DRB1*01:08	1	236	250	GLFGNLIALSLGLTP	NetMHCIIpan	3.19
HLA-DRB1*01:04	1	208	222	AKAILSARLSKSRRL	NetMHCIIpan	3.19
HLA-DRB1*01:05	1	236	250	GLFGNLIALSLGLTP	NetMHCIIpan	3.19
HLA-DRB1*01:07	1	236	250	GLFGNLIALSLGLTP	NetMHCIIpan	3.19
HLA-DRB1*01:01	1	1230	1244	SKYVNFLYLASHYEK	Consensus (comb.lib./smm/nn)	3.24
HLA-DRB1*01:04	1	1081	1095	ATVRKVLSMPQVNIV	NetMHCIIpan	3.28
HLA-DRB1*01:09	1	1309	1323	IIHLFTLTNLGAPAA	NetMHCIIpan	3.32
HLA-DRB1*01:10	1	153	167	LIYLALAHMIKFRGH	NetMHCIIpan	3.34
HLA-DRB1*01:03	1	39	53	DRHSIKKNLIGALLF	NetMHCIIpan	3.35
HLA-DRB1*01:04	1	209	223	KAILSARLSKSRRLE	NetMHCIIpan	3.38
HLA-DRB1*01:04	1	1083	1097	VRKVLSMPQVNIVKK	NetMHCIIpan	3.38
HLA-DRB1*01:09	1	724	738	IANLAGSPAIKKGIL	NetMHCIIpan	3.39
HLA-DRB1*01:08	1	719	733	SLHEHIANLAGSPAI	NetMHCIIpan	3.4
HLA-DRB1*01:03	1	1084	1098	RKVLSMPQVNIVKKT	NetMHCIIpan	3.4
HLA-DRB1*01:05	1	719	733	SLHEHIANLAGSPAI	NetMHCIIpan	3.4
HLA-DRB1*01:06	1	1081	1095	ATVRKVLSMPQVNIV	NetMHCIIpan	3.4
HLA-DRB1*01:07	1	719	733	SLHEHIANLAGSPAI	NetMHCIIpan	3.4
HLA-DRB1*01:03	1	724	738	IANLAGSPAIKKGIL	NetMHCIIpan	3.43
HLA-DRB1*01:04	1	437	451	REKIEKILTFRIPYY	NetMHCIIpan	3.43
HLA-DRB1*01:06	1	330	344	QDLTLLKALVRQQLP	NetMHCIIpan	3.43
HLA-DRB1*01:01	1	1138	1152	TVAYSVLVVAKVEKG	Consensus (comb.lib./smm/nn)	3.45
HLA-DRB1*01:01	1	1314	1328	TLTNLGAPAAFKYFD	Consensus (comb.lib./smm/nn)	3.45
HLA-DRB1*01:01	1	882	896	YWRQLLNAKLITQRK	Consensus (comb.lib./smm/nn)	3.49
HLA-DRB1*01:10	1	1309	1323	IIHLFTLTNLGAPAA	NetMHCIIpan	3.51
HLA-DRB1*01:08	1	328	342	HHQDLTLLKALVRQQ	NetMHCIIpan	3.51
HLA-DRB1*01:05	1	328	342	HHQDLTLLKALVRQQ	NetMHCIIpan	3.51
HLA-DRB1*01:07	1	328	342	HHQDLTLLKALVRQQ	NetMHCIIpan	3.51
HLA-DRB1*01:08	1	949	963	LIREVKVITLKSKLV	NetMHCIIpan	3.53
HLA-DRB1*01:05	1	949	963	LIREVKVITLKSKLV	NetMHCIIpan	3.53
HLA-DRB1*01:06	1	328	342	HHQDLTLLKALVRQQ	NetMHCIIpan	3.53
HLA-DRB1*01:07	1	949	963	LIREVKVITLKSKLV	NetMHCIIpan	3.53
HLA-DRB1*01:03	1	40	54	RHSIKKNLIGALLFD	NetMHCIIpan	3.54
HLA-DRB1*01:08	1	233	247	KKNGLFGNLIALSLG	NetMHCIIpan	3.55
HLA-DRB1*01:04	1	1231	1245	KYVNFLYLASHYEKL	NetMHCIIpan	3.55
HLA-DRB1*01:05	1	233	247	KKNGLFGNLIALSLG	NetMHCIIpan	3.55
HLA-DRB1*01:07	1	233	247	KKNGLFGNLIALSLG	NetMHCIIpan	3.55
HLA-DRB1*01:03	1	882	896	YWRQLLNAKLITQRK	NetMHCIIpan	3.57
HLA-DRB1*01:06	1	1314	1328	TLTNLGAPAAFKYFD	NetMHCIIpan	3.58
HLA-DRB1*01:08	1	1234	1248	NFLYLASHYEKLKGS	NetMHCIIpan	3.59
HLA-DRB1*01:05	1	1234	1248	NFLYLASHYEKLKGS	NetMHCIIpan	3.59
HLA-DRB1*01:07	1	1234	1248	NFLYLASHYEKLKGS	NetMHCIIpan	3.59
HLA-DRB1*01:02	1	1087	1101	LSMPQVNIVKKTEVQ	sturniolo	3.64
HLA-DRB1*01:02	1	1088	1102	SMPQVNIVKKTEVQT	sturniolo	3.64
HLA-DRB1*01:02	1	1089	1103	MPQVNIVKKTEVQTG	sturniolo	3.64
HLA-DRB1*01:02	1	1090	1104	PQVNIVKKTEVQTGG	sturniolo	3.64
HLA-DRB1*01:02	1	1091	1105	QVNIVKKTEVQTGGF	sturniolo	3.64
HLA-DRB1*01:02	1	1092	1106	VNIVKKTEVQTGGFS	sturniolo	3.64
HLA-DRB1*01:08	1	330	344	QDLTLLKALVRQQLP	NetMHCIIpan	3.65
HLA-DRB1*01:05	1	330	344	QDLTLLKALVRQQLP	NetMHCIIpan	3.65
HLA-DRB1*01:06	1	208	222	AKAILSARLSKSRRL	NetMHCIIpan	3.65
HLA-DRB1*01:07	1	330	344	QDLTLLKALVRQQLP	NetMHCIIpan	3.65
HLA-DRB1*01:04	1	1233	1247	VNFLYLASHYEKLKG	NetMHCIIpan	3.68
HLA-DRB1*01:10	1	288	302	DLFLAAKNLSDAILL	NetMHCIIpan	3.73
HLA-DRB1*01:04	1	286	300	YADLFLAAKNLSDAI	NetMHCIIpan	3.75
HLA-DRB1*01:09	1	148	162	KADLRLIYLALAHMI	NetMHCIIpan	3.8
HLA-DRB1*01:03	1	984	998	AHDAYLNAVVGTALI	NetMHCIIpan	3.8
HLA-DRB1*01:06	1	209	223	KAILSARLSKSRRLE	NetMHCIIpan	3.8
HLA-DRB1*01:06	1	1084	1098	RKVLSMPQVNIVKKT	NetMHCIIpan	3.8
HLA-DRB1*01:08	1	811	825	LYLYYLQNGRDMYVD	NetMHCIIpan	3.84
HLA-DRB1*01:05	1	811	825	LYLYYLQNGRDMYVD	NetMHCIIpan	3.84
HLA-DRB1*01:07	1	811	825	LYLYYLQNGRDMYVD	NetMHCIIpan	3.84
HLA-DRB1*01:10	1	810	824	KLYLYYLQNGRDMYV	NetMHCIIpan	3.85
HLA-DRB1*01:10	1	1232	1246	YVNFLYLASHYEKLK	NetMHCIIpan	3.85
HLA-DRB1*01:04	1	235	249	NGLFGNLIALSLGLT	NetMHCIIpan	3.86
HLA-DRB1*01:10	1	724	738	IANLAGSPAIKKGIL	NetMHCIIpan	3.87
HLA-DRB1*01:02	1	178	192	NSDVDKLFIQLVQTY	sturniolo	3.87
HLA-DRB1*01:02	1	179	193	SDVDKLFIQLVQTYN	sturniolo	3.87
HLA-DRB1*01:02	1	180	194	DVDKLFIQLVQTYNQ	sturniolo	3.87
HLA-DRB1*01:02	1	181	195	VDKLFIQLVQTYNQL	sturniolo	3.87
HLA-DRB1*01:02	1	182	196	DKLFIQLVQTYNQLF	sturniolo	3.87
HLA-DRB1*01:02	1	183	197	KLFIQLVQTYNQLFE	sturniolo	3.87
HLA-DRB1*01:02	1	184	198	LFIQLVQTYNQLFEE	sturniolo	3.87
HLA-DRB1*01:02	1	216	230	LSKSRRLENLIAQLP	sturniolo	3.87
HLA-DRB1*01:02	1	217	231	SKSRRLENLIAQLPG	sturniolo	3.87
HLA-DRB1*01:02	1	218	232	KSRRLENLIAQLPGE	sturniolo	3.87
HLA-DRB1*01:02	1	219	233	SRRLENLIAQLPGEK	sturniolo	3.87
HLA-DRB1*01:02	1	220	234	RRLENLIAQLPGEKK	sturniolo	3.87
HLA-DRB1*01:02	1	221	235	RLENLIAQLPGEKKN	sturniolo	3.87
HLA-DRB1*01:02	1	222	236	LENLIAQLPGEKKNG	sturniolo	3.87
HLA-DRB1*01:02	1	336	350	KALVRQQLPEKYKEI	sturniolo	3.87
HLA-DRB1*01:02	1	337	351	ALVRQQLPEKYKEIF	sturniolo	3.87
HLA-DRB1*01:02	1	338	352	LVRQQLPEKYKEIFF	sturniolo	3.87
HLA-DRB1*01:02	1	339	353	VRQQLPEKYKEIFFD	sturniolo	3.87
HLA-DRB1*01:08	1	285	299	QYADLFLAAKNLSDA	NetMHCIIpan	3.89
HLA-DRB1*01:05	1	285	299	QYADLFLAAKNLSDA	NetMHCIIpan	3.89
HLA-DRB1*01:07	1	285	299	QYADLFLAAKNLSDA	NetMHCIIpan	3.89
HLA-DRB1*01:08	1	288	302	DLFLAAKNLSDAILL	NetMHCIIpan	3.91
HLA-DRB1*01:02	1	964	978	SDFRKDFQFYKVREI	sturniolo	3.91
HLA-DRB1*01:02	1	965	979	DFRKDFQFYKVREIN	sturniolo	3.91
HLA-DRB1*01:02	1	966	980	FRKDFQFYKVREINN	sturniolo	3.91
HLA-DRB1*01:02	1	967	981	RKDFQFYKVREINNY	sturniolo	3.91
HLA-DRB1*01:02	1	968	982	KDFQFYKVREINNYH	sturniolo	3.91
HLA-DRB1*01:02	1	969	983	DFQFYKVREINNYHH	sturniolo	3.91
HLA-DRB1*01:02	1	970	984	FQFYKVREINNYHHA	sturniolo	3.91
HLA-DRB1*01:05	1	288	302	DLFLAAKNLSDAILL	NetMHCIIpan	3.91
HLA-DRB1*01:07	1	288	302	DLFLAAKNLSDAILL	NetMHCIIpan	3.91
HLA-DRB1*01:04	1	438	452	EKIEKILTFRIPYYV	NetMHCIIpan	3.93
HLA-DRB1*01:01	1	883	897	WRQLLNAKLITQRKF	Consensus (comb.lib./smm/nn)	3.95
HLA-DRB1*01:01	1	954	968	KVITLKSKLVSDFRK	Consensus (comb.lib./smm/nn)	3.95
HLA-DRB1*01:04	1	287	301	ADLFLAAKNLSDAIL	NetMHCIIpan	3.96
HLA-DRB1*01:04	1	183	197	KLFIQLVQTYNQLFE	NetMHCIIpan	3.97
HLA-DRB1*01:04	1	811	825	LYLYYLQNGRDMYVD	NetMHCIIpan	3.98
HLA-DRB1*01:10	1	285	299	QYADLFLAAKNLSDA	NetMHCIIpan	3.99
HLA-DRB1*01:10	1	883	897	WRQLLNAKLITQRKF	NetMHCIIpan	3.99
HLA-DRB1*01:08	1	1309	1323	IIHLFTLTNLGAPAA	NetMHCIIpan	4
HLA-DRB1*01:05	1	1309	1323	IIHLFTLTNLGAPAA	NetMHCIIpan	4
HLA-DRB1*01:07	1	1309	1323	IIHLFTLTNLGAPAA	NetMHCIIpan	4
HLA-DRB1*01:08	1	1230	1244	SKYVNFLYLASHYEK	NetMHCIIpan	4.06
HLA-DRB1*01:05	1	1230	1244	SKYVNFLYLASHYEK	NetMHCIIpan	4.06
HLA-DRB1*01:07	1	1230	1244	SKYVNFLYLASHYEK	NetMHCIIpan	4.06
HLA-DRB1*01:04	1	326	340	DEHHQDLTLLKALVR	NetMHCIIpan	4.07
HLA-DRB1*01:04	1	369	383	QEEFYKFIKPILEKM	NetMHCIIpan	4.07
HLA-DRB1*01:08	1	369	383	QEEFYKFIKPILEKM	NetMHCIIpan	4.13
HLA-DRB1*01:05	1	369	383	QEEFYKFIKPILEKM	NetMHCIIpan	4.13
HLA-DRB1*01:07	1	369	383	QEEFYKFIKPILEKM	NetMHCIIpan	4.13
HLA-DRB1*01:08	1	1314	1328	TLTNLGAPAAFKYFD	NetMHCIIpan	4.15
HLA-DRB1*01:05	1	1314	1328	TLTNLGAPAAFKYFD	NetMHCIIpan	4.15
HLA-DRB1*01:07	1	1314	1328	TLTNLGAPAAFKYFD	NetMHCIIpan	4.15
HLA-DRB1*01:10	1	329	343	HQDLTLLKALVRQQL	NetMHCIIpan	4.17
HLA-DRB1*01:04	1	234	248	KNGLFGNLIALSLGL	NetMHCIIpan	4.19
HLA-DRB1*01:09	1	288	302	DLFLAAKNLSDAILL	NetMHCIIpan	4.24
HLA-DRB1*01:02	1	824	838	VDQELDINRLSDYDV	sturniolo	4.24
HLA-DRB1*01:02	1	825	839	DQELDINRLSDYDVA	sturniolo	4.24
HLA-DRB1*01:02	1	826	840	QELDINRLSDYDVAA	sturniolo	4.24
HLA-DRB1*01:02	1	827	841	ELDINRLSDYDVAAI	sturniolo	4.24
HLA-DRB1*01:02	1	828	842	LDINRLSDYDVAAIV	sturniolo	4.24
HLA-DRB1*01:02	1	829	843	DINRLSDYDVAAIVP	sturniolo	4.24
HLA-DRB1*01:02	1	830	844	INRLSDYDVAAIVPQ	sturniolo	4.24
HLA-DRB1*01:06	1	1309	1323	IIHLFTLTNLGAPAA	NetMHCIIpan	4.26
HLA-DRB1*01:02	1	26	40	KVPSKKFKVLGNTDR	sturniolo	4.28
HLA-DRB1*01:02	1	27	41	VPSKKFKVLGNTDRH	sturniolo	4.28
HLA-DRB1*01:02	1	28	42	PSKKFKVLGNTDRHS	sturniolo	4.28
HLA-DRB1*01:02	1	29	43	SKKFKVLGNTDRHSI	sturniolo	4.28
HLA-DRB1*01:02	1	30	44	KKFKVLGNTDRHSIK	sturniolo	4.28
HLA-DRB1*01:02	1	31	45	KFKVLGNTDRHSIKK	sturniolo	4.28
HLA-DRB1*01:02	1	32	46	FKVLGNTDRHSIKKN	sturniolo	4.28
HLA-DRB1*01:01	1	1137	1151	PTVAYSVLVVAKVEK	Consensus (comb.lib./smm/nn)	4.3
HLA-DRB1*01:02	1	1036	1050	YFFYSNIMNFFKTEI	sturniolo	4.3
HLA-DRB1*01:02	1	1037	1051	FFYSNIMNFFKTEIT	sturniolo	4.3
HLA-DRB1*01:02	1	1038	1052	FYSNIMNFFKTEITL	sturniolo	4.3
HLA-DRB1*01:02	1	1039	1053	YSNIMNFFKTEITLA	sturniolo	4.3
HLA-DRB1*01:02	1	1040	1054	SNIMNFFKTEITLAN	sturniolo	4.3
HLA-DRB1*01:02	1	1041	1055	NIMNFFKTEITLANG	sturniolo	4.3
HLA-DRB1*01:02	1	1042	1056	IMNFFKTEITLANGE	sturniolo	4.3
HLA-DRB1*01:02	1	1304	1318	EQAENIIHLFTLTNL	sturniolo	4.3
HLA-DRB1*01:02	1	1305	1319	QAENIIHLFTLTNLG	sturniolo	4.3
HLA-DRB1*01:04	1	236	250	GLFGNLIALSLGLTP	NetMHCIIpan	4.3
HLA-DRB1*01:01	1	147	161	DKADLRLIYLALAHM	Consensus (comb.lib./smm/nn)	4.36
HLA-DRB1*01:03	1	1081	1095	ATVRKVLSMPQVNIV	NetMHCIIpan	4.36
HLA-DRB1*01:01	1	1229	1243	PSKYVNFLYLASHYE	Consensus (comb.lib./smm/nn)	4.39
HLA-DRB1*01:09	1	986	1000	DAYLNAVVGTALIKK	NetMHCIIpan	4.41
HLA-DRB1*01:09	1	987	1001	AYLNAVVGTALIKKY	NetMHCIIpan	4.41
HLA-DRB1*01:06	1	287	301	ADLFLAAKNLSDAIL	NetMHCIIpan	4.49
HLA-DRB1*01:10	1	148	162	KADLRLIYLALAHMI	NetMHCIIpan	4.51
HLA-DRB1*01:10	1	209	223	KAILSARLSKSRRLE	NetMHCIIpan	4.52
HLA-DRB1*01:10	1	949	963	LIREVKVITLKSKLV	NetMHCIIpan	4.52
HLA-DRB1*01:10	1	1233	1247	VNFLYLASHYEKLKG	NetMHCIIpan	4.52
HLA-DRB1*01:10	1	811	825	LYLYYLQNGRDMYVD	NetMHCIIpan	4.57
HLA-DRB1*01:09	1	234	248	KNGLFGNLIALSLGL	NetMHCIIpan	4.57
HLA-DRB1*01:01	1	1135	1149	DSPTVAYSVLVVAKV	Consensus (comb.lib./smm/nn)	4.57
HLA-DRB1*01:01	1	1136	1150	SPTVAYSVLVVAKVE	Consensus (comb.lib./smm/nn)	4.57
HLA-DRB1*01:01	1	1139	1153	VAYSVLVVAKVEKGK	Consensus (comb.lib./smm/nn)	4.57
HLA-DRB1*01:10	1	1082	1096	TVRKVLSMPQVNIVK	NetMHCIIpan	4.6
HLA-DRB1*01:04	1	370	384	EEFYKFIKPILEKMD	NetMHCIIpan	4.63
HLA-DRB1*01:01	1	955	969	VITLKSKLVSDFRKD	Consensus (comb.lib./smm/nn)	4.64
HLA-DRB1*01:02	1	434	448	KDNREKIEKILTFRI	sturniolo	4.64
HLA-DRB1*01:02	1	435	449	DNREKIEKILTFRIP	sturniolo	4.64
HLA-DRB1*01:02	1	436	450	NREKIEKILTFRIPY	sturniolo	4.64
HLA-DRB1*01:02	1	437	451	REKIEKILTFRIPYY	sturniolo	4.64
HLA-DRB1*01:02	1	438	452	EKIEKILTFRIPYYV	sturniolo	4.64
HLA-DRB1*01:02	1	439	453	KIEKILTFRIPYYVG	sturniolo	4.64
HLA-DRB1*01:02	1	440	454	IEKILTFRIPYYVGP	sturniolo	4.64
HLA-DRB1*01:02	1	745	759	DELVKVMGRHKPENI	sturniolo	4.64
HLA-DRB1*01:02	1	746	760	ELVKVMGRHKPENIV	sturniolo	4.64
HLA-DRB1*01:02	1	747	761	LVKVMGRHKPENIVI	sturniolo	4.64
HLA-DRB1*01:02	1	748	762	VKVMGRHKPENIVIE	sturniolo	4.64
HLA-DRB1*01:02	1	749	763	KVMGRHKPENIVIEM	sturniolo	4.64
HLA-DRB1*01:02	1	750	764	VMGRHKPENIVIEMA	sturniolo	4.64
HLA-DRB1*01:02	1	751	765	MGRHKPENIVIEMAR	sturniolo	4.64
HLA-DRB1*01:09	1	285	299	QYADLFLAAKNLSDA	NetMHCIIpan	4.65
HLA-DRB1*01:06	1	327	341	EHHQDLTLLKALVRQ	NetMHCIIpan	4.66
HLA-DRB1*01:09	1	235	249	NGLFGNLIALSLGLT	NetMHCIIpan	4.67
HLA-DRB1*01:06	1	286	300	YADLFLAAKNLSDAI	NetMHCIIpan	4.67
HLA-DRB1*01:03	1	41	55	HSIKKNLIGALLFDS	NetMHCIIpan	4.68
HLA-DRB1*01:08	1	809	823	EKLYLYYLQNGRDMY	NetMHCIIpan	4.69
HLA-DRB1*01:05	1	809	823	EKLYLYYLQNGRDMY	NetMHCIIpan	4.69
HLA-DRB1*01:07	1	809	823	EKLYLYYLQNGRDMY	NetMHCIIpan	4.69
HLA-DRB1*01:09	1	985	999	HDAYLNAVVGTALIK	NetMHCIIpan	4.7
HLA-DRB1*01:09	1	1232	1246	YVNFLYLASHYEKLK	NetMHCIIpan	4.7
HLA-DRB1*01:04	1	809	823	EKLYLYYLQNGRDMY	NetMHCIIpan	4.7
HLA-DRB1*01:04	1	883	897	WRQLLNAKLITQRKF	NetMHCIIpan	4.7
HLA-DRB1*01:04	1	1192	1206	KDLIIKLPKYSLFEL	NetMHCIIpan	4.7
HLA-DRB1*01:10	1	1083	1097	VRKVLSMPQVNIVKK	NetMHCIIpan	4.73
HLA-DRB1*01:10	1	234	248	KNGLFGNLIALSLGL	NetMHCIIpan	4.75
HLA-DRB1*01:10	1	1231	1245	KYVNFLYLASHYEKL	NetMHCIIpan	4.75
HLA-DRB1*01:06	1	154	168	IYLALAHMIKFRGHF	NetMHCIIpan	4.75
HLA-DRB1*01:08	1	327	341	EHHQDLTLLKALVRQ	NetMHCIIpan	4.76
HLA-DRB1*01:05	1	327	341	EHHQDLTLLKALVRQ	NetMHCIIpan	4.76
HLA-DRB1*01:07	1	327	341	EHHQDLTLLKALVRQ	NetMHCIIpan	4.76
HLA-DRB1*01:02	1	870	884	VPSEEVVKKMKNYWR	sturniolo	4.77
HLA-DRB1*01:02	1	871	885	PSEEVVKKMKNYWRQ	sturniolo	4.77
HLA-DRB1*01:02	1	872	886	SEEVVKKMKNYWRQL	sturniolo	4.77
HLA-DRB1*01:02	1	873	887	EEVVKKMKNYWRQLL	sturniolo	4.77
HLA-DRB1*01:02	1	874	888	EVVKKMKNYWRQLLN	sturniolo	4.77
HLA-DRB1*01:02	1	875	889	VVKKMKNYWRQLLNA	sturniolo	4.77
HLA-DRB1*01:02	1	876	890	VKKMKNYWRQLLNAK	sturniolo	4.77
HLA-DRB1*01:02	1	1229	1243	PSKYVNFLYLASHYE	sturniolo	4.77
HLA-DRB1*01:02	1	1230	1244	SKYVNFLYLASHYEK	sturniolo	4.77
HLA-DRB1*01:02	1	1231	1245	KYVNFLYLASHYEKL	sturniolo	4.77
HLA-DRB1*01:02	1	1232	1246	YVNFLYLASHYEKLK	sturniolo	4.77
HLA-DRB1*01:02	1	1233	1247	VNFLYLASHYEKLKG	sturniolo	4.77
HLA-DRB1*01:02	1	1234	1248	NFLYLASHYEKLKGS	sturniolo	4.77
HLA-DRB1*01:02	1	1235	1249	FLYLASHYEKLKGSP	sturniolo	4.77
HLA-DRB1*01:02	1	1274	1288	SEFSKRVILADANLD	sturniolo	4.77
HLA-DRB1*01:02	1	1275	1289	EFSKRVILADANLDK	sturniolo	4.77
HLA-DRB1*01:02	1	1276	1290	FSKRVILADANLDKV	sturniolo	4.77
HLA-DRB1*01:02	1	1277	1291	SKRVILADANLDKVL	sturniolo	4.77
HLA-DRB1*01:02	1	1278	1292	KRVILADANLDKVLS	sturniolo	4.77
HLA-DRB1*01:02	1	1279	1293	RVILADANLDKVLSA	sturniolo	4.77
HLA-DRB1*01:02	1	1280	1294	VILADANLDKVLSAY	sturniolo	4.77
HLA-DRB1*01:09	1	810	824	KLYLYYLQNGRDMYV	NetMHCIIpan	4.78
HLA-DRB1*01:04	1	1084	1098	RKVLSMPQVNIVKKT	NetMHCIIpan	4.8
HLA-DRB1*01:08	1	370	384	EEFYKFIKPILEKMD	NetMHCIIpan	4.81
HLA-DRB1*01:05	1	370	384	EEFYKFIKPILEKMD	NetMHCIIpan	4.81
HLA-DRB1*01:07	1	370	384	EEFYKFIKPILEKMD	NetMHCIIpan	4.81
HLA-DRB1*01:10	1	235	249	NGLFGNLIALSLGLT	NetMHCIIpan	4.82
HLA-DRB1*01:04	1	147	161	DKADLRLIYLALAHM	NetMHCIIpan	4.86
HLA-DRB1*01:01	1	235	249	NGLFGNLIALSLGLT	Consensus (comb.lib./smm/nn)	4.87
HLA-DRB1*01:04	1	182	196	DKLFIQLVQTYNQLF	NetMHCIIpan	4.88
HLA-DRB1*01:04	1	206	220	VDAKAILSARLSKSR	NetMHCIIpan	4.91
HLA-DRB1*01:04	1	436	450	NREKIEKILTFRIPY	NetMHCIIpan	4.92
HLA-DRB1*01:06	1	987	1001	AYLNAVVGTALIKKY	NetMHCIIpan	4.93
HLA-DRB1*01:06	1	986	1000	DAYLNAVVGTALIKK	NetMHCIIpan	4.95
HLA-DRB1*01:03	1	988	1002	YLNAVVGTALIKKYP	NetMHCIIpan	4.96
HLA-DRB1*01:04	1	156	170	LALAHMIKFRGHFLI	NetMHCIIpan	4.97
HLA-DRB1*01:04	1	157	171	ALAHMIKFRGHFLIE	NetMHCIIpan	4.97
HLA-DRB1*01:08	1	1083	1097	VRKVLSMPQVNIVKK	NetMHCIIpan	5
HLA-DRB1*01:09	1	954	968	KVITLKSKLVSDFRK	NetMHCIIpan	5
HLA-DRB1*01:04	1	1312	1326	LFTLTNLGAPAAFKY	NetMHCIIpan	5
HLA-DRB1*01:05	1	1083	1097	VRKVLSMPQVNIVKK	NetMHCIIpan	5
HLA-DRB1*01:07	1	1083	1097	VRKVLSMPQVNIVKK	NetMHCIIpan	5
HLA-DRB1*01:10	1	986	1000	DAYLNAVVGTALIKK	NetMHCIIpan	5.03
HLA-DRB1*01:02	1	92	106	KVDDSFFHRLEESFL	sturniolo	5.04
HLA-DRB1*01:02	1	93	107	VDDSFFHRLEESFLV	sturniolo	5.04
HLA-DRB1*01:02	1	94	108	DDSFFHRLEESFLVE	sturniolo	5.04
HLA-DRB1*01:02	1	95	109	DSFFHRLEESFLVEE	sturniolo	5.04
HLA-DRB1*01:02	1	96	110	SFFHRLEESFLVEED	sturniolo	5.04
HLA-DRB1*01:02	1	97	111	FFHRLEESFLVEEDK	sturniolo	5.04
HLA-DRB1*01:02	1	98	112	FHRLEESFLVEEDKK	sturniolo	5.04
HLA-DRB1*01:08	1	237	251	LFGNLIALSLGLTPN	NetMHCIIpan	5.1
HLA-DRB1*01:04	1	371	385	EFYKFIKPILEKMDG	NetMHCIIpan	5.1
HLA-DRB1*01:05	1	237	251	LFGNLIALSLGLTPN	NetMHCIIpan	5.1
HLA-DRB1*01:07	1	237	251	LFGNLIALSLGLTPN	NetMHCIIpan	5.1
HLA-DRB1*01:10	1	328	342	HHQDLTLLKALVRQQ	NetMHCIIpan	5.11
HLA-DRB1*01:10	1	987	1001	AYLNAVVGTALIKKY	NetMHCIIpan	5.11
HLA-DRB1*01:08	1	1082	1096	TVRKVLSMPQVNIVK	NetMHCIIpan	5.15
HLA-DRB1*01:05	1	1082	1096	TVRKVLSMPQVNIVK	NetMHCIIpan	5.15
HLA-DRB1*01:07	1	1082	1096	TVRKVLSMPQVNIVK	NetMHCIIpan	5.15
HLA-DRB1*01:03	1	1277	1291	SKRVILADANLDKVL	NetMHCIIpan	5.16
HLA-DRB1*01:04	1	285	299	QYADLFLAAKNLSDA	NetMHCIIpan	5.16
HLA-DRB1*01:04	1	439	453	KIEKILTFRIPYYVG	NetMHCIIpan	5.16
HLA-DRB1*01:06	1	206	220	VDAKAILSARLSKSR	NetMHCIIpan	5.17
HLA-DRB1*01:06	1	985	999	HDAYLNAVVGTALIK	NetMHCIIpan	5.19
HLA-DRB1*01:02	1	393	407	LNREDLLRKQRTFDN	sturniolo	5.22
HLA-DRB1*01:02	1	394	408	NREDLLRKQRTFDNG	sturniolo	5.22
HLA-DRB1*01:02	1	395	409	REDLLRKQRTFDNGS	sturniolo	5.22
HLA-DRB1*01:02	1	396	410	EDLLRKQRTFDNGSI	sturniolo	5.22
HLA-DRB1*01:02	1	397	411	DLLRKQRTFDNGSIP	sturniolo	5.22
HLA-DRB1*01:02	1	398	412	LLRKQRTFDNGSIPH	sturniolo	5.22
HLA-DRB1*01:02	1	399	413	LRKQRTFDNGSIPHQ	sturniolo	5.22
HLA-DRB1*01:03	1	287	301	ADLFLAAKNLSDAIL	NetMHCIIpan	5.22
HLA-DRB1*01:08	1	371	385	EFYKFIKPILEKMDG	NetMHCIIpan	5.23
HLA-DRB1*01:05	1	371	385	EFYKFIKPILEKMDG	NetMHCIIpan	5.23
HLA-DRB1*01:07	1	371	385	EFYKFIKPILEKMDG	NetMHCIIpan	5.23
HLA-DRB1*01:04	1	207	221	DAKAILSARLSKSRR	NetMHCIIpan	5.24
HLA-DRB1*01:04	1	1311	1325	HLFTLTNLGAPAAFK	NetMHCIIpan	5.26
HLA-DRB1*01:06	1	724	738	IANLAGSPAIKKGIL	NetMHCIIpan	5.33
HLA-DRB1*01:10	1	208	222	AKAILSARLSKSRRL	NetMHCIIpan	5.34
HLA-DRB1*01:04	1	210	224	AILSARLSKSRRLEN	NetMHCIIpan	5.36
HLA-DRB1*01:04	1	1080	1094	FATVRKVLSMPQVNI	NetMHCIIpan	5.36
HLA-DRB1*01:09	1	883	897	WRQLLNAKLITQRKF	NetMHCIIpan	5.37
HLA-DRB1*01:06	1	210	224	AILSARLSKSRRLEN	NetMHCIIpan	5.37
HLA-DRB1*01:08	1	154	168	IYLALAHMIKFRGHF	NetMHCIIpan	5.39
HLA-DRB1*01:05	1	154	168	IYLALAHMIKFRGHF	NetMHCIIpan	5.39
HLA-DRB1*01:07	1	154	168	IYLALAHMIKFRGHF	NetMHCIIpan	5.39
HLA-DRB1*01:10	1	289	303	LFLAAKNLSDAILLS	NetMHCIIpan	5.42
HLA-DRB1*01:01	1	985	999	HDAYLNAVVGTALIK	Consensus (comb.lib./smm/nn)	5.42
HLA-DRB1*01:10	1	985	999	HDAYLNAVVGTALIK	NetMHCIIpan	5.43
HLA-DRB1*01:04	1	1234	1248	NFLYLASHYEKLKGS	NetMHCIIpan	5.45
HLA-DRB1*01:09	1	1083	1097	VRKVLSMPQVNIVKK	NetMHCIIpan	5.46
HLA-DRB1*01:01	1	986	1000	DAYLNAVVGTALIKK	Consensus (comb.lib./smm/nn)	5.46
HLA-DRB1*01:01	1	987	1001	AYLNAVVGTALIKKY	Consensus (comb.lib./smm/nn)	5.46
HLA-DRB1*01:04	1	1191	1205	KKDLIIKLPKYSLFE	NetMHCIIpan	5.47
HLA-DRB1*01:06	1	207	221	DAKAILSARLSKSRR	NetMHCIIpan	5.49
HLA-DRB1*01:01	1	984	998	AHDAYLNAVVGTALI	Consensus (comb.lib./smm/nn)	5.59
HLA-DRB1*01:02	1	547	561	AIVDLLFKTNRKVTV	sturniolo	5.59
HLA-DRB1*01:02	1	548	562	IVDLLFKTNRKVTVK	sturniolo	5.59
HLA-DRB1*01:02	1	549	563	VDLLFKTNRKVTVKQ	sturniolo	5.59
HLA-DRB1*01:02	1	550	564	DLLFKTNRKVTVKQL	sturniolo	5.59
HLA-DRB1*01:02	1	551	565	LLFKTNRKVTVKQLK	sturniolo	5.59
HLA-DRB1*01:02	1	552	566	LFKTNRKVTVKQLKE	sturniolo	5.59
HLA-DRB1*01:02	1	553	567	FKTNRKVTVKQLKED	sturniolo	5.59
HLA-DRB1*01:02	1	741	755	VKVVDELVKVMGRHK	sturniolo	5.59
HLA-DRB1*01:02	1	742	756	KVVDELVKVMGRHKP	sturniolo	5.59
HLA-DRB1*01:02	1	743	757	VVDELVKVMGRHKPE	sturniolo	5.59
HLA-DRB1*01:02	1	744	758	VDELVKVMGRHKPEN	sturniolo	5.59
HLA-DRB1*01:10	1	330	344	QDLTLLKALVRQQLP	NetMHCIIpan	5.6
HLA-DRB1*01:09	1	1082	1096	TVRKVLSMPQVNIVK	NetMHCIIpan	5.6
HLA-DRB1*01:09	1	811	825	LYLYYLQNGRDMYVD	NetMHCIIpan	5.61
HLA-DRB1*01:04	1	184	198	LFIQLVQTYNQLFEE	NetMHCIIpan	5.61
HLA-DRB1*01:09	1	209	223	KAILSARLSKSRRLE	NetMHCIIpan	5.62
HLA-DRB1*01:02	1	1303	1317	REQAENIIHLFTLTN	sturniolo	5.62
HLA-DRB1*01:03	1	288	302	DLFLAAKNLSDAILL	NetMHCIIpan	5.63
HLA-DRB1*01:06	1	39	53	DRHSIKKNLIGALLF	NetMHCIIpan	5.63
HLA-DRB1*01:09	1	233	247	KKNGLFGNLIALSLG	NetMHCIIpan	5.64
HLA-DRB1*01:09	1	1233	1247	VNFLYLASHYEKLKG	NetMHCIIpan	5.64
HLA-DRB1*01:10	1	210	224	AILSARLSKSRRLEN	NetMHCIIpan	5.69
HLA-DRB1*01:04	1	1190	1204	VKKDLIIKLPKYSLF	NetMHCIIpan	5.7
HLA-DRB1*01:09	1	236	250	GLFGNLIALSLGLTP	NetMHCIIpan	5.71
HLA-DRB1*01:03	1	411	425	PHQIHLGELHAILRR	NetMHCIIpan	5.71
HLA-DRB1*01:10	1	1081	1095	ATVRKVLSMPQVNIV	NetMHCIIpan	5.74
HLA-DRB1*01:09	1	1231	1245	KYVNFLYLASHYEKL	NetMHCIIpan	5.75
HLA-DRB1*01:03	1	952	966	EVKVITLKSKLVSDF	NetMHCIIpan	5.77
HLA-DRB1*01:04	1	1310	1324	IHLFTLTNLGAPAAF	NetMHCIIpan	5.78
HLA-DRB1*01:02	1	129	143	HEKYPTIYHLRKKLV	sturniolo	5.81
HLA-DRB1*01:02	1	130	144	EKYPTIYHLRKKLVD	sturniolo	5.81
HLA-DRB1*01:02	1	131	145	KYPTIYHLRKKLVDS	sturniolo	5.81
HLA-DRB1*01:02	1	132	146	YPTIYHLRKKLVDST	sturniolo	5.81
HLA-DRB1*01:02	1	133	147	PTIYHLRKKLVDSTD	sturniolo	5.81
HLA-DRB1*01:02	1	134	148	TIYHLRKKLVDSTDK	sturniolo	5.81
HLA-DRB1*01:02	1	135	149	IYHLRKKLVDSTDKA	sturniolo	5.81
HLA-DRB1*01:02	1	832	846	RLSDYDVAAIVPQSF	sturniolo	5.81
HLA-DRB1*01:02	1	833	847	LSDYDVAAIVPQSFL	sturniolo	5.81
HLA-DRB1*01:02	1	834	848	SDYDVAAIVPQSFLK	sturniolo	5.81
HLA-DRB1*01:02	1	835	849	DYDVAAIVPQSFLKD	sturniolo	5.81
HLA-DRB1*01:02	1	836	850	YDVAAIVPQSFLKDD	sturniolo	5.81
HLA-DRB1*01:02	1	837	851	DVAAIVPQSFLKDDS	sturniolo	5.81
HLA-DRB1*01:02	1	838	852	VAAIVPQSFLKDDSI	sturniolo	5.81
HLA-DRB1*01:02	1	1138	1152	TVAYSVLVVAKVEKG	sturniolo	5.81
HLA-DRB1*01:02	1	1139	1153	VAYSVLVVAKVEKGK	sturniolo	5.81
HLA-DRB1*01:02	1	1140	1154	AYSVLVVAKVEKGKS	sturniolo	5.81
HLA-DRB1*01:02	1	1141	1155	YSVLVVAKVEKGKSK	sturniolo	5.81
HLA-DRB1*01:02	1	1142	1156	SVLVVAKVEKGKSKK	sturniolo	5.81
HLA-DRB1*01:02	1	1143	1157	VLVVAKVEKGKSKKL	sturniolo	5.81
HLA-DRB1*01:02	1	1144	1158	LVVAKVEKGKSKKLK	sturniolo	5.81
HLA-DRB1*01:03	1	953	967	VKVITLKSKLVSDFR	NetMHCIIpan	5.81
HLA-DRB1*01:06	1	877	891	KKMKNYWRQLLNAKL	NetMHCIIpan	5.85
HLA-DRB1*01:10	1	809	823	EKLYLYYLQNGRDMY	NetMHCIIpan	5.88
HLA-DRB1*01:06	1	235	249	NGLFGNLIALSLGLT	NetMHCIIpan	5.88
HLA-DRB1*01:09	1	208	222	AKAILSARLSKSRRL	NetMHCIIpan	5.9
HLA-DRB1*01:02	1	1341	1355	EVLDATLIHQSITGL	sturniolo	5.9
HLA-DRB1*01:02	1	1342	1356	VLDATLIHQSITGLY	sturniolo	5.9
HLA-DRB1*01:02	1	1343	1357	LDATLIHQSITGLYE	sturniolo	5.9
HLA-DRB1*01:02	1	1344	1358	DATLIHQSITGLYET	sturniolo	5.9
HLA-DRB1*01:02	1	1345	1359	ATLIHQSITGLYETR	sturniolo	5.9
HLA-DRB1*01:02	1	1346	1360	TLIHQSITGLYETRI	sturniolo	5.9
HLA-DRB1*01:02	1	1347	1361	LIHQSITGLYETRID	sturniolo	5.9
HLA-DRB1*01:03	1	1278	1292	KRVILADANLDKVLS	NetMHCIIpan	5.91
HLA-DRB1*01:04	1	211	225	ILSARLSKSRRLENL	NetMHCIIpan	5.91
HLA-DRB1*01:04	1	288	302	DLFLAAKNLSDAILL	NetMHCIIpan	5.92
HLA-DRB1*01:04	1	39	53	DRHSIKKNLIGALLF	NetMHCIIpan	5.94
HLA-DRB1*01:08	1	208	222	AKAILSARLSKSRRL	NetMHCIIpan	5.95
HLA-DRB1*01:08	1	986	1000	DAYLNAVVGTALIKK	NetMHCIIpan	5.95
HLA-DRB1*01:02	1	76	90	KNRICYLQEIFSNEM	sturniolo	5.95
HLA-DRB1*01:02	1	77	91	NRICYLQEIFSNEMA	sturniolo	5.95
HLA-DRB1*01:02	1	78	92	RICYLQEIFSNEMAK	sturniolo	5.95
HLA-DRB1*01:02	1	79	93	ICYLQEIFSNEMAKV	sturniolo	5.95
HLA-DRB1*01:02	1	80	94	CYLQEIFSNEMAKVD	sturniolo	5.95
HLA-DRB1*01:02	1	81	95	YLQEIFSNEMAKVDD	sturniolo	5.95
HLA-DRB1*01:02	1	82	96	LQEIFSNEMAKVDDS	sturniolo	5.95
HLA-DRB1*01:05	1	208	222	AKAILSARLSKSRRL	NetMHCIIpan	5.95
HLA-DRB1*01:05	1	986	1000	DAYLNAVVGTALIKK	NetMHCIIpan	5.95
HLA-DRB1*01:06	1	288	302	DLFLAAKNLSDAILL	NetMHCIIpan	5.95
HLA-DRB1*01:07	1	208	222	AKAILSARLSKSRRL	NetMHCIIpan	5.95
HLA-DRB1*01:07	1	986	1000	DAYLNAVVGTALIKK	NetMHCIIpan	5.95
HLA-DRB1*01:09	1	289	303	LFLAAKNLSDAILLS	NetMHCIIpan	5.96
HLA-DRB1*01:03	1	1309	1323	IIHLFTLTNLGAPAA	NetMHCIIpan	5.96
HLA-DRB1*01:04	1	158	172	LAHMIKFRGHFLIEG	NetMHCIIpan	5.97
HLA-DRB1*01:06	1	234	248	KNGLFGNLIALSLGL	NetMHCIIpan	5.97
HLA-DRB1*01:09	1	2	16	DKKYSIGLAIGTNSV	NetMHCIIpan	5.98
HLA-DRB1*01:09	1	3	17	KKYSIGLAIGTNSVG	NetMHCIIpan	6
HLA-DRB1*01:04	1	237	251	LFGNLIALSLGLTPN	NetMHCIIpan	6.01
HLA-DRB1*01:06	1	40	54	RHSIKKNLIGALLFD	NetMHCIIpan	6.01
HLA-DRB1*01:06	1	205	219	GVDAKAILSARLSKS	NetMHCIIpan	6.01
HLA-DRB1*01:10	1	236	250	GLFGNLIALSLGLTP	NetMHCIIpan	6.02
HLA-DRB1*01:08	1	985	999	HDAYLNAVVGTALIK	NetMHCIIpan	6.03
HLA-DRB1*01:02	1	1077	1091	GRDFATVRKVLSMPQ	sturniolo	6.03
HLA-DRB1*01:02	1	1078	1092	RDFATVRKVLSMPQV	sturniolo	6.03
HLA-DRB1*01:02	1	1079	1093	DFATVRKVLSMPQVN	sturniolo	6.03
HLA-DRB1*01:05	1	985	999	HDAYLNAVVGTALIK	NetMHCIIpan	6.03
HLA-DRB1*01:07	1	985	999	HDAYLNAVVGTALIK	NetMHCIIpan	6.03
HLA-DRB1*01:03	1	38	52	TDRHSIKKNLIGALL	NetMHCIIpan	6.06
HLA-DRB1*01:03	1	286	300	YADLFLAAKNLSDAI	NetMHCIIpan	6.07
HLA-DRB1*01:08	1	987	1001	AYLNAVVGTALIKKY	NetMHCIIpan	6.08
HLA-DRB1*01:05	1	987	1001	AYLNAVVGTALIKKY	NetMHCIIpan	6.08
HLA-DRB1*01:07	1	987	1001	AYLNAVVGTALIKKY	NetMHCIIpan	6.08
HLA-DRB1*01:10	1	233	247	KKNGLFGNLIALSLG	NetMHCIIpan	6.1
HLA-DRB1*01:04	1	40	54	RHSIKKNLIGALLFD	NetMHCIIpan	6.1
HLA-DRB1*01:08	1	209	223	KAILSARLSKSRRLE	NetMHCIIpan	6.13
HLA-DRB1*01:04	1	233	247	KKNGLFGNLIALSLG	NetMHCIIpan	6.13
HLA-DRB1*01:04	1	1307	1321	ENIIHLFTLTNLGAP	NetMHCIIpan	6.13
HLA-DRB1*01:05	1	209	223	KAILSARLSKSRRLE	NetMHCIIpan	6.13
HLA-DRB1*01:07	1	209	223	KAILSARLSKSRRLE	NetMHCIIpan	6.13
HLA-DRB1*01:02	1	294	308	KNLSDAILLSDILRV	sturniolo	6.14
HLA-DRB1*01:02	1	295	309	NLSDAILLSDILRVN	sturniolo	6.14
HLA-DRB1*01:02	1	296	310	LSDAILLSDILRVNT	sturniolo	6.14
HLA-DRB1*01:02	1	297	311	SDAILLSDILRVNTE	sturniolo	6.14
HLA-DRB1*01:02	1	298	312	DAILLSDILRVNTEI	sturniolo	6.14
HLA-DRB1*01:02	1	299	313	AILLSDILRVNTEIT	sturniolo	6.14
HLA-DRB1*01:02	1	300	314	ILLSDILRVNTEITK	sturniolo	6.14
HLA-DRB1*01:02	1	921	935	LVETRQITKHVAQIL	sturniolo	6.14
HLA-DRB1*01:02	1	922	936	VETRQITKHVAQILD	sturniolo	6.14
HLA-DRB1*01:02	1	923	937	ETRQITKHVAQILDS	sturniolo	6.14
HLA-DRB1*01:02	1	924	938	TRQITKHVAQILDSR	sturniolo	6.14
HLA-DRB1*01:02	1	925	939	RQITKHVAQILDSRM	sturniolo	6.14
HLA-DRB1*01:02	1	926	940	QITKHVAQILDSRMN	sturniolo	6.14
HLA-DRB1*01:02	1	927	941	ITKHVAQILDSRMNT	sturniolo	6.14
HLA-DRB1*01:08	1	289	303	LFLAAKNLSDAILLS	NetMHCIIpan	6.18
HLA-DRB1*01:05	1	289	303	LFLAAKNLSDAILLS	NetMHCIIpan	6.18
HLA-DRB1*01:07	1	289	303	LFLAAKNLSDAILLS	NetMHCIIpan	6.18
HLA-DRB1*01:08	1	1081	1095	ATVRKVLSMPQVNIV	NetMHCIIpan	6.21
HLA-DRB1*01:09	1	329	343	HQDLTLLKALVRQQL	NetMHCIIpan	6.21
HLA-DRB1*01:01	1	369	383	QEEFYKFIKPILEKM	Consensus (comb.lib./smm/nn)	6.21
HLA-DRB1*01:01	1	983	997	HAHDAYLNAVVGTAL	Consensus (comb.lib./smm/nn)	6.21
HLA-DRB1*01:05	1	1081	1095	ATVRKVLSMPQVNIV	NetMHCIIpan	6.21
HLA-DRB1*01:07	1	1081	1095	ATVRKVLSMPQVNIV	NetMHCIIpan	6.21
HLA-DRB1*01:08	1	812	826	YLYYLQNGRDMYVDQ	NetMHCIIpan	6.25
HLA-DRB1*01:05	1	812	826	YLYYLQNGRDMYVDQ	NetMHCIIpan	6.25
HLA-DRB1*01:07	1	812	826	YLYYLQNGRDMYVDQ	NetMHCIIpan	6.25
HLA-DRB1*01:06	1	331	345	DLTLLKALVRQQLPE	NetMHCIIpan	6.27
HLA-DRB1*01:08	1	232	246	EKKNGLFGNLIALSL	NetMHCIIpan	6.28
HLA-DRB1*01:05	1	232	246	EKKNGLFGNLIALSL	NetMHCIIpan	6.28
HLA-DRB1*01:07	1	232	246	EKKNGLFGNLIALSL	NetMHCIIpan	6.28
HLA-DRB1*01:04	1	1306	1320	AENIIHLFTLTNLGA	NetMHCIIpan	6.3
HLA-DRB1*01:03	1	412	426	HQIHLGELHAILRRQ	NetMHCIIpan	6.31
HLA-DRB1*01:04	1	1313	1327	FTLTNLGAPAAFKYF	NetMHCIIpan	6.34
HLA-DRB1*01:08	1	1308	1322	NIIHLFTLTNLGAPA	NetMHCIIpan	6.38
HLA-DRB1*01:05	1	1308	1322	NIIHLFTLTNLGAPA	NetMHCIIpan	6.38
HLA-DRB1*01:07	1	1308	1322	NIIHLFTLTNLGAPA	NetMHCIIpan	6.38
HLA-DRB1*01:09	1	984	998	AHDAYLNAVVGTALI	NetMHCIIpan	6.39
HLA-DRB1*01:03	1	950	964	IREVKVITLKSKLVS	NetMHCIIpan	6.39
HLA-DRB1*01:01	1	206	220	VDAKAILSARLSKSR	Consensus (comb.lib./smm/nn)	6.42
HLA-DRB1*01:01	1	370	384	EEFYKFIKPILEKMD	Consensus (comb.lib./smm/nn)	6.42
HLA-DRB1*01:10	1	1084	1098	RKVLSMPQVNIVKKT	NetMHCIIpan	6.44
HLA-DRB1*01:03	1	1085	1099	KVLSMPQVNIVKKTE	NetMHCIIpan	6.44
HLA-DRB1*01:04	1	721	735	HEHIANLAGSPAIKK	NetMHCIIpan	6.44
HLA-DRB1*01:10	1	211	225	ILSARLSKSRRLENL	NetMHCIIpan	6.46
HLA-DRB1*01:01	1	234	248	KNGLFGNLIALSLGL	Consensus (comb.lib./smm/nn)	6.46
HLA-DRB1*01:01	1	1315	1329	LTNLGAPAAFKYFDT	Consensus (comb.lib./smm/nn)	6.46
HLA-DRB1*01:04	1	205	219	GVDAKAILSARLSKS	NetMHCIIpan	6.48
HLA-DRB1*01:04	1	812	826	YLYYLQNGRDMYVDQ	NetMHCIIpan	6.5
HLA-DRB1*01:09	1	949	963	LIREVKVITLKSKLV	NetMHCIIpan	6.51
HLA-DRB1*01:08	1	368	382	SQEEFYKFIKPILEK	NetMHCIIpan	6.54
HLA-DRB1*01:02	1	367	381	ASQEEFYKFIKPILE	sturniolo	6.54
HLA-DRB1*01:02	1	368	382	SQEEFYKFIKPILEK	sturniolo	6.54
HLA-DRB1*01:02	1	369	383	QEEFYKFIKPILEKM	sturniolo	6.54
HLA-DRB1*01:02	1	370	384	EEFYKFIKPILEKMD	sturniolo	6.54
HLA-DRB1*01:02	1	371	385	EFYKFIKPILEKMDG	sturniolo	6.54
HLA-DRB1*01:02	1	372	386	FYKFIKPILEKMDGT	sturniolo	6.54
HLA-DRB1*01:02	1	373	387	YKFIKPILEKMDGTE	sturniolo	6.54
HLA-DRB1*01:05	1	368	382	SQEEFYKFIKPILEK	NetMHCIIpan	6.54
HLA-DRB1*01:07	1	368	382	SQEEFYKFIKPILEK	NetMHCIIpan	6.54
HLA-DRB1*01:04	1	1230	1244	SKYVNFLYLASHYEK	NetMHCIIpan	6.55
HLA-DRB1*01:06	1	810	824	KLYLYYLQNGRDMYV	NetMHCIIpan	6.55
HLA-DRB1*01:06	1	285	299	QYADLFLAAKNLSDA	NetMHCIIpan	6.57
HLA-DRB1*01:04	1	155	169	YLALAHMIKFRGHFL	NetMHCIIpan	6.58
HLA-DRB1*01:10	1	327	341	EHHQDLTLLKALVRQ	NetMHCIIpan	6.61
HLA-DRB1*01:10	1	1234	1248	NFLYLASHYEKLKGS	NetMHCIIpan	6.61
HLA-DRB1*01:08	1	1307	1321	ENIIHLFTLTNLGAP	NetMHCIIpan	6.63
HLA-DRB1*01:05	1	1307	1321	ENIIHLFTLTNLGAP	NetMHCIIpan	6.63
HLA-DRB1*01:07	1	1307	1321	ENIIHLFTLTNLGAP	NetMHCIIpan	6.63
HLA-DRB1*01:02	1	408	422	GSIPHQIHLGELHAI	sturniolo	6.64
HLA-DRB1*01:02	1	409	423	SIPHQIHLGELHAIL	sturniolo	6.64
HLA-DRB1*01:02	1	410	424	IPHQIHLGELHAILR	sturniolo	6.64
HLA-DRB1*01:02	1	411	425	PHQIHLGELHAILRR	sturniolo	6.64
HLA-DRB1*01:02	1	412	426	HQIHLGELHAILRRQ	sturniolo	6.64
HLA-DRB1*01:02	1	413	427	QIHLGELHAILRRQE	sturniolo	6.64
HLA-DRB1*01:02	1	414	428	IHLGELHAILRRQED	sturniolo	6.64
HLA-DRB1*01:01	1	3	17	KKYSIGLAIGTNSVG	Consensus (comb.lib./smm/nn)	6.65
HLA-DRB1*01:01	1	146	160	TDKADLRLIYLALAH	Consensus (comb.lib./smm/nn)	6.65
HLA-DRB1*01:01	1	368	382	SQEEFYKFIKPILEK	Consensus (comb.lib./smm/nn)	6.65
HLA-DRB1*01:10	1	812	826	YLYYLQNGRDMYVDQ	NetMHCIIpan	6.66
HLA-DRB1*01:09	1	206	220	VDAKAILSARLSKSR	NetMHCIIpan	6.69
HLA-DRB1*01:03	1	289	303	LFLAAKNLSDAILLS	NetMHCIIpan	6.69
HLA-DRB1*01:08	1	1306	1320	AENIIHLFTLTNLGA	NetMHCIIpan	6.75
HLA-DRB1*01:05	1	1306	1320	AENIIHLFTLTNLGA	NetMHCIIpan	6.75
HLA-DRB1*01:07	1	1306	1320	AENIIHLFTLTNLGA	NetMHCIIpan	6.75
HLA-DRB1*01:04	1	332	346	LTLLKALVRQQLPEK	NetMHCIIpan	6.79
HLA-DRB1*01:08	1	724	738	IANLAGSPAIKKGIL	NetMHCIIpan	6.8
HLA-DRB1*01:05	1	724	738	IANLAGSPAIKKGIL	NetMHCIIpan	6.8
HLA-DRB1*01:07	1	724	738	IANLAGSPAIKKGIL	NetMHCIIpan	6.8
HLA-DRB1*01:02	1	789	803	KELGSQILKEHPVEN	sturniolo	6.81
HLA-DRB1*01:02	1	790	804	ELGSQILKEHPVENT	sturniolo	6.81
HLA-DRB1*01:02	1	791	805	LGSQILKEHPVENTQ	sturniolo	6.81
HLA-DRB1*01:02	1	792	806	GSQILKEHPVENTQL	sturniolo	6.81
HLA-DRB1*01:02	1	793	807	SQILKEHPVENTQLQ	sturniolo	6.81
HLA-DRB1*01:02	1	794	808	QILKEHPVENTQLQN	sturniolo	6.81
HLA-DRB1*01:02	1	795	809	ILKEHPVENTQLQNE	sturniolo	6.81
HLA-DRB1*01:02	1	943	957	YDENDKLIREVKVIT	sturniolo	6.81
HLA-DRB1*01:02	1	1023	1037	AKSEQEIGKATAKYF	sturniolo	6.81
HLA-DRB1*01:02	1	1024	1038	KSEQEIGKATAKYFF	sturniolo	6.81
HLA-DRB1*01:02	1	1025	1039	SEQEIGKATAKYFFY	sturniolo	6.81
HLA-DRB1*01:02	1	1026	1040	EQEIGKATAKYFFYS	sturniolo	6.81
HLA-DRB1*01:02	1	1027	1041	QEIGKATAKYFFYSN	sturniolo	6.81
HLA-DRB1*01:02	1	1028	1042	EIGKATAKYFFYSNI	sturniolo	6.81
HLA-DRB1*01:02	1	1029	1043	IGKATAKYFFYSNIM	sturniolo	6.81
HLA-DRB1*01:02	1	1161	1175	KELLGITIMERSSFE	sturniolo	6.81
HLA-DRB1*01:02	1	1162	1176	ELLGITIMERSSFEK	sturniolo	6.81
HLA-DRB1*01:02	1	1163	1177	LLGITIMERSSFEKN	sturniolo	6.81
HLA-DRB1*01:02	1	1164	1178	LGITIMERSSFEKNP	sturniolo	6.81
HLA-DRB1*01:02	1	1165	1179	GITIMERSSFEKNPI	sturniolo	6.81
HLA-DRB1*01:02	1	1166	1180	ITIMERSSFEKNPID	sturniolo	6.81
HLA-DRB1*01:08	1	1084	1098	RKVLSMPQVNIVKKT	NetMHCIIpan	6.87
HLA-DRB1*01:01	1	2	16	DKKYSIGLAIGTNSV	Consensus (comb.lib./smm/nn)	6.87
HLA-DRB1*01:01	1	367	381	ASQEEFYKFIKPILE	Consensus (comb.lib./smm/nn)	6.87
HLA-DRB1*01:05	1	1084	1098	RKVLSMPQVNIVKKT	NetMHCIIpan	6.87
HLA-DRB1*01:07	1	1084	1098	RKVLSMPQVNIVKKT	NetMHCIIpan	6.87
HLA-DRB1*01:01	1	145	159	STDKADLRLIYLALA	Consensus (comb.lib./smm/nn)	6.9
HLA-DRB1*01:06	1	236	250	GLFGNLIALSLGLTP	NetMHCIIpan	6.9
HLA-DRB1*01:02	1	185	199	FIQLVQTYNQLFEEN	sturniolo	6.91
HLA-DRB1*01:02	1	186	200	IQLVQTYNQLFEENP	sturniolo	6.91
HLA-DRB1*01:03	1	208	222	AKAILSARLSKSRRL	NetMHCIIpan	6.91
HLA-DRB1*01:06	1	211	225	ILSARLSKSRRLENL	NetMHCIIpan	6.92
HLA-DRB1*01:04	1	1193	1207	DLIIKLPKYSLFELE	NetMHCIIpan	6.93
HLA-DRB1*01:04	1	1308	1322	NIIHLFTLTNLGAPA	NetMHCIIpan	6.94
HLA-DRB1*01:04	1	41	55	HSIKKNLIGALLFDS	NetMHCIIpan	6.95
HLA-DRB1*01:04	1	368	382	SQEEFYKFIKPILEK	NetMHCIIpan	6.96
HLA-DRB1*01:10	1	206	220	VDAKAILSARLSKSR	NetMHCIIpan	6.97
HLA-DRB1*01:08	1	331	345	DLTLLKALVRQQLPE	NetMHCIIpan	6.99
HLA-DRB1*01:02	1	415	429	HLGELHAILRRQEDF	sturniolo	6.99
HLA-DRB1*01:02	1	416	430	LGELHAILRRQEDFY	sturniolo	6.99
HLA-DRB1*01:02	1	653	667	RRRYTGWGRLSRKLI	sturniolo	6.99
HLA-DRB1*01:02	1	654	668	RRYTGWGRLSRKLIN	sturniolo	6.99
HLA-DRB1*01:02	1	655	669	RYTGWGRLSRKLING	sturniolo	6.99
HLA-DRB1*01:02	1	656	670	YTGWGRLSRKLINGI	sturniolo	6.99
HLA-DRB1*01:02	1	657	671	TGWGRLSRKLINGIR	sturniolo	6.99
HLA-DRB1*01:02	1	658	672	GWGRLSRKLINGIRD	sturniolo	6.99
HLA-DRB1*01:02	1	659	673	WGRLSRKLINGIRDK	sturniolo	6.99
HLA-DRB1*01:02	1	971	985	QFYKVREINNYHHAH	sturniolo	6.99
HLA-DRB1*01:02	1	972	986	FYKVREINNYHHAHD	sturniolo	6.99
HLA-DRB1*01:02	1	973	987	YKVREINNYHHAHDA	sturniolo	6.99
HLA-DRB1*01:02	1	974	988	KVREINNYHHAHDAY	sturniolo	6.99
HLA-DRB1*01:02	1	975	989	VREINNYHHAHDAYL	sturniolo	6.99
HLA-DRB1*01:05	1	331	345	DLTLLKALVRQQLPE	NetMHCIIpan	6.99
HLA-DRB1*01:07	1	331	345	DLTLLKALVRQQLPE	NetMHCIIpan	6.99
HLA-DRB1*01:09	1	1081	1095	ATVRKVLSMPQVNIV	NetMHCIIpan	7.02
HLA-DRB1*01:03	1	1276	1290	FSKRVILADANLDKV	NetMHCIIpan	7.03
HLA-DRB1*01:06	1	41	55	HSIKKNLIGALLFDS	NetMHCIIpan	7.05
HLA-DRB1*01:06	1	1080	1094	FATVRKVLSMPQVNI	NetMHCIIpan	7.05
HLA-DRB1*01:09	1	210	224	AILSARLSKSRRLEN	NetMHCIIpan	7.06
HLA-DRB1*01:04	1	722	736	EHIANLAGSPAIKKG	NetMHCIIpan	7.06
HLA-DRB1*01:04	1	987	1001	AYLNAVVGTALIKKY	NetMHCIIpan	7.06
HLA-DRB1*01:03	1	951	965	REVKVITLKSKLVSD	NetMHCIIpan	7.09
HLA-DRB1*01:09	1	1084	1098	RKVLSMPQVNIVKKT	NetMHCIIpan	7.1
HLA-DRB1*01:06	1	883	897	WRQLLNAKLITQRKF	NetMHCIIpan	7.1
HLA-DRB1*01:06	1	1308	1322	NIIHLFTLTNLGAPA	NetMHCIIpan	7.11
HLA-DRB1*01:08	1	206	220	VDAKAILSARLSKSR	NetMHCIIpan	7.12
HLA-DRB1*01:05	1	206	220	VDAKAILSARLSKSR	NetMHCIIpan	7.12
HLA-DRB1*01:07	1	206	220	VDAKAILSARLSKSR	NetMHCIIpan	7.12
HLA-DRB1*01:03	1	42	56	SIKKNLIGALLFDSG	NetMHCIIpan	7.16
HLA-DRB1*01:06	1	1345	1359	ATLIHQSITGLYETR	NetMHCIIpan	7.21
HLA-DRB1*01:08	1	183	197	KLFIQLVQTYNQLFE	NetMHCIIpan	7.22
HLA-DRB1*01:05	1	183	197	KLFIQLVQTYNQLFE	NetMHCIIpan	7.22
HLA-DRB1*01:06	1	1232	1246	YVNFLYLASHYEKLK	NetMHCIIpan	7.22
HLA-DRB1*01:06	1	1277	1291	SKRVILADANLDKVL	NetMHCIIpan	7.22
HLA-DRB1*01:07	1	183	197	KLFIQLVQTYNQLFE	NetMHCIIpan	7.22
HLA-DRB1*01:09	1	978	992	INNYHHAHDAYLNAV	NetMHCIIpan	7.25
HLA-DRB1*01:09	1	809	823	EKLYLYYLQNGRDMY	NetMHCIIpan	7.26
HLA-DRB1*01:03	1	784	798	IEEGIKELGSQILKE	NetMHCIIpan	7.27
HLA-DRB1*01:08	1	2	16	DKKYSIGLAIGTNSV	NetMHCIIpan	7.28
HLA-DRB1*01:01	1	205	219	GVDAKAILSARLSKS	Consensus (comb.lib./smm/nn)	7.28
HLA-DRB1*01:01	1	286	300	YADLFLAAKNLSDAI	Consensus (comb.lib./smm/nn)	7.28
HLA-DRB1*01:01	1	371	385	EFYKFIKPILEKMDG	Consensus (comb.lib./smm/nn)	7.28
HLA-DRB1*01:05	1	2	16	DKKYSIGLAIGTNSV	NetMHCIIpan	7.28
HLA-DRB1*01:07	1	2	16	DKKYSIGLAIGTNSV	NetMHCIIpan	7.28
HLA-DRB1*01:08	1	284	298	DQYADLFLAAKNLSD	NetMHCIIpan	7.3
HLA-DRB1*01:01	1	96	110	SFFHRLEESFLVEED	Consensus (comb.lib./smm/nn)	7.3
HLA-DRB1*01:01	1	153	167	LIYLALAHMIKFRGH	Consensus (comb.lib./smm/nn)	7.3
HLA-DRB1*01:03	1	785	799	EEGIKELGSQILKEH	NetMHCIIpan	7.3
HLA-DRB1*01:05	1	284	298	DQYADLFLAAKNLSD	NetMHCIIpan	7.3
HLA-DRB1*01:07	1	284	298	DQYADLFLAAKNLSD	NetMHCIIpan	7.3
HLA-DRB1*01:02	1	187	201	QLVQTYNQLFEENPI	sturniolo	7.31
HLA-DRB1*01:02	1	188	202	LVQTYNQLFEENPIN	sturniolo	7.31
HLA-DRB1*01:02	1	592	606	GTYHDLLKIIKDKDF	sturniolo	7.31
HLA-DRB1*01:02	1	593	607	TYHDLLKIIKDKDFL	sturniolo	7.31
HLA-DRB1*01:02	1	594	608	YHDLLKIIKDKDFLD	sturniolo	7.31
HLA-DRB1*01:02	1	595	609	HDLLKIIKDKDFLDN	sturniolo	7.31
HLA-DRB1*01:02	1	596	610	DLLKIIKDKDFLDNE	sturniolo	7.31
HLA-DRB1*01:02	1	597	611	LLKIIKDKDFLDNEE	sturniolo	7.31
HLA-DRB1*01:02	1	598	612	LKIIKDKDFLDNEEN	sturniolo	7.31
HLA-DRB1*01:02	1	1188	1202	KEVKKDLIIKLPKYS	sturniolo	7.31
HLA-DRB1*01:01	1	95	109	DSFFHRLEESFLVEE	Consensus (comb.lib./smm/nn)	7.34
HLA-DRB1*01:03	1	1345	1359	ATLIHQSITGLYETR	NetMHCIIpan	7.4
HLA-DRB1*01:08	1	372	386	FYKFIKPILEKMDGT	NetMHCIIpan	7.41
HLA-DRB1*01:09	1	205	219	GVDAKAILSARLSKS	NetMHCIIpan	7.41
HLA-DRB1*01:05	1	372	386	FYKFIKPILEKMDGT	NetMHCIIpan	7.41
HLA-DRB1*01:07	1	372	386	FYKFIKPILEKMDGT	NetMHCIIpan	7.41
HLA-DRB1*01:03	1	209	223	KAILSARLSKSRRLE	NetMHCIIpan	7.42
HLA-DRB1*01:03	1	410	424	IPHQIHLGELHAILR	NetMHCIIpan	7.43
HLA-DRB1*01:04	1	1345	1359	ATLIHQSITGLYETR	NetMHCIIpan	7.43
HLA-DRB1*01:08	1	3	17	KKYSIGLAIGTNSVG	NetMHCIIpan	7.44
HLA-DRB1*01:05	1	3	17	KKYSIGLAIGTNSVG	NetMHCIIpan	7.44
HLA-DRB1*01:07	1	3	17	KKYSIGLAIGTNSVG	NetMHCIIpan	7.44
HLA-DRB1*01:10	1	984	998	AHDAYLNAVVGTALI	NetMHCIIpan	7.47
HLA-DRB1*01:09	1	328	342	HHQDLTLLKALVRQQ	NetMHCIIpan	7.47
HLA-DRB1*01:01	1	233	247	KKNGLFGNLIALSLG	Consensus (comb.lib./smm/nn)	7.47
HLA-DRB1*01:06	1	984	998	AHDAYLNAVVGTALI	NetMHCIIpan	7.47
HLA-DRB1*01:03	1	3	17	KKYSIGLAIGTNSVG	NetMHCIIpan	7.48
HLA-DRB1*01:10	1	207	221	DAKAILSARLSKSRR	NetMHCIIpan	7.49
HLA-DRB1*01:03	1	924	938	TRQITKHVAQILDSR	NetMHCIIpan	7.49
HLA-DRB1*01:04	1	181	195	VDKLFIQLVQTYNQL	NetMHCIIpan	7.5
HLA-DRB1*01:01	1	1234	1248	NFLYLASHYEKLKGS	Consensus (comb.lib./smm/nn)	7.51
HLA-DRB1*01:04	1	723	737	HIANLAGSPAIKKGI	NetMHCIIpan	7.52
HLA-DRB1*01:04	1	986	1000	DAYLNAVVGTALIKK	NetMHCIIpan	7.52
HLA-DRB1*01:06	1	204	218	SGVDAKAILSARLSK	NetMHCIIpan	7.52
HLA-DRB1*01:08	1	210	224	AILSARLSKSRRLEN	NetMHCIIpan	7.54
HLA-DRB1*01:05	1	210	224	AILSARLSKSRRLEN	NetMHCIIpan	7.54
HLA-DRB1*01:07	1	210	224	AILSARLSKSRRLEN	NetMHCIIpan	7.54
HLA-DRB1*01:06	1	811	825	LYLYYLQNGRDMYVD	NetMHCIIpan	7.55
HLA-DRB1*01:09	1	718	732	DSLHEHIANLAGSPA	NetMHCIIpan	7.56
HLA-DRB1*01:09	1	812	826	YLYYLQNGRDMYVDQ	NetMHCIIpan	7.57
HLA-DRB1*01:01	1	232	246	EKKNGLFGNLIALSL	Consensus (comb.lib./smm/nn)	7.6
HLA-DRB1*01:03	1	2	16	DKKYSIGLAIGTNSV	NetMHCIIpan	7.62
HLA-DRB1*01:01	1	236	250	GLFGNLIALSLGLTP	Consensus (comb.lib./smm/nn)	7.66
HLA-DRB1*01:01	1	93	107	VDDSFFHRLEESFLV	Consensus (comb.lib./smm/nn)	7.68
HLA-DRB1*01:01	1	94	108	DDSFFHRLEESFLVE	Consensus (comb.lib./smm/nn)	7.68
HLA-DRB1*01:01	1	285	299	QYADLFLAAKNLSDA	Consensus (comb.lib./smm/nn)	7.68
HLA-DRB1*01:01	1	287	301	ADLFLAAKNLSDAIL	Consensus (comb.lib./smm/nn)	7.68
HLA-DRB1*01:01	1	514	528	LYEYFTVYNELTKVK	Consensus (comb.lib./smm/nn)	7.68
HLA-DRB1*01:08	1	207	221	DAKAILSARLSKSRR	NetMHCIIpan	7.69
HLA-DRB1*01:05	1	207	221	DAKAILSARLSKSRR	NetMHCIIpan	7.69
HLA-DRB1*01:07	1	207	221	DAKAILSARLSKSRR	NetMHCIIpan	7.69
HLA-DRB1*01:03	1	783	797	RIEEGIKELGSQILK	NetMHCIIpan	7.7
HLA-DRB1*01:09	1	1	15	MDKKYSIGLAIGTNS	NetMHCIIpan	7.72
HLA-DRB1*01:04	1	1309	1323	IIHLFTLTNLGAPAA	NetMHCIIpan	7.72
HLA-DRB1*01:10	1	205	219	GVDAKAILSARLSKS	NetMHCIIpan	7.77
HLA-DRB1*01:10	1	1308	1322	NIIHLFTLTNLGAPA	NetMHCIIpan	7.77
HLA-DRB1*01:10	1	369	383	QEEFYKFIKPILEKM	NetMHCIIpan	7.79
HLA-DRB1*01:06	1	289	303	LFLAAKNLSDAILLS	NetMHCIIpan	7.8
HLA-DRB1*01:08	1	984	998	AHDAYLNAVVGTALI	NetMHCIIpan	7.82
HLA-DRB1*01:05	1	984	998	AHDAYLNAVVGTALI	NetMHCIIpan	7.82
HLA-DRB1*01:07	1	984	998	AHDAYLNAVVGTALI	NetMHCIIpan	7.82
HLA-DRB1*01:10	1	718	732	DSLHEHIANLAGSPA	NetMHCIIpan	7.86
HLA-DRB1*01:01	1	154	168	IYLALAHMIKFRGHF	Consensus (comb.lib./smm/nn)	7.88
HLA-DRB1*01:01	1	513	527	LLYEYFTVYNELTKV	Consensus (comb.lib./smm/nn)	7.88
HLA-DRB1*01:06	1	1344	1358	DATLIHQSITGLYET	NetMHCIIpan	7.88
HLA-DRB1*01:02	1	1043	1057	MNFFKTEITLANGEI	sturniolo	7.89
HLA-DRB1*01:02	1	1226	1240	LALPSKYVNFLYLAS	sturniolo	7.89
HLA-DRB1*01:02	1	1227	1241	ALPSKYVNFLYLASH	sturniolo	7.89
HLA-DRB1*01:02	1	1228	1242	LPSKYVNFLYLASHY	sturniolo	7.89
HLA-DRB1*01:03	1	4	18	KYSIGLAIGTNSVGW	NetMHCIIpan	7.89
HLA-DRB1*01:04	1	435	449	DNREKIEKILTFRIP	NetMHCIIpan	7.89
HLA-DRB1*01:03	1	234	248	KNGLFGNLIALSLGL	NetMHCIIpan	7.91
HLA-DRB1*01:03	1	1344	1358	DATLIHQSITGLYET	NetMHCIIpan	7.91
HLA-DRB1*01:09	1	4	18	KYSIGLAIGTNSVGW	NetMHCIIpan	7.95
HLA-DRB1*01:03	1	786	800	EGIKELGSQILKEHP	NetMHCIIpan	7.95
HLA-DRB1*01:06	1	233	247	KKNGLFGNLIALSLG	NetMHCIIpan	7.97
HLA-DRB1*01:02	1	301	315	LLSDILRVNTEITKA	sturniolo	7.98
HLA-DRB1*01:02	1	302	316	LSDILRVNTEITKAP	sturniolo	7.98
HLA-DRB1*01:02	1	303	317	SDILRVNTEITKAPL	sturniolo	7.98
HLA-DRB1*01:02	1	304	318	DILRVNTEITKAPLS	sturniolo	7.98
HLA-DRB1*01:02	1	305	319	ILRVNTEITKAPLSA	sturniolo	7.98
HLA-DRB1*01:02	1	73	87	TRRKNRICYLQEIFS	sturniolo	8.02
HLA-DRB1*01:02	1	74	88	RRKNRICYLQEIFSN	sturniolo	8.02
HLA-DRB1*01:02	1	75	89	RKNRICYLQEIFSNE	sturniolo	8.02
HLA-DRB1*01:02	1	283	297	GDQYADLFLAAKNLS	sturniolo	8.02
HLA-DRB1*01:02	1	284	298	DQYADLFLAAKNLSD	sturniolo	8.02
HLA-DRB1*01:02	1	285	299	QYADLFLAAKNLSDA	sturniolo	8.02
HLA-DRB1*01:02	1	286	300	YADLFLAAKNLSDAI	sturniolo	8.02
HLA-DRB1*01:02	1	287	301	ADLFLAAKNLSDAIL	sturniolo	8.02
HLA-DRB1*01:02	1	288	302	DLFLAAKNLSDAILL	sturniolo	8.02
HLA-DRB1*01:02	1	289	303	LFLAAKNLSDAILLS	sturniolo	8.02
HLA-DRB1*01:02	1	1252	1266	NEQKQLFVEQHKHYL	sturniolo	8.02
HLA-DRB1*01:02	1	1253	1267	EQKQLFVEQHKHYLD	sturniolo	8.02
HLA-DRB1*01:02	1	1254	1268	QKQLFVEQHKHYLDE	sturniolo	8.02
HLA-DRB1*01:02	1	1255	1269	KQLFVEQHKHYLDEI	sturniolo	8.02
HLA-DRB1*01:02	1	1256	1270	QLFVEQHKHYLDEII	sturniolo	8.02
HLA-DRB1*01:02	1	1257	1271	LFVEQHKHYLDEIIE	sturniolo	8.02
HLA-DRB1*01:02	1	1258	1272	FVEQHKHYLDEIIEQ	sturniolo	8.02
HLA-DRB1*01:06	1	785	799	EEGIKELGSQILKEH	NetMHCIIpan	8.02
HLA-DRB1*01:01	1	284	298	DQYADLFLAAKNLSD	Consensus (comb.lib./smm/nn)	8.05
HLA-DRB1*01:08	1	211	225	ILSARLSKSRRLENL	NetMHCIIpan	8.06
HLA-DRB1*01:05	1	211	225	ILSARLSKSRRLENL	NetMHCIIpan	8.06
HLA-DRB1*01:07	1	211	225	ILSARLSKSRRLENL	NetMHCIIpan	8.06
HLA-DRB1*01:03	1	154	168	IYLALAHMIKFRGHF	NetMHCIIpan	8.07
HLA-DRB1*01:04	1	372	386	FYKFIKPILEKMDGT	NetMHCIIpan	8.07
HLA-DRB1*01:06	1	988	1002	YLNAVVGTALIKKYP	NetMHCIIpan	8.08
HLA-DRB1*01:08	1	182	196	DKLFIQLVQTYNQLF	NetMHCIIpan	8.11
HLA-DRB1*01:09	1	1234	1248	NFLYLASHYEKLKGS	NetMHCIIpan	8.11
HLA-DRB1*01:05	1	182	196	DKLFIQLVQTYNQLF	NetMHCIIpan	8.11
HLA-DRB1*01:07	1	182	196	DKLFIQLVQTYNQLF	NetMHCIIpan	8.11
HLA-DRB1*01:09	1	207	221	DAKAILSARLSKSRR	NetMHCIIpan	8.12
HLA-DRB1*01:09	1	330	344	QDLTLLKALVRQQLP	NetMHCIIpan	8.12
HLA-DRB1*01:06	1	1278	1292	KRVILADANLDKVLS	NetMHCIIpan	8.14
HLA-DRB1*01:08	1	1137	1151	PTVAYSVLVVAKVEK	NetMHCIIpan	8.16
HLA-DRB1*01:05	1	1137	1151	PTVAYSVLVVAKVEK	NetMHCIIpan	8.16
HLA-DRB1*01:07	1	1137	1151	PTVAYSVLVVAKVEK	NetMHCIIpan	8.16
HLA-DRB1*01:06	1	784	798	IEEGIKELGSQILKE	NetMHCIIpan	8.17
HLA-DRB1*01:08	1	205	219	GVDAKAILSARLSKS	NetMHCIIpan	8.2
HLA-DRB1*01:05	1	205	219	GVDAKAILSARLSKS	NetMHCIIpan	8.2
HLA-DRB1*01:06	1	411	425	PHQIHLGELHAILRR	NetMHCIIpan	8.2
HLA-DRB1*01:06	1	437	451	REKIEKILTFRIPYY	NetMHCIIpan	8.2
HLA-DRB1*01:07	1	205	219	GVDAKAILSARLSKS	NetMHCIIpan	8.2
HLA-DRB1*01:10	1	284	298	DQYADLFLAAKNLSD	NetMHCIIpan	8.23
HLA-DRB1*01:01	1	1235	1249	FLYLASHYEKLKGSP	Consensus (comb.lib./smm/nn)	8.24
HLA-DRB1*01:06	1	412	426	HQIHLGELHAILRRQ	NetMHCIIpan	8.24
HLA-DRB1*01:08	1	1138	1152	TVAYSVLVVAKVEKG	NetMHCIIpan	8.25
HLA-DRB1*01:05	1	1138	1152	TVAYSVLVVAKVEKG	NetMHCIIpan	8.25
HLA-DRB1*01:07	1	1138	1152	TVAYSVLVVAKVEKG	NetMHCIIpan	8.25
HLA-DRB1*01:09	1	154	168	IYLALAHMIKFRGHF	NetMHCIIpan	8.28
HLA-DRB1*01:01	1	288	302	DLFLAAKNLSDAILL	Consensus (comb.lib./smm/nn)	8.28
HLA-DRB1*01:03	1	285	299	QYADLFLAAKNLSDA	NetMHCIIpan	8.29
HLA-DRB1*01:06	1	1231	1245	KYVNFLYLASHYEKL	NetMHCIIpan	8.29
HLA-DRB1*01:06	1	1085	1099	KVLSMPQVNIVKKTE	NetMHCIIpan	8.3
HLA-DRB1*01:02	1	189	203	VQTYNQLFEENPINA	sturniolo	8.35
HLA-DRB1*01:02	1	190	204	QTYNQLFEENPINAS	sturniolo	8.35
HLA-DRB1*01:02	1	191	205	TYNQLFEENPINASG	sturniolo	8.35
HLA-DRB1*01:02	1	192	206	YNQLFEENPINASGV	sturniolo	8.35
HLA-DRB1*01:02	1	193	207	NQLFEENPINASGVD	sturniolo	8.35
HLA-DRB1*01:02	1	194	208	QLFEENPINASGVDA	sturniolo	8.35
HLA-DRB1*01:02	1	195	209	LFEENPINASGVDAK	sturniolo	8.35
HLA-DRB1*01:04	1	720	734	LHEHIANLAGSPAIK	NetMHCIIpan	8.37
HLA-DRB1*01:03	1	925	939	RQITKHVAQILDSRM	NetMHCIIpan	8.38
HLA-DRB1*01:09	1	988	1002	YLNAVVGTALIKKYP	NetMHCIIpan	8.39
HLA-DRB1*01:01	1	237	251	LFGNLIALSLGLTPN	Consensus (comb.lib./smm/nn)	8.39
HLA-DRB1*01:01	1	238	252	FGNLIALSLGLTPNF	Consensus (comb.lib./smm/nn)	8.39
HLA-DRB1*01:06	1	1307	1321	ENIIHLFTLTNLGAP	NetMHCIIpan	8.43
HLA-DRB1*01:09	1	211	225	ILSARLSKSRRLENL	NetMHCIIpan	8.45
HLA-DRB1*01:02	1	366	380	GASQEEFYKFIKPIL	sturniolo	8.46
HLA-DRB1*01:01	1	92	106	KVDDSFFHRLEESFL	Consensus (comb.lib./smm/nn)	8.47
HLA-DRB1*01:04	1	985	999	HDAYLNAVVGTALIK	NetMHCIIpan	8.47
HLA-DRB1*01:02	1	1125	1139	DWDPKKYGGFDSPTV	sturniolo	8.49
HLA-DRB1*01:02	1	1126	1140	WDPKKYGGFDSPTVA	sturniolo	8.49
HLA-DRB1*01:02	1	1127	1141	DPKKYGGFDSPTVAY	sturniolo	8.49
HLA-DRB1*01:02	1	1128	1142	PKKYGGFDSPTVAYS	sturniolo	8.49
HLA-DRB1*01:02	1	1129	1143	KKYGGFDSPTVAYSV	sturniolo	8.49
HLA-DRB1*01:02	1	1130	1144	KYGGFDSPTVAYSVL	sturniolo	8.49
HLA-DRB1*01:02	1	1131	1145	YGGFDSPTVAYSVLV	sturniolo	8.49
HLA-DRB1*01:10	1	2	16	DKKYSIGLAIGTNSV	NetMHCIIpan	8.5
HLA-DRB1*01:02	1	83	97	QEIFSNEMAKVDDSF	sturniolo	8.52
HLA-DRB1*01:02	1	84	98	EIFSNEMAKVDDSFF	sturniolo	8.52
HLA-DRB1*01:02	1	85	99	IFSNEMAKVDDSFFH	sturniolo	8.52
HLA-DRB1*01:08	1	1229	1243	PSKYVNFLYLASHYE	NetMHCIIpan	8.53
HLA-DRB1*01:04	1	131	145	KYPTIYHLRKKLVDS	NetMHCIIpan	8.53
HLA-DRB1*01:05	1	1229	1243	PSKYVNFLYLASHYE	NetMHCIIpan	8.53
HLA-DRB1*01:07	1	1229	1243	PSKYVNFLYLASHYE	NetMHCIIpan	8.53
HLA-DRB1*01:02	1	162	176	IKFRGHFLIEGDLNP	sturniolo	8.54
HLA-DRB1*01:02	1	163	177	KFRGHFLIEGDLNPD	sturniolo	8.54
HLA-DRB1*01:02	1	164	178	FRGHFLIEGDLNPDN	sturniolo	8.54
HLA-DRB1*01:02	1	417	431	GELHAILRRQEDFYP	sturniolo	8.54
HLA-DRB1*01:02	1	418	432	ELHAILRRQEDFYPF	sturniolo	8.54
HLA-DRB1*01:02	1	419	433	LHAILRRQEDFYPFL	sturniolo	8.54
HLA-DRB1*01:02	1	420	434	HAILRRQEDFYPFLK	sturniolo	8.54
HLA-DRB1*01:02	1	421	435	AILRRQEDFYPFLKD	sturniolo	8.54
HLA-DRB1*01:02	1	422	436	ILRRQEDFYPFLKDN	sturniolo	8.54
HLA-DRB1*01:02	1	423	437	LRRQEDFYPFLKDNR	sturniolo	8.54
HLA-DRB1*01:02	1	1296	1310	KHRDKPIREQAENII	sturniolo	8.54
HLA-DRB1*01:02	1	1297	1311	HRDKPIREQAENIIH	sturniolo	8.54
HLA-DRB1*01:02	1	1298	1312	RDKPIREQAENIIHL	sturniolo	8.54
HLA-DRB1*01:02	1	1299	1313	DKPIREQAENIIHLF	sturniolo	8.54
HLA-DRB1*01:02	1	1300	1314	KPIREQAENIIHLFT	sturniolo	8.54
HLA-DRB1*01:02	1	1301	1315	PIREQAENIIHLFTL	sturniolo	8.54
HLA-DRB1*01:02	1	1302	1316	IREQAENIIHLFTLT	sturniolo	8.54
HLA-DRB1*01:04	1	1344	1358	DATLIHQSITGLYET	NetMHCIIpan	8.56
HLA-DRB1*01:10	1	978	992	INNYHHAHDAYLNAV	NetMHCIIpan	8.57
HLA-DRB1*01:08	1	1041	1055	NIMNFFKTEITLANG	NetMHCIIpan	8.6
HLA-DRB1*01:05	1	1041	1055	NIMNFFKTEITLANG	NetMHCIIpan	8.6
HLA-DRB1*01:07	1	1041	1055	NIMNFFKTEITLANG	NetMHCIIpan	8.6
HLA-DRB1*01:03	1	205	219	GVDAKAILSARLSKS	NetMHCIIpan	8.61
HLA-DRB1*01:10	1	3	17	KKYSIGLAIGTNSVG	NetMHCIIpan	8.62
HLA-DRB1*01:09	1	232	246	EKKNGLFGNLIALSL	NetMHCIIpan	8.63
HLA-DRB1*01:09	1	1315	1329	LTNLGAPAAFKYFDT	NetMHCIIpan	8.63
HLA-DRB1*01:09	1	39	53	DRHSIKKNLIGALLF	NetMHCIIpan	8.65
HLA-DRB1*01:08	1	1	15	MDKKYSIGLAIGTNS	NetMHCIIpan	8.66
HLA-DRB1*01:05	1	1	15	MDKKYSIGLAIGTNS	NetMHCIIpan	8.66
HLA-DRB1*01:07	1	1	15	MDKKYSIGLAIGTNS	NetMHCIIpan	8.66
HLA-DRB1*01:04	1	1194	1208	LIIKLPKYSLFELEN	NetMHCIIpan	8.71
HLA-DRB1*01:10	1	370	384	EEFYKFIKPILEKMD	NetMHCIIpan	8.72
HLA-DRB1*01:06	1	786	800	EGIKELGSQILKEHP	NetMHCIIpan	8.75
HLA-DRB1*01:04	1	132	146	YPTIYHLRKKLVDST	NetMHCIIpan	8.76
HLA-DRB1*01:04	1	159	173	AHMIKFRGHFLIEGD	NetMHCIIpan	8.77
HLA-DRB1*01:04	1	955	969	VITLKSKLVSDFRKD	NetMHCIIpan	8.77
HLA-DRB1*01:03	1	233	247	KKNGLFGNLIALSLG	NetMHCIIpan	8.79
HLA-DRB1*01:04	1	1305	1319	QAENIIHLFTLTNLG	NetMHCIIpan	8.79
HLA-DRB1*01:08	1	1042	1056	IMNFFKTEITLANGE	NetMHCIIpan	8.83
HLA-DRB1*01:03	1	923	937	ETRQITKHVAQILDS	NetMHCIIpan	8.83
HLA-DRB1*01:05	1	1042	1056	IMNFFKTEITLANGE	NetMHCIIpan	8.83
HLA-DRB1*01:07	1	1042	1056	IMNFFKTEITLANGE	NetMHCIIpan	8.83
HLA-DRB1*01:06	1	237	251	LFGNLIALSLGLTPN	NetMHCIIpan	8.84
HLA-DRB1*01:09	1	40	54	RHSIKKNLIGALLFD	NetMHCIIpan	8.87
HLA-DRB1*01:02	1	269	283	DTYDDDLDNLLAQIG	sturniolo	8.87
HLA-DRB1*01:02	1	270	284	TYDDDLDNLLAQIGD	sturniolo	8.87
HLA-DRB1*01:02	1	271	285	YDDDLDNLLAQIGDQ	sturniolo	8.87
HLA-DRB1*01:02	1	272	286	DDDLDNLLAQIGDQY	sturniolo	8.87
HLA-DRB1*01:02	1	273	287	DDLDNLLAQIGDQYA	sturniolo	8.87
HLA-DRB1*01:02	1	274	288	DLDNLLAQIGDQYAD	sturniolo	8.87
HLA-DRB1*01:02	1	275	289	LDNLLAQIGDQYADL	sturniolo	8.87
HLA-DRB1*01:02	1	1198	1212	LPKYSLFELENGRKR	sturniolo	8.87
HLA-DRB1*01:02	1	1199	1213	PKYSLFELENGRKRM	sturniolo	8.87
HLA-DRB1*01:02	1	1200	1214	KYSLFELENGRKRML	sturniolo	8.87
HLA-DRB1*01:02	1	1201	1215	YSLFELENGRKRMLA	sturniolo	8.87
HLA-DRB1*01:02	1	1202	1216	SLFELENGRKRMLAS	sturniolo	8.87
HLA-DRB1*01:02	1	1203	1217	LFELENGRKRMLASA	sturniolo	8.87
HLA-DRB1*01:02	1	1204	1218	FELENGRKRMLASAG	sturniolo	8.87
HLA-DRB1*01:02	1	1348	1362	IHQSITGLYETRIDL	sturniolo	8.87
HLA-DRB1*01:02	1	1349	1363	HQSITGLYETRIDLS	sturniolo	8.87
HLA-DRB1*01:02	1	1350	1364	QSITGLYETRIDLSQ	sturniolo	8.87
HLA-DRB1*01:02	1	1351	1365	SITGLYETRIDLSQL	sturniolo	8.87
HLA-DRB1*01:02	1	1352	1366	ITGLYETRIDLSQLG	sturniolo	8.87
HLA-DRB1*01:03	1	718	732	DSLHEHIANLAGSPA	NetMHCIIpan	8.88
HLA-DRB1*01:10	1	1230	1244	SKYVNFLYLASHYEK	NetMHCIIpan	8.89
HLA-DRB1*01:03	1	1343	1357	LDATLIHQSITGLYE	NetMHCIIpan	8.89
HLA-DRB1*01:03	1	5	19	YSIGLAIGTNSVGWA	NetMHCIIpan	8.91
HLA-DRB1*01:09	1	237	251	LFGNLIALSLGLTPN	NetMHCIIpan	8.94
HLA-DRB1*01:02	1	449	463	PYYVGPLARGNSRFA	sturniolo	8.94
HLA-DRB1*01:02	1	450	464	YYVGPLARGNSRFAW	sturniolo	8.94
HLA-DRB1*01:02	1	451	465	YVGPLARGNSRFAWM	sturniolo	8.94
HLA-DRB1*01:02	1	452	466	VGPLARGNSRFAWMT	sturniolo	8.94
HLA-DRB1*01:02	1	453	467	GPLARGNSRFAWMTR	sturniolo	8.94
HLA-DRB1*01:02	1	454	468	PLARGNSRFAWMTRK	sturniolo	8.94
HLA-DRB1*01:02	1	455	469	LARGNSRFAWMTRKS	sturniolo	8.94
HLA-DRB1*01:03	1	6	20	SIGLAIGTNSVGWAV	NetMHCIIpan	8.96
HLA-DRB1*01:06	1	783	797	RIEEGIKELGSQILK	NetMHCIIpan	8.97
HLA-DRB1*01:06	1	1343	1357	LDATLIHQSITGLYE	NetMHCIIpan	8.97
HLA-DRB1*01:10	1	39	53	DRHSIKKNLIGALLF	NetMHCIIpan	8.98
HLA-DRB1*01:10	1	237	251	LFGNLIALSLGLTPN	NetMHCIIpan	8.98
HLA-DRB1*01:10	1	1041	1055	NIMNFFKTEITLANG	NetMHCIIpan	8.98
HLA-DRB1*01:10	1	1042	1056	IMNFFKTEITLANGE	NetMHCIIpan	8.98
HLA-DRB1*01:03	1	206	220	VDAKAILSARLSKSR	NetMHCIIpan	8.99
HLA-DRB1*01:04	1	296	310	LSDAILLSDILRVNT	NetMHCIIpan	8.99
HLA-DRB1*01:04	1	284	298	DQYADLFLAAKNLSD	NetMHCIIpan	9.02
HLA-DRB1*01:03	1	954	968	KVITLKSKLVSDFRK	NetMHCIIpan	9.03
HLA-DRB1*01:09	1	284	298	DQYADLFLAAKNLSD	NetMHCIIpan	9.06
HLA-DRB1*01:01	1	1306	1320	AENIIHLFTLTNLGA	Consensus (comb.lib./smm/nn)	9.06
HLA-DRB1*01:01	1	721	735	HEHIANLAGSPAIKK	Consensus (comb.lib./smm/nn)	9.07
HLA-DRB1*01:04	1	232	246	EKKNGLFGNLIALSL	NetMHCIIpan	9.07
HLA-DRB1*01:10	1	232	246	EKKNGLFGNLIALSL	NetMHCIIpan	9.08
HLA-DRB1*01:08	1	1080	1094	FATVRKVLSMPQVNI	NetMHCIIpan	9.08
HLA-DRB1*01:02	1	441	455	EKILTFRIPYYVGPL	sturniolo	9.08
HLA-DRB1*01:02	1	442	456	KILTFRIPYYVGPLA	sturniolo	9.08
HLA-DRB1*01:02	1	443	457	ILTFRIPYYVGPLAR	sturniolo	9.08
HLA-DRB1*01:02	1	444	458	LTFRIPYYVGPLARG	sturniolo	9.08
HLA-DRB1*01:02	1	445	459	TFRIPYYVGPLARGN	sturniolo	9.08
HLA-DRB1*01:02	1	446	460	FRIPYYVGPLARGNS	sturniolo	9.08
HLA-DRB1*01:05	1	1080	1094	FATVRKVLSMPQVNI	NetMHCIIpan	9.08
HLA-DRB1*01:07	1	1080	1094	FATVRKVLSMPQVNI	NetMHCIIpan	9.08
HLA-DRB1*01:06	1	1233	1247	VNFLYLASHYEKLKG	NetMHCIIpan	9.09
HLA-DRB1*01:06	1	1306	1320	AENIIHLFTLTNLGA	NetMHCIIpan	9.09
HLA-DRB1*01:03	1	983	997	HAHDAYLNAVVGTAL	NetMHCIIpan	9.1
HLA-DRB1*01:01	1	1308	1322	NIIHLFTLTNLGAPA	Consensus (comb.lib./smm/nn)	9.11
HLA-DRB1*01:03	1	1315	1329	LTNLGAPAAFKYFDT	NetMHCIIpan	9.13
HLA-DRB1*01:10	1	154	168	IYLALAHMIKFRGHF	NetMHCIIpan	9.16
HLA-DRB1*01:04	1	785	799	EEGIKELGSQILKEH	NetMHCIIpan	9.18
HLA-DRB1*01:08	1	437	451	REKIEKILTFRIPYY	NetMHCIIpan	9.22
HLA-DRB1*01:03	1	204	218	SGVDAKAILSARLSK	NetMHCIIpan	9.22
HLA-DRB1*01:05	1	437	451	REKIEKILTFRIPYY	NetMHCIIpan	9.22
HLA-DRB1*01:07	1	437	451	REKIEKILTFRIPYY	NetMHCIIpan	9.22
HLA-DRB1*01:08	1	1139	1153	VAYSVLVVAKVEKGK	NetMHCIIpan	9.25
HLA-DRB1*01:09	1	204	218	SGVDAKAILSARLSK	NetMHCIIpan	9.25
HLA-DRB1*01:05	1	1139	1153	VAYSVLVVAKVEKGK	NetMHCIIpan	9.25
HLA-DRB1*01:07	1	1139	1153	VAYSVLVVAKVEKGK	NetMHCIIpan	9.25
HLA-DRB1*01:09	1	1308	1322	NIIHLFTLTNLGAPA	NetMHCIIpan	9.26
HLA-DRB1*01:04	1	289	303	LFLAAKNLSDAILLS	NetMHCIIpan	9.26
HLA-DRB1*01:09	1	327	341	EHHQDLTLLKALVRQ	NetMHCIIpan	9.31
HLA-DRB1*01:06	1	183	197	KLFIQLVQTYNQLFE	NetMHCIIpan	9.34
HLA-DRB1*01:03	1	235	249	NGLFGNLIALSLGLT	NetMHCIIpan	9.35
HLA-DRB1*01:10	1	40	54	RHSIKKNLIGALLFD	NetMHCIIpan	9.39
HLA-DRB1*01:03	1	413	427	QIHLGELHAILRRQE	NetMHCIIpan	9.39
HLA-DRB1*01:10	1	371	385	EFYKFIKPILEKMDG	NetMHCIIpan	9.4
HLA-DRB1*01:03	1	210	224	AILSARLSKSRRLEN	NetMHCIIpan	9.41
HLA-DRB1*01:02	1	240	254	NLIALSLGLTPNFKS	sturniolo	9.42
HLA-DRB1*01:02	1	241	255	LIALSLGLTPNFKSN	sturniolo	9.42
HLA-DRB1*01:02	1	242	256	IALSLGLTPNFKSNF	sturniolo	9.42
HLA-DRB1*01:02	1	243	257	ALSLGLTPNFKSNFD	sturniolo	9.42
HLA-DRB1*01:02	1	244	258	LSLGLTPNFKSNFDL	sturniolo	9.42
HLA-DRB1*01:02	1	245	259	SLGLTPNFKSNFDLA	sturniolo	9.42
HLA-DRB1*01:02	1	246	260	LGLTPNFKSNFDLAE	sturniolo	9.42
HLA-DRB1*01:04	1	204	218	SGVDAKAILSARLSK	NetMHCIIpan	9.42
HLA-DRB1*01:04	1	212	226	LSARLSKSRRLENLI	NetMHCIIpan	9.43
HLA-DRB1*01:10	1	1307	1321	ENIIHLFTLTNLGAP	NetMHCIIpan	9.48
HLA-DRB1*01:02	1	642	656	LFDDKVMKQLKRRRY	sturniolo	9.48
HLA-DRB1*01:02	1	643	657	FDDKVMKQLKRRRYT	sturniolo	9.48
HLA-DRB1*01:02	1	644	658	DDKVMKQLKRRRYTG	sturniolo	9.48
HLA-DRB1*01:02	1	645	659	DKVMKQLKRRRYTGW	sturniolo	9.48
HLA-DRB1*01:02	1	646	660	KVMKQLKRRRYTGWG	sturniolo	9.48
HLA-DRB1*01:02	1	647	661	VMKQLKRRRYTGWGR	sturniolo	9.48
HLA-DRB1*01:02	1	648	662	MKQLKRRRYTGWGRL	sturniolo	9.48
HLA-DRB1*01:08	1	1043	1057	MNFFKTEITLANGEI	NetMHCIIpan	9.5
HLA-DRB1*01:04	1	1346	1360	TLIHQSITGLYETRI	NetMHCIIpan	9.5
HLA-DRB1*01:05	1	1043	1057	MNFFKTEITLANGEI	NetMHCIIpan	9.5
HLA-DRB1*01:07	1	1043	1057	MNFFKTEITLANGEI	NetMHCIIpan	9.5
HLA-DRB1*01:10	1	1043	1057	MNFFKTEITLANGEI	NetMHCIIpan	9.52
HLA-DRB1*01:02	1	613	627	EDILEDIVLTLTLFE	sturniolo	9.61
HLA-DRB1*01:02	1	614	628	DILEDIVLTLTLFED	sturniolo	9.61
HLA-DRB1*01:02	1	615	629	ILEDIVLTLTLFEDR	sturniolo	9.61
HLA-DRB1*01:02	1	616	630	LEDIVLTLTLFEDRE	sturniolo	9.61
HLA-DRB1*01:02	1	617	631	EDIVLTLTLFEDREM	sturniolo	9.61
HLA-DRB1*01:02	1	618	632	DIVLTLTLFEDREMI	sturniolo	9.61
HLA-DRB1*01:02	1	619	633	IVLTLTLFEDREMIE	sturniolo	9.61
HLA-DRB1*01:01	1	1140	1154	AYSVLVVAKVEKGKS	Consensus (comb.lib./smm/nn)	9.63
HLA-DRB1*01:04	1	42	56	SIKKNLIGALLFDSG	NetMHCIIpan	9.65
HLA-DRB1*01:04	1	784	798	IEEGIKELGSQILKE	NetMHCIIpan	9.65
HLA-DRB1*01:06	1	1276	1290	FSKRVILADANLDKV	NetMHCIIpan	9.65
HLA-DRB1*01:06	1	1346	1360	TLIHQSITGLYETRI	NetMHCIIpan	9.65
HLA-DRB1*01:01	1	1307	1321	ENIIHLFTLTNLGAP	Consensus (comb.lib./smm/nn)	9.68
HLA-DRB1*01:08	1	326	340	DEHHQDLTLLKALVR	NetMHCIIpan	9.69
HLA-DRB1*01:05	1	326	340	DEHHQDLTLLKALVR	NetMHCIIpan	9.69
HLA-DRB1*01:07	1	326	340	DEHHQDLTLLKALVR	NetMHCIIpan	9.69
HLA-DRB1*01:10	1	204	218	SGVDAKAILSARLSK	NetMHCIIpan	9.72
HLA-DRB1*01:08	1	1235	1249	FLYLASHYEKLKGSP	NetMHCIIpan	9.72
HLA-DRB1*01:03	1	1346	1360	TLIHQSITGLYETRI	NetMHCIIpan	9.72
HLA-DRB1*01:05	1	1235	1249	FLYLASHYEKLKGSP	NetMHCIIpan	9.72
HLA-DRB1*01:07	1	1235	1249	FLYLASHYEKLKGSP	NetMHCIIpan	9.72
HLA-DRB1*01:09	1	785	799	EEGIKELGSQILKEH	NetMHCIIpan	9.76
HLA-DRB1*01:08	1	1305	1319	QAENIIHLFTLTNLG	NetMHCIIpan	9.78
HLA-DRB1*01:05	1	1305	1319	QAENIIHLFTLTNLG	NetMHCIIpan	9.78
HLA-DRB1*01:07	1	1305	1319	QAENIIHLFTLTNLG	NetMHCIIpan	9.78
HLA-DRB1*01:10	1	785	799	EEGIKELGSQILKEH	NetMHCIIpan	9.79
HLA-DRB1*01:01	1	515	529	YEYFTVYNELTKVKY	Consensus (comb.lib./smm/nn)	9.79
HLA-DRB1*01:06	1	1192	1206	KDLIIKLPKYSLFEL	NetMHCIIpan	9.79
HLA-DRB1*01:04	1	786	800	EGIKELGSQILKEHP	NetMHCIIpan	9.8
HLA-DRB1*01:06	1	438	452	EKIEKILTFRIPYYV	NetMHCIIpan	9.81
HLA-DRB1*01:01	1	1	15	MDKKYSIGLAIGTNS	Consensus (comb.lib./smm/nn)	9.82
HLA-DRB1*01:03	1	211	225	ILSARLSKSRRLENL	NetMHCIIpan	9.86
HLA-DRB1*01:09	1	784	798	IEEGIKELGSQILKE	NetMHCIIpan	9.87
HLA-DRB1*01:09	1	979	993	NNYHHAHDAYLNAVV	NetMHCIIpan	9.87
HLA-DRB1*01:04	1	1304	1318	EQAENIIHLFTLTNL	NetMHCIIpan	9.87
HLA-DRB1*01:04	1	1343	1357	LDATLIHQSITGLYE	NetMHCIIpan	9.87
HLA-DRB1*01:10	1	1080	1094	FATVRKVLSMPQVNI	NetMHCIIpan	9.89
HLA-DRB1*01:09	1	977	991	EINNYHHAHDAYLNA	NetMHCIIpan	9.92
HLA-DRB1*01:06	1	42	56	SIKKNLIGALLFDSG	NetMHCIIpan	9.92
HLA-DRB1*01:04	1	808	822	NEKLYLYYLQNGRDM	NetMHCIIpan	9.94
HLA-DRB1*01:10	1	253	267	KSNFDLAEDAKLQLS	NetMHCIIpan	9.96
HLA-DRB1*01:10	1	988	1002	YLNAVVGTALIKKYP	NetMHCIIpan	9.97
HLA-DRB1*01:02	1	41	55	HSIKKNLIGALLFDS	sturniolo	9.97
HLA-DRB1*01:02	1	42	56	SIKKNLIGALLFDSG	sturniolo	9.97
HLA-DRB1*01:02	1	43	57	IKKNLIGALLFDSGE	sturniolo	9.97
HLA-DRB1*01:02	1	44	58	KKNLIGALLFDSGET	sturniolo	9.97
HLA-DRB1*01:02	1	45	59	KNLIGALLFDSGETA	sturniolo	9.97
HLA-DRB1*01:02	1	46	60	NLIGALLFDSGETAE	sturniolo	9.97
HLA-DRB1*01:02	1	47	61	LIGALLFDSGETAEA	sturniolo	9.97
HLA-DRB1*01:02	1	1135	1149	DSPTVAYSVLVVAKV	sturniolo	9.97
HLA-DRB1*01:02	1	1136	1150	SPTVAYSVLVVAKVE	sturniolo	9.97
HLA-DRB1*01:02	1	1137	1151	PTVAYSVLVVAKVEK	sturniolo	9.97
HLA-DRB1*01:02	1	1173	1187	SFEKNPIDFLEAKGY	sturniolo	9.97
HLA-DRB1*01:02	1	1174	1188	FEKNPIDFLEAKGYK	sturniolo	9.97
HLA-DRB1*01:02	1	1175	1189	EKNPIDFLEAKGYKE	sturniolo	9.97
HLA-DRB1*01:02	1	1176	1190	KNPIDFLEAKGYKEV	sturniolo	9.97
HLA-DRB1*01:02	1	1177	1191	NPIDFLEAKGYKEVK	sturniolo	9.97
HLA-DRB1*01:02	1	1178	1192	PIDFLEAKGYKEVKK	sturniolo	9.97
HLA-DRB1*01:02	1	1179	1193	IDFLEAKGYKEVKKD	sturniolo	9.97
HLA-DRB1*01:10	1	1306	1320	AENIIHLFTLTNLGA	NetMHCIIpan	10
HLA-DRB1*01:01	1	204	218	SGVDAKAILSARLSK	Consensus (comb.lib./smm/nn)	10
HLA-DRB1*01:03	1	310	324	TEITKAPLSASMIKR	NetMHCIIpan	10
HLA-DRB1*01:01	1	512	526	SLLYEYFTVYNELTK	Consensus (comb.lib./smm/nn)	10.01
HLA-DRB1*01:03	1	877	891	KKMKNYWRQLLNAKL	NetMHCIIpan	10.01
HLA-DRB1*01:06	1	326	340	DEHHQDLTLLKALVR	NetMHCIIpan	10.02
HLA-DRB1*01:06	1	718	732	DSLHEHIANLAGSPA	NetMHCIIpan	10.02
HLA-DRB1*01:08	1	808	822	NEKLYLYYLQNGRDM	NetMHCIIpan	10.03
HLA-DRB1*01:05	1	808	822	NEKLYLYYLQNGRDM	NetMHCIIpan	10.03
HLA-DRB1*01:07	1	808	822	NEKLYLYYLQNGRDM	NetMHCIIpan	10.03
HLA-DRB1*01:10	1	784	798	IEEGIKELGSQILKE	NetMHCIIpan	10.08
HLA-DRB1*01:10	1	331	345	DLTLLKALVRQQLPE	NetMHCIIpan	10.09
HLA-DRB1*01:06	1	38	52	TDRHSIKKNLIGALL	NetMHCIIpan	10.12
HLA-DRB1*01:03	1	883	897	WRQLLNAKLITQRKF	NetMHCIIpan	10.15
HLA-DRB1*01:02	1	306	320	LRVNTEITKAPLSAS	sturniolo	10.16
HLA-DRB1*01:08	1	96	110	SFFHRLEESFLVEED	NetMHCIIpan	10.18
HLA-DRB1*01:01	1	207	221	DAKAILSARLSKSRR	Consensus (comb.lib./smm/nn)	10.18
HLA-DRB1*01:05	1	96	110	SFFHRLEESFLVEED	NetMHCIIpan	10.18
HLA-DRB1*01:07	1	96	110	SFFHRLEESFLVEED	NetMHCIIpan	10.18
HLA-DRB1*01:02	1	911	925	LDKAGFIKRQLVETR	sturniolo	10.2
HLA-DRB1*01:02	1	912	926	DKAGFIKRQLVETRQ	sturniolo	10.2
HLA-DRB1*01:02	1	913	927	KAGFIKRQLVETRQI	sturniolo	10.2
HLA-DRB1*01:02	1	914	928	AGFIKRQLVETRQIT	sturniolo	10.2
HLA-DRB1*01:02	1	915	929	GFIKRQLVETRQITK	sturniolo	10.2
HLA-DRB1*01:02	1	916	930	FIKRQLVETRQITKH	sturniolo	10.2
HLA-DRB1*01:02	1	917	931	IKRQLVETRQITKHV	sturniolo	10.2
HLA-DRB1*01:04	1	297	311	SDAILLSDILRVNTE	NetMHCIIpan	10.2
HLA-DRB1*01:01	1	97	111	FFHRLEESFLVEEDK	Consensus (comb.lib./smm/nn)	10.22
HLA-DRB1*01:09	1	253	267	KSNFDLAEDAKLQLS	NetMHCIIpan	10.24
HLA-DRB1*01:08	1	204	218	SGVDAKAILSARLSK	NetMHCIIpan	10.25
HLA-DRB1*01:05	1	204	218	SGVDAKAILSARLSK	NetMHCIIpan	10.25
HLA-DRB1*01:07	1	204	218	SGVDAKAILSARLSK	NetMHCIIpan	10.25
HLA-DRB1*01:04	1	1034	1048	AKYFFYSNIMNFFKT	NetMHCIIpan	10.27
HLA-DRB1*01:04	1	130	144	EKYPTIYHLRKKLVD	NetMHCIIpan	10.28
HLA-DRB1*01:04	1	185	199	FIQLVQTYNQLFEEN	NetMHCIIpan	10.28
HLA-DRB1*01:08	1	1136	1150	SPTVAYSVLVVAKVE	NetMHCIIpan	10.31
HLA-DRB1*01:05	1	1136	1150	SPTVAYSVLVVAKVE	NetMHCIIpan	10.31
HLA-DRB1*01:07	1	1136	1150	SPTVAYSVLVVAKVE	NetMHCIIpan	10.31
HLA-DRB1*01:03	1	311	325	EITKAPLSASMIKRY	NetMHCIIpan	10.33
HLA-DRB1*01:08	1	1034	1048	AKYFFYSNIMNFFKT	NetMHCIIpan	10.35
HLA-DRB1*01:09	1	41	55	HSIKKNLIGALLFDS	NetMHCIIpan	10.35
HLA-DRB1*01:05	1	1034	1048	AKYFFYSNIMNFFKT	NetMHCIIpan	10.35
HLA-DRB1*01:07	1	1034	1048	AKYFFYSNIMNFFKT	NetMHCIIpan	10.35
HLA-DRB1*01:06	1	812	826	YLYYLQNGRDMYVDQ	NetMHCIIpan	10.36
HLA-DRB1*01:10	1	212	226	LSARLSKSRRLENLI	NetMHCIIpan	10.4
HLA-DRB1*01:04	1	412	426	HQIHLGELHAILRRQ	NetMHCIIpan	10.4
HLA-DRB1*01:09	1	786	800	EGIKELGSQILKEHP	NetMHCIIpan	10.41
HLA-DRB1*01:09	1	1345	1359	ATLIHQSITGLYETR	NetMHCIIpan	10.41
HLA-DRB1*01:04	1	1155	1169	KKLKSVKELLGITIM	NetMHCIIpan	10.42
HLA-DRB1*01:06	1	232	246	EKKNGLFGNLIALSL	NetMHCIIpan	10.42
HLA-DRB1*01:10	1	786	800	EGIKELGSQILKEHP	NetMHCIIpan	10.43
HLA-DRB1*01:03	1	949	963	LIREVKVITLKSKLV	NetMHCIIpan	10.44
HLA-DRB1*01:03	1	810	824	KLYLYYLQNGRDMYV	NetMHCIIpan	10.47
HLA-DRB1*01:03	1	1279	1293	RVILADANLDKVLSA	NetMHCIIpan	10.48
HLA-DRB1*01:03	1	232	246	EKKNGLFGNLIALSL	NetMHCIIpan	10.5
HLA-DRB1*01:04	1	1277	1291	SKRVILADANLDKVL	NetMHCIIpan	10.54
HLA-DRB1*01:02	1	239	253	GNLIALSLGLTPNFK	sturniolo	10.56
HLA-DRB1*01:04	1	1229	1243	PSKYVNFLYLASHYE	NetMHCIIpan	10.57
HLA-DRB1*01:09	1	411	425	PHQIHLGELHAILRR	NetMHCIIpan	10.59
HLA-DRB1*01:03	1	7	21	IGLAIGTNSVGWAVI	NetMHCIIpan	10.61
HLA-DRB1*01:06	1	182	196	DKLFIQLVQTYNQLF	NetMHCIIpan	10.62
HLA-DRB1*01:08	1	283	297	GDQYADLFLAAKNLS	NetMHCIIpan	10.63
HLA-DRB1*01:05	1	283	297	GDQYADLFLAAKNLS	NetMHCIIpan	10.63
HLA-DRB1*01:07	1	283	297	GDQYADLFLAAKNLS	NetMHCIIpan	10.63
HLA-DRB1*01:09	1	1041	1055	NIMNFFKTEITLANG	NetMHCIIpan	10.64
HLA-DRB1*01:08	1	181	195	VDKLFIQLVQTYNQL	NetMHCIIpan	10.65
HLA-DRB1*01:05	1	181	195	VDKLFIQLVQTYNQL	NetMHCIIpan	10.65
HLA-DRB1*01:07	1	181	195	VDKLFIQLVQTYNQL	NetMHCIIpan	10.65
HLA-DRB1*01:02	1	737	751	ILQTVKVVDELVKVM	sturniolo	10.66
HLA-DRB1*01:02	1	738	752	LQTVKVVDELVKVMG	sturniolo	10.66
HLA-DRB1*01:02	1	739	753	QTVKVVDELVKVMGR	sturniolo	10.66
HLA-DRB1*01:02	1	740	754	TVKVVDELVKVMGRH	sturniolo	10.66
HLA-DRB1*01:06	1	809	823	EKLYLYYLQNGRDMY	NetMHCIIpan	10.67
HLA-DRB1*01:03	1	1342	1356	VLDATLIHQSITGLY	NetMHCIIpan	10.72
HLA-DRB1*01:04	1	783	797	RIEEGIKELGSQILK	NetMHCIIpan	10.72
HLA-DRB1*01:10	1	1345	1359	ATLIHQSITGLYETR	NetMHCIIpan	10.73
HLA-DRB1*01:01	1	785	799	EEGIKELGSQILKEH	Consensus (comb.lib./smm/nn)	10.74
HLA-DRB1*01:09	1	783	797	RIEEGIKELGSQILK	NetMHCIIpan	10.77
HLA-DRB1*01:03	1	922	936	VETRQITKHVAQILD	NetMHCIIpan	10.78
HLA-DRB1*01:02	1	486	500	ASAQSFIERMTNFDK	sturniolo	10.79
HLA-DRB1*01:02	1	487	501	SAQSFIERMTNFDKN	sturniolo	10.79
HLA-DRB1*01:02	1	488	502	AQSFIERMTNFDKNL	sturniolo	10.79
HLA-DRB1*01:02	1	489	503	QSFIERMTNFDKNLP	sturniolo	10.79
HLA-DRB1*01:02	1	490	504	SFIERMTNFDKNLPN	sturniolo	10.79
HLA-DRB1*01:02	1	491	505	FIERMTNFDKNLPNE	sturniolo	10.79
HLA-DRB1*01:02	1	492	506	IERMTNFDKNLPNEK	sturniolo	10.79
HLA-DRB1*01:02	1	676	690	GKTILDFLKSDGFAN	sturniolo	10.79
HLA-DRB1*01:02	1	677	691	KTILDFLKSDGFANR	sturniolo	10.79
HLA-DRB1*01:02	1	678	692	TILDFLKSDGFANRN	sturniolo	10.79
HLA-DRB1*01:02	1	679	693	ILDFLKSDGFANRNF	sturniolo	10.79
HLA-DRB1*01:02	1	680	694	LDFLKSDGFANRNFM	sturniolo	10.79
HLA-DRB1*01:02	1	681	695	DFLKSDGFANRNFMQ	sturniolo	10.79
HLA-DRB1*01:02	1	682	696	FLKSDGFANRNFMQL	sturniolo	10.79
HLA-DRB1*01:02	1	1002	1016	PKLESEFVYGDYKVY	sturniolo	10.79
HLA-DRB1*01:02	1	1003	1017	KLESEFVYGDYKVYD	sturniolo	10.79
HLA-DRB1*01:02	1	1004	1018	LESEFVYGDYKVYDV	sturniolo	10.79
HLA-DRB1*01:02	1	1005	1019	ESEFVYGDYKVYDVR	sturniolo	10.79
HLA-DRB1*01:02	1	1006	1020	SEFVYGDYKVYDVRK	sturniolo	10.79
HLA-DRB1*01:02	1	1007	1021	EFVYGDYKVYDVRKM	sturniolo	10.79
HLA-DRB1*01:02	1	1008	1022	FVYGDYKVYDVRKMI	sturniolo	10.79
HLA-DRB1*01:02	1	1145	1159	VVAKVEKGKSKKLKS	sturniolo	10.79
HLA-DRB1*01:02	1	1146	1160	VAKVEKGKSKKLKSV	sturniolo	10.79
HLA-DRB1*01:02	1	1147	1161	AKVEKGKSKKLKSVK	sturniolo	10.79
HLA-DRB1*01:02	1	1148	1162	KVEKGKSKKLKSVKE	sturniolo	10.79
HLA-DRB1*01:02	1	1149	1163	VEKGKSKKLKSVKEL	sturniolo	10.79
HLA-DRB1*01:04	1	238	252	FGNLIALSLGLTPNF	NetMHCIIpan	10.79
HLA-DRB1*01:04	1	295	309	NLSDAILLSDILRVN	NetMHCIIpan	10.79
HLA-DRB1*01:04	1	411	425	PHQIHLGELHAILRR	NetMHCIIpan	10.82
HLA-DRB1*01:06	1	147	161	DKADLRLIYLALAHM	NetMHCIIpan	10.83
HLA-DRB1*01:09	1	1042	1056	IMNFFKTEITLANGE	NetMHCIIpan	10.85
HLA-DRB1*01:10	1	1	15	MDKKYSIGLAIGTNS	NetMHCIIpan	10.86
HLA-DRB1*01:03	1	1080	1094	FATVRKVLSMPQVNI	NetMHCIIpan	10.87
HLA-DRB1*01:01	1	1157	1171	LKSVKELLGITIMER	Consensus (comb.lib./smm/nn)	10.88
HLA-DRB1*01:03	1	236	250	GLFGNLIALSLGLTP	NetMHCIIpan	10.88
HLA-DRB1*01:06	1	1191	1205	KKDLIIKLPKYSLFE	NetMHCIIpan	10.89
HLA-DRB1*01:08	1	95	109	DSFFHRLEESFLVEE	NetMHCIIpan	10.9
HLA-DRB1*01:05	1	95	109	DSFFHRLEESFLVEE	NetMHCIIpan	10.9
HLA-DRB1*01:07	1	95	109	DSFFHRLEESFLVEE	NetMHCIIpan	10.9
HLA-DRB1*01:09	1	412	426	HQIHLGELHAILRRQ	NetMHCIIpan	10.92
HLA-DRB1*01:04	1	146	160	TDKADLRLIYLALAH	NetMHCIIpan	10.92
HLA-DRB1*01:10	1	4	18	KYSIGLAIGTNSVGW	NetMHCIIpan	10.94
HLA-DRB1*01:10	1	1315	1329	LTNLGAPAAFKYFDT	NetMHCIIpan	10.95
HLA-DRB1*01:08	1	1040	1054	SNIMNFFKTEITLAN	NetMHCIIpan	10.96
HLA-DRB1*01:05	1	1040	1054	SNIMNFFKTEITLAN	NetMHCIIpan	10.96
HLA-DRB1*01:06	1	436	450	NREKIEKILTFRIPY	NetMHCIIpan	10.96
HLA-DRB1*01:07	1	1040	1054	SNIMNFFKTEITLAN	NetMHCIIpan	10.96
HLA-DRB1*01:03	1	787	801	GIKELGSQILKEHPV	NetMHCIIpan	10.97
HLA-DRB1*01:08	1	29	43	SKKFKVLGNTDRHSI	NetMHCIIpan	11
HLA-DRB1*01:05	1	29	43	SKKFKVLGNTDRHSI	NetMHCIIpan	11
HLA-DRB1*01:07	1	29	43	SKKFKVLGNTDRHSI	NetMHCIIpan	11
HLA-DRB1*01:08	1	94	108	DDSFFHRLEESFLVE	NetMHCIIpan	11.01
HLA-DRB1*01:05	1	94	108	DDSFFHRLEESFLVE	NetMHCIIpan	11.01
HLA-DRB1*01:07	1	94	108	DDSFFHRLEESFLVE	NetMHCIIpan	11.01
HLA-DRB1*01:10	1	783	797	RIEEGIKELGSQILK	NetMHCIIpan	11.05
HLA-DRB1*01:01	1	208	222	AKAILSARLSKSRRL	Consensus (comb.lib./smm/nn)	11.07
HLA-DRB1*01:01	1	1156	1170	KLKSVKELLGITIME	Consensus (comb.lib./smm/nn)	11.07
HLA-DRB1*01:06	1	203	217	ASGVDAKAILSARLS	NetMHCIIpan	11.07
HLA-DRB1*01:08	1	184	198	LFIQLVQTYNQLFEE	NetMHCIIpan	11.09
HLA-DRB1*01:05	1	184	198	LFIQLVQTYNQLFEE	NetMHCIIpan	11.09
HLA-DRB1*01:07	1	184	198	LFIQLVQTYNQLFEE	NetMHCIIpan	11.09
HLA-DRB1*01:06	1	1342	1356	VLDATLIHQSITGLY	NetMHCIIpan	11.1
HLA-DRB1*01:02	1	1044	1058	NFFKTEITLANGEIR	sturniolo	11.15
HLA-DRB1*01:02	1	1045	1059	FFKTEITLANGEIRK	sturniolo	11.15
HLA-DRB1*01:02	1	1046	1060	FKTEITLANGEIRKR	sturniolo	11.15
HLA-DRB1*01:02	1	1047	1061	KTEITLANGEIRKRP	sturniolo	11.15
HLA-DRB1*01:02	1	1048	1062	TEITLANGEIRKRPL	sturniolo	11.15
HLA-DRB1*01:02	1	1049	1063	EITLANGEIRKRPLI	sturniolo	11.15
HLA-DRB1*01:02	1	1050	1064	ITLANGEIRKRPLIE	sturniolo	11.15
HLA-DRB1*01:02	1	1066	1080	NGETGEIVWDKGRDF	sturniolo	11.15
HLA-DRB1*01:02	1	1067	1081	GETGEIVWDKGRDFA	sturniolo	11.15
HLA-DRB1*01:02	1	1068	1082	ETGEIVWDKGRDFAT	sturniolo	11.15
HLA-DRB1*01:02	1	1069	1083	TGEIVWDKGRDFATV	sturniolo	11.15
HLA-DRB1*01:02	1	1070	1084	GEIVWDKGRDFATVR	sturniolo	11.15
HLA-DRB1*01:02	1	1071	1085	EIVWDKGRDFATVRK	sturniolo	11.15
HLA-DRB1*01:02	1	1072	1086	IVWDKGRDFATVRKV	sturniolo	11.15
HLA-DRB1*01:03	1	207	221	DAKAILSARLSKSRR	NetMHCIIpan	11.17
HLA-DRB1*01:04	1	1085	1099	KVLSMPQVNIVKKTE	NetMHCIIpan	11.2
HLA-DRB1*01:03	1	203	217	ASGVDAKAILSARLS	NetMHCIIpan	11.21
HLA-DRB1*01:08	1	988	1002	YLNAVVGTALIKKYP	NetMHCIIpan	11.22
HLA-DRB1*01:03	1	811	825	LYLYYLQNGRDMYVD	NetMHCIIpan	11.22
HLA-DRB1*01:05	1	988	1002	YLNAVVGTALIKKYP	NetMHCIIpan	11.22
HLA-DRB1*01:07	1	988	1002	YLNAVVGTALIKKYP	NetMHCIIpan	11.22
HLA-DRB1*01:10	1	41	55	HSIKKNLIGALLFDS	NetMHCIIpan	11.24
HLA-DRB1*01:01	1	182	196	DKLFIQLVQTYNQLF	Consensus (comb.lib./smm/nn)	11.24
HLA-DRB1*01:01	1	183	197	KLFIQLVQTYNQLFE	Consensus (comb.lib./smm/nn)	11.24
HLA-DRB1*01:08	1	514	528	LYEYFTVYNELTKVK	NetMHCIIpan	11.25
HLA-DRB1*01:08	1	1033	1047	TAKYFFYSNIMNFFK	NetMHCIIpan	11.25
HLA-DRB1*01:05	1	514	528	LYEYFTVYNELTKVK	NetMHCIIpan	11.25
HLA-DRB1*01:05	1	1033	1047	TAKYFFYSNIMNFFK	NetMHCIIpan	11.25
HLA-DRB1*01:07	1	514	528	LYEYFTVYNELTKVK	NetMHCIIpan	11.25
HLA-DRB1*01:07	1	1033	1047	TAKYFFYSNIMNFFK	NetMHCIIpan	11.25
HLA-DRB1*01:10	1	252	266	FKSNFDLAEDAKLQL	NetMHCIIpan	11.26
HLA-DRB1*01:10	1	584	598	EDRFNASLGTYHDLL	NetMHCIIpan	11.27
HLA-DRB1*01:06	1	156	170	LALAHMIKFRGHFLI	NetMHCIIpan	11.28
HLA-DRB1*01:08	1	978	992	INNYHHAHDAYLNAV	NetMHCIIpan	11.29
HLA-DRB1*01:05	1	978	992	INNYHHAHDAYLNAV	NetMHCIIpan	11.29
HLA-DRB1*01:07	1	978	992	INNYHHAHDAYLNAV	NetMHCIIpan	11.29
HLA-DRB1*01:03	1	309	323	NTEITKAPLSASMIK	NetMHCIIpan	11.31
HLA-DRB1*01:06	1	1190	1204	VKKDLIIKLPKYSLF	NetMHCIIpan	11.31
HLA-DRB1*01:02	1	1032	1046	ATAKYFFYSNIMNFF	sturniolo	11.37
HLA-DRB1*01:02	1	1033	1047	TAKYFFYSNIMNFFK	sturniolo	11.37
HLA-DRB1*01:02	1	1034	1048	AKYFFYSNIMNFFKT	sturniolo	11.37
HLA-DRB1*01:02	1	1035	1049	KYFFYSNIMNFFKTE	sturniolo	11.37
HLA-DRB1*01:10	1	96	110	SFFHRLEESFLVEED	NetMHCIIpan	11.38
HLA-DRB1*01:10	1	183	197	KLFIQLVQTYNQLFE	NetMHCIIpan	11.38
HLA-DRB1*01:02	1	116	130	HPIFGNIVDEVAYHE	sturniolo	11.39
HLA-DRB1*01:02	1	117	131	PIFGNIVDEVAYHEK	sturniolo	11.39
HLA-DRB1*01:02	1	118	132	IFGNIVDEVAYHEKY	sturniolo	11.39
HLA-DRB1*01:02	1	119	133	FGNIVDEVAYHEKYP	sturniolo	11.39
HLA-DRB1*01:02	1	120	134	GNIVDEVAYHEKYPT	sturniolo	11.39
HLA-DRB1*01:02	1	121	135	NIVDEVAYHEKYPTI	sturniolo	11.39
HLA-DRB1*01:02	1	122	136	IVDEVAYHEKYPTIY	sturniolo	11.39
HLA-DRB1*01:02	1	714	728	SGQGDSLHEHIANLA	sturniolo	11.39
HLA-DRB1*01:02	1	715	729	GQGDSLHEHIANLAG	sturniolo	11.39
HLA-DRB1*01:02	1	716	730	QGDSLHEHIANLAGS	sturniolo	11.39
HLA-DRB1*01:02	1	717	731	GDSLHEHIANLAGSP	sturniolo	11.39
HLA-DRB1*01:06	1	3	17	KKYSIGLAIGTNSVG	NetMHCIIpan	11.4
HLA-DRB1*01:06	1	925	939	RQITKHVAQILDSRM	NetMHCIIpan	11.4
HLA-DRB1*01:01	1	41	55	HSIKKNLIGALLFDS	Consensus (comb.lib./smm/nn)	11.41
HLA-DRB1*01:09	1	1344	1358	DATLIHQSITGLYET	NetMHCIIpan	11.43
HLA-DRB1*01:09	1	584	598	EDRFNASLGTYHDLL	NetMHCIIpan	11.47
HLA-DRB1*01:06	1	410	424	IPHQIHLGELHAILR	NetMHCIIpan	11.47
HLA-DRB1*01:04	1	1157	1171	LKSVKELLGITIMER	NetMHCIIpan	11.48
HLA-DRB1*01:06	1	2	16	DKKYSIGLAIGTNSV	NetMHCIIpan	11.48
HLA-DRB1*01:03	1	253	267	KSNFDLAEDAKLQLS	NetMHCIIpan	11.5
HLA-DRB1*01:10	1	437	451	REKIEKILTFRIPYY	NetMHCIIpan	11.51
HLA-DRB1*01:09	1	369	383	QEEFYKFIKPILEKM	NetMHCIIpan	11.51
HLA-DRB1*01:10	1	977	991	EINNYHHAHDAYLNA	NetMHCIIpan	11.53
HLA-DRB1*01:06	1	924	938	TRQITKHVAQILDSR	NetMHCIIpan	11.53
HLA-DRB1*01:08	1	238	252	FGNLIALSLGLTPNF	NetMHCIIpan	11.54
HLA-DRB1*01:05	1	238	252	FGNLIALSLGLTPNF	NetMHCIIpan	11.54
HLA-DRB1*01:07	1	238	252	FGNLIALSLGLTPNF	NetMHCIIpan	11.54
HLA-DRB1*01:08	1	39	53	DRHSIKKNLIGALLF	NetMHCIIpan	11.55
HLA-DRB1*01:08	1	436	450	NREKIEKILTFRIPY	NetMHCIIpan	11.55
HLA-DRB1*01:08	1	1304	1318	EQAENIIHLFTLTNL	NetMHCIIpan	11.55
HLA-DRB1*01:01	1	1155	1169	KKLKSVKELLGITIM	Consensus (comb.lib./smm/nn)	11.55
HLA-DRB1*01:05	1	39	53	DRHSIKKNLIGALLF	NetMHCIIpan	11.55
HLA-DRB1*01:05	1	436	450	NREKIEKILTFRIPY	NetMHCIIpan	11.55
HLA-DRB1*01:05	1	1304	1318	EQAENIIHLFTLTNL	NetMHCIIpan	11.55
HLA-DRB1*01:07	1	39	53	DRHSIKKNLIGALLF	NetMHCIIpan	11.55
HLA-DRB1*01:07	1	436	450	NREKIEKILTFRIPY	NetMHCIIpan	11.55
HLA-DRB1*01:07	1	1304	1318	EQAENIIHLFTLTNL	NetMHCIIpan	11.55
HLA-DRB1*01:10	1	95	109	DSFFHRLEESFLVEE	NetMHCIIpan	11.56
HLA-DRB1*01:10	1	979	993	NNYHHAHDAYLNAVV	NetMHCIIpan	11.56
HLA-DRB1*01:08	1	813	827	LYYLQNGRDMYVDQE	NetMHCIIpan	11.57
HLA-DRB1*01:04	1	719	733	SLHEHIANLAGSPAI	NetMHCIIpan	11.57
HLA-DRB1*01:05	1	813	827	LYYLQNGRDMYVDQE	NetMHCIIpan	11.57
HLA-DRB1*01:07	1	813	827	LYYLQNGRDMYVDQE	NetMHCIIpan	11.57
HLA-DRB1*01:04	1	1079	1093	DFATVRKVLSMPQVN	NetMHCIIpan	11.58
HLA-DRB1*01:08	1	1035	1049	KYFFYSNIMNFFKTE	NetMHCIIpan	11.6
HLA-DRB1*01:09	1	252	266	FKSNFDLAEDAKLQL	NetMHCIIpan	11.6
HLA-DRB1*01:05	1	1035	1049	KYFFYSNIMNFFKTE	NetMHCIIpan	11.6
HLA-DRB1*01:07	1	1035	1049	KYFFYSNIMNFFKTE	NetMHCIIpan	11.6
HLA-DRB1*01:06	1	439	453	KIEKILTFRIPYYVG	NetMHCIIpan	11.65
HLA-DRB1*01:06	1	157	171	ALAHMIKFRGHFLIE	NetMHCIIpan	11.68
HLA-DRB1*01:09	1	1230	1244	SKYVNFLYLASHYEK	NetMHCIIpan	11.7
HLA-DRB1*01:06	1	212	226	LSARLSKSRRLENLI	NetMHCIIpan	11.7
HLA-DRB1*01:04	1	988	1002	YLNAVVGTALIKKYP	NetMHCIIpan	11.71
HLA-DRB1*01:06	1	284	298	DQYADLFLAAKNLSD	NetMHCIIpan	11.74
HLA-DRB1*01:04	1	1033	1047	TAKYFFYSNIMNFFK	NetMHCIIpan	11.75
HLA-DRB1*01:09	1	1277	1291	SKRVILADANLDKVL	NetMHCIIpan	11.76
HLA-DRB1*01:01	1	42	56	SIKKNLIGALLFDSG	Consensus (comb.lib./smm/nn)	11.76
HLA-DRB1*01:04	1	133	147	PTIYHLRKKLVDSTD	NetMHCIIpan	11.77
HLA-DRB1*01:01	1	722	736	EHIANLAGSPAIKKG	Consensus (comb.lib./smm/nn)	11.79
HLA-DRB1*01:02	1	33	47	KVLGNTDRHSIKKNL	sturniolo	11.8
HLA-DRB1*01:02	1	34	48	VLGNTDRHSIKKNLI	sturniolo	11.8
HLA-DRB1*01:02	1	35	49	LGNTDRHSIKKNLIG	sturniolo	11.8
HLA-DRB1*01:02	1	760	774	VIEMARENQTTQKGQ	sturniolo	11.8
HLA-DRB1*01:02	1	761	775	IEMARENQTTQKGQK	sturniolo	11.8
HLA-DRB1*01:08	1	513	527	LLYEYFTVYNELTKV	NetMHCIIpan	11.82
HLA-DRB1*01:05	1	513	527	LLYEYFTVYNELTKV	NetMHCIIpan	11.82
HLA-DRB1*01:07	1	513	527	LLYEYFTVYNELTKV	NetMHCIIpan	11.82
HLA-DRB1*01:08	1	40	54	RHSIKKNLIGALLFD	NetMHCIIpan	11.84
HLA-DRB1*01:05	1	40	54	RHSIKKNLIGALLFD	NetMHCIIpan	11.84
HLA-DRB1*01:07	1	40	54	RHSIKKNLIGALLFD	NetMHCIIpan	11.84
HLA-DRB1*01:02	1	545	559	KKAIVDLLFKTNRKV	sturniolo	11.86
HLA-DRB1*01:02	1	546	560	KAIVDLLFKTNRKVT	sturniolo	11.86
HLA-DRB1*01:10	1	94	108	DDSFFHRLEESFLVE	NetMHCIIpan	11.87
HLA-DRB1*01:01	1	216	230	LSKSRRLENLIAQLP	Consensus (comb.lib./smm/nn)	11.87
HLA-DRB1*01:02	1	1318	1332	LGAPAAFKYFDTTID	sturniolo	11.89
HLA-DRB1*01:02	1	1319	1333	GAPAAFKYFDTTIDR	sturniolo	11.89
HLA-DRB1*01:02	1	1320	1334	APAAFKYFDTTIDRK	sturniolo	11.89
HLA-DRB1*01:02	1	1321	1335	PAAFKYFDTTIDRKR	sturniolo	11.89
HLA-DRB1*01:02	1	1322	1336	AAFKYFDTTIDRKRY	sturniolo	11.89
HLA-DRB1*01:02	1	1323	1337	AFKYFDTTIDRKRYT	sturniolo	11.89
HLA-DRB1*01:02	1	1324	1338	FKYFDTTIDRKRYTS	sturniolo	11.89
HLA-DRB1*01:04	1	1278	1292	KRVILADANLDKVLS	NetMHCIIpan	11.89
HLA-DRB1*01:03	1	978	992	INNYHHAHDAYLNAV	NetMHCIIpan	11.9
HLA-DRB1*01:03	1	296	310	LSDAILLSDILRVNT	NetMHCIIpan	11.91
HLA-DRB1*01:04	1	984	998	AHDAYLNAVVGTALI	NetMHCIIpan	11.92
HLA-DRB1*01:02	1	447	461	RIPYYVGPLARGNSR	sturniolo	11.93
HLA-DRB1*01:02	1	448	462	IPYYVGPLARGNSRF	sturniolo	11.93
HLA-DRB1*01:01	1	132	146	YPTIYHLRKKLVDST	Consensus (comb.lib./smm/nn)	11.94
HLA-DRB1*01:10	1	1209	1223	GRKRMLASAGELQKG	NetMHCIIpan	11.97
HLA-DRB1*01:04	1	1314	1328	TLTNLGAPAAFKYFD	NetMHCIIpan	11.97
HLA-DRB1*01:08	1	438	452	EKIEKILTFRIPYYV	NetMHCIIpan	11.98
HLA-DRB1*01:03	1	1	15	MDKKYSIGLAIGTNS	NetMHCIIpan	11.98
HLA-DRB1*01:05	1	438	452	EKIEKILTFRIPYYV	NetMHCIIpan	11.98
HLA-DRB1*01:07	1	438	452	EKIEKILTFRIPYYV	NetMHCIIpan	11.98
HLA-DRB1*01:02	1	727	741	LAGSPAIKKGILQTV	sturniolo	12.01
HLA-DRB1*01:02	1	728	742	AGSPAIKKGILQTVK	sturniolo	12.01
HLA-DRB1*01:02	1	729	743	GSPAIKKGILQTVKV	sturniolo	12.01
HLA-DRB1*01:02	1	730	744	SPAIKKGILQTVKVV	sturniolo	12.01
HLA-DRB1*01:02	1	731	745	PAIKKGILQTVKVVD	sturniolo	12.01
HLA-DRB1*01:02	1	732	746	AIKKGILQTVKVVDE	sturniolo	12.01
HLA-DRB1*01:02	1	733	747	IKKGILQTVKVVDEL	sturniolo	12.01
HLA-DRB1*01:02	1	1214	1228	LASAGELQKGNELAL	sturniolo	12.01
HLA-DRB1*01:02	1	1215	1229	ASAGELQKGNELALP	sturniolo	12.01
HLA-DRB1*01:02	1	1216	1230	SAGELQKGNELALPS	sturniolo	12.01
HLA-DRB1*01:02	1	1217	1231	AGELQKGNELALPSK	sturniolo	12.01
HLA-DRB1*01:02	1	1218	1232	GELQKGNELALPSKY	sturniolo	12.01
HLA-DRB1*01:02	1	1219	1233	ELQKGNELALPSKYV	sturniolo	12.01
HLA-DRB1*01:02	1	1220	1234	LQKGNELALPSKYVN	sturniolo	12.01
HLA-DRB1*01:10	1	585	599	DRFNASLGTYHDLLK	NetMHCIIpan	12.03
HLA-DRB1*01:09	1	1043	1057	MNFFKTEITLANGEI	NetMHCIIpan	12.03
HLA-DRB1*01:10	1	1208	1222	NGRKRMLASAGELQK	NetMHCIIpan	12.07
HLA-DRB1*01:10	1	1344	1358	DATLIHQSITGLYET	NetMHCIIpan	12.07
HLA-DRB1*01:04	1	180	194	DVDKLFIQLVQTYNQ	NetMHCIIpan	12.07
HLA-DRB1*01:04	1	1156	1170	KLKSVKELLGITIME	NetMHCIIpan	12.08
HLA-DRB1*01:10	1	368	382	SQEEFYKFIKPILEK	NetMHCIIpan	12.12
HLA-DRB1*01:09	1	1307	1321	ENIIHLFTLTNLGAP	NetMHCIIpan	12.12
HLA-DRB1*01:03	1	926	940	QITKHVAQILDSRMN	NetMHCIIpan	12.12
HLA-DRB1*01:08	1	156	170	LALAHMIKFRGHFLI	NetMHCIIpan	12.14
HLA-DRB1*01:05	1	156	170	LALAHMIKFRGHFLI	NetMHCIIpan	12.14
HLA-DRB1*01:07	1	156	170	LALAHMIKFRGHFLI	NetMHCIIpan	12.14
HLA-DRB1*01:09	1	585	599	DRFNASLGTYHDLLK	NetMHCIIpan	12.16
HLA-DRB1*01:04	1	160	174	HMIKFRGHFLIEGDL	NetMHCIIpan	12.16
HLA-DRB1*01:03	1	409	423	SIPHQIHLGELHAIL	NetMHCIIpan	12.17
HLA-DRB1*01:10	1	1277	1291	SKRVILADANLDKVL	NetMHCIIpan	12.21
HLA-DRB1*01:06	1	184	198	LFIQLVQTYNQLFEE	NetMHCIIpan	12.22
HLA-DRB1*01:10	1	1040	1054	SNIMNFFKTEITLAN	NetMHCIIpan	12.25
HLA-DRB1*01:04	1	1035	1049	KYFFYSNIMNFFKTE	NetMHCIIpan	12.25
HLA-DRB1*01:09	1	310	324	TEITKAPLSASMIKR	NetMHCIIpan	12.27
HLA-DRB1*01:08	1	4	18	KYSIGLAIGTNSVGW	NetMHCIIpan	12.3
HLA-DRB1*01:05	1	4	18	KYSIGLAIGTNSVGW	NetMHCIIpan	12.3
HLA-DRB1*01:07	1	4	18	KYSIGLAIGTNSVGW	NetMHCIIpan	12.3
HLA-DRB1*01:03	1	252	266	FKSNFDLAEDAKLQL	NetMHCIIpan	12.31
HLA-DRB1*01:09	1	5	19	YSIGLAIGTNSVGWA	NetMHCIIpan	12.35
HLA-DRB1*01:06	1	238	252	FGNLIALSLGLTPNF	NetMHCIIpan	12.36
HLA-DRB1*01:10	1	412	426	HQIHLGELHAILRRQ	NetMHCIIpan	12.37
HLA-DRB1*01:08	1	584	598	EDRFNASLGTYHDLL	NetMHCIIpan	12.37
HLA-DRB1*01:05	1	584	598	EDRFNASLGTYHDLL	NetMHCIIpan	12.37
HLA-DRB1*01:07	1	584	598	EDRFNASLGTYHDLL	NetMHCIIpan	12.37
HLA-DRB1*01:06	1	1157	1171	LKSVKELLGITIMER	NetMHCIIpan	12.38
HLA-DRB1*01:03	1	1232	1246	YVNFLYLASHYEKLK	NetMHCIIpan	12.42
HLA-DRB1*01:09	1	1080	1094	FATVRKVLSMPQVNI	NetMHCIIpan	12.43
HLA-DRB1*01:09	1	1208	1222	NGRKRMLASAGELQK	NetMHCIIpan	12.43
HLA-DRB1*01:09	1	1209	1223	GRKRMLASAGELQKG	NetMHCIIpan	12.43
HLA-DRB1*01:01	1	220	234	RRLENLIAQLPGEKK	Consensus (comb.lib./smm/nn)	12.43
HLA-DRB1*01:02	1	800	814	PVENTQLQNEKLYLY	sturniolo	12.43
HLA-DRB1*01:02	1	801	815	VENTQLQNEKLYLYY	sturniolo	12.43
HLA-DRB1*01:02	1	802	816	ENTQLQNEKLYLYYL	sturniolo	12.43
HLA-DRB1*01:02	1	803	817	NTQLQNEKLYLYYLQ	sturniolo	12.43
HLA-DRB1*01:02	1	804	818	TQLQNEKLYLYYLQN	sturniolo	12.43
HLA-DRB1*01:02	1	805	819	QLQNEKLYLYYLQNG	sturniolo	12.43
HLA-DRB1*01:02	1	806	820	LQNEKLYLYYLQNGR	sturniolo	12.43
HLA-DRB1*01:02	1	1284	1298	DANLDKVLSAYNKHR	sturniolo	12.43
HLA-DRB1*01:02	1	1285	1299	ANLDKVLSAYNKHRD	sturniolo	12.43
HLA-DRB1*01:02	1	1286	1300	NLDKVLSAYNKHRDK	sturniolo	12.43
HLA-DRB1*01:02	1	1287	1301	LDKVLSAYNKHRDKP	sturniolo	12.43
HLA-DRB1*01:02	1	1288	1302	DKVLSAYNKHRDKPI	sturniolo	12.43
HLA-DRB1*01:02	1	1289	1303	KVLSAYNKHRDKPIR	sturniolo	12.43
HLA-DRB1*01:02	1	1290	1304	VLSAYNKHRDKPIRE	sturniolo	12.43
HLA-DRB1*01:03	1	329	343	HQDLTLLKALVRQQL	NetMHCIIpan	12.46
HLA-DRB1*01:09	1	370	384	EEFYKFIKPILEKMD	NetMHCIIpan	12.47
HLA-DRB1*01:08	1	1192	1206	KDLIIKLPKYSLFEL	NetMHCIIpan	12.5
HLA-DRB1*01:05	1	1192	1206	KDLIIKLPKYSLFEL	NetMHCIIpan	12.5
HLA-DRB1*01:06	1	787	801	GIKELGSQILKEHPV	NetMHCIIpan	12.5
HLA-DRB1*01:07	1	1192	1206	KDLIIKLPKYSLFEL	NetMHCIIpan	12.5
HLA-DRB1*01:10	1	1044	1058	NFFKTEITLANGEIR	NetMHCIIpan	12.54
HLA-DRB1*01:06	1	1315	1329	LTNLGAPAAFKYFDT	NetMHCIIpan	12.54
HLA-DRB1*01:10	1	310	324	TEITKAPLSASMIKR	NetMHCIIpan	12.56
HLA-DRB1*01:09	1	203	217	ASGVDAKAILSARLS	NetMHCIIpan	12.56
HLA-DRB1*01:04	1	1342	1356	VLDATLIHQSITGLY	NetMHCIIpan	12.56
HLA-DRB1*01:10	1	808	822	NEKLYLYYLQNGRDM	NetMHCIIpan	12.57
HLA-DRB1*01:04	1	1078	1092	RDFATVRKVLSMPQV	NetMHCIIpan	12.57
HLA-DRB1*01:10	1	411	425	PHQIHLGELHAILRR	NetMHCIIpan	12.58
HLA-DRB1*01:06	1	413	427	QIHLGELHAILRRQE	NetMHCIIpan	12.58
HLA-DRB1*01:08	1	30	44	KKFKVLGNTDRHSIK	NetMHCIIpan	12.59
HLA-DRB1*01:04	1	1041	1055	NIMNFFKTEITLANG	NetMHCIIpan	12.59
HLA-DRB1*01:05	1	30	44	KKFKVLGNTDRHSIK	NetMHCIIpan	12.59
HLA-DRB1*01:07	1	30	44	KKFKVLGNTDRHSIK	NetMHCIIpan	12.59
HLA-DRB1*01:08	1	147	161	DKADLRLIYLALAHM	NetMHCIIpan	12.6
HLA-DRB1*01:09	1	983	997	HAHDAYLNAVVGTAL	NetMHCIIpan	12.6
HLA-DRB1*01:01	1	131	145	KYPTIYHLRKKLVDS	Consensus (comb.lib./smm/nn)	12.6
HLA-DRB1*01:01	1	181	195	VDKLFIQLVQTYNQL	Consensus (comb.lib./smm/nn)	12.6
HLA-DRB1*01:05	1	147	161	DKADLRLIYLALAHM	NetMHCIIpan	12.6
HLA-DRB1*01:07	1	147	161	DKADLRLIYLALAHM	NetMHCIIpan	12.6
HLA-DRB1*01:02	1	734	748	KKGILQTVKVVDELV	sturniolo	12.61
HLA-DRB1*01:02	1	735	749	KGILQTVKVVDELVK	sturniolo	12.61
HLA-DRB1*01:02	1	736	750	GILQTVKVVDELVKV	sturniolo	12.61
HLA-DRB1*01:06	1	296	310	LSDAILLSDILRVNT	NetMHCIIpan	12.62
HLA-DRB1*01:06	1	1155	1169	KKLKSVKELLGITIM	NetMHCIIpan	12.62
HLA-DRB1*01:09	1	212	226	LSARLSKSRRLENLI	NetMHCIIpan	12.65
HLA-DRB1*01:02	1	231	245	GEKKNGLFGNLIALS	sturniolo	12.65
HLA-DRB1*01:08	1	785	799	EEGIKELGSQILKEH	NetMHCIIpan	12.67
HLA-DRB1*01:05	1	785	799	EEGIKELGSQILKEH	NetMHCIIpan	12.67
HLA-DRB1*01:07	1	785	799	EEGIKELGSQILKEH	NetMHCIIpan	12.67
HLA-DRB1*01:08	1	212	226	LSARLSKSRRLENLI	NetMHCIIpan	12.68
HLA-DRB1*01:05	1	212	226	LSARLSKSRRLENLI	NetMHCIIpan	12.68
HLA-DRB1*01:07	1	212	226	LSARLSKSRRLENLI	NetMHCIIpan	12.68
HLA-DRB1*01:01	1	215	229	RLSKSRRLENLIAQL	Consensus (comb.lib./smm/nn)	12.69
HLA-DRB1*01:04	1	38	52	TDRHSIKKNLIGALL	NetMHCIIpan	12.69
HLA-DRB1*01:08	1	585	599	DRFNASLGTYHDLLK	NetMHCIIpan	12.72
HLA-DRB1*01:05	1	585	599	DRFNASLGTYHDLLK	NetMHCIIpan	12.72
HLA-DRB1*01:07	1	585	599	DRFNASLGTYHDLLK	NetMHCIIpan	12.72
HLA-DRB1*01:08	1	718	732	DSLHEHIANLAGSPA	NetMHCIIpan	12.73
HLA-DRB1*01:05	1	718	732	DSLHEHIANLAGSPA	NetMHCIIpan	12.73
HLA-DRB1*01:07	1	718	732	DSLHEHIANLAGSPA	NetMHCIIpan	12.73
HLA-DRB1*01:04	1	948	962	KLIREVKVITLKSKL	NetMHCIIpan	12.75
HLA-DRB1*01:10	1	182	196	DKLFIQLVQTYNQLF	NetMHCIIpan	12.77
HLA-DRB1*01:08	1	157	171	ALAHMIKFRGHFLIE	NetMHCIIpan	12.78
HLA-DRB1*01:05	1	157	171	ALAHMIKFRGHFLIE	NetMHCIIpan	12.78
HLA-DRB1*01:07	1	157	171	ALAHMIKFRGHFLIE	NetMHCIIpan	12.78
HLA-DRB1*01:09	1	1306	1320	AENIIHLFTLTNLGA	NetMHCIIpan	12.8
HLA-DRB1*01:03	1	1275	1289	EFSKRVILADANLDK	NetMHCIIpan	12.81
HLA-DRB1*01:08	1	41	55	HSIKKNLIGALLFDS	NetMHCIIpan	12.85
HLA-DRB1*01:05	1	41	55	HSIKKNLIGALLFDS	NetMHCIIpan	12.85
HLA-DRB1*01:07	1	41	55	HSIKKNLIGALLFDS	NetMHCIIpan	12.85
HLA-DRB1*01:01	1	1158	1172	KSVKELLGITIMERS	Consensus (comb.lib./smm/nn)	12.87
HLA-DRB1*01:09	1	309	323	NTEITKAPLSASMIK	NetMHCIIpan	12.88
HLA-DRB1*01:06	1	955	969	VITLKSKLVSDFRKD	NetMHCIIpan	12.88
HLA-DRB1*01:08	1	253	267	KSNFDLAEDAKLQLS	NetMHCIIpan	12.89
HLA-DRB1*01:08	1	367	381	ASQEEFYKFIKPILE	NetMHCIIpan	12.89
HLA-DRB1*01:04	1	298	312	DAILLSDILRVNTEI	NetMHCIIpan	12.89
HLA-DRB1*01:05	1	253	267	KSNFDLAEDAKLQLS	NetMHCIIpan	12.89
HLA-DRB1*01:05	1	367	381	ASQEEFYKFIKPILE	NetMHCIIpan	12.89
HLA-DRB1*01:07	1	253	267	KSNFDLAEDAKLQLS	NetMHCIIpan	12.89
HLA-DRB1*01:07	1	367	381	ASQEEFYKFIKPILE	NetMHCIIpan	12.89
HLA-DRB1*01:09	1	1343	1357	LDATLIHQSITGLYE	NetMHCIIpan	12.9
HLA-DRB1*01:06	1	4	18	KYSIGLAIGTNSVGW	NetMHCIIpan	12.91
HLA-DRB1*01:10	1	813	827	LYYLQNGRDMYVDQE	NetMHCIIpan	12.96
HLA-DRB1*01:08	1	1044	1058	NFFKTEITLANGEIR	NetMHCIIpan	12.96
HLA-DRB1*01:05	1	1044	1058	NFFKTEITLANGEIR	NetMHCIIpan	12.96
HLA-DRB1*01:07	1	1044	1058	NFFKTEITLANGEIR	NetMHCIIpan	12.96
HLA-DRB1*01:08	1	1140	1154	AYSVLVVAKVEKGKS	NetMHCIIpan	12.99
HLA-DRB1*01:04	1	787	801	GIKELGSQILKEHPV	NetMHCIIpan	12.99
HLA-DRB1*01:05	1	1140	1154	AYSVLVVAKVEKGKS	NetMHCIIpan	12.99
HLA-DRB1*01:07	1	1140	1154	AYSVLVVAKVEKGKS	NetMHCIIpan	12.99
HLA-DRB1*01:03	1	295	309	NLSDAILLSDILRVN	NetMHCIIpan	13.03
HLA-DRB1*01:01	1	1034	1048	AKYFFYSNIMNFFKT	Consensus (comb.lib./smm/nn)	13.04
HLA-DRB1*01:03	1	812	826	YLYYLQNGRDMYVDQ	NetMHCIIpan	13.05
HLA-DRB1*01:08	1	93	107	VDDSFFHRLEESFLV	NetMHCIIpan	13.06
HLA-DRB1*01:09	1	1085	1099	KVLSMPQVNIVKKTE	NetMHCIIpan	13.06
HLA-DRB1*01:04	1	434	448	KDNREKIEKILTFRI	NetMHCIIpan	13.06
HLA-DRB1*01:05	1	93	107	VDDSFFHRLEESFLV	NetMHCIIpan	13.06
HLA-DRB1*01:07	1	93	107	VDDSFFHRLEESFLV	NetMHCIIpan	13.06
HLA-DRB1*01:04	1	1158	1172	KSVKELLGITIMERS	NetMHCIIpan	13.09
HLA-DRB1*01:01	1	39	53	DRHSIKKNLIGALLF	Consensus (comb.lib./smm/nn)	13.1
HLA-DRB1*01:02	1	839	853	AAIVPQSFLKDDSID	sturniolo	13.1
HLA-DRB1*01:02	1	840	854	AIVPQSFLKDDSIDN	sturniolo	13.1
HLA-DRB1*01:02	1	841	855	IVPQSFLKDDSIDNK	sturniolo	13.1
HLA-DRB1*01:02	1	1133	1147	GFDSPTVAYSVLVVA	sturniolo	13.1
HLA-DRB1*01:02	1	1134	1148	FDSPTVAYSVLVVAK	sturniolo	13.1
HLA-DRB1*01:08	1	784	798	IEEGIKELGSQILKE	NetMHCIIpan	13.11
HLA-DRB1*01:05	1	784	798	IEEGIKELGSQILKE	NetMHCIIpan	13.11
HLA-DRB1*01:07	1	784	798	IEEGIKELGSQILKE	NetMHCIIpan	13.11
HLA-DRB1*01:08	1	1345	1359	ATLIHQSITGLYETR	NetMHCIIpan	13.12
HLA-DRB1*01:05	1	1345	1359	ATLIHQSITGLYETR	NetMHCIIpan	13.12
HLA-DRB1*01:07	1	1345	1359	ATLIHQSITGLYETR	NetMHCIIpan	13.12
HLA-DRB1*01:06	1	1234	1248	NFLYLASHYEKLKGS	NetMHCIIpan	13.14
HLA-DRB1*01:03	1	80	94	CYLQEIFSNEMAKVD	NetMHCIIpan	13.15
HLA-DRB1*01:06	1	1230	1244	SKYVNFLYLASHYEK	NetMHCIIpan	13.16
HLA-DRB1*01:09	1	311	325	EITKAPLSASMIKRY	NetMHCIIpan	13.17
HLA-DRB1*01:02	1	374	388	KFIKPILEKMDGTEE	sturniolo	13.17
HLA-DRB1*01:02	1	375	389	FIKPILEKMDGTEEL	sturniolo	13.17
HLA-DRB1*01:02	1	376	390	IKPILEKMDGTEELL	sturniolo	13.17
HLA-DRB1*01:02	1	377	391	KPILEKMDGTEELLV	sturniolo	13.17
HLA-DRB1*01:02	1	378	392	PILEKMDGTEELLVK	sturniolo	13.17
HLA-DRB1*01:02	1	379	393	ILEKMDGTEELLVKL	sturniolo	13.17
HLA-DRB1*01:02	1	380	394	LEKMDGTEELLVKLN	sturniolo	13.17
HLA-DRB1*01:02	1	581	595	SGVEDRFNASLGTYH	sturniolo	13.17
HLA-DRB1*01:02	1	582	596	GVEDRFNASLGTYHD	sturniolo	13.17
HLA-DRB1*01:02	1	583	597	VEDRFNASLGTYHDL	sturniolo	13.17
HLA-DRB1*01:02	1	584	598	EDRFNASLGTYHDLL	sturniolo	13.17
HLA-DRB1*01:02	1	585	599	DRFNASLGTYHDLLK	sturniolo	13.17
HLA-DRB1*01:02	1	586	600	RFNASLGTYHDLLKI	sturniolo	13.17
HLA-DRB1*01:02	1	587	601	FNASLGTYHDLLKII	sturniolo	13.17
HLA-DRB1*01:09	1	725	739	ANLAGSPAIKKGILQ	NetMHCIIpan	13.18
HLA-DRB1*01:04	1	1040	1054	SNIMNFFKTEITLAN	NetMHCIIpan	13.21
HLA-DRB1*01:04	1	1235	1249	FLYLASHYEKLKGSP	NetMHCIIpan	13.22
HLA-DRB1*01:10	1	1085	1099	KVLSMPQVNIVKKTE	NetMHCIIpan	13.24
HLA-DRB1*01:06	1	926	940	QITKHVAQILDSRMN	NetMHCIIpan	13.25
HLA-DRB1*01:10	1	326	340	DEHHQDLTLLKALVR	NetMHCIIpan	13.26
HLA-DRB1*01:10	1	254	268	SNFDLAEDAKLQLSK	NetMHCIIpan	13.27
HLA-DRB1*01:09	1	410	424	IPHQIHLGELHAILR	NetMHCIIpan	13.27
HLA-DRB1*01:06	1	1156	1170	KLKSVKELLGITIME	NetMHCIIpan	13.27
HLA-DRB1*01:09	1	254	268	SNFDLAEDAKLQLSK	NetMHCIIpan	13.3
HLA-DRB1*01:06	1	155	169	YLALAHMIKFRGHFL	NetMHCIIpan	13.3
HLA-DRB1*01:10	1	309	323	NTEITKAPLSASMIK	NetMHCIIpan	13.31
HLA-DRB1*01:04	1	239	253	GNLIALSLGLTPNFK	NetMHCIIpan	13.32
HLA-DRB1*01:10	1	372	386	FYKFIKPILEKMDGT	NetMHCIIpan	13.34
HLA-DRB1*01:08	1	786	800	EGIKELGSQILKEHP	NetMHCIIpan	13.34
HLA-DRB1*01:05	1	786	800	EGIKELGSQILKEHP	NetMHCIIpan	13.34
HLA-DRB1*01:07	1	786	800	EGIKELGSQILKEHP	NetMHCIIpan	13.34
HLA-DRB1*01:09	1	1278	1292	KRVILADANLDKVLS	NetMHCIIpan	13.35
HLA-DRB1*01:03	1	297	311	SDAILLSDILRVNTE	NetMHCIIpan	13.35
HLA-DRB1*01:06	1	310	324	TEITKAPLSASMIKR	NetMHCIIpan	13.35
HLA-DRB1*01:03	1	183	197	KLFIQLVQTYNQLFE	NetMHCIIpan	13.36
HLA-DRB1*01:01	1	40	54	RHSIKKNLIGALLFD	Consensus (comb.lib./smm/nn)	13.4
HLA-DRB1*01:01	1	1081	1095	ATVRKVLSMPQVNIV	Consensus (comb.lib./smm/nn)	13.4
HLA-DRB1*01:01	1	1035	1049	KYFFYSNIMNFFKTE	Consensus (comb.lib./smm/nn)	13.42
HLA-DRB1*01:04	1	413	427	QIHLGELHAILRRQE	NetMHCIIpan	13.44
HLA-DRB1*01:04	1	1189	1203	EVKKDLIIKLPKYSL	NetMHCIIpan	13.44
HLA-DRB1*01:04	1	548	562	IVDLLFKTNRKVTVK	NetMHCIIpan	13.45
HLA-DRB1*01:01	1	133	147	PTIYHLRKKLVDSTD	Consensus (comb.lib./smm/nn)	13.46
HLA-DRB1*01:01	1	723	737	HIANLAGSPAIKKGI	Consensus (comb.lib./smm/nn)	13.46
HLA-DRB1*01:03	1	1209	1223	GRKRMLASAGELQKG	NetMHCIIpan	13.51
HLA-DRB1*01:09	1	331	345	DLTLLKALVRQQLPE	NetMHCIIpan	13.53
HLA-DRB1*01:03	1	312	326	ITKAPLSASMIKRYD	NetMHCIIpan	13.54
HLA-DRB1*01:06	1	240	254	NLIALSLGLTPNFKS	NetMHCIIpan	13.54
HLA-DRB1*01:10	1	29	43	SKKFKVLGNTDRHSI	NetMHCIIpan	13.55
HLA-DRB1*01:06	1	239	253	GNLIALSLGLTPNFK	NetMHCIIpan	13.58
HLA-DRB1*01:09	1	371	385	EFYKFIKPILEKMDG	NetMHCIIpan	13.6
HLA-DRB1*01:10	1	1343	1357	LDATLIHQSITGLYE	NetMHCIIpan	13.61
HLA-DRB1*01:03	1	212	226	LSARLSKSRRLENLI	NetMHCIIpan	13.62
HLA-DRB1*01:03	1	979	993	NNYHHAHDAYLNAVV	NetMHCIIpan	13.63
HLA-DRB1*01:03	1	290	304	FLAAKNLSDAILLSD	NetMHCIIpan	13.64
HLA-DRB1*01:09	1	1040	1054	SNIMNFFKTEITLAN	NetMHCIIpan	13.65
HLA-DRB1*01:03	1	284	298	DQYADLFLAAKNLSD	NetMHCIIpan	13.65
HLA-DRB1*01:09	1	1138	1152	TVAYSVLVVAKVEKG	NetMHCIIpan	13.7
HLA-DRB1*01:01	1	283	297	GDQYADLFLAAKNLS	Consensus (comb.lib./smm/nn)	13.7
HLA-DRB1*01:01	1	1222	1236	KGNELALPSKYVNFL	Consensus (comb.lib./smm/nn)	13.7
HLA-DRB1*01:10	1	203	217	ASGVDAKAILSARLS	NetMHCIIpan	13.71
HLA-DRB1*01:04	1	129	143	HEKYPTIYHLRKKLV	NetMHCIIpan	13.72
HLA-DRB1*01:02	1	8	22	GLAIGTNSVGWAVIT	sturniolo	13.73
HLA-DRB1*01:02	1	9	23	LAIGTNSVGWAVITD	sturniolo	13.73
HLA-DRB1*01:02	1	205	219	GVDAKAILSARLSKS	sturniolo	13.73
HLA-DRB1*01:02	1	206	220	VDAKAILSARLSKSR	sturniolo	13.73
HLA-DRB1*01:02	1	207	221	DAKAILSARLSKSRR	sturniolo	13.73
HLA-DRB1*01:02	1	208	222	AKAILSARLSKSRRL	sturniolo	13.73
HLA-DRB1*01:02	1	209	223	KAILSARLSKSRRLE	sturniolo	13.73
HLA-DRB1*01:02	1	210	224	AILSARLSKSRRLEN	sturniolo	13.73
HLA-DRB1*01:02	1	211	225	ILSARLSKSRRLENL	sturniolo	13.73
HLA-DRB1*01:02	1	1031	1045	KATAKYFFYSNIMNF	sturniolo	13.73
HLA-DRB1*01:09	1	1137	1151	PTVAYSVLVVAKVEK	NetMHCIIpan	13.74
HLA-DRB1*01:09	1	980	994	NYHHAHDAYLNAVVG	NetMHCIIpan	13.76
HLA-DRB1*01:02	1	815	829	YLQNGRDMYVDQELD	sturniolo	13.79
HLA-DRB1*01:02	1	816	830	LQNGRDMYVDQELDI	sturniolo	13.79
HLA-DRB1*01:04	1	440	454	IEKILTFRIPYYVGP	NetMHCIIpan	13.79
HLA-DRB1*01:04	1	1276	1290	FSKRVILADANLDKV	NetMHCIIpan	13.81
HLA-DRB1*01:06	1	923	937	ETRQITKHVAQILDS	NetMHCIIpan	13.81
HLA-DRB1*01:06	1	311	325	EITKAPLSASMIKRY	NetMHCIIpan	13.82
HLA-DRB1*01:08	1	28	42	PSKKFKVLGNTDRHS	NetMHCIIpan	13.83
HLA-DRB1*01:08	1	447	461	RIPYYVGPLARGNSR	NetMHCIIpan	13.83
HLA-DRB1*01:05	1	28	42	PSKKFKVLGNTDRHS	NetMHCIIpan	13.83
HLA-DRB1*01:05	1	447	461	RIPYYVGPLARGNSR	NetMHCIIpan	13.83
HLA-DRB1*01:07	1	28	42	PSKKFKVLGNTDRHS	NetMHCIIpan	13.83
HLA-DRB1*01:07	1	447	461	RIPYYVGPLARGNSR	NetMHCIIpan	13.83
HLA-DRB1*01:01	1	38	52	TDRHSIKKNLIGALL	Consensus (comb.lib./smm/nn)	13.85
HLA-DRB1*01:01	1	209	223	KAILSARLSKSRRLE	Consensus (comb.lib./smm/nn)	13.85
HLA-DRB1*01:01	1	1223	1237	GNELALPSKYVNFLY	Consensus (comb.lib./smm/nn)	13.85
HLA-DRB1*01:10	1	436	450	NREKIEKILTFRIPY	NetMHCIIpan	13.88
HLA-DRB1*01:10	1	1210	1224	RKRMLASAGELQKGN	NetMHCIIpan	13.9
HLA-DRB1*01:10	1	1278	1292	KRVILADANLDKVLS	NetMHCIIpan	13.9
HLA-DRB1*01:02	1	37	51	NTDRHSIKKNLIGAL	sturniolo	13.9
HLA-DRB1*01:02	1	38	52	TDRHSIKKNLIGALL	sturniolo	13.9
HLA-DRB1*01:02	1	39	53	DRHSIKKNLIGALLF	sturniolo	13.9
HLA-DRB1*01:02	1	40	54	RHSIKKNLIGALLFD	sturniolo	13.9
HLA-DRB1*01:04	1	96	110	SFFHRLEESFLVEED	NetMHCIIpan	13.9
HLA-DRB1*01:04	1	367	381	ASQEEFYKFIKPILE	NetMHCIIpan	13.91
HLA-DRB1*01:03	1	725	739	ANLAGSPAIKKGILQ	NetMHCIIpan	13.92
HLA-DRB1*01:08	1	155	169	YLALAHMIKFRGHFL	NetMHCIIpan	13.93
HLA-DRB1*01:05	1	155	169	YLALAHMIKFRGHFL	NetMHCIIpan	13.93
HLA-DRB1*01:07	1	155	169	YLALAHMIKFRGHFL	NetMHCIIpan	13.93
HLA-DRB1*01:06	1	1193	1207	DLIIKLPKYSLFELE	NetMHCIIpan	13.94
HLA-DRB1*01:10	1	283	297	GDQYADLFLAAKNLS	NetMHCIIpan	13.98
HLA-DRB1*01:09	1	813	827	LYYLQNGRDMYVDQE	NetMHCIIpan	13.98
HLA-DRB1*01:10	1	311	325	EITKAPLSASMIKRY	NetMHCIIpan	14.01
HLA-DRB1*01:08	1	515	529	YEYFTVYNELTKVKY	NetMHCIIpan	14.01
HLA-DRB1*01:09	1	1346	1360	TLIHQSITGLYETRI	NetMHCIIpan	14.01
HLA-DRB1*01:05	1	515	529	YEYFTVYNELTKVKY	NetMHCIIpan	14.01
HLA-DRB1*01:07	1	515	529	YEYFTVYNELTKVKY	NetMHCIIpan	14.01
HLA-DRB1*01:10	1	725	739	ANLAGSPAIKKGILQ	NetMHCIIpan	14.02
HLA-DRB1*01:09	1	787	801	GIKELGSQILKEHPV	NetMHCIIpan	14.02
HLA-DRB1*01:01	1	718	732	DSLHEHIANLAGSPA	Consensus (comb.lib./smm/nn)	14.03
HLA-DRB1*01:01	1	719	733	SLHEHIANLAGSPAI	Consensus (comb.lib./smm/nn)	14.03
HLA-DRB1*01:01	1	1141	1155	YSVLVVAKVEKGKSK	Consensus (comb.lib./smm/nn)	14.07
HLA-DRB1*01:09	1	283	297	GDQYADLFLAAKNLS	NetMHCIIpan	14.09
HLA-DRB1*01:08	1	1085	1099	KVLSMPQVNIVKKTE	NetMHCIIpan	14.1
HLA-DRB1*01:05	1	1085	1099	KVLSMPQVNIVKKTE	NetMHCIIpan	14.1
HLA-DRB1*01:06	1	295	309	NLSDAILLSDILRVN	NetMHCIIpan	14.1
HLA-DRB1*01:07	1	1085	1099	KVLSMPQVNIVKKTE	NetMHCIIpan	14.1
HLA-DRB1*01:01	1	988	1002	YLNAVVGTALIKKYP	Consensus (comb.lib./smm/nn)	14.11
HLA-DRB1*01:09	1	583	597	VEDRFNASLGTYHDL	NetMHCIIpan	14.12
HLA-DRB1*01:06	1	1279	1293	RVILADANLDKVLSA	NetMHCIIpan	14.14
HLA-DRB1*01:04	1	95	109	DSFFHRLEESFLVEE	NetMHCIIpan	14.16
HLA-DRB1*01:01	1	720	734	LHEHIANLAGSPAIK	Consensus (comb.lib./smm/nn)	14.19
HLA-DRB1*01:06	1	158	172	LAHMIKFRGHFLIEG	NetMHCIIpan	14.19
HLA-DRB1*01:04	1	283	297	GDQYADLFLAAKNLS	NetMHCIIpan	14.2
HLA-DRB1*01:09	1	437	451	REKIEKILTFRIPYY	NetMHCIIpan	14.21
HLA-DRB1*01:10	1	1137	1151	PTVAYSVLVVAKVEK	NetMHCIIpan	14.22
HLA-DRB1*01:01	1	511	525	HSLLYEYFTVYNELT	Consensus (comb.lib./smm/nn)	14.22
HLA-DRB1*01:01	1	784	798	IEEGIKELGSQILKE	Consensus (comb.lib./smm/nn)	14.22
HLA-DRB1*01:09	1	1139	1153	VAYSVLVVAKVEKGK	NetMHCIIpan	14.23
HLA-DRB1*01:10	1	583	597	VEDRFNASLGTYHDL	NetMHCIIpan	14.24
HLA-DRB1*01:06	1	1158	1172	KSVKELLGITIMERS	NetMHCIIpan	14.25
HLA-DRB1*01:06	1	309	323	NTEITKAPLSASMIK	NetMHCIIpan	14.26
HLA-DRB1*01:09	1	808	822	NEKLYLYYLQNGRDM	NetMHCIIpan	14.27
HLA-DRB1*01:10	1	1138	1152	TVAYSVLVVAKVEKG	NetMHCIIpan	14.28
HLA-DRB1*01:09	1	42	56	SIKKNLIGALLFDSG	NetMHCIIpan	14.31
HLA-DRB1*01:09	1	447	461	RIPYYVGPLARGNSR	NetMHCIIpan	14.31
HLA-DRB1*01:01	1	4	18	KYSIGLAIGTNSVGW	Consensus (comb.lib./smm/nn)	14.32
HLA-DRB1*01:09	1	38	52	TDRHSIKKNLIGALL	NetMHCIIpan	14.34
HLA-DRB1*01:08	1	1208	1222	NGRKRMLASAGELQK	NetMHCIIpan	14.35
HLA-DRB1*01:08	1	1344	1358	DATLIHQSITGLYET	NetMHCIIpan	14.35
HLA-DRB1*01:05	1	1208	1222	NGRKRMLASAGELQK	NetMHCIIpan	14.35
HLA-DRB1*01:05	1	1344	1358	DATLIHQSITGLYET	NetMHCIIpan	14.35
HLA-DRB1*01:06	1	297	311	SDAILLSDILRVNTE	NetMHCIIpan	14.35
HLA-DRB1*01:07	1	1208	1222	NGRKRMLASAGELQK	NetMHCIIpan	14.35
HLA-DRB1*01:07	1	1344	1358	DATLIHQSITGLYET	NetMHCIIpan	14.35
HLA-DRB1*01:08	1	1191	1205	KKDLIIKLPKYSLFE	NetMHCIIpan	14.37
HLA-DRB1*01:05	1	1191	1205	KKDLIIKLPKYSLFE	NetMHCIIpan	14.37
HLA-DRB1*01:07	1	1191	1205	KKDLIIKLPKYSLFE	NetMHCIIpan	14.37
HLA-DRB1*01:02	1	165	179	RGHFLIEGDLNPDNS	sturniolo	14.38
HLA-DRB1*01:02	1	166	180	GHFLIEGDLNPDNSD	sturniolo	14.38
HLA-DRB1*01:02	1	167	181	HFLIEGDLNPDNSDV	sturniolo	14.38
HLA-DRB1*01:02	1	168	182	FLIEGDLNPDNSDVD	sturniolo	14.38
HLA-DRB1*01:03	1	1233	1247	VNFLYLASHYEKLKG	NetMHCIIpan	14.39
HLA-DRB1*01:03	1	182	196	DKLFIQLVQTYNQLF	NetMHCIIpan	14.4
HLA-DRB1*01:09	1	95	109	DSFFHRLEESFLVEE	NetMHCIIpan	14.41
HLA-DRB1*01:09	1	96	110	SFFHRLEESFLVEED	NetMHCIIpan	14.41
HLA-DRB1*01:08	1	158	172	LAHMIKFRGHFLIEG	NetMHCIIpan	14.47
HLA-DRB1*01:05	1	158	172	LAHMIKFRGHFLIEG	NetMHCIIpan	14.47
HLA-DRB1*01:07	1	158	172	LAHMIKFRGHFLIEG	NetMHCIIpan	14.47
HLA-DRB1*01:08	1	783	797	RIEEGIKELGSQILK	NetMHCIIpan	14.49
HLA-DRB1*01:04	1	724	738	IANLAGSPAIKKGIL	NetMHCIIpan	14.49
HLA-DRB1*01:05	1	783	797	RIEEGIKELGSQILK	NetMHCIIpan	14.49
HLA-DRB1*01:07	1	783	797	RIEEGIKELGSQILK	NetMHCIIpan	14.49
HLA-DRB1*01:06	1	1209	1223	GRKRMLASAGELQKG	NetMHCIIpan	14.5
HLA-DRB1*01:08	1	1157	1171	LKSVKELLGITIMER	NetMHCIIpan	14.51
HLA-DRB1*01:05	1	1157	1171	LKSVKELLGITIMER	NetMHCIIpan	14.51
HLA-DRB1*01:07	1	1157	1171	LKSVKELLGITIMER	NetMHCIIpan	14.51
HLA-DRB1*01:02	1	1009	1023	VYGDYKVYDVRKMIA	sturniolo	14.52
HLA-DRB1*01:02	1	1010	1024	YGDYKVYDVRKMIAK	sturniolo	14.52
HLA-DRB1*01:02	1	1011	1025	GDYKVYDVRKMIAKS	sturniolo	14.52
HLA-DRB1*01:03	1	330	344	QDLTLLKALVRQQLP	NetMHCIIpan	14.53
HLA-DRB1*01:03	1	1208	1222	NGRKRMLASAGELQK	NetMHCIIpan	14.53
HLA-DRB1*01:10	1	447	461	RIPYYVGPLARGNSR	NetMHCIIpan	14.54
HLA-DRB1*01:08	1	252	266	FKSNFDLAEDAKLQL	NetMHCIIpan	14.54
HLA-DRB1*01:05	1	252	266	FKSNFDLAEDAKLQL	NetMHCIIpan	14.54
HLA-DRB1*01:07	1	252	266	FKSNFDLAEDAKLQL	NetMHCIIpan	14.54
HLA-DRB1*01:03	1	237	251	LFGNLIALSLGLTPN	NetMHCIIpan	14.55
HLA-DRB1*01:09	1	1210	1224	RKRMLASAGELQKGN	NetMHCIIpan	14.56
HLA-DRB1*01:02	1	620	634	VLTLTLFEDREMIEE	sturniolo	14.56
HLA-DRB1*01:02	1	621	635	LTLTLFEDREMIEER	sturniolo	14.56
HLA-DRB1*01:02	1	622	636	TLTLFEDREMIEERL	sturniolo	14.56
HLA-DRB1*01:02	1	623	637	LTLFEDREMIEERLK	sturniolo	14.56
HLA-DRB1*01:10	1	787	801	GIKELGSQILKEHPV	NetMHCIIpan	14.59
HLA-DRB1*01:02	1	995	1009	TALIKKYPKLESEFV	sturniolo	14.61
HLA-DRB1*01:02	1	996	1010	ALIKKYPKLESEFVY	sturniolo	14.61
HLA-DRB1*01:02	1	997	1011	LIKKYPKLESEFVYG	sturniolo	14.61
HLA-DRB1*01:02	1	998	1012	IKKYPKLESEFVYGD	sturniolo	14.61
HLA-DRB1*01:02	1	999	1013	KKYPKLESEFVYGDY	sturniolo	14.61
[truncated: 11,652 more rows]

## Sheet: HLA-DPA1
allele	seq_num	start	end	peptide	method	percentile_rank
HLA-DPA1*01:03/DPB1*02:01	1	507	521	VLPKHSLLYEYFTVY	Consensus (comb.lib./smm/nn)	0.01
HLA-DPA1*01:03/DPB1*02:01	1	508	522	LPKHSLLYEYFTVYN	Consensus (comb.lib./smm/nn)	0.01
HLA-DPA1*01:03/DPB1*02:01	1	509	523	PKHSLLYEYFTVYNE	Consensus (comb.lib./smm/nn)	0.01
HLA-DPA1*01:03/DPB1*02:01	1	510	524	KHSLLYEYFTVYNEL	Consensus (comb.lib./smm/nn)	0.01
HLA-DPA1*01:03/DPB1*02:01	1	511	525	HSLLYEYFTVYNELT	Consensus (comb.lib./smm/nn)	0.01
HLA-DPA1*01:03/DPB1*02:01	1	512	526	SLLYEYFTVYNELTK	Consensus (comb.lib./smm/nn)	0.03
HLA-DPA1*01/DPB1*04:01	1	510	524	KHSLLYEYFTVYNEL	Consensus (comb.lib./smm/nn)	0.05
HLA-DPA1*01/DPB1*04:01	1	511	525	HSLLYEYFTVYNELT	Consensus (comb.lib./smm/nn)	0.05
HLA-DPA1*01/DPB1*04:01	1	507	521	VLPKHSLLYEYFTVY	Consensus (comb.lib./smm/nn)	0.06
HLA-DPA1*01/DPB1*04:01	1	508	522	LPKHSLLYEYFTVYN	Consensus (comb.lib./smm/nn)	0.06
HLA-DPA1*01/DPB1*04:01	1	509	523	PKHSLLYEYFTVYNE	Consensus (comb.lib./smm/nn)	0.06
HLA-DPA1*01:03/DPB1*04:01	1	1032	1046	ATAKYFFYSNIMNFF	NetMHCIIpan	0.08
HLA-DPA1*01:03/DPB1*04:01	1	1033	1047	TAKYFFYSNIMNFFK	NetMHCIIpan	0.08
HLA-DPA1*01:03/DPB1*02:02	1	1032	1046	ATAKYFFYSNIMNFF	NetMHCIIpan	0.08
HLA-DPA1*01:03/DPB1*02:02	1	1033	1047	TAKYFFYSNIMNFFK	NetMHCIIpan	0.08
HLA-DPA1*01:03/DPB1*05:01	1	1033	1047	TAKYFFYSNIMNFFK	NetMHCIIpan	0.08
HLA-DPA1*01:03/DPB1*03:01	1	1033	1047	TAKYFFYSNIMNFFK	NetMHCIIpan	0.09
HLA-DPA1*01:03/DPB1*04:02	1	1033	1047	TAKYFFYSNIMNFFK	NetMHCIIpan	0.09
HLA-DPA1*01:03/DPB1*01:01	1	1032	1046	ATAKYFFYSNIMNFF	NetMHCIIpan	0.1
HLA-DPA1*01:03/DPB1*01:01	1	1033	1047	TAKYFFYSNIMNFFK	NetMHCIIpan	0.1
HLA-DPA1*01:03/DPB1*03:01	1	1034	1048	AKYFFYSNIMNFFKT	NetMHCIIpan	0.11
HLA-DPA1*01:03/DPB1*04:02	1	1032	1046	ATAKYFFYSNIMNFF	NetMHCIIpan	0.11
HLA-DPA1*01:03/DPB1*04:02	1	1034	1048	AKYFFYSNIMNFFKT	NetMHCIIpan	0.11
HLA-DPA1*01:03/DPB1*02:02	1	1031	1045	KATAKYFFYSNIMNF	NetMHCIIpan	0.11
HLA-DPA1*01:03/DPB1*02:02	1	1034	1048	AKYFFYSNIMNFFKT	NetMHCIIpan	0.12
HLA-DPA1*01:03/DPB1*01:01	1	1034	1048	AKYFFYSNIMNFFKT	NetMHCIIpan	0.12
HLA-DPA1*01:03/DPB1*04:01	1	1034	1048	AKYFFYSNIMNFFKT	NetMHCIIpan	0.13
HLA-DPA1*01:03/DPB1*03:01	1	1032	1046	ATAKYFFYSNIMNFF	NetMHCIIpan	0.13
HLA-DPA1*01:03/DPB1*02:02	1	510	524	KHSLLYEYFTVYNEL	NetMHCIIpan	0.13
HLA-DPA1*01:03/DPB1*04:01	1	1031	1045	KATAKYFFYSNIMNF	NetMHCIIpan	0.15
HLA-DPA1*01:03/DPB1*05:01	1	1034	1048	AKYFFYSNIMNFFKT	NetMHCIIpan	0.15
HLA-DPA1*01:03/DPB1*04:02	1	1031	1045	KATAKYFFYSNIMNF	NetMHCIIpan	0.16
HLA-DPA1*01:03/DPB1*05:01	1	1032	1046	ATAKYFFYSNIMNFF	NetMHCIIpan	0.16
HLA-DPA1*01:03/DPB1*02:02	1	511	525	HSLLYEYFTVYNELT	NetMHCIIpan	0.17
HLA-DPA1*01:03/DPB1*01:01	1	1031	1045	KATAKYFFYSNIMNF	NetMHCIIpan	0.18
HLA-DPA1*01:03/DPB1*04:02	1	1035	1049	KYFFYSNIMNFFKTE	NetMHCIIpan	0.19
HLA-DPA1*01:03/DPB1*02:02	1	1035	1049	KYFFYSNIMNFFKTE	NetMHCIIpan	0.2
HLA-DPA1*01:03/DPB1*02:01	1	1032	1046	ATAKYFFYSNIMNFF	Consensus (comb.lib./smm/nn)	0.2
HLA-DPA1*01:03/DPB1*04:01	1	510	524	KHSLLYEYFTVYNEL	NetMHCIIpan	0.22
HLA-DPA1*01:03/DPB1*04:01	1	1035	1049	KYFFYSNIMNFFKTE	NetMHCIIpan	0.22
HLA-DPA1*01:03/DPB1*05:01	1	1031	1045	KATAKYFFYSNIMNF	NetMHCIIpan	0.23
HLA-DPA1*01:03/DPB1*02:01	1	1034	1048	AKYFFYSNIMNFFKT	Consensus (comb.lib./smm/nn)	0.23
HLA-DPA1*01:03/DPB1*02:02	1	508	522	LPKHSLLYEYFTVYN	NetMHCIIpan	0.24
HLA-DPA1*01:03/DPB1*02:01	1	1033	1047	TAKYFFYSNIMNFFK	Consensus (comb.lib./smm/nn)	0.24
HLA-DPA1*01:03/DPB1*03:01	1	1031	1045	KATAKYFFYSNIMNF	NetMHCIIpan	0.25
HLA-DPA1*01:03/DPB1*03:01	1	1035	1049	KYFFYSNIMNFFKTE	NetMHCIIpan	0.25
HLA-DPA1*01:03/DPB1*02:02	1	509	523	PKHSLLYEYFTVYNE	NetMHCIIpan	0.25
HLA-DPA1*01:03/DPB1*02:02	1	512	526	SLLYEYFTVYNELTK	NetMHCIIpan	0.25
HLA-DPA1*01:03/DPB1*02:01	1	1035	1049	KYFFYSNIMNFFKTE	Consensus (comb.lib./smm/nn)	0.26
HLA-DPA1*01:03/DPB1*05:01	1	1035	1049	KYFFYSNIMNFFKTE	NetMHCIIpan	0.28
HLA-DPA1*01:03/DPB1*01:01	1	1035	1049	KYFFYSNIMNFFKTE	NetMHCIIpan	0.29
HLA-DPA1*01:03/DPB1*04:01	1	511	525	HSLLYEYFTVYNELT	NetMHCIIpan	0.3
HLA-DPA1*01:03/DPB1*02:02	1	507	521	VLPKHSLLYEYFTVY	NetMHCIIpan	0.32
HLA-DPA1*01:03/DPB1*04:02	1	1231	1245	KYVNFLYLASHYEKL	NetMHCIIpan	0.33
HLA-DPA1*01:03/DPB1*02:01	1	1031	1045	KATAKYFFYSNIMNF	Consensus (comb.lib./smm/nn)	0.34
HLA-DPA1*01/DPB1*04:01	1	512	526	SLLYEYFTVYNELTK	Consensus (comb.lib./smm/nn)	0.35
HLA-DPA1*01/DPB1*04:01	1	513	527	LLYEYFTVYNELTKV	Consensus (comb.lib./smm/nn)	0.35
HLA-DPA1*01:03/DPB1*02:02	1	513	527	LLYEYFTVYNELTKV	NetMHCIIpan	0.36
HLA-DPA1*01:03/DPB1*04:02	1	511	525	HSLLYEYFTVYNELT	NetMHCIIpan	0.37
HLA-DPA1*01:03/DPB1*02:01	1	94	108	DDSFFHRLEESFLVE	Consensus (comb.lib./smm/nn)	0.38
HLA-DPA1*01:03/DPB1*04:02	1	1232	1246	YVNFLYLASHYEKLK	NetMHCIIpan	0.39
HLA-DPA1*01:03/DPB1*04:01	1	512	526	SLLYEYFTVYNELTK	NetMHCIIpan	0.41
HLA-DPA1*01:03/DPB1*04:02	1	510	524	KHSLLYEYFTVYNEL	NetMHCIIpan	0.42
HLA-DPA1*01:03/DPB1*01:01	1	1231	1245	KYVNFLYLASHYEKL	NetMHCIIpan	0.42
HLA-DPA1*01:03/DPB1*02:01	1	95	109	DSFFHRLEESFLVEE	Consensus (comb.lib./smm/nn)	0.44
HLA-DPA1*01:03/DPB1*03:01	1	1231	1245	KYVNFLYLASHYEKL	NetMHCIIpan	0.45
HLA-DPA1*01:03/DPB1*01:01	1	510	524	KHSLLYEYFTVYNEL	NetMHCIIpan	0.46
HLA-DPA1*01:03/DPB1*02:01	1	96	110	SFFHRLEESFLVEED	Consensus (comb.lib./smm/nn)	0.46
HLA-DPA1*01:03/DPB1*02:02	1	1231	1245	KYVNFLYLASHYEKL	NetMHCIIpan	0.47
HLA-DPA1*01:03/DPB1*01:01	1	511	525	HSLLYEYFTVYNELT	NetMHCIIpan	0.47
HLA-DPA1*01:03/DPB1*04:02	1	512	526	SLLYEYFTVYNELTK	NetMHCIIpan	0.48
HLA-DPA1*01:03/DPB1*04:01	1	508	522	LPKHSLLYEYFTVYN	NetMHCIIpan	0.49
HLA-DPA1*01:03/DPB1*04:01	1	509	523	PKHSLLYEYFTVYNE	NetMHCIIpan	0.49
HLA-DPA1*01:03/DPB1*01:01	1	1232	1246	YVNFLYLASHYEKLK	NetMHCIIpan	0.49
HLA-DPA1*01:03/DPB1*05:01	1	512	526	SLLYEYFTVYNELTK	NetMHCIIpan	0.49
HLA-DPA1*01:03/DPB1*05:01	1	513	527	LLYEYFTVYNELTKV	NetMHCIIpan	0.49
HLA-DPA1*01:03/DPB1*04:01	1	1231	1245	KYVNFLYLASHYEKL	NetMHCIIpan	0.5
HLA-DPA1*01:03/DPB1*05:01	1	510	524	KHSLLYEYFTVYNEL	NetMHCIIpan	0.5
HLA-DPA1*01:03/DPB1*05:01	1	511	525	HSLLYEYFTVYNELT	NetMHCIIpan	0.52
HLA-DPA1*01:03/DPB1*02:01	1	97	111	FFHRLEESFLVEEDK	Consensus (comb.lib./smm/nn)	0.52
HLA-DPA1*01:03/DPB1*04:02	1	513	527	LLYEYFTVYNELTKV	NetMHCIIpan	0.55
HLA-DPA1*01:03/DPB1*01:01	1	512	526	SLLYEYFTVYNELTK	NetMHCIIpan	0.55
HLA-DPA1*01:03/DPB1*03:01	1	1232	1246	YVNFLYLASHYEKLK	NetMHCIIpan	0.57
HLA-DPA1*01:03/DPB1*02:02	1	1030	1044	GKATAKYFFYSNIMN	NetMHCIIpan	0.57
HLA-DPA1*01:03/DPB1*04:01	1	507	521	VLPKHSLLYEYFTVY	NetMHCIIpan	0.58
HLA-DPA1*01:03/DPB1*04:01	1	513	527	LLYEYFTVYNELTKV	NetMHCIIpan	0.58
HLA-DPA1*01:03/DPB1*02:01	1	98	112	FHRLEESFLVEEDKK	Consensus (comb.lib./smm/nn)	0.59
HLA-DPA1*01:03/DPB1*04:02	1	1233	1247	VNFLYLASHYEKLKG	NetMHCIIpan	0.6
HLA-DPA1*01:03/DPB1*03:01	1	151	165	LRLIYLALAHMIKFR	NetMHCIIpan	0.61
HLA-DPA1*01:03/DPB1*03:01	1	150	164	DLRLIYLALAHMIKF	NetMHCIIpan	0.62
HLA-DPA1*01:03/DPB1*01:01	1	513	527	LLYEYFTVYNELTKV	NetMHCIIpan	0.62
HLA-DPA1*01:03/DPB1*02:01	1	617	631	EDIVLTLTLFEDREM	Consensus (comb.lib./smm/nn)	0.66
HLA-DPA1*01:03/DPB1*02:01	1	618	632	DIVLTLTLFEDREMI	Consensus (comb.lib./smm/nn)	0.66
HLA-DPA1*01:03/DPB1*04:01	1	1232	1246	YVNFLYLASHYEKLK	NetMHCIIpan	0.67
HLA-DPA1*01:03/DPB1*02:02	1	1232	1246	YVNFLYLASHYEKLK	NetMHCIIpan	0.67
HLA-DPA1*01:03/DPB1*05:01	1	1231	1245	KYVNFLYLASHYEKL	NetMHCIIpan	0.69
HLA-DPA1*01:03/DPB1*02:01	1	616	630	LEDIVLTLTLFEDRE	Consensus (comb.lib./smm/nn)	0.73
HLA-DPA1*01:03/DPB1*04:02	1	1234	1248	NFLYLASHYEKLKGS	NetMHCIIpan	0.75
HLA-DPA1*01:03/DPB1*05:01	1	509	523	PKHSLLYEYFTVYNE	NetMHCIIpan	0.76
HLA-DPA1*01:03/DPB1*04:02	1	509	523	PKHSLLYEYFTVYNE	NetMHCIIpan	0.79
HLA-DPA1*01:03/DPB1*05:01	1	508	522	LPKHSLLYEYFTVYN	NetMHCIIpan	0.79
HLA-DPA1*01:03/DPB1*02:01	1	1231	1245	KYVNFLYLASHYEKL	Consensus (comb.lib./smm/nn)	0.79
HLA-DPA1*01:03/DPB1*03:01	1	1233	1247	VNFLYLASHYEKLKG	NetMHCIIpan	0.8
HLA-DPA1*01:03/DPB1*01:01	1	1233	1247	VNFLYLASHYEKLKG	NetMHCIIpan	0.82
HLA-DPA1*01:03/DPB1*02:01	1	615	629	ILEDIVLTLTLFEDR	Consensus (comb.lib./smm/nn)	0.82
HLA-DPA1*01:03/DPB1*04:02	1	508	522	LPKHSLLYEYFTVYN	NetMHCIIpan	0.83
HLA-DPA1*01:03/DPB1*02:01	1	1232	1246	YVNFLYLASHYEKLK	Consensus (comb.lib./smm/nn)	0.83
HLA-DPA1*01:03/DPB1*03:01	1	149	163	ADLRLIYLALAHMIK	NetMHCIIpan	0.84
HLA-DPA1*01/DPB1*04:01	1	1031	1045	KATAKYFFYSNIMNF	Consensus (comb.lib./smm/nn)	0.86
HLA-DPA1*01:03/DPB1*05:01	1	1036	1050	YFFYSNIMNFFKTEI	NetMHCIIpan	0.88
HLA-DPA1*01:03/DPB1*02:01	1	619	633	IVLTLTLFEDREMIE	Consensus (comb.lib./smm/nn)	0.88
HLA-DPA1*01:03/DPB1*02:01	1	1233	1247	VNFLYLASHYEKLKG	Consensus (comb.lib./smm/nn)	0.88
HLA-DPA1*01:03/DPB1*05:01	1	507	521	VLPKHSLLYEYFTVY	NetMHCIIpan	0.91
HLA-DPA1*01:03/DPB1*05:01	1	804	818	TQLQNEKLYLYYLQN	NetMHCIIpan	0.91
HLA-DPA1*01:03/DPB1*05:01	1	1030	1044	GKATAKYFFYSNIMN	NetMHCIIpan	0.91
HLA-DPA1*01:03/DPB1*05:01	1	1232	1246	YVNFLYLASHYEKLK	NetMHCIIpan	0.91
HLA-DPA1*01:03/DPB1*04:01	1	1030	1044	GKATAKYFFYSNIMN	NetMHCIIpan	0.92
HLA-DPA1*01:03/DPB1*04:01	1	1233	1247	VNFLYLASHYEKLKG	NetMHCIIpan	0.92
HLA-DPA1*01/DPB1*04:01	1	1231	1245	KYVNFLYLASHYEKL	Consensus (comb.lib./smm/nn)	0.92
HLA-DPA1*01:03/DPB1*02:01	1	1036	1050	YFFYSNIMNFFKTEI	Consensus (comb.lib./smm/nn)	0.93
HLA-DPA1*01:03/DPB1*03:01	1	1230	1244	SKYVNFLYLASHYEK	NetMHCIIpan	0.95
HLA-DPA1*01:03/DPB1*04:02	1	507	521	VLPKHSLLYEYFTVY	NetMHCIIpan	0.98
HLA-DPA1*01:03/DPB1*01:01	1	1234	1248	NFLYLASHYEKLKGS	NetMHCIIpan	1
HLA-DPA1*01:03/DPB1*04:02	1	1030	1044	GKATAKYFFYSNIMN	NetMHCIIpan	1.01
HLA-DPA1*01:03/DPB1*02:02	1	1233	1247	VNFLYLASHYEKLKG	NetMHCIIpan	1.01
HLA-DPA1*01:03/DPB1*01:01	1	509	523	PKHSLLYEYFTVYNE	NetMHCIIpan	1.01
HLA-DPA1*01:03/DPB1*04:01	1	1234	1248	NFLYLASHYEKLKGS	NetMHCIIpan	1.02
HLA-DPA1*01:03/DPB1*02:02	1	1036	1050	YFFYSNIMNFFKTEI	NetMHCIIpan	1.02
HLA-DPA1*01:03/DPB1*04:02	1	1036	1050	YFFYSNIMNFFKTEI	NetMHCIIpan	1.03
HLA-DPA1*01/DPB1*04:01	1	1032	1046	ATAKYFFYSNIMNFF	Consensus (comb.lib./smm/nn)	1.03
HLA-DPA1*01:03/DPB1*02:01	1	93	107	VDDSFFHRLEESFLV	Consensus (comb.lib./smm/nn)	1.04
HLA-DPA1*01:03/DPB1*03:01	1	512	526	SLLYEYFTVYNELTK	NetMHCIIpan	1.05
HLA-DPA1*01:03/DPB1*01:01	1	508	522	LPKHSLLYEYFTVYN	NetMHCIIpan	1.09
HLA-DPA1*01:03/DPB1*03:01	1	152	166	RLIYLALAHMIKFRG	NetMHCIIpan	1.11
HLA-DPA1*01:03/DPB1*03:01	1	511	525	HSLLYEYFTVYNELT	NetMHCIIpan	1.11
HLA-DPA1*01:03/DPB1*03:01	1	513	527	LLYEYFTVYNELTKV	NetMHCIIpan	1.11
HLA-DPA1*01:03/DPB1*04:01	1	1036	1050	YFFYSNIMNFFKTEI	NetMHCIIpan	1.12
HLA-DPA1*01:03/DPB1*02:02	1	514	528	LYEYFTVYNELTKVK	NetMHCIIpan	1.12
HLA-DPA1*01:03/DPB1*02:01	1	1005	1019	ESEFVYGDYKVYDVR	Consensus (comb.lib./smm/nn)	1.15
HLA-DPA1*01:03/DPB1*03:01	1	1036	1050	YFFYSNIMNFFKTEI	NetMHCIIpan	1.16
HLA-DPA1*01:03/DPB1*02:02	1	1029	1043	IGKATAKYFFYSNIM	NetMHCIIpan	1.16
HLA-DPA1*01:03/DPB1*01:01	1	1030	1044	GKATAKYFFYSNIMN	NetMHCIIpan	1.16
HLA-DPA1*01:03/DPB1*02:02	1	804	818	TQLQNEKLYLYYLQN	NetMHCIIpan	1.17
HLA-DPA1*01:03/DPB1*02:02	1	1234	1248	NFLYLASHYEKLKGS	NetMHCIIpan	1.17
HLA-DPA1*01:03/DPB1*02:01	1	1002	1016	PKLESEFVYGDYKVY	Consensus (comb.lib./smm/nn)	1.19
HLA-DPA1*01:03/DPB1*02:01	1	1003	1017	KLESEFVYGDYKVYD	Consensus (comb.lib./smm/nn)	1.19
HLA-DPA1*01:03/DPB1*02:01	1	1004	1018	LESEFVYGDYKVYDV	Consensus (comb.lib./smm/nn)	1.19
HLA-DPA1*01:03/DPB1*02:01	1	1234	1248	NFLYLASHYEKLKGS	Consensus (comb.lib./smm/nn)	1.19
HLA-DPA1*01:03/DPB1*03:01	1	1234	1248	NFLYLASHYEKLKGS	NetMHCIIpan	1.2
HLA-DPA1*01:03/DPB1*04:02	1	1235	1249	FLYLASHYEKLKGSP	NetMHCIIpan	1.22
HLA-DPA1*01:03/DPB1*01:01	1	514	528	LYEYFTVYNELTKVK	NetMHCIIpan	1.22
HLA-DPA1*01:03/DPB1*03:01	1	1229	1243	PSKYVNFLYLASHYE	NetMHCIIpan	1.23
HLA-DPA1*01:03/DPB1*01:01	1	1036	1050	YFFYSNIMNFFKTEI	NetMHCIIpan	1.23
HLA-DPA1*01:03/DPB1*05:01	1	514	528	LYEYFTVYNELTKVK	NetMHCIIpan	1.24
HLA-DPA1*01:03/DPB1*03:01	1	369	383	QEEFYKFIKPILEKM	NetMHCIIpan	1.27
HLA-DPA1*01:03/DPB1*05:01	1	803	817	NTQLQNEKLYLYYLQ	NetMHCIIpan	1.27
HLA-DPA1*01:03/DPB1*04:02	1	1230	1244	SKYVNFLYLASHYEK	NetMHCIIpan	1.3
HLA-DPA1*01:03/DPB1*05:01	1	805	819	QLQNEKLYLYYLQNG	NetMHCIIpan	1.3
HLA-DPA1*01:03/DPB1*04:02	1	514	528	LYEYFTVYNELTKVK	NetMHCIIpan	1.31
HLA-DPA1*01:03/DPB1*05:01	1	1233	1247	VNFLYLASHYEKLKG	NetMHCIIpan	1.31
HLA-DPA1*01/DPB1*04:01	1	1033	1047	TAKYFFYSNIMNFFK	Consensus (comb.lib./smm/nn)	1.32
HLA-DPA1*01:03/DPB1*04:02	1	1229	1243	PSKYVNFLYLASHYE	NetMHCIIpan	1.34
HLA-DPA1*01/DPB1*04:01	1	1035	1049	KYFFYSNIMNFFKTE	Consensus (comb.lib./smm/nn)	1.34
HLA-DPA1*01:03/DPB1*01:01	1	507	521	VLPKHSLLYEYFTVY	NetMHCIIpan	1.34
HLA-DPA1*01:03/DPB1*04:01	1	514	528	LYEYFTVYNELTKVK	NetMHCIIpan	1.36
HLA-DPA1*01:03/DPB1*03:01	1	510	524	KHSLLYEYFTVYNEL	NetMHCIIpan	1.36
HLA-DPA1*01:03/DPB1*05:01	1	806	820	LQNEKLYLYYLQNGR	NetMHCIIpan	1.37
HLA-DPA1*01:03/DPB1*03:01	1	148	162	KADLRLIYLALAHMI	NetMHCIIpan	1.39
HLA-DPA1*01:03/DPB1*03:01	1	370	384	EEFYKFIKPILEKMD	NetMHCIIpan	1.39
HLA-DPA1*01:03/DPB1*02:01	1	1235	1249	FLYLASHYEKLKGSP	Consensus (comb.lib./smm/nn)	1.42
HLA-DPA1*01/DPB1*04:01	1	1034	1048	AKYFFYSNIMNFFKT	Consensus (comb.lib./smm/nn)	1.43
HLA-DPA1*01:03/DPB1*05:01	1	369	383	QEEFYKFIKPILEKM	NetMHCIIpan	1.43
HLA-DPA1*01:03/DPB1*04:02	1	1228	1242	LPSKYVNFLYLASHY	NetMHCIIpan	1.47
HLA-DPA1*01:03/DPB1*05:01	1	1228	1242	LPSKYVNFLYLASHY	NetMHCIIpan	1.47
HLA-DPA1*01:03/DPB1*02:02	1	1228	1242	LPSKYVNFLYLASHY	NetMHCIIpan	1.49
HLA-DPA1*01/DPB1*04:01	1	1229	1243	PSKYVNFLYLASHYE	Consensus (comb.lib./smm/nn)	1.49
HLA-DPA1*01/DPB1*04:01	1	1228	1242	LPSKYVNFLYLASHY	Consensus (comb.lib./smm/nn)	1.5
HLA-DPA1*01/DPB1*04:01	1	1230	1244	SKYVNFLYLASHYEK	Consensus (comb.lib./smm/nn)	1.53
HLA-DPA1*01/DPB1*04:01	1	1227	1241	ALPSKYVNFLYLASH	Consensus (comb.lib./smm/nn)	1.54
HLA-DPA1*01:03/DPB1*02:02	1	1226	1240	LALPSKYVNFLYLAS	NetMHCIIpan	1.56
HLA-DPA1*01:03/DPB1*04:01	1	1228	1242	LPSKYVNFLYLASHY	NetMHCIIpan	1.57
HLA-DPA1*01:03/DPB1*03:01	1	1228	1242	LPSKYVNFLYLASHY	NetMHCIIpan	1.58
HLA-DPA1*01:03/DPB1*04:02	1	804	818	TQLQNEKLYLYYLQN	NetMHCIIpan	1.59
HLA-DPA1*01:03/DPB1*02:02	1	1227	1241	ALPSKYVNFLYLASH	NetMHCIIpan	1.59
HLA-DPA1*01:03/DPB1*05:01	1	1029	1043	IGKATAKYFFYSNIM	NetMHCIIpan	1.59
HLA-DPA1*01:03/DPB1*05:01	1	1227	1241	ALPSKYVNFLYLASH	NetMHCIIpan	1.59
HLA-DPA1*01:03/DPB1*02:02	1	1229	1243	PSKYVNFLYLASHYE	NetMHCIIpan	1.6
HLA-DPA1*01:03/DPB1*03:01	1	371	385	EFYKFIKPILEKMDG	NetMHCIIpan	1.61
HLA-DPA1*01:03/DPB1*02:02	1	805	819	QLQNEKLYLYYLQNG	NetMHCIIpan	1.61
HLA-DPA1*01:03/DPB1*05:01	1	1229	1243	PSKYVNFLYLASHYE	NetMHCIIpan	1.61
HLA-DPA1*01:03/DPB1*05:01	1	1234	1248	NFLYLASHYEKLKGS	NetMHCIIpan	1.61
HLA-DPA1*01:03/DPB1*04:01	1	1229	1243	PSKYVNFLYLASHYE	NetMHCIIpan	1.62
HLA-DPA1*01:03/DPB1*03:01	1	514	528	LYEYFTVYNELTKVK	NetMHCIIpan	1.62
HLA-DPA1*01:03/DPB1*03:01	1	1030	1044	GKATAKYFFYSNIMN	NetMHCIIpan	1.62
HLA-DPA1*01:03/DPB1*04:01	1	804	818	TQLQNEKLYLYYLQN	NetMHCIIpan	1.63
HLA-DPA1*01:03/DPB1*04:01	1	1235	1249	FLYLASHYEKLKGSP	NetMHCIIpan	1.65
HLA-DPA1*01:03/DPB1*04:02	1	806	820	LQNEKLYLYYLQNGR	NetMHCIIpan	1.65
HLA-DPA1*01:03/DPB1*04:01	1	1029	1043	IGKATAKYFFYSNIM	NetMHCIIpan	1.67
HLA-DPA1*01:03/DPB1*05:01	1	1230	1244	SKYVNFLYLASHYEK	NetMHCIIpan	1.67
HLA-DPA1*01:03/DPB1*02:01	1	513	527	LLYEYFTVYNELTKV	Consensus (comb.lib./smm/nn)	1.68
HLA-DPA1*01:03/DPB1*04:01	1	1230	1244	SKYVNFLYLASHYEK	NetMHCIIpan	1.69
HLA-DPA1*01:03/DPB1*02:01	1	1226	1240	LALPSKYVNFLYLAS	Consensus (comb.lib./smm/nn)	1.71
HLA-DPA1*01:03/DPB1*04:01	1	1227	1241	ALPSKYVNFLYLASH	NetMHCIIpan	1.72
HLA-DPA1*01:03/DPB1*05:01	1	1226	1240	LALPSKYVNFLYLAS	NetMHCIIpan	1.72
HLA-DPA1*01:03/DPB1*02:01	1	1227	1241	ALPSKYVNFLYLASH	Consensus (comb.lib./smm/nn)	1.72
HLA-DPA1*01:03/DPB1*04:02	1	1227	1241	ALPSKYVNFLYLASH	NetMHCIIpan	1.73
HLA-DPA1*01:03/DPB1*04:01	1	1226	1240	LALPSKYVNFLYLAS	NetMHCIIpan	1.75
HLA-DPA1*01/DPB1*04:01	1	160	174	HMIKFRGHFLIEGDL	Consensus (comb.lib./smm/nn)	1.75
HLA-DPA1*01:03/DPB1*02:01	1	1228	1242	LPSKYVNFLYLASHY	Consensus (comb.lib./smm/nn)	1.77
HLA-DPA1*01:03/DPB1*02:02	1	803	817	NTQLQNEKLYLYYLQ	NetMHCIIpan	1.78
HLA-DPA1*01:03/DPB1*04:02	1	1029	1043	IGKATAKYFFYSNIM	NetMHCIIpan	1.82
HLA-DPA1*01/DPB1*04:01	1	1226	1240	LALPSKYVNFLYLAS	Consensus (comb.lib./smm/nn)	1.82
HLA-DPA1*01:03/DPB1*02:01	1	1006	1020	SEFVYGDYKVYDVRK	Consensus (comb.lib./smm/nn)	1.82
HLA-DPA1*01/DPB1*04:01	1	161	175	MIKFRGHFLIEGDLN	Consensus (comb.lib./smm/nn)	1.83
HLA-DPA1*01:03/DPB1*04:02	1	1226	1240	LALPSKYVNFLYLAS	NetMHCIIpan	1.85
HLA-DPA1*01:03/DPB1*02:02	1	1230	1244	SKYVNFLYLASHYEK	NetMHCIIpan	1.85
HLA-DPA1*01:03/DPB1*04:02	1	805	819	QLQNEKLYLYYLQNG	NetMHCIIpan	1.88
HLA-DPA1*01:03/DPB1*02:02	1	1225	1239	ELALPSKYVNFLYLA	NetMHCIIpan	1.9
HLA-DPA1*01:03/DPB1*02:02	1	1235	1249	FLYLASHYEKLKGSP	NetMHCIIpan	1.9
HLA-DPA1*01:03/DPB1*02:01	1	506	520	KVLPKHSLLYEYFTV	Consensus (comb.lib./smm/nn)	1.9
HLA-DPA1*01:03/DPB1*04:01	1	805	819	QLQNEKLYLYYLQNG	NetMHCIIpan	1.91
HLA-DPA1*01:03/DPB1*05:01	1	964	978	SDFRKDFQFYKVREI	NetMHCIIpan	1.91
HLA-DPA1*01:03/DPB1*05:01	1	370	384	EEFYKFIKPILEKMD	NetMHCIIpan	1.92
HLA-DPA1*01:03/DPB1*05:01	1	1194	1208	LIIKLPKYSLFELEN	NetMHCIIpan	1.92
HLA-DPA1*01:03/DPB1*04:01	1	806	820	LQNEKLYLYYLQNGR	NetMHCIIpan	1.95
HLA-DPA1*01:03/DPB1*02:02	1	806	820	LQNEKLYLYYLQNGR	NetMHCIIpan	1.95
HLA-DPA1*01:03/DPB1*05:01	1	151	165	LRLIYLALAHMIKFR	NetMHCIIpan	1.95
HLA-DPA1*01:03/DPB1*02:01	1	1039	1053	YSNIMNFFKTEITLA	Consensus (comb.lib./smm/nn)	1.96
HLA-DPA1*01:03/DPB1*01:01	1	1230	1244	SKYVNFLYLASHYEK	NetMHCIIpan	1.97
HLA-DPA1*01:03/DPB1*02:01	1	1230	1244	SKYVNFLYLASHYEK	Consensus (comb.lib./smm/nn)	1.99
HLA-DPA1*01/DPB1*04:01	1	78	92	RICYLQEIFSNEMAK	Consensus (comb.lib./smm/nn)	2.01
HLA-DPA1*01:03/DPB1*05:01	1	368	382	SQEEFYKFIKPILEK	NetMHCIIpan	2.01
HLA-DPA1*01:03/DPB1*05:01	1	515	529	YEYFTVYNELTKVKY	NetMHCIIpan	2.01
HLA-DPA1*01:03/DPB1*01:01	1	804	818	TQLQNEKLYLYYLQN	NetMHCIIpan	2.03
HLA-DPA1*01/DPB1*04:01	1	93	107	VDDSFFHRLEESFLV	Consensus (comb.lib./smm/nn)	2.05
HLA-DPA1*01/DPB1*04:01	1	159	173	AHMIKFRGHFLIEGD	Consensus (comb.lib./smm/nn)	2.06
HLA-DPA1*01:03/DPB1*01:01	1	1228	1242	LPSKYVNFLYLASHY	NetMHCIIpan	2.06
HLA-DPA1*01:03/DPB1*01:01	1	1229	1243	PSKYVNFLYLASHYE	NetMHCIIpan	2.06
HLA-DPA1*01:03/DPB1*01:01	1	1235	1249	FLYLASHYEKLKGSP	NetMHCIIpan	2.06
HLA-DPA1*01/DPB1*04:01	1	1232	1246	YVNFLYLASHYEKLK	Consensus (comb.lib./smm/nn)	2.08
HLA-DPA1*01:03/DPB1*02:01	1	1037	1051	FFYSNIMNFFKTEIT	Consensus (comb.lib./smm/nn)	2.08
HLA-DPA1*01:03/DPB1*02:02	1	515	529	YEYFTVYNELTKVKY	NetMHCIIpan	2.11
HLA-DPA1*01:03/DPB1*02:01	1	76	90	KNRICYLQEIFSNEM	Consensus (comb.lib./smm/nn)	2.11
HLA-DPA1*01:03/DPB1*02:01	1	1229	1243	PSKYVNFLYLASHYE	Consensus (comb.lib./smm/nn)	2.11
HLA-DPA1*01:03/DPB1*05:01	1	1037	1051	FFYSNIMNFFKTEIT	NetMHCIIpan	2.13
HLA-DPA1*01:03/DPB1*02:01	1	1040	1054	SNIMNFFKTEITLAN	Consensus (comb.lib./smm/nn)	2.14
HLA-DPA1*01/DPB1*04:01	1	95	109	DSFFHRLEESFLVEE	Consensus (comb.lib./smm/nn)	2.16
HLA-DPA1*01:03/DPB1*02:01	1	1225	1239	ELALPSKYVNFLYLA	Consensus (comb.lib./smm/nn)	2.16
HLA-DPA1*01/DPB1*04:01	1	158	172	LAHMIKFRGHFLIEG	Consensus (comb.lib./smm/nn)	2.19
HLA-DPA1*01:03/DPB1*05:01	1	965	979	DFRKDFQFYKVREIN	NetMHCIIpan	2.21
HLA-DPA1*01:03/DPB1*03:01	1	1227	1241	ALPSKYVNFLYLASH	NetMHCIIpan	2.22
HLA-DPA1*01:03/DPB1*04:02	1	515	529	YEYFTVYNELTKVKY	NetMHCIIpan	2.23
HLA-DPA1*01/DPB1*04:01	1	94	108	DDSFFHRLEESFLVE	Consensus (comb.lib./smm/nn)	2.23
HLA-DPA1*01:03/DPB1*02:01	1	77	91	NRICYLQEIFSNEMA	Consensus (comb.lib./smm/nn)	2.23
HLA-DPA1*01:03/DPB1*05:01	1	1193	1207	DLIIKLPKYSLFELE	NetMHCIIpan	2.24
HLA-DPA1*01:03/DPB1*01:01	1	806	820	LQNEKLYLYYLQNGR	NetMHCIIpan	2.27
HLA-DPA1*01:03/DPB1*02:02	1	506	520	KVLPKHSLLYEYFTV	NetMHCIIpan	2.28
HLA-DPA1*01:03/DPB1*01:01	1	515	529	YEYFTVYNELTKVKY	NetMHCIIpan	2.28
HLA-DPA1*01:03/DPB1*05:01	1	96	110	SFFHRLEESFLVEED	NetMHCIIpan	2.29
HLA-DPA1*01:03/DPB1*05:01	1	150	164	DLRLIYLALAHMIKF	NetMHCIIpan	2.29
HLA-DPA1*01:03/DPB1*02:01	1	1030	1044	GKATAKYFFYSNIMN	Consensus (comb.lib./smm/nn)	2.29
HLA-DPA1*01:03/DPB1*04:01	1	1225	1239	ELALPSKYVNFLYLA	NetMHCIIpan	2.3
HLA-DPA1*01/DPB1*04:01	1	77	91	NRICYLQEIFSNEMA	Consensus (comb.lib./smm/nn)	2.31
HLA-DPA1*01:03/DPB1*05:01	1	1225	1239	ELALPSKYVNFLYLA	NetMHCIIpan	2.31
HLA-DPA1*01:03/DPB1*01:01	1	1227	1241	ALPSKYVNFLYLASH	NetMHCIIpan	2.33
HLA-DPA1*01:03/DPB1*02:01	1	78	92	RICYLQEIFSNEMAK	Consensus (comb.lib./smm/nn)	2.34
HLA-DPA1*01:03/DPB1*04:02	1	807	821	QNEKLYLYYLQNGRD	NetMHCIIpan	2.35
HLA-DPA1*01:03/DPB1*02:02	1	964	978	SDFRKDFQFYKVREI	NetMHCIIpan	2.35
HLA-DPA1*01:03/DPB1*04:02	1	964	978	SDFRKDFQFYKVREI	NetMHCIIpan	2.37
HLA-DPA1*01:03/DPB1*02:02	1	1194	1208	LIIKLPKYSLFELEN	NetMHCIIpan	2.38
HLA-DPA1*01:03/DPB1*04:01	1	515	529	YEYFTVYNELTKVKY	NetMHCIIpan	2.39
HLA-DPA1*01:03/DPB1*05:01	1	95	109	DSFFHRLEESFLVEE	NetMHCIIpan	2.39
HLA-DPA1*01:03/DPB1*03:01	1	509	523	PKHSLLYEYFTVYNE	NetMHCIIpan	2.4
HLA-DPA1*01/DPB1*04:01	1	162	176	IKFRGHFLIEGDLNP	Consensus (comb.lib./smm/nn)	2.4
HLA-DPA1*01:03/DPB1*05:01	1	437	451	REKIEKILTFRIPYY	NetMHCIIpan	2.4
HLA-DPA1*01:03/DPB1*03:01	1	368	382	SQEEFYKFIKPILEK	NetMHCIIpan	2.41
HLA-DPA1*01:03/DPB1*01:01	1	805	819	QLQNEKLYLYYLQNG	NetMHCIIpan	2.41
HLA-DPA1*01:03/DPB1*05:01	1	371	385	EFYKFIKPILEKMDG	NetMHCIIpan	2.42
HLA-DPA1*01:03/DPB1*04:02	1	808	822	NEKLYLYYLQNGRDM	NetMHCIIpan	2.43
HLA-DPA1*01:03/DPB1*05:01	1	807	821	QNEKLYLYYLQNGRD	NetMHCIIpan	2.44
HLA-DPA1*01:03/DPB1*02:01	1	75	89	RKNRICYLQEIFSNE	Consensus (comb.lib./smm/nn)	2.44
HLA-DPA1*01:03/DPB1*02:01	1	1041	1055	NIMNFFKTEITLANG	Consensus (comb.lib./smm/nn)	2.44
HLA-DPA1*01/DPB1*04:01	1	96	110	SFFHRLEESFLVEED	Consensus (comb.lib./smm/nn)	2.46
HLA-DPA1*01:03/DPB1*03:01	1	372	386	FYKFIKPILEKMDGT	NetMHCIIpan	2.49
HLA-DPA1*01:03/DPB1*05:01	1	1192	1206	KDLIIKLPKYSLFEL	NetMHCIIpan	2.49
HLA-DPA1*01:03/DPB1*05:01	1	367	381	ASQEEFYKFIKPILE	NetMHCIIpan	2.5
HLA-DPA1*01:03/DPB1*05:01	1	1235	1249	FLYLASHYEKLKGSP	NetMHCIIpan	2.5
HLA-DPA1*01:03/DPB1*04:01	1	803	817	NTQLQNEKLYLYYLQ	NetMHCIIpan	2.52
HLA-DPA1*01/DPB1*04:01	1	97	111	FFHRLEESFLVEEDK	Consensus (comb.lib./smm/nn)	2.52
HLA-DPA1*01:03/DPB1*04:02	1	369	383	QEEFYKFIKPILEKM	NetMHCIIpan	2.54
HLA-DPA1*01:03/DPB1*04:02	1	965	979	DFRKDFQFYKVREIN	NetMHCIIpan	2.55
HLA-DPA1*01:03/DPB1*01:01	1	369	383	QEEFYKFIKPILEKM	NetMHCIIpan	2.55
HLA-DPA1*01:03/DPB1*01:01	1	1226	1240	LALPSKYVNFLYLAS	NetMHCIIpan	2.55
HLA-DPA1*01:03/DPB1*05:01	1	1195	1209	IIKLPKYSLFELENG	NetMHCIIpan	2.55
HLA-DPA1*01:03/DPB1*02:01	1	514	528	LYEYFTVYNELTKVK	Consensus (comb.lib./smm/nn)	2.55
HLA-DPA1*01/DPB1*04:01	1	76	90	KNRICYLQEIFSNEM	Consensus (comb.lib./smm/nn)	2.56
HLA-DPA1*01/DPB1*04:01	1	343	357	LPEKYKEIFFDQSKN	Consensus (comb.lib./smm/nn)	2.56
HLA-DPA1*01:03/DPB1*02:01	1	684	698	KSDGFANRNFMQLIH	Consensus (comb.lib./smm/nn)	2.56
HLA-DPA1*01:03/DPB1*02:02	1	618	632	DIVLTLTLFEDREMI	NetMHCIIpan	2.58
HLA-DPA1*01:03/DPB1*05:01	1	808	822	NEKLYLYYLQNGRDM	NetMHCIIpan	2.58
HLA-DPA1*01/DPB1*04:01	1	1225	1239	ELALPSKYVNFLYLA	Consensus (comb.lib./smm/nn)	2.59
HLA-DPA1*01:03/DPB1*01:01	1	618	632	DIVLTLTLFEDREMI	NetMHCIIpan	2.59
HLA-DPA1*01:03/DPB1*02:02	1	76	90	KNRICYLQEIFSNEM	NetMHCIIpan	2.6
HLA-DPA1*01:03/DPB1*01:01	1	150	164	DLRLIYLALAHMIKF	NetMHCIIpan	2.62
HLA-DPA1*01:03/DPB1*01:01	1	182	196	DKLFIQLVQTYNQLF	NetMHCIIpan	2.62
HLA-DPA1*01:03/DPB1*01:01	1	1029	1043	IGKATAKYFFYSNIM	NetMHCIIpan	2.62
HLA-DPA1*01:03/DPB1*03:01	1	1235	1249	FLYLASHYEKLKGSP	NetMHCIIpan	2.63
HLA-DPA1*01/DPB1*04:01	1	342	356	QLPEKYKEIFFDQSK	Consensus (comb.lib./smm/nn)	2.63
HLA-DPA1*01/DPB1*04:01	1	1234	1248	NFLYLASHYEKLKGS	Consensus (comb.lib./smm/nn)	2.63
HLA-DPA1*01/DPB1*04:01	1	1235	1249	FLYLASHYEKLKGSP	Consensus (comb.lib./smm/nn)	2.63
HLA-DPA1*01:03/DPB1*05:01	1	438	452	EKIEKILTFRIPYYV	NetMHCIIpan	2.63
HLA-DPA1*01:03/DPB1*02:01	1	683	697	LKSDGFANRNFMQLI	Consensus (comb.lib./smm/nn)	2.64
HLA-DPA1*01:03/DPB1*03:01	1	147	161	DKADLRLIYLALAHM	NetMHCIIpan	2.65
HLA-DPA1*01:03/DPB1*03:01	1	182	196	DKLFIQLVQTYNQLF	NetMHCIIpan	2.65
HLA-DPA1*01:03/DPB1*03:01	1	1040	1054	SNIMNFFKTEITLAN	NetMHCIIpan	2.65
HLA-DPA1*01:03/DPB1*02:02	1	615	629	ILEDIVLTLTLFEDR	NetMHCIIpan	2.65
HLA-DPA1*01:03/DPB1*02:02	1	965	979	DFRKDFQFYKVREIN	NetMHCIIpan	2.65
HLA-DPA1*01:03/DPB1*02:01	1	620	634	VLTLTLFEDREMIEE	Consensus (comb.lib./smm/nn)	2.65
HLA-DPA1*01/DPB1*04:01	1	1233	1247	VNFLYLASHYEKLKG	Consensus (comb.lib./smm/nn)	2.66
HLA-DPA1*01:03/DPB1*01:01	1	151	165	LRLIYLALAHMIKFR	NetMHCIIpan	2.66
HLA-DPA1*01:03/DPB1*02:02	1	77	91	NRICYLQEIFSNEMA	NetMHCIIpan	2.67
HLA-DPA1*01:03/DPB1*02:02	1	617	631	EDIVLTLTLFEDREM	NetMHCIIpan	2.68
HLA-DPA1*01:03/DPB1*04:01	1	618	632	DIVLTLTLFEDREMI	NetMHCIIpan	2.69
HLA-DPA1*01:03/DPB1*04:01	1	807	821	QNEKLYLYYLQNGRD	NetMHCIIpan	2.7
HLA-DPA1*01:03/DPB1*04:02	1	1225	1239	ELALPSKYVNFLYLA	NetMHCIIpan	2.7
HLA-DPA1*01/DPB1*04:01	1	562	576	KQLKEDYFKKIECFD	Consensus (comb.lib./smm/nn)	2.7
HLA-DPA1*01:03/DPB1*04:02	1	809	823	EKLYLYYLQNGRDMY	NetMHCIIpan	2.72
HLA-DPA1*01:03/DPB1*01:01	1	617	631	EDIVLTLTLFEDREM	NetMHCIIpan	2.72
HLA-DPA1*01:03/DPB1*01:01	1	1194	1208	LIIKLPKYSLFELEN	NetMHCIIpan	2.72
HLA-DPA1*01:03/DPB1*05:01	1	97	111	FFHRLEESFLVEEDK	NetMHCIIpan	2.73
HLA-DPA1*01:03/DPB1*03:01	1	879	893	MKNYWRQLLNAKLIT	NetMHCIIpan	2.74
HLA-DPA1*01:03/DPB1*02:02	1	78	92	RICYLQEIFSNEMAK	NetMHCIIpan	2.74
HLA-DPA1*01:03/DPB1*02:02	1	807	821	QNEKLYLYYLQNGRD	NetMHCIIpan	2.74
HLA-DPA1*01:03/DPB1*03:01	1	183	197	KLFIQLVQTYNQLFE	NetMHCIIpan	2.75
HLA-DPA1*01:03/DPB1*01:01	1	964	978	SDFRKDFQFYKVREI	NetMHCIIpan	2.75
HLA-DPA1*01:03/DPB1*03:01	1	878	892	KMKNYWRQLLNAKLI	NetMHCIIpan	2.78
HLA-DPA1*01:03/DPB1*04:01	1	506	520	KVLPKHSLLYEYFTV	NetMHCIIpan	2.82
HLA-DPA1*01:03/DPB1*04:02	1	803	817	NTQLQNEKLYLYYLQ	NetMHCIIpan	2.83
HLA-DPA1*01:03/DPB1*03:01	1	1041	1055	NIMNFFKTEITLANG	NetMHCIIpan	2.84
HLA-DPA1*01:03/DPB1*04:02	1	151	165	LRLIYLALAHMIKFR	NetMHCIIpan	2.84
HLA-DPA1*01:03/DPB1*02:02	1	1037	1051	FFYSNIMNFFKTEIT	NetMHCIIpan	2.84
HLA-DPA1*01:03/DPB1*03:01	1	181	195	VDKLFIQLVQTYNQL	NetMHCIIpan	2.85
HLA-DPA1*01:03/DPB1*01:01	1	619	633	IVLTLTLFEDREMIE	NetMHCIIpan	2.85
HLA-DPA1*01:03/DPB1*01:01	1	803	817	NTQLQNEKLYLYYLQ	NetMHCIIpan	2.85
HLA-DPA1*01:03/DPB1*02:02	1	95	109	DSFFHRLEESFLVEE	NetMHCIIpan	2.87
HLA-DPA1*01/DPB1*04:01	1	98	112	FHRLEESFLVEEDKK	Consensus (comb.lib./smm/nn)	2.87
HLA-DPA1*01/DPB1*04:01	1	561	575	VKQLKEDYFKKIECF	Consensus (comb.lib./smm/nn)	2.87
HLA-DPA1*01:03/DPB1*02:01	1	99	113	HRLEESFLVEEDKKH	Consensus (comb.lib./smm/nn)	2.88
HLA-DPA1*01:03/DPB1*04:01	1	964	978	SDFRKDFQFYKVREI	NetMHCIIpan	2.89
HLA-DPA1*01/DPB1*04:01	1	79	93	ICYLQEIFSNEMAKV	Consensus (comb.lib./smm/nn)	2.89
HLA-DPA1*01:03/DPB1*02:02	1	619	633	IVLTLTLFEDREMIE	NetMHCIIpan	2.9
HLA-DPA1*01/DPB1*04:01	1	344	358	PEKYKEIFFDQSKNG	Consensus (comb.lib./smm/nn)	2.9
HLA-DPA1*01/DPB1*04:01	1	514	528	LYEYFTVYNELTKVK	Consensus (comb.lib./smm/nn)	2.91
HLA-DPA1*01/DPB1*04:01	1	560	574	TVKQLKEDYFKKIEC	Consensus (comb.lib./smm/nn)	2.91
HLA-DPA1*01:03/DPB1*01:01	1	78	92	RICYLQEIFSNEMAK	NetMHCIIpan	2.91
HLA-DPA1*01:03/DPB1*01:01	1	76	90	KNRICYLQEIFSNEM	NetMHCIIpan	2.92
HLA-DPA1*01:03/DPB1*01:01	1	77	91	NRICYLQEIFSNEMA	NetMHCIIpan	2.92
HLA-DPA1*01:03/DPB1*01:01	1	965	979	DFRKDFQFYKVREIN	NetMHCIIpan	2.92
HLA-DPA1*01:03/DPB1*04:01	1	617	631	EDIVLTLTLFEDREM	NetMHCIIpan	2.93
HLA-DPA1*01:03/DPB1*04:01	1	808	822	NEKLYLYYLQNGRDM	NetMHCIIpan	2.93
HLA-DPA1*01:03/DPB1*05:01	1	1039	1053	YSNIMNFFKTEITLA	NetMHCIIpan	2.93
HLA-DPA1*01:03/DPB1*04:01	1	619	633	IVLTLTLFEDREMIE	NetMHCIIpan	2.94
HLA-DPA1*01:03/DPB1*03:01	1	153	167	LIYLALAHMIKFRGH	NetMHCIIpan	2.94
HLA-DPA1*01:03/DPB1*01:01	1	615	629	ILEDIVLTLTLFEDR	NetMHCIIpan	2.94
HLA-DPA1*01:03/DPB1*01:01	1	807	821	QNEKLYLYYLQNGRD	NetMHCIIpan	2.94
HLA-DPA1*01:03/DPB1*02:02	1	96	110	SFFHRLEESFLVEED	NetMHCIIpan	2.95
HLA-DPA1*01:03/DPB1*02:02	1	1195	1209	IIKLPKYSLFELENG	NetMHCIIpan	2.95
HLA-DPA1*01:03/DPB1*01:01	1	808	822	NEKLYLYYLQNGRDM	NetMHCIIpan	2.95
HLA-DPA1*01:03/DPB1*05:01	1	809	823	EKLYLYYLQNGRDMY	NetMHCIIpan	2.95
HLA-DPA1*01:03/DPB1*05:01	1	966	980	FRKDFQFYKVREINN	NetMHCIIpan	2.95
HLA-DPA1*01:03/DPB1*02:01	1	1042	1056	IMNFFKTEITLANGE	Consensus (comb.lib./smm/nn)	2.95
HLA-DPA1*01:03/DPB1*03:01	1	508	522	LPKHSLLYEYFTVYN	NetMHCIIpan	2.97
HLA-DPA1*01:03/DPB1*03:01	1	515	529	YEYFTVYNELTKVKY	NetMHCIIpan	2.97
HLA-DPA1*01:03/DPB1*05:01	1	878	892	KMKNYWRQLLNAKLI	NetMHCIIpan	2.97
HLA-DPA1*01:03/DPB1*04:01	1	1194	1208	LIIKLPKYSLFELEN	NetMHCIIpan	2.99
HLA-DPA1*01:03/DPB1*03:01	1	880	894	KNYWRQLLNAKLITQ	NetMHCIIpan	3
HLA-DPA1*01:03/DPB1*04:01	1	76	90	KNRICYLQEIFSNEM	NetMHCIIpan	3.01
HLA-DPA1*01/DPB1*04:01	1	341	355	QQLPEKYKEIFFDQS	Consensus (comb.lib./smm/nn)	3.01
HLA-DPA1*01/DPB1*04:01	1	964	978	SDFRKDFQFYKVREI	Consensus (comb.lib./smm/nn)	3.02
HLA-DPA1*01:03/DPB1*05:01	1	94	108	DDSFFHRLEESFLVE	NetMHCIIpan	3.02
HLA-DPA1*01:03/DPB1*02:02	1	616	630	LEDIVLTLTLFEDRE	NetMHCIIpan	3.04
HLA-DPA1*01:03/DPB1*02:02	1	1193	1207	DLIIKLPKYSLFELE	NetMHCIIpan	3.05
HLA-DPA1*01:03/DPB1*02:02	1	808	822	NEKLYLYYLQNGRDM	NetMHCIIpan	3.06
HLA-DPA1*01:03/DPB1*04:02	1	966	980	FRKDFQFYKVREINN	NetMHCIIpan	3.07
HLA-DPA1*01:03/DPB1*03:01	1	1226	1240	LALPSKYVNFLYLAS	NetMHCIIpan	3.09
HLA-DPA1*01:03/DPB1*04:02	1	1037	1051	FFYSNIMNFFKTEIT	NetMHCIIpan	3.09
HLA-DPA1*01:03/DPB1*05:01	1	1038	1052	FYSNIMNFFKTEITL	NetMHCIIpan	3.09
HLA-DPA1*01/DPB1*04:01	1	559	573	VTVKQLKEDYFKKIE	Consensus (comb.lib./smm/nn)	3.1
HLA-DPA1*01:03/DPB1*01:01	1	616	630	LEDIVLTLTLFEDRE	NetMHCIIpan	3.1
HLA-DPA1*01:03/DPB1*02:01	1	79	93	ICYLQEIFSNEMAKV	Consensus (comb.lib./smm/nn)	3.1
HLA-DPA1*01:03/DPB1*05:01	1	182	196	DKLFIQLVQTYNQLF	NetMHCIIpan	3.11
HLA-DPA1*01:03/DPB1*04:01	1	77	91	NRICYLQEIFSNEMA	NetMHCIIpan	3.12
HLA-DPA1*01:03/DPB1*04:02	1	150	164	DLRLIYLALAHMIKF	NetMHCIIpan	3.12
HLA-DPA1*01:03/DPB1*02:01	1	965	979	DFRKDFQFYKVREIN	Consensus (comb.lib./smm/nn)	3.13
HLA-DPA1*01:03/DPB1*02:01	1	966	980	FRKDFQFYKVREINN	Consensus (comb.lib./smm/nn)	3.13
HLA-DPA1*01:03/DPB1*04:01	1	78	92	RICYLQEIFSNEMAK	NetMHCIIpan	3.15
HLA-DPA1*01:03/DPB1*04:01	1	965	979	DFRKDFQFYKVREIN	NetMHCIIpan	3.15
HLA-DPA1*01:03/DPB1*01:01	1	183	197	KLFIQLVQTYNQLFE	NetMHCIIpan	3.16
HLA-DPA1*01:03/DPB1*03:01	1	806	820	LQNEKLYLYYLQNGR	NetMHCIIpan	3.17
HLA-DPA1*01:03/DPB1*03:01	1	1039	1053	YSNIMNFFKTEITLA	NetMHCIIpan	3.17
HLA-DPA1*01:03/DPB1*02:01	1	682	696	FLKSDGFANRNFMQL	Consensus (comb.lib./smm/nn)	3.19
HLA-DPA1*01:03/DPB1*02:01	1	685	699	SDGFANRNFMQLIHD	Consensus (comb.lib./smm/nn)	3.19
HLA-DPA1*01:03/DPB1*01:01	1	149	163	ADLRLIYLALAHMIK	NetMHCIIpan	3.2
HLA-DPA1*01:03/DPB1*01:01	1	1195	1209	IIKLPKYSLFELENG	NetMHCIIpan	3.21
HLA-DPA1*01:03/DPB1*01:01	1	370	384	EEFYKFIKPILEKMD	NetMHCIIpan	3.22
HLA-DPA1*01:03/DPB1*04:01	1	1037	1051	FFYSNIMNFFKTEIT	NetMHCIIpan	3.23
HLA-DPA1*01:03/DPB1*03:01	1	1042	1056	IMNFFKTEITLANGE	NetMHCIIpan	3.23
HLA-DPA1*01:03/DPB1*02:01	1	686	700	DGFANRNFMQLIHDD	Consensus (comb.lib./smm/nn)	3.23
HLA-DPA1*01/DPB1*04:01	1	965	979	DFRKDFQFYKVREIN	Consensus (comb.lib./smm/nn)	3.24
HLA-DPA1*01:03/DPB1*01:01	1	1040	1054	SNIMNFFKTEITLAN	NetMHCIIpan	3.25
HLA-DPA1*01:03/DPB1*05:01	1	149	163	ADLRLIYLALAHMIK	NetMHCIIpan	3.25
HLA-DPA1*01:03/DPB1*04:01	1	615	629	ILEDIVLTLTLFEDR	NetMHCIIpan	3.27
HLA-DPA1*01:03/DPB1*04:02	1	370	384	EEFYKFIKPILEKMD	NetMHCIIpan	3.27
HLA-DPA1*01:03/DPB1*05:01	1	152	166	RLIYLALAHMIKFRG	NetMHCIIpan	3.27
HLA-DPA1*01:03/DPB1*02:02	1	75	89	RKNRICYLQEIFSNE	NetMHCIIpan	3.28
HLA-DPA1*01:03/DPB1*02:02	1	94	108	DDSFFHRLEESFLVE	NetMHCIIpan	3.29
HLA-DPA1*01:03/DPB1*02:01	1	515	529	YEYFTVYNELTKVKY	Consensus (comb.lib./smm/nn)	3.29
HLA-DPA1*01:03/DPB1*01:01	1	1225	1239	ELALPSKYVNFLYLA	NetMHCIIpan	3.3
HLA-DPA1*01:03/DPB1*02:01	1	964	978	SDFRKDFQFYKVREI	Consensus (comb.lib./smm/nn)	3.32
HLA-DPA1*01:03/DPB1*01:01	1	809	823	EKLYLYYLQNGRDMY	NetMHCIIpan	3.35
HLA-DPA1*01:03/DPB1*02:02	1	97	111	FFHRLEESFLVEEDK	NetMHCIIpan	3.36
HLA-DPA1*01:03/DPB1*04:01	1	616	630	LEDIVLTLTLFEDRE	NetMHCIIpan	3.38
HLA-DPA1*01:03/DPB1*02:02	1	966	980	FRKDFQFYKVREINN	NetMHCIIpan	3.4
HLA-DPA1*01:03/DPB1*01:01	1	95	109	DSFFHRLEESFLVEE	NetMHCIIpan	3.4
HLA-DPA1*01:03/DPB1*01:01	1	966	980	FRKDFQFYKVREINN	NetMHCIIpan	3.4
HLA-DPA1*01:03/DPB1*01:01	1	1037	1051	FFYSNIMNFFKTEIT	NetMHCIIpan	3.4
HLA-DPA1*01:03/DPB1*04:02	1	1194	1208	LIIKLPKYSLFELEN	NetMHCIIpan	3.42
HLA-DPA1*01:03/DPB1*01:01	1	1039	1053	YSNIMNFFKTEITLA	NetMHCIIpan	3.42
HLA-DPA1*01/DPB1*04:01	1	75	89	RKNRICYLQEIFSNE	Consensus (comb.lib./smm/nn)	3.46
HLA-DPA1*01/DPB1*04:01	1	563	577	QLKEDYFKKIECFDS	Consensus (comb.lib./smm/nn)	3.46
HLA-DPA1*01/DPB1*04:01	1	686	700	DGFANRNFMQLIHDD	Consensus (comb.lib./smm/nn)	3.48
HLA-DPA1*01:03/DPB1*02:01	1	967	981	RKDFQFYKVREINNY	Consensus (comb.lib./smm/nn)	3.49
HLA-DPA1*01:03/DPB1*04:01	1	809	823	EKLYLYYLQNGRDMY	NetMHCIIpan	3.5
HLA-DPA1*01:03/DPB1*01:01	1	181	195	VDKLFIQLVQTYNQL	NetMHCIIpan	3.5
HLA-DPA1*01:03/DPB1*04:02	1	506	520	KVLPKHSLLYEYFTV	NetMHCIIpan	3.52
HLA-DPA1*01:03/DPB1*04:02	1	78	92	RICYLQEIFSNEMAK	NetMHCIIpan	3.55
HLA-DPA1*01:03/DPB1*04:01	1	369	383	QEEFYKFIKPILEKM	NetMHCIIpan	3.57
HLA-DPA1*01:03/DPB1*03:01	1	808	822	NEKLYLYYLQNGRDM	NetMHCIIpan	3.57
HLA-DPA1*01:03/DPB1*05:01	1	877	891	KKMKNYWRQLLNAKL	NetMHCIIpan	3.57
HLA-DPA1*01:03/DPB1*01:01	1	1193	1207	DLIIKLPKYSLFELE	NetMHCIIpan	3.58
HLA-DPA1*01:03/DPB1*05:01	1	366	380	GASQEEFYKFIKPIL	NetMHCIIpan	3.59
HLA-DPA1*01:03/DPB1*04:02	1	76	90	KNRICYLQEIFSNEM	NetMHCIIpan	3.6
HLA-DPA1*01:03/DPB1*04:02	1	77	91	NRICYLQEIFSNEMA	NetMHCIIpan	3.61
HLA-DPA1*01:03/DPB1*04:02	1	368	382	SQEEFYKFIKPILEK	NetMHCIIpan	3.61
HLA-DPA1*01/DPB1*04:01	1	1039	1053	YSNIMNFFKTEITLA	Consensus (comb.lib./smm/nn)	3.61
HLA-DPA1*01:03/DPB1*01:01	1	96	110	SFFHRLEESFLVEED	NetMHCIIpan	3.62
HLA-DPA1*01:03/DPB1*04:01	1	1195	1209	IIKLPKYSLFELENG	NetMHCIIpan	3.63
HLA-DPA1*01:03/DPB1*05:01	1	372	386	FYKFIKPILEKMDGT	NetMHCIIpan	3.63
HLA-DPA1*01:03/DPB1*02:02	1	809	823	EKLYLYYLQNGRDMY	NetMHCIIpan	3.68
HLA-DPA1*01:03/DPB1*01:01	1	148	162	KADLRLIYLALAHMI	NetMHCIIpan	3.68
HLA-DPA1*01:03/DPB1*05:01	1	439	453	KIEKILTFRIPYYVG	NetMHCIIpan	3.69
HLA-DPA1*01:03/DPB1*03:01	1	809	823	EKLYLYYLQNGRDMY	NetMHCIIpan	3.7
HLA-DPA1*01:03/DPB1*02:02	1	1196	1210	IKLPKYSLFELENGR	NetMHCIIpan	3.7
HLA-DPA1*01:03/DPB1*04:01	1	966	980	FRKDFQFYKVREINN	NetMHCIIpan	3.71
HLA-DPA1*01/DPB1*04:01	1	684	698	KSDGFANRNFMQLIH	Consensus (comb.lib./smm/nn)	3.71
HLA-DPA1*01:03/DPB1*04:02	1	367	381	ASQEEFYKFIKPILE	NetMHCIIpan	3.73
HLA-DPA1*01:03/DPB1*05:01	1	963	977	VSDFRKDFQFYKVRE	NetMHCIIpan	3.73
HLA-DPA1*01:03/DPB1*02:01	1	562	576	KQLKEDYFKKIECFD	Consensus (comb.lib./smm/nn)	3.73
HLA-DPA1*01:03/DPB1*01:01	1	79	93	ICYLQEIFSNEMAKV	NetMHCIIpan	3.74
HLA-DPA1*01:03/DPB1*03:01	1	1037	1051	FFYSNIMNFFKTEIT	NetMHCIIpan	3.76
HLA-DPA1*01:03/DPB1*04:02	1	1039	1053	YSNIMNFFKTEITLA	NetMHCIIpan	3.76
HLA-DPA1*01:03/DPB1*02:01	1	613	627	EDILEDIVLTLTLFE	Consensus (comb.lib./smm/nn)	3.76
HLA-DPA1*01:03/DPB1*02:01	1	614	628	DILEDIVLTLTLFED	Consensus (comb.lib./smm/nn)	3.76
HLA-DPA1*01:03/DPB1*02:01	1	561	575	VKQLKEDYFKKIECF	Consensus (comb.lib./smm/nn)	3.77
HLA-DPA1*01:03/DPB1*03:01	1	807	821	QNEKLYLYYLQNGRD	NetMHCIIpan	3.78
HLA-DPA1*01:03/DPB1*02:02	1	369	383	QEEFYKFIKPILEKM	NetMHCIIpan	3.78
HLA-DPA1*01/DPB1*04:01	1	966	980	FRKDFQFYKVREINN	Consensus (comb.lib./smm/nn)	3.78
HLA-DPA1*01:03/DPB1*05:01	1	1040	1054	SNIMNFFKTEITLAN	NetMHCIIpan	3.78
HLA-DPA1*01/DPB1*04:01	1	558	572	KVTVKQLKEDYFKKI	Consensus (comb.lib./smm/nn)	3.8
HLA-DPA1*01:03/DPB1*05:01	1	436	450	NREKIEKILTFRIPY	NetMHCIIpan	3.82
HLA-DPA1*01:03/DPB1*01:01	1	967	981	RKDFQFYKVREINNY	NetMHCIIpan	3.83
HLA-DPA1*01:03/DPB1*04:01	1	150	164	DLRLIYLALAHMIKF	NetMHCIIpan	3.84
HLA-DPA1*01:03/DPB1*04:01	1	151	165	LRLIYLALAHMIKFR	NetMHCIIpan	3.84
HLA-DPA1*01:03/DPB1*03:01	1	805	819	QLQNEKLYLYYLQNG	NetMHCIIpan	3.84
HLA-DPA1*01:03/DPB1*05:01	1	506	520	KVLPKHSLLYEYFTV	NetMHCIIpan	3.85
HLA-DPA1*01:03/DPB1*05:01	1	516	530	EYFTVYNELTKVKYV	NetMHCIIpan	3.85
HLA-DPA1*01:03/DPB1*02:01	1	1026	1040	EQEIGKATAKYFFYS	Consensus (comb.lib./smm/nn)	3.85
HLA-DPA1*01:03/DPB1*02:01	1	1027	1041	QEIGKATAKYFFYSN	Consensus (comb.lib./smm/nn)	3.85
HLA-DPA1*01:03/DPB1*02:01	1	1028	1042	EIGKATAKYFFYSNI	Consensus (comb.lib./smm/nn)	3.85
HLA-DPA1*01:03/DPB1*02:01	1	1029	1043	IGKATAKYFFYSNIM	Consensus (comb.lib./smm/nn)	3.85
HLA-DPA1*01:03/DPB1*01:01	1	152	166	RLIYLALAHMIKFRG	NetMHCIIpan	3.86
HLA-DPA1*01:03/DPB1*05:01	1	183	197	KLFIQLVQTYNQLFE	NetMHCIIpan	3.86
HLA-DPA1*01:03/DPB1*04:02	1	152	166	RLIYLALAHMIKFRG	NetMHCIIpan	3.88
HLA-DPA1*01:03/DPB1*04:01	1	75	89	RKNRICYLQEIFSNE	NetMHCIIpan	3.89
HLA-DPA1*01:03/DPB1*02:02	1	79	93	ICYLQEIFSNEMAKV	NetMHCIIpan	3.9
HLA-DPA1*01:03/DPB1*05:01	1	181	195	VDKLFIQLVQTYNQL	NetMHCIIpan	3.91
HLA-DPA1*01:03/DPB1*04:01	1	1193	1207	DLIIKLPKYSLFELE	NetMHCIIpan	3.92
HLA-DPA1*01:03/DPB1*04:01	1	95	109	DSFFHRLEESFLVEE	NetMHCIIpan	3.93
HLA-DPA1*01/DPB1*04:01	1	1040	1054	SNIMNFFKTEITLAN	Consensus (comb.lib./smm/nn)	3.93
HLA-DPA1*01:03/DPB1*03:01	1	507	521	VLPKHSLLYEYFTVY	NetMHCIIpan	3.95
HLA-DPA1*01:03/DPB1*03:01	1	804	818	TQLQNEKLYLYYLQN	NetMHCIIpan	3.95
HLA-DPA1*01:03/DPB1*01:01	1	184	198	LFIQLVQTYNQLFEE	NetMHCIIpan	3.95
HLA-DPA1*01:03/DPB1*03:01	1	881	895	NYWRQLLNAKLITQR	NetMHCIIpan	3.96
HLA-DPA1*01:03/DPB1*04:02	1	371	385	EFYKFIKPILEKMDG	NetMHCIIpan	3.96
HLA-DPA1*01/DPB1*04:01	1	685	699	SDGFANRNFMQLIHD	Consensus (comb.lib./smm/nn)	3.96
HLA-DPA1*01/DPB1*04:01	1	370	384	EEFYKFIKPILEKMD	Consensus (comb.lib./smm/nn)	3.98
HLA-DPA1*01:03/DPB1*05:01	1	876	890	VKKMKNYWRQLLNAK	NetMHCIIpan	3.99
HLA-DPA1*01:03/DPB1*05:01	1	879	893	MKNYWRQLLNAKLIT	NetMHCIIpan	4
HLA-DPA1*01:03/DPB1*04:02	1	617	631	EDIVLTLTLFEDREM	NetMHCIIpan	4.01
HLA-DPA1*01:03/DPB1*04:02	1	618	632	DIVLTLTLFEDREMI	NetMHCIIpan	4.01
HLA-DPA1*01:03/DPB1*04:02	1	1195	1209	IIKLPKYSLFELENG	NetMHCIIpan	4.01
HLA-DPA1*01/DPB1*04:01	1	683	697	LKSDGFANRNFMQLI	Consensus (comb.lib./smm/nn)	4.01
HLA-DPA1*01:03/DPB1*01:01	1	1041	1055	NIMNFFKTEITLANG	NetMHCIIpan	4.01
HLA-DPA1*01:03/DPB1*01:01	1	94	108	DDSFFHRLEESFLVE	NetMHCIIpan	4.02
HLA-DPA1*01:03/DPB1*03:01	1	367	381	ASQEEFYKFIKPILE	NetMHCIIpan	4.04
HLA-DPA1*01:03/DPB1*04:02	1	1040	1054	SNIMNFFKTEITLAN	NetMHCIIpan	4.04
HLA-DPA1*01:03/DPB1*05:01	1	93	107	VDDSFFHRLEESFLV	NetMHCIIpan	4.04
HLA-DPA1*01:03/DPB1*04:01	1	96	110	SFFHRLEESFLVEED	NetMHCIIpan	4.05
HLA-DPA1*01:03/DPB1*04:02	1	1236	1250	LYLASHYEKLKGSPE	NetMHCIIpan	4.07
HLA-DPA1*01:03/DPB1*02:01	1	968	982	KDFQFYKVREINNYH	Consensus (comb.lib./smm/nn)	4.08
HLA-DPA1*01/DPB1*04:01	1	369	383	QEEFYKFIKPILEKM	Consensus (comb.lib./smm/nn)	4.09
HLA-DPA1*01:03/DPB1*03:01	1	78	92	RICYLQEIFSNEMAK	NetMHCIIpan	4.1
HLA-DPA1*01:03/DPB1*03:01	1	184	198	LFIQLVQTYNQLFEE	NetMHCIIpan	4.1
HLA-DPA1*01/DPB1*04:01	1	1042	1056	IMNFFKTEITLANGE	Consensus (comb.lib./smm/nn)	4.1
HLA-DPA1*01:03/DPB1*01:01	1	75	89	RKNRICYLQEIFSNE	NetMHCIIpan	4.1
HLA-DPA1*01:03/DPB1*01:01	1	371	385	EFYKFIKPILEKMDG	NetMHCIIpan	4.1
HLA-DPA1*01:03/DPB1*01:01	1	878	892	KMKNYWRQLLNAKLI	NetMHCIIpan	4.1
HLA-DPA1*01:03/DPB1*05:01	1	1196	1210	IKLPKYSLFELENGR	NetMHCIIpan	4.12
HLA-DPA1*01:03/DPB1*02:01	1	560	574	TVKQLKEDYFKKIEC	Consensus (comb.lib./smm/nn)	4.12
HLA-DPA1*01:03/DPB1*04:01	1	79	93	ICYLQEIFSNEMAKV	NetMHCIIpan	4.13
HLA-DPA1*01:03/DPB1*04:02	1	1193	1207	DLIIKLPKYSLFELE	NetMHCIIpan	4.13
HLA-DPA1*01/DPB1*04:01	1	967	981	RKDFQFYKVREINNY	Consensus (comb.lib./smm/nn)	4.13
HLA-DPA1*01:03/DPB1*05:01	1	875	889	VVKKMKNYWRQLLNA	NetMHCIIpan	4.13
HLA-DPA1*01/DPB1*04:01	1	1041	1055	NIMNFFKTEITLANG	Consensus (comb.lib./smm/nn)	4.14
HLA-DPA1*01:03/DPB1*01:01	1	438	452	EKIEKILTFRIPYYV	NetMHCIIpan	4.14
HLA-DPA1*01:03/DPB1*04:02	1	967	981	RKDFQFYKVREINNY	NetMHCIIpan	4.16
HLA-DPA1*01:03/DPB1*04:02	1	619	633	IVLTLTLFEDREMIE	NetMHCIIpan	4.17
HLA-DPA1*01:03/DPB1*05:01	1	962	976	LVSDFRKDFQFYKVR	NetMHCIIpan	4.17
HLA-DPA1*01:03/DPB1*04:02	1	149	163	ADLRLIYLALAHMIK	NetMHCIIpan	4.18
HLA-DPA1*01:03/DPB1*02:01	1	835	849	DYDVAAIVPQSFLKD	Consensus (comb.lib./smm/nn)	4.18
HLA-DPA1*01:03/DPB1*01:01	1	437	451	REKIEKILTFRIPYY	NetMHCIIpan	4.19
HLA-DPA1*01:03/DPB1*02:02	1	182	196	DKLFIQLVQTYNQLF	NetMHCIIpan	4.2
HLA-DPA1*01:03/DPB1*05:01	1	618	632	DIVLTLTLFEDREMI	NetMHCIIpan	4.2
HLA-DPA1*01:03/DPB1*02:01	1	1038	1052	FYSNIMNFFKTEITL	Consensus (comb.lib./smm/nn)	4.2
HLA-DPA1*01:03/DPB1*03:01	1	180	194	DVDKLFIQLVQTYNQ	NetMHCIIpan	4.21
HLA-DPA1*01:03/DPB1*02:02	1	367	381	ASQEEFYKFIKPILE	NetMHCIIpan	4.23
HLA-DPA1*01:03/DPB1*02:02	1	93	107	VDDSFFHRLEESFLV	NetMHCIIpan	4.24
HLA-DPA1*01:03/DPB1*02:01	1	559	573	VTVKQLKEDYFKKIE	Consensus (comb.lib./smm/nn)	4.24
HLA-DPA1*01:03/DPB1*04:01	1	1196	1210	IKLPKYSLFELENGR	NetMHCIIpan	4.25
HLA-DPA1*01:03/DPB1*04:02	1	1038	1052	FYSNIMNFFKTEITL	NetMHCIIpan	4.25
HLA-DPA1*01:03/DPB1*02:02	1	1039	1053	YSNIMNFFKTEITLA	NetMHCIIpan	4.28
HLA-DPA1*01:03/DPB1*05:01	1	802	816	ENTQLQNEKLYLYYL	NetMHCIIpan	4.28
HLA-DPA1*01:03/DPB1*01:01	1	368	382	SQEEFYKFIKPILEK	NetMHCIIpan	4.29
HLA-DPA1*01:03/DPB1*01:01	1	1196	1210	IKLPKYSLFELENGR	NetMHCIIpan	4.3
HLA-DPA1*01/DPB1*04:01	1	371	385	EFYKFIKPILEKMDG	Consensus (comb.lib./smm/nn)	4.31
HLA-DPA1*01:03/DPB1*02:02	1	183	197	KLFIQLVQTYNQLFE	NetMHCIIpan	4.32
HLA-DPA1*01:03/DPB1*02:02	1	1192	1206	KDLIIKLPKYSLFEL	NetMHCIIpan	4.32
HLA-DPA1*01:03/DPB1*04:01	1	94	108	DDSFFHRLEESFLVE	NetMHCIIpan	4.33
HLA-DPA1*01:03/DPB1*03:01	1	77	91	NRICYLQEIFSNEMA	NetMHCIIpan	4.33
HLA-DPA1*01/DPB1*04:01	1	687	701	GFANRNFMQLIHDDS	Consensus (comb.lib./smm/nn)	4.33
HLA-DPA1*01:03/DPB1*05:01	1	544	558	QKKAIVDLLFKTNRK	NetMHCIIpan	4.34
HLA-DPA1*01:03/DPB1*02:01	1	836	850	YDVAAIVPQSFLKDD	Consensus (comb.lib./smm/nn)	4.34
HLA-DPA1*01:03/DPB1*04:02	1	615	629	ILEDIVLTLTLFEDR	NetMHCIIpan	4.36
HLA-DPA1*01:03/DPB1*05:01	1	543	557	EQKKAIVDLLFKTNR	NetMHCIIpan	4.37
HLA-DPA1*01/DPB1*04:01	1	1030	1044	GKATAKYFFYSNIMN	Consensus (comb.lib./smm/nn)	4.4
HLA-DPA1*01:03/DPB1*04:02	1	75	89	RKNRICYLQEIFSNE	NetMHCIIpan	4.41
HLA-DPA1*01:03/DPB1*04:02	1	95	109	DSFFHRLEESFLVEE	NetMHCIIpan	4.41
HLA-DPA1*01:03/DPB1*04:02	1	366	380	GASQEEFYKFIKPIL	NetMHCIIpan	4.41
HLA-DPA1*01:03/DPB1*04:02	1	616	630	LEDIVLTLTLFEDRE	NetMHCIIpan	4.42
HLA-DPA1*01/DPB1*04:01	1	1224	1238	NELALPSKYVNFLYL	Consensus (comb.lib./smm/nn)	4.42
HLA-DPA1*01:03/DPB1*05:01	1	76	90	KNRICYLQEIFSNEM	NetMHCIIpan	4.42
HLA-DPA1*01:03/DPB1*04:01	1	370	384	EEFYKFIKPILEKMD	NetMHCIIpan	4.44
HLA-DPA1*01:03/DPB1*04:01	1	967	981	RKDFQFYKVREINNY	NetMHCIIpan	4.44
HLA-DPA1*01:03/DPB1*05:01	1	619	633	IVLTLTLFEDREMIE	NetMHCIIpan	4.44
HLA-DPA1*01:03/DPB1*03:01	1	146	160	TDKADLRLIYLALAH	NetMHCIIpan	4.45
HLA-DPA1*01:03/DPB1*02:02	1	1038	1052	FYSNIMNFFKTEITL	NetMHCIIpan	4.45
HLA-DPA1*01:03/DPB1*03:01	1	965	979	DFRKDFQFYKVREIN	NetMHCIIpan	4.46
HLA-DPA1*01:03/DPB1*05:01	1	1041	1055	NIMNFFKTEITLANG	NetMHCIIpan	4.47
HLA-DPA1*01:03/DPB1*04:01	1	149	163	ADLRLIYLALAHMIK	NetMHCIIpan	4.48
HLA-DPA1*01:03/DPB1*02:02	1	184	198	LFIQLVQTYNQLFEE	NetMHCIIpan	4.52
HLA-DPA1*01:03/DPB1*02:02	1	614	628	DILEDIVLTLTLFED	NetMHCIIpan	4.52
HLA-DPA1*01:03/DPB1*02:02	1	967	981	RKDFQFYKVREINNY	NetMHCIIpan	4.52
HLA-DPA1*01/DPB1*04:01	1	345	359	EKYKEIFFDQSKNGY	Consensus (comb.lib./smm/nn)	4.52
HLA-DPA1*01:03/DPB1*01:01	1	1042	1056	IMNFFKTEITLANGE	NetMHCIIpan	4.52
HLA-DPA1*01:03/DPB1*05:01	1	615	629	ILEDIVLTLTLFEDR	NetMHCIIpan	4.54
HLA-DPA1*01/DPB1*04:01	1	963	977	VSDFRKDFQFYKVRE	Consensus (comb.lib./smm/nn)	4.55
HLA-DPA1*01/DPB1*04:01	1	1236	1250	LYLASHYEKLKGSPE	Consensus (comb.lib./smm/nn)	4.55
HLA-DPA1*01:03/DPB1*05:01	1	617	631	EDIVLTLTLFEDREM	NetMHCIIpan	4.56
HLA-DPA1*01:03/DPB1*03:01	1	966	980	FRKDFQFYKVREINN	NetMHCIIpan	4.57
HLA-DPA1*01:03/DPB1*04:01	1	1039	1053	YSNIMNFFKTEITLA	NetMHCIIpan	4.58
HLA-DPA1*01/DPB1*04:01	1	1036	1050	YFFYSNIMNFFKTEI	Consensus (comb.lib./smm/nn)	4.59
HLA-DPA1*01:03/DPB1*05:01	1	77	91	NRICYLQEIFSNEMA	NetMHCIIpan	4.59
HLA-DPA1*01:03/DPB1*05:01	1	148	162	KADLRLIYLALAHMI	NetMHCIIpan	4.59
HLA-DPA1*01:03/DPB1*05:01	1	179	193	SDVDKLFIQLVQTYN	NetMHCIIpan	4.59
HLA-DPA1*01:03/DPB1*05:01	1	178	192	NSDVDKLFIQLVQTY	NetMHCIIpan	4.62
HLA-DPA1*01:03/DPB1*05:01	1	184	198	LFIQLVQTYNQLFEE	NetMHCIIpan	4.62
HLA-DPA1*01:03/DPB1*04:02	1	96	110	SFFHRLEESFLVEED	NetMHCIIpan	4.63
HLA-DPA1*01:03/DPB1*02:02	1	368	382	SQEEFYKFIKPILEK	NetMHCIIpan	4.63
HLA-DPA1*01:03/DPB1*04:01	1	97	111	FFHRLEESFLVEEDK	NetMHCIIpan	4.64
HLA-DPA1*01:03/DPB1*04:01	1	367	381	ASQEEFYKFIKPILE	NetMHCIIpan	4.66
HLA-DPA1*01:03/DPB1*01:01	1	1192	1206	KDLIIKLPKYSLFEL	NetMHCIIpan	4.66
HLA-DPA1*01:03/DPB1*04:01	1	368	382	SQEEFYKFIKPILEK	NetMHCIIpan	4.67
HLA-DPA1*01:03/DPB1*03:01	1	967	981	RKDFQFYKVREINNY	NetMHCIIpan	4.67
HLA-DPA1*01:03/DPB1*04:02	1	1192	1206	KDLIIKLPKYSLFEL	NetMHCIIpan	4.67
HLA-DPA1*01/DPB1*04:01	1	564	578	LKEDYFKKIECFDSV	Consensus (comb.lib./smm/nn)	4.67
HLA-DPA1*01:03/DPB1*02:02	1	366	380	GASQEEFYKFIKPIL	NetMHCIIpan	4.68
HLA-DPA1*01:03/DPB1*02:01	1	837	851	DVAAIVPQSFLKDDS	Consensus (comb.lib./smm/nn)	4.68
HLA-DPA1*01:03/DPB1*04:02	1	79	93	ICYLQEIFSNEMAKV	NetMHCIIpan	4.69
HLA-DPA1*01:03/DPB1*04:02	1	182	196	DKLFIQLVQTYNQLF	NetMHCIIpan	4.7
HLA-DPA1*01:03/DPB1*02:02	1	1028	1042	EIGKATAKYFFYSNI	NetMHCIIpan	4.7
HLA-DPA1*01:03/DPB1*05:01	1	158	172	LAHMIKFRGHFLIEG	NetMHCIIpan	4.7
HLA-DPA1*01:03/DPB1*04:02	1	516	530	EYFTVYNELTKVKYV	NetMHCIIpan	4.72
HLA-DPA1*01/DPB1*04:01	1	688	702	FANRNFMQLIHDDSL	Consensus (comb.lib./smm/nn)	4.72
HLA-DPA1*01:03/DPB1*01:01	1	97	111	FFHRLEESFLVEEDK	NetMHCIIpan	4.72
HLA-DPA1*01:03/DPB1*04:01	1	182	196	DKLFIQLVQTYNQLF	NetMHCIIpan	4.73
HLA-DPA1*01:03/DPB1*04:01	1	1040	1054	SNIMNFFKTEITLAN	NetMHCIIpan	4.74
HLA-DPA1*01:03/DPB1*03:01	1	1029	1043	IGKATAKYFFYSNIM	NetMHCIIpan	4.74
HLA-DPA1*01:03/DPB1*04:02	1	1041	1055	NIMNFFKTEITLANG	NetMHCIIpan	4.74
HLA-DPA1*01:03/DPB1*05:01	1	967	981	RKDFQFYKVREINNY	NetMHCIIpan	4.75
HLA-DPA1*01:03/DPB1*02:01	1	558	572	KVTVKQLKEDYFKKI	Consensus (comb.lib./smm/nn)	4.76
HLA-DPA1*01:03/DPB1*03:01	1	877	891	KKMKNYWRQLLNAKL	NetMHCIIpan	4.77
HLA-DPA1*01:03/DPB1*04:01	1	1192	1206	KDLIIKLPKYSLFEL	NetMHCIIpan	4.78
HLA-DPA1*01:03/DPB1*03:01	1	1043	1057	MNFFKTEITLANGEI	NetMHCIIpan	4.78
HLA-DPA1*01:03/DPB1*05:01	1	180	194	DVDKLFIQLVQTYNQ	NetMHCIIpan	4.78
HLA-DPA1*01:03/DPB1*01:01	1	367	381	ASQEEFYKFIKPILE	NetMHCIIpan	4.79
HLA-DPA1*01:03/DPB1*01:01	1	877	891	KKMKNYWRQLLNAKL	NetMHCIIpan	4.79
HLA-DPA1*01:03/DPB1*01:01	1	1038	1052	FYSNIMNFFKTEITL	NetMHCIIpan	4.79
HLA-DPA1*01:03/DPB1*02:02	1	1224	1238	NELALPSKYVNFLYL	NetMHCIIpan	4.81
HLA-DPA1*01:03/DPB1*04:01	1	1236	1250	LYLASHYEKLKGSPE	NetMHCIIpan	4.82
HLA-DPA1*01:03/DPB1*02:01	1	1194	1208	LIIKLPKYSLFELEN	Consensus (comb.lib./smm/nn)	4.82
HLA-DPA1*01:03/DPB1*04:01	1	152	166	RLIYLALAHMIKFRG	NetMHCIIpan	4.83
HLA-DPA1*01:03/DPB1*02:02	1	1040	1054	SNIMNFFKTEITLAN	NetMHCIIpan	4.83
HLA-DPA1*01:03/DPB1*02:02	1	516	530	EYFTVYNELTKVKYV	NetMHCIIpan	4.84
HLA-DPA1*01:03/DPB1*03:01	1	179	193	SDVDKLFIQLVQTYN	NetMHCIIpan	4.86
HLA-DPA1*01:03/DPB1*02:01	1	563	577	QLKEDYFKKIECFDS	Consensus (comb.lib./smm/nn)	4.86
HLA-DPA1*01:03/DPB1*04:02	1	878	892	KMKNYWRQLLNAKLI	NetMHCIIpan	4.87
HLA-DPA1*01:03/DPB1*04:02	1	94	108	DDSFFHRLEESFLVE	NetMHCIIpan	4.9
HLA-DPA1*01:03/DPB1*02:02	1	150	164	DLRLIYLALAHMIKF	NetMHCIIpan	4.91
HLA-DPA1*01:03/DPB1*01:01	1	178	192	NSDVDKLFIQLVQTY	NetMHCIIpan	4.92
HLA-DPA1*01:03/DPB1*05:01	1	78	92	RICYLQEIFSNEMAK	NetMHCIIpan	4.92
HLA-DPA1*01:03/DPB1*05:01	1	157	171	ALAHMIKFRGHFLIE	NetMHCIIpan	4.92
HLA-DPA1*01:03/DPB1*02:02	1	1262	1276	HKHYLDEIIEQISEF	NetMHCIIpan	4.93
HLA-DPA1*01:03/DPB1*05:01	1	874	888	EVVKKMKNYWRQLLN	NetMHCIIpan	4.93
HLA-DPA1*01:03/DPB1*03:01	1	76	90	KNRICYLQEIFSNEM	NetMHCIIpan	4.94
HLA-DPA1*01:03/DPB1*02:01	1	1236	1250	LYLASHYEKLKGSPE	Consensus (comb.lib./smm/nn)	4.95
HLA-DPA1*01:03/DPB1*04:01	1	1038	1052	FYSNIMNFFKTEITL	NetMHCIIpan	4.96
HLA-DPA1*01:03/DPB1*02:02	1	370	384	EEFYKFIKPILEKMD	NetMHCIIpan	4.96
HLA-DPA1*01/DPB1*04:01	1	372	386	FYKFIKPILEKMDGT	Consensus (comb.lib./smm/nn)	4.96
HLA-DPA1*01:03/DPB1*02:01	1	1224	1238	NELALPSKYVNFLYL	Consensus (comb.lib./smm/nn)	4.97
HLA-DPA1*01:03/DPB1*02:01	1	838	852	VAAIVPQSFLKDDSI	Consensus (comb.lib./smm/nn)	5
HLA-DPA1*01:03/DPB1*02:01	1	1193	1207	DLIIKLPKYSLFELE	Consensus (comb.lib./smm/nn)	5
HLA-DPA1*01:03/DPB1*04:01	1	148	162	KADLRLIYLALAHMI	NetMHCIIpan	5.01
HLA-DPA1*01:03/DPB1*05:01	1	1191	1205	KKDLIIKLPKYSLFE	NetMHCIIpan	5.01
HLA-DPA1*01/DPB1*04:01	1	80	94	CYLQEIFSNEMAKVD	Consensus (comb.lib./smm/nn)	5.02
HLA-DPA1*01:03/DPB1*01:01	1	179	193	SDVDKLFIQLVQTYN	NetMHCIIpan	5.02
HLA-DPA1*01:03/DPB1*01:01	1	180	194	DVDKLFIQLVQTYNQ	NetMHCIIpan	5.02
HLA-DPA1*01:03/DPB1*05:01	1	545	559	KKAIVDLLFKTNRKV	NetMHCIIpan	5.03
HLA-DPA1*01:03/DPB1*04:01	1	371	385	EFYKFIKPILEKMDG	NetMHCIIpan	5.04
HLA-DPA1*01:03/DPB1*03:01	1	438	452	EKIEKILTFRIPYYV	NetMHCIIpan	5.05
HLA-DPA1*01:03/DPB1*04:01	1	160	174	HMIKFRGHFLIEGDL	NetMHCIIpan	5.06
HLA-DPA1*01:03/DPB1*04:02	1	1196	1210	IKLPKYSLFELENGR	NetMHCIIpan	5.07
HLA-DPA1*01/DPB1*04:01	1	1037	1051	FFYSNIMNFFKTEIT	Consensus (comb.lib./smm/nn)	5.09
HLA-DPA1*01:03/DPB1*01:01	1	516	530	EYFTVYNELTKVKYV	NetMHCIIpan	5.1
HLA-DPA1*01:03/DPB1*01:01	1	614	628	DILEDIVLTLTLFED	NetMHCIIpan	5.1
HLA-DPA1*01:03/DPB1*02:02	1	963	977	VSDFRKDFQFYKVRE	NetMHCIIpan	5.11
HLA-DPA1*01:03/DPB1*02:02	1	151	165	LRLIYLALAHMIKFR	NetMHCIIpan	5.15
HLA-DPA1*01:03/DPB1*02:02	1	185	199	FIQLVQTYNQLFEEN	NetMHCIIpan	5.16
HLA-DPA1*01/DPB1*04:01	1	804	818	TQLQNEKLYLYYLQN	Consensus (comb.lib./smm/nn)	5.16
HLA-DPA1*01:03/DPB1*05:01	1	1042	1056	IMNFFKTEITLANGE	NetMHCIIpan	5.18
HLA-DPA1*01:03/DPB1*02:01	1	342	356	QLPEKYKEIFFDQSK	Consensus (comb.lib./smm/nn)	5.2
HLA-DPA1*01:03/DPB1*04:02	1	148	162	KADLRLIYLALAHMI	NetMHCIIpan	5.21
HLA-DPA1*01/DPB1*04:01	1	1029	1043	IGKATAKYFFYSNIM	Consensus (comb.lib./smm/nn)	5.21
HLA-DPA1*01:03/DPB1*01:01	1	879	893	MKNYWRQLLNAKLIT	NetMHCIIpan	5.21
HLA-DPA1*01:03/DPB1*05:01	1	160	174	HMIKFRGHFLIEGDL	NetMHCIIpan	5.24
HLA-DPA1*01:03/DPB1*01:01	1	147	161	DKADLRLIYLALAHM	NetMHCIIpan	5.26
HLA-DPA1*01:03/DPB1*01:01	1	160	174	HMIKFRGHFLIEGDL	NetMHCIIpan	5.27
HLA-DPA1*01:03/DPB1*05:01	1	129	143	HEKYPTIYHLRKKLV	NetMHCIIpan	5.28
HLA-DPA1*01:03/DPB1*01:01	1	439	453	KIEKILTFRIPYYVG	NetMHCIIpan	5.29
HLA-DPA1*01:03/DPB1*01:01	1	93	107	VDDSFFHRLEESFLV	NetMHCIIpan	5.3
HLA-DPA1*01:03/DPB1*01:01	1	158	172	LAHMIKFRGHFLIEG	NetMHCIIpan	5.31
HLA-DPA1*01:03/DPB1*01:01	1	185	199	FIQLVQTYNQLFEEN	NetMHCIIpan	5.31
HLA-DPA1*01:03/DPB1*02:02	1	438	452	EKIEKILTFRIPYYV	NetMHCIIpan	5.32
HLA-DPA1*01:03/DPB1*03:01	1	79	93	ICYLQEIFSNEMAKV	NetMHCIIpan	5.33
HLA-DPA1*01:03/DPB1*01:01	1	506	520	KVLPKHSLLYEYFTV	NetMHCIIpan	5.33
HLA-DPA1*01:03/DPB1*02:02	1	1236	1250	LYLASHYEKLKGSPE	NetMHCIIpan	5.34
HLA-DPA1*01:03/DPB1*05:01	1	616	630	LEDIVLTLTLFEDRE	NetMHCIIpan	5.34
HLA-DPA1*01:03/DPB1*04:01	1	93	107	VDDSFFHRLEESFLV	NetMHCIIpan	5.35
HLA-DPA1*01:03/DPB1*04:01	1	1028	1042	EIGKATAKYFFYSNI	NetMHCIIpan	5.35
HLA-DPA1*01:03/DPB1*05:01	1	542	556	GEQKKAIVDLLFKTN	NetMHCIIpan	5.36
HLA-DPA1*01:03/DPB1*04:02	1	160	174	HMIKFRGHFLIEGDL	NetMHCIIpan	5.37
HLA-DPA1*01:03/DPB1*02:02	1	160	174	HMIKFRGHFLIEGDL	NetMHCIIpan	5.37
HLA-DPA1*01:03/DPB1*05:01	1	75	89	RKNRICYLQEIFSNE	NetMHCIIpan	5.37
HLA-DPA1*01/DPB1*04:01	1	1193	1207	DLIIKLPKYSLFELE	Consensus (comb.lib./smm/nn)	5.38
HLA-DPA1*01/DPB1*04:01	1	1194	1208	LIIKLPKYSLFELEN	Consensus (comb.lib./smm/nn)	5.38
HLA-DPA1*01/DPB1*04:01	1	1195	1209	IIKLPKYSLFELENG	Consensus (comb.lib./smm/nn)	5.38
HLA-DPA1*01/DPB1*04:01	1	1196	1210	IKLPKYSLFELENGR	Consensus (comb.lib./smm/nn)	5.38
HLA-DPA1*01/DPB1*04:01	1	1197	1211	KLPKYSLFELENGRK	Consensus (comb.lib./smm/nn)	5.38
HLA-DPA1*01:03/DPB1*02:02	1	1261	1275	QHKHYLDEIIEQISE	NetMHCIIpan	5.39
HLA-DPA1*01:03/DPB1*04:01	1	158	172	LAHMIKFRGHFLIEG	NetMHCIIpan	5.41
HLA-DPA1*01:03/DPB1*04:01	1	366	380	GASQEEFYKFIKPIL	NetMHCIIpan	5.41
HLA-DPA1*01:03/DPB1*03:01	1	964	978	SDFRKDFQFYKVREI	NetMHCIIpan	5.42
HLA-DPA1*01:03/DPB1*04:02	1	97	111	FFHRLEESFLVEEDK	NetMHCIIpan	5.42
HLA-DPA1*01:03/DPB1*04:02	1	1042	1056	IMNFFKTEITLANGE	NetMHCIIpan	5.42
HLA-DPA1*01:03/DPB1*02:02	1	1197	1211	KLPKYSLFELENGRK	NetMHCIIpan	5.43
HLA-DPA1*01:03/DPB1*02:01	1	341	355	QQLPEKYKEIFFDQS	Consensus (comb.lib./smm/nn)	5.44
HLA-DPA1*01:03/DPB1*02:01	1	516	530	EYFTVYNELTKVKYV	Consensus (comb.lib./smm/nn)	5.44
HLA-DPA1*01:03/DPB1*04:02	1	877	891	KKMKNYWRQLLNAKL	NetMHCIIpan	5.46
HLA-DPA1*01:03/DPB1*02:02	1	158	172	LAHMIKFRGHFLIEG	NetMHCIIpan	5.47
HLA-DPA1*01/DPB1*04:01	1	618	632	DIVLTLTLFEDREMI	Consensus (comb.lib./smm/nn)	5.47
HLA-DPA1*01:03/DPB1*02:01	1	80	94	CYLQEIFSNEMAKVD	Consensus (comb.lib./smm/nn)	5.49
HLA-DPA1*01:03/DPB1*04:02	1	438	452	EKIEKILTFRIPYYV	NetMHCIIpan	5.51
HLA-DPA1*01:03/DPB1*01:01	1	968	982	KDFQFYKVREINNYH	NetMHCIIpan	5.51
HLA-DPA1*01:03/DPB1*02:01	1	1043	1057	MNFFKTEITLANGEI	Consensus (comb.lib./smm/nn)	5.52
HLA-DPA1*01/DPB1*04:01	1	616	630	LEDIVLTLTLFEDRE	Consensus (comb.lib./smm/nn)	5.53
HLA-DPA1*01:03/DPB1*04:01	1	183	197	KLFIQLVQTYNQLFE	NetMHCIIpan	5.55
HLA-DPA1*01:03/DPB1*03:01	1	160	174	HMIKFRGHFLIEGDL	NetMHCIIpan	5.55
HLA-DPA1*01:03/DPB1*03:01	1	439	453	KIEKILTFRIPYYVG	NetMHCIIpan	5.55
HLA-DPA1*01:03/DPB1*03:01	1	882	896	YWRQLLNAKLITQRK	NetMHCIIpan	5.55
HLA-DPA1*01:03/DPB1*03:01	1	1038	1052	FYSNIMNFFKTEITL	NetMHCIIpan	5.55
HLA-DPA1*01:03/DPB1*04:02	1	372	386	FYKFIKPILEKMDGT	NetMHCIIpan	5.55
HLA-DPA1*01:03/DPB1*02:02	1	1260	1274	EQHKHYLDEIIEQIS	NetMHCIIpan	5.55
HLA-DPA1*01:03/DPB1*05:01	1	156	170	LALAHMIKFRGHFLI	NetMHCIIpan	5.56
HLA-DPA1*01:03/DPB1*05:01	1	329	343	HQDLTLLKALVRQQL	NetMHCIIpan	5.56
HLA-DPA1*01:03/DPB1*02:01	1	564	578	LKEDYFKKIECFDSV	Consensus (comb.lib./smm/nn)	5.56
HLA-DPA1*01:03/DPB1*03:01	1	329	343	HQDLTLLKALVRQQL	NetMHCIIpan	5.6
HLA-DPA1*01/DPB1*04:01	1	617	631	EDIVLTLTLFEDREM	Consensus (comb.lib./smm/nn)	5.6
HLA-DPA1*01:03/DPB1*01:01	1	1262	1276	HKHYLDEIIEQISEF	NetMHCIIpan	5.6
HLA-DPA1*01/DPB1*04:01	1	615	629	ILEDIVLTLTLFEDR	Consensus (comb.lib./smm/nn)	5.61
HLA-DPA1*01:03/DPB1*04:02	1	963	977	VSDFRKDFQFYKVRE	NetMHCIIpan	5.62
HLA-DPA1*01:03/DPB1*04:01	1	438	452	EKIEKILTFRIPYYV	NetMHCIIpan	5.63
HLA-DPA1*01:03/DPB1*04:01	1	516	530	EYFTVYNELTKVKYV	NetMHCIIpan	5.63
HLA-DPA1*01:03/DPB1*04:02	1	158	172	LAHMIKFRGHFLIEG	NetMHCIIpan	5.64
HLA-DPA1*01:03/DPB1*02:01	1	343	357	LPEKYKEIFFDQSKN	Consensus (comb.lib./smm/nn)	5.64
HLA-DPA1*01:03/DPB1*02:01	1	1195	1209	IIKLPKYSLFELENG	Consensus (comb.lib./smm/nn)	5.64
HLA-DPA1*01:03/DPB1*03:01	1	437	451	REKIEKILTFRIPYY	NetMHCIIpan	5.65
HLA-DPA1*01:03/DPB1*05:01	1	330	344	QDLTLLKALVRQQLP	NetMHCIIpan	5.67
HLA-DPA1*01:03/DPB1*04:01	1	878	892	KMKNYWRQLLNAKLI	NetMHCIIpan	5.69
HLA-DPA1*01:03/DPB1*05:01	1	159	173	AHMIKFRGHFLIEGD	NetMHCIIpan	5.69
HLA-DPA1*01:03/DPB1*02:02	1	181	195	VDKLFIQLVQTYNQL	NetMHCIIpan	5.7
HLA-DPA1*01:03/DPB1*03:01	1	178	192	NSDVDKLFIQLVQTY	NetMHCIIpan	5.73
HLA-DPA1*01:03/DPB1*02:02	1	962	976	LVSDFRKDFQFYKVR	NetMHCIIpan	5.73
HLA-DPA1*01:03/DPB1*03:01	1	154	168	IYLALAHMIKFRGHF	NetMHCIIpan	5.74
HLA-DPA1*01:03/DPB1*04:02	1	183	197	KLFIQLVQTYNQLFE	NetMHCIIpan	5.74
HLA-DPA1*01:03/DPB1*04:02	1	1028	1042	EIGKATAKYFFYSNI	NetMHCIIpan	5.75
HLA-DPA1*01:03/DPB1*04:02	1	181	195	VDKLFIQLVQTYNQL	NetMHCIIpan	5.79
HLA-DPA1*01:03/DPB1*04:01	1	877	891	KKMKNYWRQLLNAKL	NetMHCIIpan	5.8
HLA-DPA1*01:03/DPB1*01:01	1	372	386	FYKFIKPILEKMDGT	NetMHCIIpan	5.8
HLA-DPA1*01:03/DPB1*04:01	1	181	195	VDKLFIQLVQTYNQL	NetMHCIIpan	5.83
HLA-DPA1*01:03/DPB1*02:02	1	437	451	REKIEKILTFRIPYY	NetMHCIIpan	5.84
HLA-DPA1*01/DPB1*04:01	1	619	633	IVLTLTLFEDREMIE	Consensus (comb.lib./smm/nn)	5.85
HLA-DPA1*01:03/DPB1*04:01	1	963	977	VSDFRKDFQFYKVRE	NetMHCIIpan	5.86
HLA-DPA1*01:03/DPB1*04:01	1	1041	1055	NIMNFFKTEITLANG	NetMHCIIpan	5.86
HLA-DPA1*01/DPB1*04:01	1	365	379	GGASQEEFYKFIKPI	Consensus (comb.lib./smm/nn)	5.86
HLA-DPA1*01:03/DPB1*03:01	1	95	109	DSFFHRLEESFLVEE	NetMHCIIpan	5.89
HLA-DPA1*01:03/DPB1*02:02	1	613	627	EDILEDIVLTLTLFE	NetMHCIIpan	5.89
HLA-DPA1*01:03/DPB1*04:01	1	614	628	DILEDIVLTLTLFED	NetMHCIIpan	5.92
HLA-DPA1*01:03/DPB1*02:02	1	1263	1277	KHYLDEIIEQISEFS	NetMHCIIpan	5.92
HLA-DPA1*01:03/DPB1*02:02	1	92	106	KVDDSFFHRLEESFL	NetMHCIIpan	5.93
HLA-DPA1*01:03/DPB1*05:01	1	1028	1042	EIGKATAKYFFYSNI	NetMHCIIpan	5.93
HLA-DPA1*01:03/DPB1*04:01	1	1224	1238	NELALPSKYVNFLYL	NetMHCIIpan	5.96
HLA-DPA1*01:03/DPB1*03:01	1	516	530	EYFTVYNELTKVKYV	NetMHCIIpan	5.96
HLA-DPA1*01:03/DPB1*04:02	1	93	107	VDDSFFHRLEESFLV	NetMHCIIpan	5.96
HLA-DPA1*01:03/DPB1*02:02	1	1041	1055	NIMNFFKTEITLANG	NetMHCIIpan	5.97
HLA-DPA1*01:03/DPB1*03:01	1	810	824	KLYLYYLQNGRDMYV	NetMHCIIpan	6.02
HLA-DPA1*01:03/DPB1*02:02	1	149	163	ADLRLIYLALAHMIK	NetMHCIIpan	6.02
HLA-DPA1*01:03/DPB1*04:02	1	439	453	KIEKILTFRIPYYVG	NetMHCIIpan	6.03
HLA-DPA1*01:03/DPB1*01:01	1	1261	1275	QHKHYLDEIIEQISE	NetMHCIIpan	6.03
HLA-DPA1*01:03/DPB1*04:02	1	437	451	REKIEKILTFRIPYY	NetMHCIIpan	6.04
HLA-DPA1*01:03/DPB1*02:02	1	371	385	EFYKFIKPILEKMDG	NetMHCIIpan	6.04
HLA-DPA1*01:03/DPB1*05:01	1	130	144	EKYPTIYHLRKKLVD	NetMHCIIpan	6.06
HLA-DPA1*01:03/DPB1*02:01	1	294	308	KNLSDAILLSDILRV	Consensus (comb.lib./smm/nn)	6.06
HLA-DPA1*01:03/DPB1*02:01	1	295	309	NLSDAILLSDILRVN	Consensus (comb.lib./smm/nn)	6.06
HLA-DPA1*01:03/DPB1*04:01	1	159	173	AHMIKFRGHFLIEGD	NetMHCIIpan	6.07
HLA-DPA1*01:03/DPB1*05:01	1	435	449	DNREKIEKILTFRIP	NetMHCIIpan	6.08
HLA-DPA1*01:03/DPB1*05:01	1	1224	1238	NELALPSKYVNFLYL	NetMHCIIpan	6.08
HLA-DPA1*01:03/DPB1*03:01	1	96	110	SFFHRLEESFLVEED	NetMHCIIpan	6.09
HLA-DPA1*01:03/DPB1*02:02	1	505	519	EKVLPKHSLLYEYFT	NetMHCIIpan	6.09
HLA-DPA1*01:03/DPB1*04:01	1	161	175	MIKFRGHFLIEGDLN	NetMHCIIpan	6.1
HLA-DPA1*01:03/DPB1*04:01	1	437	451	REKIEKILTFRIPYY	NetMHCIIpan	6.1
HLA-DPA1*01:03/DPB1*01:01	1	294	308	KNLSDAILLSDILRV	NetMHCIIpan	6.13
HLA-DPA1*01/DPB1*04:01	1	366	380	GASQEEFYKFIKPIL	Consensus (comb.lib./smm/nn)	6.14
HLA-DPA1*01:03/DPB1*04:02	1	968	982	KDFQFYKVREINNYH	NetMHCIIpan	6.15
HLA-DPA1*01:03/DPB1*02:02	1	543	557	EQKKAIVDLLFKTNR	NetMHCIIpan	6.16
HLA-DPA1*01:03/DPB1*02:02	1	161	175	MIKFRGHFLIEGDLN	NetMHCIIpan	6.17
HLA-DPA1*01:03/DPB1*02:02	1	620	634	VLTLTLFEDREMIEE	NetMHCIIpan	6.18
HLA-DPA1*01:03/DPB1*05:01	1	296	310	LSDAILLSDILRVNT	NetMHCIIpan	6.18
HLA-DPA1*01:03/DPB1*01:01	1	159	173	AHMIKFRGHFLIEGD	NetMHCIIpan	6.19
HLA-DPA1*01:03/DPB1*04:01	1	968	982	KDFQFYKVREINNYH	NetMHCIIpan	6.22
HLA-DPA1*01:03/DPB1*04:01	1	1197	1211	KLPKYSLFELENGRK	NetMHCIIpan	6.22
HLA-DPA1*01:03/DPB1*05:01	1	185	199	FIQLVQTYNQLFEEN	NetMHCIIpan	6.22
HLA-DPA1*01:03/DPB1*04:02	1	879	893	MKNYWRQLLNAKLIT	NetMHCIIpan	6.23
HLA-DPA1*01:03/DPB1*02:02	1	178	192	NSDVDKLFIQLVQTY	NetMHCIIpan	6.24
HLA-DPA1*01:03/DPB1*05:01	1	153	167	LIYLALAHMIKFRGH	NetMHCIIpan	6.26
HLA-DPA1*01:03/DPB1*01:01	1	1197	1211	KLPKYSLFELENGRK	NetMHCIIpan	6.28
HLA-DPA1*01:03/DPB1*01:01	1	620	634	VLTLTLFEDREMIEE	NetMHCIIpan	6.3
HLA-DPA1*01:03/DPB1*01:01	1	1260	1274	EQHKHYLDEIIEQIS	NetMHCIIpan	6.3
HLA-DPA1*01:03/DPB1*02:01	1	369	383	QEEFYKFIKPILEKM	Consensus (comb.lib./smm/nn)	6.31
HLA-DPA1*01:03/DPB1*04:01	1	184	198	LFIQLVQTYNQLFEE	NetMHCIIpan	6.33
HLA-DPA1*01:03/DPB1*02:02	1	544	558	QKKAIVDLLFKTNRK	NetMHCIIpan	6.33
HLA-DPA1*01:03/DPB1*02:02	1	159	173	AHMIKFRGHFLIEGD	NetMHCIIpan	6.34
HLA-DPA1*01:03/DPB1*01:01	1	80	94	CYLQEIFSNEMAKVD	NetMHCIIpan	6.34
HLA-DPA1*01/DPB1*04:01	1	81	95	YLQEIFSNEMAKVDD	Consensus (comb.lib./smm/nn)	6.36
HLA-DPA1*01/DPB1*04:01	1	962	976	LVSDFRKDFQFYKVR	Consensus (comb.lib./smm/nn)	6.36
HLA-DPA1*01:03/DPB1*04:01	1	620	634	VLTLTLFEDREMIEE	NetMHCIIpan	6.37
HLA-DPA1*01:03/DPB1*04:02	1	159	173	AHMIKFRGHFLIEGD	NetMHCIIpan	6.37
HLA-DPA1*01:03/DPB1*02:01	1	1007	1021	EFVYGDYKVYDVRKM	Consensus (comb.lib./smm/nn)	6.37
HLA-DPA1*01:03/DPB1*02:02	1	802	816	ENTQLQNEKLYLYYL	NetMHCIIpan	6.39
HLA-DPA1*01/DPB1*04:01	1	968	982	KDFQFYKVREINNYH	Consensus (comb.lib./smm/nn)	6.39
HLA-DPA1*01:03/DPB1*01:01	1	296	310	LSDAILLSDILRVNT	NetMHCIIpan	6.43
HLA-DPA1*01:03/DPB1*04:02	1	962	976	LVSDFRKDFQFYKVR	NetMHCIIpan	6.44
HLA-DPA1*01:03/DPB1*02:01	1	1196	1210	IKLPKYSLFELENGR	Consensus (comb.lib./smm/nn)	6.44
HLA-DPA1*01/DPB1*04:01	1	364	378	DGGASQEEFYKFIKP	Consensus (comb.lib./smm/nn)	6.45
HLA-DPA1*01:03/DPB1*01:01	1	613	627	EDILEDIVLTLTLFE	NetMHCIIpan	6.45
HLA-DPA1*01:03/DPB1*01:01	1	876	890	VKKMKNYWRQLLNAK	NetMHCIIpan	6.45
HLA-DPA1*01:03/DPB1*02:01	1	1192	1206	KDLIIKLPKYSLFEL	Consensus (comb.lib./smm/nn)	6.46
HLA-DPA1*01:03/DPB1*03:01	1	330	344	QDLTLLKALVRQQLP	NetMHCIIpan	6.47
HLA-DPA1*01:03/DPB1*03:01	1	158	172	LAHMIKFRGHFLIEG	NetMHCIIpan	6.48
HLA-DPA1*01:03/DPB1*01:01	1	295	309	NLSDAILLSDILRVN	NetMHCIIpan	6.48
HLA-DPA1*01:03/DPB1*01:01	1	157	171	ALAHMIKFRGHFLIE	NetMHCIIpan	6.49
HLA-DPA1*01:03/DPB1*02:02	1	877	891	KKMKNYWRQLLNAKL	NetMHCIIpan	6.5
HLA-DPA1*01:03/DPB1*05:01	1	505	519	EKVLPKHSLLYEYFT	NetMHCIIpan	6.5
HLA-DPA1*01:03/DPB1*05:01	1	517	531	YFTVYNELTKVKYVT	NetMHCIIpan	6.5
HLA-DPA1*01:03/DPB1*05:01	1	295	309	NLSDAILLSDILRVN	NetMHCIIpan	6.51
HLA-DPA1*01:03/DPB1*05:01	1	331	345	DLTLLKALVRQQLPE	NetMHCIIpan	6.51
HLA-DPA1*01:03/DPB1*05:01	1	810	824	KLYLYYLQNGRDMYV	NetMHCIIpan	6.51
HLA-DPA1*01:03/DPB1*05:01	1	880	894	KNYWRQLLNAKLITQ	NetMHCIIpan	6.51
HLA-DPA1*01:03/DPB1*03:01	1	803	817	NTQLQNEKLYLYYLQ	NetMHCIIpan	6.52
HLA-DPA1*01:03/DPB1*03:01	1	1225	1239	ELALPSKYVNFLYLA	NetMHCIIpan	6.52
HLA-DPA1*01:03/DPB1*01:01	1	1236	1250	LYLASHYEKLKGSPE	NetMHCIIpan	6.52
HLA-DPA1*01:03/DPB1*05:01	1	1190	1204	VKKDLIIKLPKYSLF	NetMHCIIpan	6.52
HLA-DPA1*01:03/DPB1*04:01	1	439	453	KIEKILTFRIPYYVG	NetMHCIIpan	6.53
HLA-DPA1*01:03/DPB1*03:01	1	94	108	DDSFFHRLEESFLVE	NetMHCIIpan	6.53
HLA-DPA1*01:03/DPB1*04:02	1	161	175	MIKFRGHFLIEGDLN	NetMHCIIpan	6.54
HLA-DPA1*01:03/DPB1*05:01	1	1236	1250	LYLASHYEKLKGSPE	NetMHCIIpan	6.54
HLA-DPA1*01:03/DPB1*02:02	1	148	162	KADLRLIYLALAHMI	NetMHCIIpan	6.56
HLA-DPA1*01:03/DPB1*02:01	1	969	983	DFQFYKVREINNYHH	Consensus (comb.lib./smm/nn)	6.57
HLA-DPA1*01:03/DPB1*02:02	1	439	453	KIEKILTFRIPYYVG	NetMHCIIpan	6.58
HLA-DPA1*01:03/DPB1*04:02	1	876	890	VKKMKNYWRQLLNAK	NetMHCIIpan	6.59
HLA-DPA1*01:03/DPB1*03:01	1	235	249	NGLFGNLIALSLGLT	NetMHCIIpan	6.6
HLA-DPA1*01:03/DPB1*01:01	1	161	175	MIKFRGHFLIEGDLN	NetMHCIIpan	6.61
HLA-DPA1*01:03/DPB1*05:01	1	92	106	KVDDSFFHRLEESFL	NetMHCIIpan	6.61
HLA-DPA1*01:03/DPB1*04:01	1	1042	1056	IMNFFKTEITLANGE	NetMHCIIpan	6.63
HLA-DPA1*01:03/DPB1*02:02	1	80	94	CYLQEIFSNEMAKVD	NetMHCIIpan	6.63
HLA-DPA1*01/DPB1*04:01	1	682	696	FLKSDGFANRNFMQL	Consensus (comb.lib./smm/nn)	6.63
HLA-DPA1*01:03/DPB1*05:01	1	98	112	FHRLEESFLVEEDKK	NetMHCIIpan	6.63
HLA-DPA1*01:03/DPB1*04:01	1	157	171	ALAHMIKFRGHFLIE	NetMHCIIpan	6.64
HLA-DPA1*01:03/DPB1*03:01	1	968	982	KDFQFYKVREINNYH	NetMHCIIpan	6.65
HLA-DPA1*01/DPB1*04:01	1	421	435	AILRRQEDFYPFLKD	Consensus (comb.lib./smm/nn)	6.65
HLA-DPA1*01/DPB1*04:01	1	1043	1057	MNFFKTEITLANGEI	Consensus (comb.lib./smm/nn)	6.66
HLA-DPA1*01:03/DPB1*05:01	1	79	93	ICYLQEIFSNEMAKV	NetMHCIIpan	6.66
HLA-DPA1*01:03/DPB1*05:01	1	541	555	SGEQKKAIVDLLFKT	NetMHCIIpan	6.66
HLA-DPA1*01:03/DPB1*05:01	1	147	161	DKADLRLIYLALAHM	NetMHCIIpan	6.68
HLA-DPA1*01:03/DPB1*02:02	1	98	112	FHRLEESFLVEEDKK	NetMHCIIpan	6.69
HLA-DPA1*01:03/DPB1*05:01	1	440	454	IEKILTFRIPYYVGP	NetMHCIIpan	6.69
HLA-DPA1*01:03/DPB1*02:02	1	421	435	AILRRQEDFYPFLKD	NetMHCIIpan	6.71
HLA-DPA1*01:03/DPB1*02:01	1	687	701	GFANRNFMQLIHDDS	Consensus (comb.lib./smm/nn)	6.71
HLA-DPA1*01:03/DPB1*01:01	1	177	191	DNSDVDKLFIQLVQT	NetMHCIIpan	6.72
HLA-DPA1*01:03/DPB1*01:01	1	366	380	GASQEEFYKFIKPIL	NetMHCIIpan	6.73
HLA-DPA1*01:03/DPB1*01:01	1	544	558	QKKAIVDLLFKTNRK	NetMHCIIpan	6.73
HLA-DPA1*01:03/DPB1*02:01	1	370	384	EEFYKFIKPILEKMD	Consensus (comb.lib./smm/nn)	6.73
HLA-DPA1*01:03/DPB1*04:01	1	962	976	LVSDFRKDFQFYKVR	NetMHCIIpan	6.74
HLA-DPA1*01:03/DPB1*03:01	1	159	173	AHMIKFRGHFLIEGD	NetMHCIIpan	6.74
HLA-DPA1*01:03/DPB1*05:01	1	131	145	KYPTIYHLRKKLVDS	NetMHCIIpan	6.74
HLA-DPA1*01/DPB1*04:01	1	422	436	ILRRQEDFYPFLKDN	Consensus (comb.lib./smm/nn)	6.75
HLA-DPA1*01:03/DPB1*01:01	1	1263	1277	KHYLDEIIEQISEFS	NetMHCIIpan	6.75
HLA-DPA1*01:03/DPB1*02:01	1	806	820	LQNEKLYLYYLQNGR	Consensus (comb.lib./smm/nn)	6.76
HLA-DPA1*01/DPB1*04:01	1	295	309	NLSDAILLSDILRVN	Consensus (comb.lib./smm/nn)	6.77
HLA-DPA1*01/DPB1*04:01	1	296	310	LSDAILLSDILRVNT	Consensus (comb.lib./smm/nn)	6.77
HLA-DPA1*01/DPB1*04:01	1	297	311	SDAILLSDILRVNTE	Consensus (comb.lib./smm/nn)	6.77
HLA-DPA1*01/DPB1*04:01	1	298	312	DAILLSDILRVNTEI	Consensus (comb.lib./smm/nn)	6.77
HLA-DPA1*01:03/DPB1*05:01	1	294	308	KNLSDAILLSDILRV	NetMHCIIpan	6.78
HLA-DPA1*01:03/DPB1*04:01	1	876	890	VKKMKNYWRQLLNAK	NetMHCIIpan	6.79
HLA-DPA1*01:03/DPB1*02:02	1	179	193	SDVDKLFIQLVQTYN	NetMHCIIpan	6.81
HLA-DPA1*01:03/DPB1*03:01	1	234	248	KNGLFGNLIALSLGL	NetMHCIIpan	6.82
HLA-DPA1*01:03/DPB1*02:02	1	875	889	VVKKMKNYWRQLLNA	NetMHCIIpan	6.83
HLA-DPA1*01:03/DPB1*01:01	1	543	557	EQKKAIVDLLFKTNR	NetMHCIIpan	6.85
HLA-DPA1*01:03/DPB1*05:01	1	873	887	EEVVKKMKNYWRQLL	NetMHCIIpan	6.85
HLA-DPA1*01:03/DPB1*03:01	1	161	175	MIKFRGHFLIEGDLN	NetMHCIIpan	6.86
HLA-DPA1*01:03/DPB1*04:02	1	810	824	KLYLYYLQNGRDMYV	NetMHCIIpan	6.86
HLA-DPA1*01:03/DPB1*04:01	1	178	192	NSDVDKLFIQLVQTY	NetMHCIIpan	6.88
HLA-DPA1*01/DPB1*04:01	1	163	177	KFRGHFLIEGDLNPD	Consensus (comb.lib./smm/nn)	6.88
HLA-DPA1*01:03/DPB1*04:01	1	80	94	CYLQEIFSNEMAKVD	NetMHCIIpan	6.89
HLA-DPA1*01:03/DPB1*04:01	1	147	161	DKADLRLIYLALAHM	NetMHCIIpan	6.89
HLA-DPA1*01:03/DPB1*02:02	1	878	892	KMKNYWRQLLNAKLI	NetMHCIIpan	6.89
HLA-DPA1*01:03/DPB1*05:01	1	614	628	DILEDIVLTLTLFED	NetMHCIIpan	6.89
HLA-DPA1*01:03/DPB1*05:01	1	1197	1211	KLPKYSLFELENGRK	NetMHCIIpan	6.89
HLA-DPA1*01:03/DPB1*02:01	1	344	358	PEKYKEIFFDQSKNG	Consensus (comb.lib./smm/nn)	6.89
HLA-DPA1*01:03/DPB1*04:01	1	684	698	KSDGFANRNFMQLIH	NetMHCIIpan	6.9
HLA-DPA1*01:03/DPB1*05:01	1	297	311	SDAILLSDILRVNTE	NetMHCIIpan	6.9
HLA-DPA1*01:03/DPB1*02:02	1	157	171	ALAHMIKFRGHFLIE	NetMHCIIpan	6.92
HLA-DPA1*01:03/DPB1*02:01	1	367	381	ASQEEFYKFIKPILE	Consensus (comb.lib./smm/nn)	6.95
HLA-DPA1*01:03/DPB1*02:02	1	968	982	KDFQFYKVREINNYH	NetMHCIIpan	6.97
HLA-DPA1*01:03/DPB1*03:01	1	1306	1320	AENIIHLFTLTNLGA	NetMHCIIpan	7
HLA-DPA1*01:03/DPB1*02:02	1	876	890	VKKMKNYWRQLLNAK	NetMHCIIpan	7.01
HLA-DPA1*01:03/DPB1*01:01	1	146	160	TDKADLRLIYLALAH	NetMHCIIpan	7.03
HLA-DPA1*01:03/DPB1*03:01	1	75	89	RKNRICYLQEIFSNE	NetMHCIIpan	7.04
HLA-DPA1*01:03/DPB1*03:01	1	328	342	HHQDLTLLKALVRQQ	NetMHCIIpan	7.04
HLA-DPA1*01:03/DPB1*03:01	1	1194	1208	LIIKLPKYSLFELEN	NetMHCIIpan	7.04
HLA-DPA1*01:03/DPB1*04:01	1	875	889	VVKKMKNYWRQLLNA	NetMHCIIpan	7.07
HLA-DPA1*01:03/DPB1*04:01	1	1262	1276	HKHYLDEIIEQISEF	NetMHCIIpan	7.07
HLA-DPA1*01:03/DPB1*04:02	1	544	558	QKKAIVDLLFKTNRK	NetMHCIIpan	7.07
HLA-DPA1*01:03/DPB1*02:02	1	186	200	IQLVQTYNQLFEENP	NetMHCIIpan	7.08
HLA-DPA1*01:03/DPB1*03:01	1	1307	1321	ENIIHLFTLTNLGAP	NetMHCIIpan	7.09
HLA-DPA1*01:03/DPB1*05:01	1	155	169	YLALAHMIKFRGHFL	NetMHCIIpan	7.09
HLA-DPA1*01/DPB1*04:01	1	620	634	VLTLTLFEDREMIEE	Consensus (comb.lib./smm/nn)	7.1
HLA-DPA1*01:03/DPB1*02:02	1	152	166	RLIYLALAHMIKFRG	NetMHCIIpan	7.11
HLA-DPA1*01:03/DPB1*02:02	1	422	436	ILRRQEDFYPFLKDN	NetMHCIIpan	7.11
HLA-DPA1*01/DPB1*04:01	1	99	113	HRLEESFLVEEDKKH	Consensus (comb.lib./smm/nn)	7.11
HLA-DPA1*01:03/DPB1*04:02	1	441	455	EKILTFRIPYYVGPL	NetMHCIIpan	7.14
HLA-DPA1*01:03/DPB1*04:02	1	1224	1238	NELALPSKYVNFLYL	NetMHCIIpan	7.17
HLA-DPA1*01:03/DPB1*04:01	1	683	697	LKSDGFANRNFMQLI	NetMHCIIpan	7.18
HLA-DPA1*01:03/DPB1*03:01	1	93	107	VDDSFFHRLEESFLV	NetMHCIIpan	7.18
HLA-DPA1*01:03/DPB1*02:02	1	1042	1056	IMNFFKTEITLANGE	NetMHCIIpan	7.18
HLA-DPA1*01:03/DPB1*05:01	1	968	982	KDFQFYKVREINNYH	NetMHCIIpan	7.18
HLA-DPA1*01:03/DPB1*05:01	1	161	175	MIKFRGHFLIEGDLN	NetMHCIIpan	7.19
HLA-DPA1*01:03/DPB1*04:02	1	184	198	LFIQLVQTYNQLFEE	NetMHCIIpan	7.21
HLA-DPA1*01:03/DPB1*05:01	1	434	448	KDNREKIEKILTFRI	NetMHCIIpan	7.21
HLA-DPA1*01:03/DPB1*02:02	1	542	556	GEQKKAIVDLLFKTN	NetMHCIIpan	7.23
HLA-DPA1*01:03/DPB1*02:02	1	294	308	KNLSDAILLSDILRV	NetMHCIIpan	7.24
HLA-DPA1*01:03/DPB1*01:01	1	440	454	IEKILTFRIPYYVGP	NetMHCIIpan	7.26
HLA-DPA1*01:03/DPB1*02:01	1	366	380	GASQEEFYKFIKPIL	Consensus (comb.lib./smm/nn)	7.27
HLA-DPA1*01:03/DPB1*02:02	1	1004	1018	LESEFVYGDYKVYDV	NetMHCIIpan	7.29
HLA-DPA1*01:03/DPB1*03:01	1	185	199	FIQLVQTYNQLFEEN	NetMHCIIpan	7.31
HLA-DPA1*01:03/DPB1*03:01	1	236	250	GLFGNLIALSLGLTP	NetMHCIIpan	7.31
HLA-DPA1*01:03/DPB1*04:02	1	440	454	IEKILTFRIPYYVGP	NetMHCIIpan	7.31
HLA-DPA1*01:03/DPB1*04:01	1	92	106	KVDDSFFHRLEESFL	NetMHCIIpan	7.33
HLA-DPA1*01:03/DPB1*04:02	1	157	171	ALAHMIKFRGHFLIE	NetMHCIIpan	7.36
HLA-DPA1*01:03/DPB1*04:01	1	179	193	SDVDKLFIQLVQTYN	NetMHCIIpan	7.37
HLA-DPA1*01:03/DPB1*04:02	1	543	557	EQKKAIVDLLFKTNR	NetMHCIIpan	7.37
HLA-DPA1*01:03/DPB1*01:01	1	92	106	KVDDSFFHRLEESFL	NetMHCIIpan	7.37
HLA-DPA1*01:03/DPB1*02:01	1	345	359	EKYKEIFFDQSKNGY	Consensus (comb.lib./smm/nn)	7.37
HLA-DPA1*01:03/DPB1*04:01	1	372	386	FYKFIKPILEKMDGT	NetMHCIIpan	7.38
HLA-DPA1*01:03/DPB1*02:02	1	180	194	DVDKLFIQLVQTYNQ	NetMHCIIpan	7.38
HLA-DPA1*01:03/DPB1*05:01	1	177	191	DNSDVDKLFIQLVQT	NetMHCIIpan	7.38
HLA-DPA1*01:03/DPB1*05:01	1	613	627	EDILEDIVLTLTLFE	NetMHCIIpan	7.38
HLA-DPA1*01:03/DPB1*02:01	1	839	853	AAIVPQSFLKDDSID	Consensus (comb.lib./smm/nn)	7.39
HLA-DPA1*01/DPB1*04:01	1	1192	1206	KDLIIKLPKYSLFEL	Consensus (comb.lib./smm/nn)	7.4
HLA-DPA1*01:03/DPB1*01:01	1	1043	1057	MNFFKTEITLANGEI	NetMHCIIpan	7.41
HLA-DPA1*01:03/DPB1*04:01	1	505	519	EKVLPKHSLLYEYFT	NetMHCIIpan	7.43
HLA-DPA1*01:03/DPB1*04:02	1	153	167	LIYLALAHMIKFRGH	NetMHCIIpan	7.43
HLA-DPA1*01:03/DPB1*02:02	1	420	434	HAILRRQEDFYPFLK	NetMHCIIpan	7.44
HLA-DPA1*01:03/DPB1*01:01	1	810	824	KLYLYYLQNGRDMYV	NetMHCIIpan	7.44
HLA-DPA1*01:03/DPB1*04:02	1	80	94	CYLQEIFSNEMAKVD	NetMHCIIpan	7.45
HLA-DPA1*01:03/DPB1*04:02	1	92	106	KVDDSFFHRLEESFL	NetMHCIIpan	7.49
HLA-DPA1*01:03/DPB1*03:01	1	440	454	IEKILTFRIPYYVGP	NetMHCIIpan	7.5
HLA-DPA1*01:03/DPB1*01:01	1	297	311	SDAILLSDILRVNTE	NetMHCIIpan	7.51
HLA-DPA1*01:03/DPB1*01:01	1	875	889	VVKKMKNYWRQLLNA	NetMHCIIpan	7.52
HLA-DPA1*01:03/DPB1*04:01	1	180	194	DVDKLFIQLVQTYNQ	NetMHCIIpan	7.55
HLA-DPA1*01:03/DPB1*05:01	1	298	312	DAILLSDILRVNTEI	NetMHCIIpan	7.55
HLA-DPA1*01:03/DPB1*03:01	1	97	111	FFHRLEESFLVEEDK	NetMHCIIpan	7.56
HLA-DPA1*01:03/DPB1*03:01	1	327	341	EHHQDLTLLKALVRQ	NetMHCIIpan	7.56
HLA-DPA1*01:03/DPB1*04:02	1	147	161	DKADLRLIYLALAHM	NetMHCIIpan	7.57
HLA-DPA1*01:03/DPB1*04:02	1	875	889	VVKKMKNYWRQLLNA	NetMHCIIpan	7.57
HLA-DPA1*01:03/DPB1*05:01	1	961	975	KLVSDFRKDFQFYKV	NetMHCIIpan	7.58
HLA-DPA1*01/DPB1*04:01	1	363	377	IDGGASQEEFYKFIK	Consensus (comb.lib./smm/nn)	7.59
HLA-DPA1*01:03/DPB1*04:01	1	879	893	MKNYWRQLLNAKLIT	NetMHCIIpan	7.61
HLA-DPA1*01:03/DPB1*04:01	1	1261	1275	QHKHYLDEIIEQISE	NetMHCIIpan	7.61
HLA-DPA1*01:03/DPB1*04:02	1	442	456	KILTFRIPYYVGPLA	NetMHCIIpan	7.61
HLA-DPA1*01:03/DPB1*04:02	1	545	559	KKAIVDLLFKTNRKV	NetMHCIIpan	7.62
HLA-DPA1*01:03/DPB1*05:01	1	154	168	IYLALAHMIKFRGHF	NetMHCIIpan	7.62
HLA-DPA1*01:03/DPB1*02:01	1	688	702	FANRNFMQLIHDDSL	Consensus (comb.lib./smm/nn)	7.62
HLA-DPA1*01:03/DPB1*03:01	1	1044	1058	NFFKTEITLANGEIR	NetMHCIIpan	7.63
HLA-DPA1*01:03/DPB1*03:01	1	1308	1322	NIIHLFTLTNLGAPA	NetMHCIIpan	7.64
HLA-DPA1*01:03/DPB1*04:02	1	684	698	KSDGFANRNFMQLIH	NetMHCIIpan	7.64
HLA-DPA1*01:03/DPB1*05:01	1	128	142	YHEKYPTIYHLRKKL	NetMHCIIpan	7.65
HLA-DPA1*01/DPB1*04:01	1	346	360	KYKEIFFDQSKNGYA	Consensus (comb.lib./smm/nn)	7.67
HLA-DPA1*01:03/DPB1*04:02	1	620	634	VLTLTLFEDREMIEE	NetMHCIIpan	7.68
HLA-DPA1*01:03/DPB1*02:02	1	74	88	RRKNRICYLQEIFSN	NetMHCIIpan	7.68
HLA-DPA1*01:03/DPB1*04:01	1	185	199	FIQLVQTYNQLFEEN	NetMHCIIpan	7.69
HLA-DPA1*01:03/DPB1*03:01	1	615	629	ILEDIVLTLTLFEDR	NetMHCIIpan	7.71
HLA-DPA1*01:03/DPB1*04:02	1	178	192	NSDVDKLFIQLVQTY	NetMHCIIpan	7.71
HLA-DPA1*01:03/DPB1*02:01	1	157	171	ALAHMIKFRGHFLIE	Consensus (comb.lib./smm/nn)	7.73
HLA-DPA1*01:03/DPB1*02:01	1	158	172	LAHMIKFRGHFLIEG	Consensus (comb.lib./smm/nn)	7.73
HLA-DPA1*01:03/DPB1*02:01	1	159	173	AHMIKFRGHFLIEGD	Consensus (comb.lib./smm/nn)	7.73
HLA-DPA1*01:03/DPB1*02:01	1	160	174	HMIKFRGHFLIEGDL	Consensus (comb.lib./smm/nn)	7.73
HLA-DPA1*01:03/DPB1*02:01	1	161	175	MIKFRGHFLIEGDLN	Consensus (comb.lib./smm/nn)	7.73
HLA-DPA1*01:03/DPB1*02:01	1	162	176	IKFRGHFLIEGDLNP	Consensus (comb.lib./smm/nn)	7.73
HLA-DPA1*01:03/DPB1*04:02	1	1197	1211	KLPKYSLFELENGRK	NetMHCIIpan	7.74
HLA-DPA1*01:03/DPB1*05:01	1	328	342	HHQDLTLLKALVRQQ	NetMHCIIpan	7.74
HLA-DPA1*01:03/DPB1*02:02	1	1259	1273	VEQHKHYLDEIIEQI	NetMHCIIpan	7.75
HLA-DPA1*01:03/DPB1*02:01	1	371	385	EFYKFIKPILEKMDG	Consensus (comb.lib./smm/nn)	7.75
HLA-DPA1*01:03/DPB1*04:01	1	440	454	IEKILTFRIPYYVGP	NetMHCIIpan	7.77
HLA-DPA1*01:03/DPB1*04:01	1	685	699	SDGFANRNFMQLIHD	NetMHCIIpan	7.77
HLA-DPA1*01:03/DPB1*02:01	1	805	819	QLQNEKLYLYYLQNG	Consensus (comb.lib./smm/nn)	7.77
HLA-DPA1*01/DPB1*04:01	1	367	381	ASQEEFYKFIKPILE	Consensus (comb.lib./smm/nn)	7.78
HLA-DPA1*01:03/DPB1*01:01	1	186	200	IQLVQTYNQLFEENP	NetMHCIIpan	7.79
HLA-DPA1*01:03/DPB1*04:01	1	1260	1274	EQHKHYLDEIIEQIS	NetMHCIIpan	7.8
HLA-DPA1*01:03/DPB1*04:02	1	180	194	DVDKLFIQLVQTYNQ	NetMHCIIpan	7.8
HLA-DPA1*01:03/DPB1*04:01	1	543	557	EQKKAIVDLLFKTNR	NetMHCIIpan	7.82
HLA-DPA1*01:03/DPB1*02:02	1	295	309	NLSDAILLSDILRVN	NetMHCIIpan	7.82
HLA-DPA1*01:03/DPB1*04:01	1	544	558	QKKAIVDLLFKTNRK	NetMHCIIpan	7.84
HLA-DPA1*01:03/DPB1*04:02	1	179	193	SDVDKLFIQLVQTYN	NetMHCIIpan	7.84
HLA-DPA1*01:03/DPB1*02:02	1	296	310	LSDAILLSDILRVNT	NetMHCIIpan	7.84
HLA-DPA1*01:03/DPB1*01:01	1	436	450	NREKIEKILTFRIPY	NetMHCIIpan	7.84
HLA-DPA1*01:03/DPB1*04:02	1	505	519	EKVLPKHSLLYEYFT	NetMHCIIpan	7.85
HLA-DPA1*01/DPB1*04:01	1	362	376	YIDGGASQEEFYKFI	Consensus (comb.lib./smm/nn)	7.86
HLA-DPA1*01:03/DPB1*04:01	1	441	455	EKILTFRIPYYVGPL	NetMHCIIpan	7.89
HLA-DPA1*01:03/DPB1*04:02	1	1043	1057	MNFFKTEITLANGEI	NetMHCIIpan	7.89
HLA-DPA1*01:03/DPB1*04:01	1	613	627	EDILEDIVLTLTLFE	NetMHCIIpan	7.9
HLA-DPA1*01:03/DPB1*02:02	1	423	437	LRRQEDFYPFLKDNR	NetMHCIIpan	7.93
HLA-DPA1*01:03/DPB1*02:02	1	545	559	KKAIVDLLFKTNRKV	NetMHCIIpan	7.93
HLA-DPA1*01/DPB1*04:01	1	368	382	SQEEFYKFIKPILEK	Consensus (comb.lib./smm/nn)	7.93
HLA-DPA1*01/DPB1*04:01	1	420	434	HAILRRQEDFYPFLK	Consensus (comb.lib./smm/nn)	7.96
HLA-DPA1*01:03/DPB1*03:01	1	285	299	QYADLFLAAKNLSDA	NetMHCIIpan	7.98
HLA-DPA1*01:03/DPB1*02:02	1	440	454	IEKILTFRIPYYVGP	NetMHCIIpan	8.01
HLA-DPA1*01:03/DPB1*05:01	1	620	634	VLTLTLFEDREMIEE	NetMHCIIpan	8.03
HLA-DPA1*01:03/DPB1*02:02	1	684	698	KSDGFANRNFMQLIH	NetMHCIIpan	8.04
HLA-DPA1*01:03/DPB1*02:02	1	1002	1016	PKLESEFVYGDYKVY	NetMHCIIpan	8.04
HLA-DPA1*01:03/DPB1*05:01	1	1043	1057	MNFFKTEITLANGEI	NetMHCIIpan	8.04
HLA-DPA1*01:03/DPB1*04:01	1	442	456	KILTFRIPYYVGPLA	NetMHCIIpan	8.06
HLA-DPA1*01:03/DPB1*03:01	1	331	345	DLTLLKALVRQQLPE	NetMHCIIpan	8.06
HLA-DPA1*01:03/DPB1*01:01	1	963	977	VSDFRKDFQFYKVRE	NetMHCIIpan	8.06
HLA-DPA1*01:03/DPB1*01:01	1	545	559	KKAIVDLLFKTNRKV	NetMHCIIpan	8.08
HLA-DPA1*01:03/DPB1*05:01	1	327	341	EHHQDLTLLKALVRQ	NetMHCIIpan	8.08
HLA-DPA1*01:03/DPB1*05:01	1	801	815	VENTQLQNEKLYLYY	NetMHCIIpan	8.08
HLA-DPA1*01:03/DPB1*02:01	1	804	818	TQLQNEKLYLYYLQN	Consensus (comb.lib./smm/nn)	8.08
HLA-DPA1*01:03/DPB1*02:01	1	807	821	QNEKLYLYYLQNGRD	Consensus (comb.lib./smm/nn)	8.08
HLA-DPA1*01:03/DPB1*02:01	1	808	822	NEKLYLYYLQNGRDM	Consensus (comb.lib./smm/nn)	8.08
HLA-DPA1*01:03/DPB1*02:01	1	809	823	EKLYLYYLQNGRDMY	Consensus (comb.lib./smm/nn)	8.08
HLA-DPA1*01:03/DPB1*02:01	1	810	824	KLYLYYLQNGRDMYV	Consensus (comb.lib./smm/nn)	8.08
HLA-DPA1*01/DPB1*04:01	1	92	106	KVDDSFFHRLEESFL	Consensus (comb.lib./smm/nn)	8.09
HLA-DPA1*01:03/DPB1*03:01	1	1193	1207	DLIIKLPKYSLFELE	NetMHCIIpan	8.11
HLA-DPA1*01:03/DPB1*02:02	1	1003	1017	KLESEFVYGDYKVYD	NetMHCIIpan	8.12
HLA-DPA1*01:03/DPB1*02:01	1	163	177	KFRGHFLIEGDLNPD	Consensus (comb.lib./smm/nn)	8.14
HLA-DPA1*01:03/DPB1*02:02	1	441	455	EKILTFRIPYYVGPL	NetMHCIIpan	8.16
HLA-DPA1*01/DPB1*04:01	1	1306	1320	AENIIHLFTLTNLGA	Consensus (comb.lib./smm/nn)	8.16
HLA-DPA1*01:03/DPB1*04:01	1	74	88	RRKNRICYLQEIFSN	NetMHCIIpan	8.18
HLA-DPA1*01:03/DPB1*03:01	1	617	631	EDIVLTLTLFEDREM	NetMHCIIpan	8.18
HLA-DPA1*01:03/DPB1*05:01	1	332	346	LTLLKALVRQQLPEK	NetMHCIIpan	8.18
HLA-DPA1*01:03/DPB1*03:01	1	1192	1206	KDLIIKLPKYSLFEL	NetMHCIIpan	8.2
HLA-DPA1*01:03/DPB1*03:01	1	1195	1209	IIKLPKYSLFELENG	NetMHCIIpan	8.2
HLA-DPA1*01:03/DPB1*02:02	1	282	296	IGDQYADLFLAAKNL	NetMHCIIpan	8.2
HLA-DPA1*01:03/DPB1*02:02	1	683	697	LKSDGFANRNFMQLI	NetMHCIIpan	8.2
HLA-DPA1*01:03/DPB1*03:01	1	616	630	LEDIVLTLTLFEDRE	NetMHCIIpan	8.24
HLA-DPA1*01:03/DPB1*04:02	1	683	697	LKSDGFANRNFMQLI	NetMHCIIpan	8.24
HLA-DPA1*01:03/DPB1*03:01	1	366	380	GASQEEFYKFIKPIL	NetMHCIIpan	8.25
HLA-DPA1*01:03/DPB1*03:01	1	618	632	DIVLTLTLFEDREMI	NetMHCIIpan	8.25
HLA-DPA1*01:03/DPB1*03:01	1	1305	1319	QAENIIHLFTLTNLG	NetMHCIIpan	8.25
HLA-DPA1*01:03/DPB1*02:01	1	156	170	LALAHMIKFRGHFLI	Consensus (comb.lib./smm/nn)	8.26
HLA-DPA1*01/DPB1*04:01	1	515	529	YEYFTVYNELTKVKY	Consensus (comb.lib./smm/nn)	8.27
HLA-DPA1*01/DPB1*04:01	1	516	530	EYFTVYNELTKVKYV	Consensus (comb.lib./smm/nn)	8.27
HLA-DPA1*01:03/DPB1*01:01	1	880	894	KNYWRQLLNAKLITQ	NetMHCIIpan	8.28
HLA-DPA1*01:03/DPB1*02:01	1	986	1000	DAYLNAVVGTALIKK	Consensus (comb.lib./smm/nn)	8.31
HLA-DPA1*01:03/DPB1*02:02	1	280	294	AQIGDQYADLFLAAK	NetMHCIIpan	8.32
HLA-DPA1*01:03/DPB1*01:01	1	542	556	GEQKKAIVDLLFKTN	NetMHCIIpan	8.33
HLA-DPA1*01:03/DPB1*01:01	1	684	698	KSDGFANRNFMQLIH	NetMHCIIpan	8.33
HLA-DPA1*01:03/DPB1*02:02	1	442	456	KILTFRIPYYVGPLA	NetMHCIIpan	8.35
HLA-DPA1*01:03/DPB1*02:02	1	147	161	DKADLRLIYLALAHM	NetMHCIIpan	8.36
HLA-DPA1*01:03/DPB1*02:02	1	874	888	EVVKKMKNYWRQLLN	NetMHCIIpan	8.36
HLA-DPA1*01:03/DPB1*02:02	1	961	975	KLVSDFRKDFQFYKV	NetMHCIIpan	8.38
HLA-DPA1*01/DPB1*04:01	1	1002	1016	PKLESEFVYGDYKVY	Consensus (comb.lib./smm/nn)	8.38
HLA-DPA1*01:03/DPB1*05:01	1	146	160	TDKADLRLIYLALAH	NetMHCIIpan	8.38
HLA-DPA1*01:03/DPB1*02:01	1	990	1004	NAVVGTALIKKYPKL	Consensus (comb.lib./smm/nn)	8.38
HLA-DPA1*01:03/DPB1*04:01	1	98	112	FHRLEESFLVEEDKK	NetMHCIIpan	8.4
HLA-DPA1*01:03/DPB1*02:01	1	1044	1058	NFFKTEITLANGEIR	Consensus (comb.lib./smm/nn)	8.44
HLA-DPA1*01:03/DPB1*01:01	1	298	312	DAILLSDILRVNTEI	NetMHCIIpan	8.45
HLA-DPA1*01:03/DPB1*01:01	1	1259	1273	VEQHKHYLDEIIEQI	NetMHCIIpan	8.45
HLA-DPA1*01:03/DPB1*03:01	1	233	247	KKNGLFGNLIALSLG	NetMHCIIpan	8.47
HLA-DPA1*01:03/DPB1*05:01	1	546	560	KAIVDLLFKTNRKVT	NetMHCIIpan	8.47
HLA-DPA1*01:03/DPB1*02:02	1	541	555	SGEQKKAIVDLLFKT	NetMHCIIpan	8.48
HLA-DPA1*01:03/DPB1*01:01	1	153	167	LIYLALAHMIKFRGH	NetMHCIIpan	8.48
HLA-DPA1*01:03/DPB1*02:02	1	372	386	FYKFIKPILEKMDGT	NetMHCIIpan	8.49
HLA-DPA1*01:03/DPB1*01:01	1	441	455	EKILTFRIPYYVGPL	NetMHCIIpan	8.52
HLA-DPA1*01:03/DPB1*03:01	1	80	94	CYLQEIFSNEMAKVD	NetMHCIIpan	8.53
HLA-DPA1*01:03/DPB1*04:02	1	880	894	KNYWRQLLNAKLITQ	NetMHCIIpan	8.53
HLA-DPA1*01:03/DPB1*02:01	1	368	382	SQEEFYKFIKPILEK	Consensus (comb.lib./smm/nn)	8.54
HLA-DPA1*01:03/DPB1*04:02	1	685	699	SDGFANRNFMQLIHD	NetMHCIIpan	8.55
HLA-DPA1*01:03/DPB1*04:01	1	874	888	EVVKKMKNYWRQLLN	NetMHCIIpan	8.56
HLA-DPA1*01:03/DPB1*04:02	1	542	556	GEQKKAIVDLLFKTN	NetMHCIIpan	8.57
HLA-DPA1*01:03/DPB1*04:02	1	1191	1205	KKDLIIKLPKYSLFE	NetMHCIIpan	8.57
HLA-DPA1*01:03/DPB1*04:01	1	1263	1277	KHYLDEIIEQISEFS	NetMHCIIpan	8.59
HLA-DPA1*01:03/DPB1*05:01	1	441	455	EKILTFRIPYYVGPL	NetMHCIIpan	8.62
HLA-DPA1*01:03/DPB1*02:01	1	803	817	NTQLQNEKLYLYYLQ	Consensus (comb.lib./smm/nn)	8.62
HLA-DPA1*01/DPB1*04:01	1	90	104	MAKVDDSFFHRLEES	Consensus (comb.lib./smm/nn)	8.63
HLA-DPA1*01:03/DPB1*02:02	1	177	191	DNSDVDKLFIQLVQT	NetMHCIIpan	8.64
HLA-DPA1*01:03/DPB1*02:02	1	1005	1019	ESEFVYGDYKVYDVR	NetMHCIIpan	8.64
HLA-DPA1*01:03/DPB1*03:01	1	296	310	LSDAILLSDILRVNT	NetMHCIIpan	8.68
HLA-DPA1*01:03/DPB1*02:02	1	297	311	SDAILLSDILRVNTE	NetMHCIIpan	8.68
HLA-DPA1*01:03/DPB1*01:01	1	329	343	HQDLTLLKALVRQQL	NetMHCIIpan	8.68
HLA-DPA1*01:03/DPB1*02:02	1	89	103	EMAKVDDSFFHRLEE	NetMHCIIpan	8.7
HLA-DPA1*01:03/DPB1*02:02	1	281	295	QIGDQYADLFLAAKN	NetMHCIIpan	8.7
HLA-DPA1*01:03/DPB1*04:01	1	146	160	TDKADLRLIYLALAH	NetMHCIIpan	8.71
HLA-DPA1*01:03/DPB1*02:01	1	340	354	RQQLPEKYKEIFFDQ	Consensus (comb.lib./smm/nn)	8.71
HLA-DPA1*01:03/DPB1*05:01	1	881	895	NYWRQLLNAKLITQR	NetMHCIIpan	8.72
HLA-DPA1*01/DPB1*04:01	1	373	387	YKFIKPILEKMDGTE	Consensus (comb.lib./smm/nn)	8.73
HLA-DPA1*01:03/DPB1*04:01	1	1004	1018	LESEFVYGDYKVYDV	NetMHCIIpan	8.74
HLA-DPA1*01:03/DPB1*02:01	1	987	1001	AYLNAVVGTALIKKY	Consensus (comb.lib./smm/nn)	8.74
HLA-DPA1*01:03/DPB1*02:02	1	1198	1212	LPKYSLFELENGRKR	NetMHCIIpan	8.75
HLA-DPA1*01:03/DPB1*02:02	1	365	379	GGASQEEFYKFIKPI	NetMHCIIpan	8.77
HLA-DPA1*01:03/DPB1*04:01	1	810	824	KLYLYYLQNGRDMYV	NetMHCIIpan	8.78
HLA-DPA1*01/DPB1*04:01	1	423	437	LRRQEDFYPFLKDNR	Consensus (comb.lib./smm/nn)	8.79
HLA-DPA1*01:03/DPB1*03:01	1	286	300	YADLFLAAKNLSDAI	NetMHCIIpan	8.8
HLA-DPA1*01:03/DPB1*03:01	1	441	455	EKILTFRIPYYVGPL	NetMHCIIpan	8.8
HLA-DPA1*01/DPB1*04:01	1	419	433	LHAILRRQEDFYPFL	Consensus (comb.lib./smm/nn)	8.81
HLA-DPA1*01:03/DPB1*02:01	1	51	65	LLFDSGETAEATRLK	Consensus (comb.lib./smm/nn)	8.81
HLA-DPA1*01:03/DPB1*02:02	1	685	699	SDGFANRNFMQLIHD	NetMHCIIpan	8.83
HLA-DPA1*01:03/DPB1*05:01	1	299	313	AILLSDILRVNTEIT	NetMHCIIpan	8.83
HLA-DPA1*01:03/DPB1*04:01	1	686	700	DGFANRNFMQLIHDD	NetMHCIIpan	8.84
HLA-DPA1*01:03/DPB1*01:01	1	1224	1238	NELALPSKYVNFLYL	NetMHCIIpan	8.84
HLA-DPA1*01:03/DPB1*01:01	1	683	697	LKSDGFANRNFMQLI	NetMHCIIpan	8.87
HLA-DPA1*01:03/DPB1*04:01	1	153	167	LIYLALAHMIKFRGH	NetMHCIIpan	8.9
HLA-DPA1*01:03/DPB1*01:01	1	1304	1318	EQAENIIHLFTLTNL	NetMHCIIpan	8.91
HLA-DPA1*01:03/DPB1*01:01	1	98	112	FHRLEESFLVEEDKK	NetMHCIIpan	8.92
HLA-DPA1*01:03/DPB1*04:02	1	614	628	DILEDIVLTLTLFED	NetMHCIIpan	8.93
HLA-DPA1*01:03/DPB1*05:01	1	186	200	IQLVQTYNQLFEENP	NetMHCIIpan	8.93
HLA-DPA1*01/DPB1*04:01	1	1038	1052	FYSNIMNFFKTEITL	Consensus (comb.lib./smm/nn)	8.94
HLA-DPA1*01:03/DPB1*01:01	1	1306	1320	AENIIHLFTLTNLGA	NetMHCIIpan	8.94
HLA-DPA1*01:03/DPB1*04:02	1	1004	1018	LESEFVYGDYKVYDV	NetMHCIIpan	8.95
HLA-DPA1*01:03/DPB1*04:02	1	517	531	YFTVYNELTKVKYVT	NetMHCIIpan	8.97
HLA-DPA1*01:03/DPB1*04:01	1	542	556	GEQKKAIVDLLFKTN	NetMHCIIpan	9.02
HLA-DPA1*01:03/DPB1*02:02	1	879	893	MKNYWRQLLNAKLIT	NetMHCIIpan	9.05
HLA-DPA1*01:03/DPB1*04:02	1	146	160	TDKADLRLIYLALAH	NetMHCIIpan	9.08
HLA-DPA1*01/DPB1*04:01	1	1028	1042	EIGKATAKYFFYSNI	Consensus (comb.lib./smm/nn)	9.08
HLA-DPA1*01:03/DPB1*02:02	1	88	102	NEMAKVDDSFFHRLE	NetMHCIIpan	9.09
HLA-DPA1*01:03/DPB1*02:01	1	279	293	LAQIGDQYADLFLAA	Consensus (comb.lib./smm/nn)	9.09
HLA-DPA1*01:03/DPB1*01:01	1	1028	1042	EIGKATAKYFFYSNI	NetMHCIIpan	9.11
HLA-DPA1*01/DPB1*04:01	1	89	103	EMAKVDDSFFHRLEE	Consensus (comb.lib./smm/nn)	9.12
HLA-DPA1*01:03/DPB1*03:01	1	295	309	NLSDAILLSDILRVN	NetMHCIIpan	9.13
HLA-DPA1*01:03/DPB1*01:01	1	685	699	SDGFANRNFMQLIHD	NetMHCIIpan	9.14
HLA-DPA1*01:03/DPB1*04:01	1	294	308	KNLSDAILLSDILRV	NetMHCIIpan	9.16
HLA-DPA1*01:03/DPB1*03:01	1	157	171	ALAHMIKFRGHFLIE	NetMHCIIpan	9.16
HLA-DPA1*01:03/DPB1*03:01	1	237	251	LFGNLIALSLGLTPN	NetMHCIIpan	9.16
HLA-DPA1*01:03/DPB1*03:01	1	1309	1323	IIHLFTLTNLGAPAA	NetMHCIIpan	9.16
HLA-DPA1*01:03/DPB1*04:02	1	874	888	EVVKKMKNYWRQLLN	NetMHCIIpan	9.16
HLA-DPA1*01/DPB1*04:01	1	1237	1251	YLASHYEKLKGSPED	Consensus (comb.lib./smm/nn)	9.16
HLA-DPA1*01:03/DPB1*04:01	1	545	559	KKAIVDLLFKTNRKV	NetMHCIIpan	9.17
HLA-DPA1*01:03/DPB1*02:02	1	90	104	MAKVDDSFFHRLEES	NetMHCIIpan	9.18
HLA-DPA1*01:03/DPB1*05:01	1	653	667	RRRYTGWGRLSRKLI	NetMHCIIpan	9.18
HLA-DPA1*01:03/DPB1*02:02	1	279	293	LAQIGDQYADLFLAA	NetMHCIIpan	9.19
HLA-DPA1*01:03/DPB1*01:01	1	330	344	QDLTLLKALVRQQLP	NetMHCIIpan	9.19
HLA-DPA1*01:03/DPB1*01:01	1	442	456	KILTFRIPYYVGPLA	NetMHCIIpan	9.19
HLA-DPA1*01:03/DPB1*02:01	1	517	531	YFTVYNELTKVKYVT	Consensus (comb.lib./smm/nn)	9.19
HLA-DPA1*01:03/DPB1*01:01	1	1305	1319	QAENIIHLFTLTNLG	NetMHCIIpan	9.21
HLA-DPA1*01:03/DPB1*03:01	1	155	169	YLALAHMIKFRGHFL	NetMHCIIpan	9.22
HLA-DPA1*01:03/DPB1*01:01	1	74	88	RRKNRICYLQEIFSN	NetMHCIIpan	9.23
HLA-DPA1*01:03/DPB1*01:01	1	1160	1174	VKELLGITIMERSSF	NetMHCIIpan	9.24
HLA-DPA1*01:03/DPB1*03:01	1	442	456	KILTFRIPYYVGPLA	NetMHCIIpan	9.25
HLA-DPA1*01:03/DPB1*04:02	1	443	457	ILTFRIPYYVGPLAR	NetMHCIIpan	9.25
HLA-DPA1*01:03/DPB1*03:01	1	284	298	DQYADLFLAAKNLSD	NetMHCIIpan	9.26
HLA-DPA1*01:03/DPB1*05:01	1	1262	1276	HKHYLDEIIEQISEF	NetMHCIIpan	9.26
HLA-DPA1*01:03/DPB1*03:01	1	1160	1174	VKELLGITIMERSSF	NetMHCIIpan	9.28
HLA-DPA1*01/DPB1*04:01	1	1307	1321	ENIIHLFTLTNLGAP	Consensus (comb.lib./smm/nn)	9.32
HLA-DPA1*01/DPB1*04:01	1	1198	1212	LPKYSLFELENGRKR	Consensus (comb.lib./smm/nn)	9.37
HLA-DPA1*01:03/DPB1*01:01	1	176	190	PDNSDVDKLFIQLVQ	NetMHCIIpan	9.37
HLA-DPA1*01:03/DPB1*04:01	1	156	170	LALAHMIKFRGHFLI	NetMHCIIpan	9.38
HLA-DPA1*01:03/DPB1*01:01	1	156	170	LALAHMIKFRGHFLI	NetMHCIIpan	9.4
HLA-DPA1*01:03/DPB1*04:01	1	296	310	LSDAILLSDILRVNT	NetMHCIIpan	9.41
HLA-DPA1*01:03/DPB1*01:01	1	1198	1212	LPKYSLFELENGRKR	NetMHCIIpan	9.42
HLA-DPA1*01:03/DPB1*05:01	1	421	435	AILRRQEDFYPFLKD	NetMHCIIpan	9.42
HLA-DPA1*01:03/DPB1*04:02	1	436	450	NREKIEKILTFRIPY	NetMHCIIpan	9.44
HLA-DPA1*01:03/DPB1*01:01	1	802	816	ENTQLQNEKLYLYYL	NetMHCIIpan	9.44
HLA-DPA1*01:03/DPB1*02:01	1	365	379	GGASQEEFYKFIKPI	Consensus (comb.lib./smm/nn)	9.45
HLA-DPA1*01:03/DPB1*03:01	1	619	633	IVLTLTLFEDREMIE	NetMHCIIpan	9.47
HLA-DPA1*01:03/DPB1*01:01	1	874	888	EVVKKMKNYWRQLLN	NetMHCIIpan	9.47
HLA-DPA1*01:03/DPB1*04:02	1	129	143	HEKYPTIYHLRKKLV	NetMHCIIpan	9.48
HLA-DPA1*01:03/DPB1*02:01	1	1001	1015	YPKLESEFVYGDYKV	Consensus (comb.lib./smm/nn)	9.5
HLA-DPA1*01:03/DPB1*04:02	1	185	199	FIQLVQTYNQLFEEN	NetMHCIIpan	9.52
HLA-DPA1*01:03/DPB1*01:01	1	962	976	LVSDFRKDFQFYKVR	NetMHCIIpan	9.53
HLA-DPA1*01:03/DPB1*01:01	1	505	519	EKVLPKHSLLYEYFT	NetMHCIIpan	9.54
HLA-DPA1*01:03/DPB1*04:01	1	295	309	NLSDAILLSDILRVN	NetMHCIIpan	9.56
HLA-DPA1*01:03/DPB1*02:01	1	280	294	AQIGDQYADLFLAAK	Consensus (comb.lib./smm/nn)	9.57
HLA-DPA1*01:03/DPB1*02:01	1	87	101	SNEMAKVDDSFFHRL	Consensus (comb.lib./smm/nn)	9.58
HLA-DPA1*01:03/DPB1*02:01	1	88	102	NEMAKVDDSFFHRLE	Consensus (comb.lib./smm/nn)	9.58
HLA-DPA1*01:03/DPB1*02:01	1	89	103	EMAKVDDSFFHRLEE	Consensus (comb.lib./smm/nn)	9.58
HLA-DPA1*01:03/DPB1*02:01	1	90	104	MAKVDDSFFHRLEES	Consensus (comb.lib./smm/nn)	9.58
HLA-DPA1*01:03/DPB1*02:01	1	91	105	AKVDDSFFHRLEESF	Consensus (comb.lib./smm/nn)	9.58
HLA-DPA1*01:03/DPB1*02:01	1	92	106	KVDDSFFHRLEESFL	Consensus (comb.lib./smm/nn)	9.58
HLA-DPA1*01:03/DPB1*04:01	1	802	816	ENTQLQNEKLYLYYL	NetMHCIIpan	9.59
HLA-DPA1*01:03/DPB1*04:02	1	156	170	LALAHMIKFRGHFLI	NetMHCIIpan	9.6
HLA-DPA1*01:03/DPB1*02:02	1	91	105	AKVDDSFFHRLEESF	NetMHCIIpan	9.6
HLA-DPA1*01:03/DPB1*02:02	1	187	201	QLVQTYNQLFEENPI	NetMHCIIpan	9.6
HLA-DPA1*01:03/DPB1*02:02	1	283	297	GDQYADLFLAAKNLS	NetMHCIIpan	9.6
HLA-DPA1*01:03/DPB1*02:02	1	298	312	DAILLSDILRVNTEI	NetMHCIIpan	9.6
HLA-DPA1*01:03/DPB1*02:01	1	1045	1059	FFKTEITLANGEIRK	Consensus (comb.lib./smm/nn)	9.6
HLA-DPA1*01:03/DPB1*04:01	1	421	435	AILRRQEDFYPFLKD	NetMHCIIpan	9.62
HLA-DPA1*01/DPB1*04:01	1	88	102	NEMAKVDDSFFHRLE	Consensus (comb.lib./smm/nn)	9.62
HLA-DPA1*01:03/DPB1*01:01	1	612	626	NEDILEDIVLTLTLF	NetMHCIIpan	9.62
HLA-DPA1*01:03/DPB1*02:01	1	363	377	IDGGASQEEFYKFIK	Consensus (comb.lib./smm/nn)	9.62
HLA-DPA1*01:03/DPB1*03:01	1	436	450	NREKIEKILTFRIPY	NetMHCIIpan	9.63
HLA-DPA1*01:03/DPB1*03:01	1	1304	1318	EQAENIIHLFTLTNL	NetMHCIIpan	9.63
HLA-DPA1*01:03/DPB1*03:01	1	232	246	EKKNGLFGNLIALSL	NetMHCIIpan	9.64
HLA-DPA1*01:03/DPB1*03:01	1	332	346	LTLLKALVRQQLPEK	NetMHCIIpan	9.67
HLA-DPA1*01:03/DPB1*05:01	1	176	190	PDNSDVDKLFIQLVQ	NetMHCIIpan	9.68
HLA-DPA1*01:03/DPB1*03:01	1	177	191	DNSDVDKLFIQLVQT	NetMHCIIpan	9.71
HLA-DPA1*01:03/DPB1*05:01	1	420	434	HAILRRQEDFYPFLK	NetMHCIIpan	9.71
HLA-DPA1*01:03/DPB1*05:01	1	422	436	ILRRQEDFYPFLKDN	NetMHCIIpan	9.71
HLA-DPA1*01:03/DPB1*05:01	1	442	456	KILTFRIPYYVGPLA	NetMHCIIpan	9.71
HLA-DPA1*01:03/DPB1*01:01	1	1307	1321	ENIIHLFTLTNLGAP	NetMHCIIpan	9.72
HLA-DPA1*01:03/DPB1*05:01	1	950	964	IREVKVITLKSKLVS	NetMHCIIpan	9.73
HLA-DPA1*01:03/DPB1*05:01	1	74	88	RRKNRICYLQEIFSN	NetMHCIIpan	9.74
HLA-DPA1*01:03/DPB1*02:02	1	342	356	QLPEKYKEIFFDQSK	NetMHCIIpan	9.76
HLA-DPA1*01/DPB1*04:01	1	91	105	AKVDDSFFHRLEESF	Consensus (comb.lib./smm/nn)	9.76
HLA-DPA1*01:03/DPB1*02:01	1	362	376	YIDGGASQEEFYKFI	Consensus (comb.lib./smm/nn)	9.76
HLA-DPA1*01:03/DPB1*03:01	1	1196	1210	IKLPKYSLFELENGR	NetMHCIIpan	9.77
HLA-DPA1*01:03/DPB1*02:02	1	1264	1278	HYLDEIIEQISEFSK	NetMHCIIpan	9.78
HLA-DPA1*01:03/DPB1*04:01	1	177	191	DNSDVDKLFIQLVQT	NetMHCIIpan	9.79
HLA-DPA1*01/DPB1*04:01	1	806	820	LQNEKLYLYYLQNGR	Consensus (comb.lib./smm/nn)	9.8
HLA-DPA1*01:03/DPB1*04:01	1	961	975	KLVSDFRKDFQFYKV	NetMHCIIpan	9.85
HLA-DPA1*01:03/DPB1*02:02	1	612	626	NEDILEDIVLTLTLF	NetMHCIIpan	9.86
HLA-DPA1*01:03/DPB1*02:02	1	810	824	KLYLYYLQNGRDMYV	NetMHCIIpan	9.86
HLA-DPA1*01:03/DPB1*04:01	1	422	436	ILRRQEDFYPFLKDN	NetMHCIIpan	9.87
HLA-DPA1*01:03/DPB1*04:01	1	1198	1212	LPKYSLFELENGRKR	NetMHCIIpan	9.89
HLA-DPA1*01:03/DPB1*03:01	1	294	308	KNLSDAILLSDILRV	NetMHCIIpan	9.89
HLA-DPA1*01:03/DPB1*02:02	1	1191	1205	KKDLIIKLPKYSLFE	NetMHCIIpan	9.92
HLA-DPA1*01:03/DPB1*05:01	1	423	437	LRRQEDFYPFLKDNR	NetMHCIIpan	9.92
HLA-DPA1*01:03/DPB1*04:02	1	686	700	DGFANRNFMQLIHDD	NetMHCIIpan	9.93
HLA-DPA1*01:03/DPB1*01:01	1	1191	1205	KKDLIIKLPKYSLFE	NetMHCIIpan	9.93
HLA-DPA1*01:03/DPB1*02:02	1	436	450	NREKIEKILTFRIPY	NetMHCIIpan	9.94
HLA-DPA1*01:03/DPB1*03:01	1	1236	1250	LYLASHYEKLKGSPE	NetMHCIIpan	9.95
HLA-DPA1*01:03/DPB1*02:01	1	364	378	DGGASQEEFYKFIKP	Consensus (comb.lib./smm/nn)	9.96
HLA-DPA1*01/DPB1*04:01	1	1027	1041	QEIGKATAKYFFYSN	Consensus (comb.lib./smm/nn)	9.97
HLA-DPA1*01:03/DPB1*04:01	1	443	457	ILTFRIPYYVGPLAR	NetMHCIIpan	9.98
HLA-DPA1*01/DPB1*04:01	1	157	171	ALAHMIKFRGHFLIE	Consensus (comb.lib./smm/nn)	9.98
HLA-DPA1*01:03/DPB1*02:01	1	1197	1211	KLPKYSLFELENGRK	Consensus (comb.lib./smm/nn)	9.98
HLA-DPA1*01:03/DPB1*04:02	1	1003	1017	KLESEFVYGDYKVYD	NetMHCIIpan	9.99
HLA-DPA1*01:03/DPB1*02:01	1	81	95	YLQEIFSNEMAKVDD	Consensus (comb.lib./smm/nn)	9.99
HLA-DPA1*01:03/DPB1*02:01	1	182	196	DKLFIQLVQTYNQLF	Consensus (comb.lib./smm/nn)	10
HLA-DPA1*01:03/DPB1*02:02	1	156	170	LALAHMIKFRGHFLI	NetMHCIIpan	10.01
HLA-DPA1*01:03/DPB1*02:02	1	343	357	LPEKYKEIFFDQSKN	NetMHCIIpan	10.02
HLA-DPA1*01:03/DPB1*02:02	1	686	700	DGFANRNFMQLIHDD	NetMHCIIpan	10.03
HLA-DPA1*01:03/DPB1*04:01	1	186	200	IQLVQTYNQLFEENP	NetMHCIIpan	10.05
HLA-DPA1*01:03/DPB1*04:01	1	1002	1016	PKLESEFVYGDYKVY	NetMHCIIpan	10.05
HLA-DPA1*01:03/DPB1*04:01	1	1005	1019	ESEFVYGDYKVYDVR	NetMHCIIpan	10.06
HLA-DPA1*01:03/DPB1*01:01	1	969	983	DFQFYKVREINNYHH	NetMHCIIpan	10.06
HLA-DPA1*01:03/DPB1*01:01	1	1158	1172	KSVKELLGITIMERS	NetMHCIIpan	10.06
HLA-DPA1*01:03/DPB1*01:01	1	1159	1173	SVKELLGITIMERSS	NetMHCIIpan	10.06
HLA-DPA1*01:03/DPB1*04:01	1	1043	1057	MNFFKTEITLANGEI	NetMHCIIpan	10.07
HLA-DPA1*01:03/DPB1*03:01	1	297	311	SDAILLSDILRVNTE	NetMHCIIpan	10.09
HLA-DPA1*01:03/DPB1*04:02	1	1262	1276	HKHYLDEIIEQISEF	NetMHCIIpan	10.1
HLA-DPA1*01:03/DPB1*02:01	1	372	386	FYKFIKPILEKMDGT	Consensus (comb.lib./smm/nn)	10.11
HLA-DPA1*01:03/DPB1*04:01	1	1003	1017	KLESEFVYGDYKVYD	NetMHCIIpan	10.12
HLA-DPA1*01/DPB1*04:01	1	1308	1322	NIIHLFTLTNLGAPA	Consensus (comb.lib./smm/nn)	10.12
HLA-DPA1*01:03/DPB1*05:01	1	882	896	YWRQLLNAKLITQRK	NetMHCIIpan	10.12
HLA-DPA1*01:03/DPB1*04:02	1	154	168	IYLALAHMIKFRGHF	NetMHCIIpan	10.14
HLA-DPA1*01:03/DPB1*03:01	1	876	890	VKKMKNYWRQLLNAK	NetMHCIIpan	10.16
HLA-DPA1*01:03/DPB1*04:02	1	1002	1016	PKLESEFVYGDYKVY	NetMHCIIpan	10.16
HLA-DPA1*01:03/DPB1*02:02	1	443	457	ILTFRIPYYVGPLAR	NetMHCIIpan	10.16
HLA-DPA1*01:03/DPB1*05:01	1	80	94	CYLQEIFSNEMAKVD	NetMHCIIpan	10.17
HLA-DPA1*01:03/DPB1*03:01	1	283	297	GDQYADLFLAAKNLS	NetMHCIIpan	10.19
HLA-DPA1*01:03/DPB1*04:02	1	365	379	GGASQEEFYKFIKPI	NetMHCIIpan	10.2
HLA-DPA1*01:03/DPB1*02:01	1	480	494	EVVDKGASAQSFIER	Consensus (comb.lib./smm/nn)	10.2
HLA-DPA1*01:03/DPB1*02:01	1	481	495	VVDKGASAQSFIERM	Consensus (comb.lib./smm/nn)	10.2
HLA-DPA1*01:03/DPB1*02:01	1	482	496	VDKGASAQSFIERMT	Consensus (comb.lib./smm/nn)	10.2
HLA-DPA1*01:03/DPB1*02:01	1	483	497	DKGASAQSFIERMTN	Consensus (comb.lib./smm/nn)	10.2
HLA-DPA1*01:03/DPB1*02:01	1	484	498	KGASAQSFIERMTNF	Consensus (comb.lib./smm/nn)	10.2
HLA-DPA1*01:03/DPB1*02:01	1	485	499	GASAQSFIERMTNFD	Consensus (comb.lib./smm/nn)	10.2
HLA-DPA1*01:03/DPB1*04:01	1	1259	1273	VEQHKHYLDEIIEQI	NetMHCIIpan	10.21
HLA-DPA1*01:03/DPB1*03:01	1	156	170	LALAHMIKFRGHFLI	NetMHCIIpan	10.21
HLA-DPA1*01:03/DPB1*02:02	1	146	160	TDKADLRLIYLALAH	NetMHCIIpan	10.21
HLA-DPA1*01:03/DPB1*03:01	1	145	159	STDKADLRLIYLALA	NetMHCIIpan	10.24
HLA-DPA1*01:03/DPB1*03:01	1	506	520	KVLPKHSLLYEYFTV	NetMHCIIpan	10.26
HLA-DPA1*01:03/DPB1*05:01	1	41	55	HSIKKNLIGALLFDS	NetMHCIIpan	10.26
HLA-DPA1*01:03/DPB1*05:01	1	949	963	LIREVKVITLKSKLV	NetMHCIIpan	10.26
HLA-DPA1*01:03/DPB1*04:01	1	423	437	LRRQEDFYPFLKDNR	NetMHCIIpan	10.27
HLA-DPA1*01:03/DPB1*04:02	1	74	88	RRKNRICYLQEIFSN	NetMHCIIpan	10.28
HLA-DPA1*01:03/DPB1*04:02	1	1005	1019	ESEFVYGDYKVYDVR	NetMHCIIpan	10.28
HLA-DPA1*01:03/DPB1*03:01	1	517	531	YFTVYNELTKVKYVT	NetMHCIIpan	10.3
HLA-DPA1*01:03/DPB1*01:01	1	517	531	YFTVYNELTKVKYVT	NetMHCIIpan	10.3
HLA-DPA1*01:03/DPB1*01:01	1	686	700	DGFANRNFMQLIHDD	NetMHCIIpan	10.3
HLA-DPA1*01:03/DPB1*02:01	1	346	360	KYKEIFFDQSKNGYA	Consensus (comb.lib./smm/nn)	10.32
HLA-DPA1*01:03/DPB1*03:01	1	1159	1173	SVKELLGITIMERSS	NetMHCIIpan	10.36
HLA-DPA1*01/DPB1*04:01	1	87	101	SNEMAKVDDSFFHRL	Consensus (comb.lib./smm/nn)	10.36
HLA-DPA1*01/DPB1*04:01	1	805	819	QLQNEKLYLYYLQNG	Consensus (comb.lib./smm/nn)	10.36
HLA-DPA1*01:03/DPB1*04:02	1	296	310	LSDAILLSDILRVNT	NetMHCIIpan	10.37
HLA-DPA1*01:03/DPB1*02:02	1	176	190	PDNSDVDKLFIQLVQ	NetMHCIIpan	10.37
HLA-DPA1*01:03/DPB1*02:02	1	1006	1020	SEFVYGDYKVYDVRK	NetMHCIIpan	10.37
HLA-DPA1*01:03/DPB1*01:01	1	541	555	SGEQKKAIVDLLFKT	NetMHCIIpan	10.38
HLA-DPA1*01:03/DPB1*03:01	1	811	825	LYLYYLQNGRDMYVD	NetMHCIIpan	10.39
HLA-DPA1*01:03/DPB1*04:02	1	802	816	ENTQLQNEKLYLYYL	NetMHCIIpan	10.4
HLA-DPA1*01:03/DPB1*05:01	1	1261	1275	QHKHYLDEIIEQISE	NetMHCIIpan	10.4
HLA-DPA1*01:03/DPB1*05:01	1	365	379	GGASQEEFYKFIKPI	NetMHCIIpan	10.41
HLA-DPA1*01:03/DPB1*04:02	1	98	112	FHRLEESFLVEEDKK	NetMHCIIpan	10.42
HLA-DPA1*01/DPB1*04:01	1	566	580	EDYFKKIECFDSVEI	Consensus (comb.lib./smm/nn)	10.42
HLA-DPA1*01:03/DPB1*04:02	1	294	308	KNLSDAILLSDILRV	NetMHCIIpan	10.43
HLA-DPA1*01:03/DPB1*03:01	1	373	387	YKFIKPILEKMDGTE	NetMHCIIpan	10.44
HLA-DPA1*01:03/DPB1*05:01	1	282	296	IGDQYADLFLAAKNL	NetMHCIIpan	10.44
HLA-DPA1*01:03/DPB1*02:02	1	162	176	IKFRGHFLIEGDLNP	NetMHCIIpan	10.49
HLA-DPA1*01:03/DPB1*05:01	1	132	146	YPTIYHLRKKLVDST	NetMHCIIpan	10.51
HLA-DPA1*01:03/DPB1*02:01	1	74	88	RRKNRICYLQEIFSN	Consensus (comb.lib./smm/nn)	10.52
HLA-DPA1*01:03/DPB1*04:01	1	342	356	QLPEKYKEIFFDQSK	NetMHCIIpan	10.53
HLA-DPA1*01:03/DPB1*02:01	1	621	635	LTLTLFEDREMIEER	Consensus (comb.lib./smm/nn)	10.54
HLA-DPA1*01:03/DPB1*05:01	1	1263	1277	KHYLDEIIEQISEFS	NetMHCIIpan	10.55
HLA-DPA1*01:03/DPB1*03:01	1	326	340	DEHHQDLTLLKALVR	NetMHCIIpan	10.56
HLA-DPA1*01:03/DPB1*05:01	1	326	340	DEHHQDLTLLKALVR	NetMHCIIpan	10.57
HLA-DPA1*01:03/DPB1*04:02	1	295	309	NLSDAILLSDILRVN	NetMHCIIpan	10.58
HLA-DPA1*01:03/DPB1*04:01	1	91	105	AKVDDSFFHRLEESF	NetMHCIIpan	10.6
HLA-DPA1*01:03/DPB1*04:01	1	297	311	SDAILLSDILRVNTE	NetMHCIIpan	10.6
HLA-DPA1*01:03/DPB1*01:01	1	331	345	DLTLLKALVRQQLPE	NetMHCIIpan	10.6
HLA-DPA1*01:03/DPB1*04:01	1	365	379	GGASQEEFYKFIKPI	NetMHCIIpan	10.61
HLA-DPA1*01:03/DPB1*04:01	1	436	450	NREKIEKILTFRIPY	NetMHCIIpan	10.61
HLA-DPA1*01:03/DPB1*04:01	1	162	176	IKFRGHFLIEGDLNP	NetMHCIIpan	10.62
HLA-DPA1*01:03/DPB1*04:01	1	420	434	HAILRRQEDFYPFLK	NetMHCIIpan	10.62
HLA-DPA1*01:03/DPB1*02:02	1	87	101	SNEMAKVDDSFFHRL	NetMHCIIpan	10.63
HLA-DPA1*01:03/DPB1*04:01	1	90	104	MAKVDDSFFHRLEES	NetMHCIIpan	10.64
HLA-DPA1*01:03/DPB1*01:01	1	129	143	HEKYPTIYHLRKKLV	NetMHCIIpan	10.65
HLA-DPA1*01:03/DPB1*02:01	1	542	556	GEQKKAIVDLLFKTN	Consensus (comb.lib./smm/nn)	10.65
HLA-DPA1*01:03/DPB1*04:02	1	130	144	EKYPTIYHLRKKLVD	NetMHCIIpan	10.66
HLA-DPA1*01:03/DPB1*04:02	1	961	975	KLVSDFRKDFQFYKV	NetMHCIIpan	10.66
HLA-DPA1*01:03/DPB1*02:02	1	73	87	TRRKNRICYLQEIFS	NetMHCIIpan	10.69
HLA-DPA1*01:03/DPB1*05:01	1	283	297	GDQYADLFLAAKNLS	NetMHCIIpan	10.71
HLA-DPA1*01:03/DPB1*04:01	1	969	983	DFQFYKVREINNYHH	NetMHCIIpan	10.72
HLA-DPA1*01:03/DPB1*04:01	1	1191	1205	KKDLIIKLPKYSLFE	NetMHCIIpan	10.72
HLA-DPA1*01:03/DPB1*04:02	1	1261	1275	QHKHYLDEIIEQISE	NetMHCIIpan	10.72
HLA-DPA1*01:03/DPB1*05:01	1	40	54	RHSIKKNLIGALLFD	NetMHCIIpan	10.72
HLA-DPA1*01:03/DPB1*05:01	1	1160	1174	VKELLGITIMERSSF	NetMHCIIpan	10.73
HLA-DPA1*01:03/DPB1*05:01	1	1198	1212	LPKYSLFELENGRKR	NetMHCIIpan	10.73
HLA-DPA1*01/DPB1*04:01	1	145	159	STDKADLRLIYLALA	Consensus (comb.lib./smm/nn)	10.74
HLA-DPA1*01/DPB1*04:01	1	146	160	TDKADLRLIYLALAH	Consensus (comb.lib./smm/nn)	10.74
HLA-DPA1*01/DPB1*04:01	1	147	161	DKADLRLIYLALAHM	Consensus (comb.lib./smm/nn)	10.74
HLA-DPA1*01/DPB1*04:01	1	148	162	KADLRLIYLALAHMI	Consensus (comb.lib./smm/nn)	10.74
HLA-DPA1*01/DPB1*04:01	1	149	163	ADLRLIYLALAHMIK	Consensus (comb.lib./smm/nn)	10.74
HLA-DPA1*01/DPB1*04:01	1	150	164	DLRLIYLALAHMIKF	Consensus (comb.lib./smm/nn)	10.74
HLA-DPA1*01:03/DPB1*04:01	1	343	357	LPEKYKEIFFDQSKN	NetMHCIIpan	10.76
HLA-DPA1*01:03/DPB1*03:01	1	1158	1172	KSVKELLGITIMERS	NetMHCIIpan	10.76
HLA-DPA1*01:03/DPB1*02:01	1	86	100	FSNEMAKVDDSFFHR	Consensus (comb.lib./smm/nn)	10.76
HLA-DPA1*01:03/DPB1*04:01	1	282	296	IGDQYADLFLAAKNL	NetMHCIIpan	10.77
HLA-DPA1*01:03/DPB1*04:02	1	969	983	DFQFYKVREINNYHH	NetMHCIIpan	10.8
HLA-DPA1*01:03/DPB1*04:02	1	653	667	RRRYTGWGRLSRKLI	NetMHCIIpan	10.82
HLA-DPA1*01:03/DPB1*02:01	1	543	557	EQKKAIVDLLFKTNR	Consensus (comb.lib./smm/nn)	10.86
HLA-DPA1*01:03/DPB1*04:02	1	329	343	HQDLTLLKALVRQQL	NetMHCIIpan	10.88
HLA-DPA1*01:03/DPB1*02:02	1	873	887	EEVVKKMKNYWRQLL	NetMHCIIpan	10.88
HLA-DPA1*01:03/DPB1*05:01	1	612	626	NEDILEDIVLTLTLF	NetMHCIIpan	10.89
HLA-DPA1*01:03/DPB1*04:01	1	541	555	SGEQKKAIVDLLFKT	NetMHCIIpan	10.9
HLA-DPA1*01:03/DPB1*04:01	1	1306	1320	AENIIHLFTLTNLGA	NetMHCIIpan	10.9
HLA-DPA1*01:03/DPB1*04:02	1	1198	1212	LPKYSLFELENGRKR	NetMHCIIpan	10.92
HLA-DPA1*01:03/DPB1*04:01	1	89	103	EMAKVDDSFFHRLEE	NetMHCIIpan	10.93
HLA-DPA1*01:03/DPB1*04:02	1	613	627	EDILEDIVLTLTLFE	NetMHCIIpan	10.93
HLA-DPA1*01:03/DPB1*03:01	1	287	301	ADLFLAAKNLSDAIL	NetMHCIIpan	10.95
HLA-DPA1*01:03/DPB1*05:01	1	1260	1274	EQHKHYLDEIIEQIS	NetMHCIIpan	10.95
HLA-DPA1*01:03/DPB1*02:02	1	424	438	RRQEDFYPFLKDNRE	NetMHCIIpan	10.96
HLA-DPA1*01/DPB1*04:01	1	1044	1058	NFFKTEITLANGEIR	Consensus (comb.lib./smm/nn)	10.96
HLA-DPA1*01:03/DPB1*05:01	1	589	603	ASLGTYHDLLKIIKD	NetMHCIIpan	10.96
HLA-DPA1*01/DPB1*04:01	1	680	694	LDFLKSDGFANRNFM	Consensus (comb.lib./smm/nn)	10.97
HLA-DPA1*01:03/DPB1*04:01	1	1305	1319	QAENIIHLFTLTNLG	NetMHCIIpan	11.02
HLA-DPA1*01:03/DPB1*05:01	1	343	357	LPEKYKEIFFDQSKN	NetMHCIIpan	11.02
HLA-DPA1*01:03/DPB1*05:01	1	652	666	KRRRYTGWGRLSRKL	NetMHCIIpan	11.02
HLA-DPA1*01:03/DPB1*04:02	1	541	555	SGEQKKAIVDLLFKT	NetMHCIIpan	11.03
HLA-DPA1*01:03/DPB1*04:01	1	687	701	GFANRNFMQLIHDDS	NetMHCIIpan	11.04
HLA-DPA1*01:03/DPB1*04:01	1	1304	1318	EQAENIIHLFTLTNL	NetMHCIIpan	11.05
HLA-DPA1*01:03/DPB1*03:01	1	883	897	WRQLLNAKLITQRKF	NetMHCIIpan	11.05
HLA-DPA1*01:03/DPB1*04:02	1	177	191	DNSDVDKLFIQLVQT	NetMHCIIpan	11.05
HLA-DPA1*01:03/DPB1*05:01	1	342	356	QLPEKYKEIFFDQSK	NetMHCIIpan	11.05
HLA-DPA1*01:03/DPB1*02:02	1	341	355	QQLPEKYKEIFFDQS	NetMHCIIpan	11.06
HLA-DPA1*01:03/DPB1*02:01	1	435	449	DNREKIEKILTFRIP	Consensus (comb.lib./smm/nn)	11.07
HLA-DPA1*01:03/DPB1*02:01	1	436	450	NREKIEKILTFRIPY	Consensus (comb.lib./smm/nn)	11.07
HLA-DPA1*01:03/DPB1*02:01	1	437	451	REKIEKILTFRIPYY	Consensus (comb.lib./smm/nn)	11.07
HLA-DPA1*01:03/DPB1*02:01	1	438	452	EKIEKILTFRIPYYV	Consensus (comb.lib./smm/nn)	11.07
HLA-DPA1*01:03/DPB1*02:01	1	439	453	KIEKILTFRIPYYVG	Consensus (comb.lib./smm/nn)	11.07
HLA-DPA1*01:03/DPB1*02:01	1	440	454	IEKILTFRIPYYVGP	Consensus (comb.lib./smm/nn)	11.07
HLA-DPA1*01:03/DPB1*02:01	1	970	984	FQFYKVREINNYHHA	Consensus (comb.lib./smm/nn)	11.09
HLA-DPA1*01:03/DPB1*02:02	1	517	531	YFTVYNELTKVKYVT	NetMHCIIpan	11.1
HLA-DPA1*01:03/DPB1*02:02	1	1043	1057	MNFFKTEITLANGEI	NetMHCIIpan	11.12
HLA-DPA1*01:03/DPB1*01:01	1	1161	1175	KELLGITIMERSSFE	NetMHCIIpan	11.13
HLA-DPA1*01:03/DPB1*04:01	1	682	696	FLKSDGFANRNFMQL	NetMHCIIpan	11.14
HLA-DPA1*01:03/DPB1*02:02	1	153	167	LIYLALAHMIKFRGH	NetMHCIIpan	11.14
HLA-DPA1*01/DPB1*04:01	1	679	693	ILDFLKSDGFANRNF	Consensus (comb.lib./smm/nn)	11.16
HLA-DPA1*01:03/DPB1*01:01	1	299	313	AILLSDILRVNTEIT	NetMHCIIpan	11.18
HLA-DPA1*01:03/DPB1*05:01	1	504	518	NEKVLPKHSLLYEYF	NetMHCIIpan	11.18
HLA-DPA1*01:03/DPB1*04:02	1	1260	1274	EQHKHYLDEIIEQIS	NetMHCIIpan	11.19
HLA-DPA1*01:03/DPB1*04:01	1	129	143	HEKYPTIYHLRKKLV	NetMHCIIpan	11.2
HLA-DPA1*01:03/DPB1*02:01	1	281	295	QIGDQYADLFLAAKN	Consensus (comb.lib./smm/nn)	11.21
HLA-DPA1*01:03/DPB1*05:01	1	654	668	RRYTGWGRLSRKLIN	NetMHCIIpan	11.22
HLA-DPA1*01:03/DPB1*05:01	1	811	825	LYLYYLQNGRDMYVD	NetMHCIIpan	11.22
HLA-DPA1*01/DPB1*04:01	1	1304	1318	EQAENIIHLFTLTNL	Consensus (comb.lib./smm/nn)	11.23
HLA-DPA1*01:03/DPB1*02:01	1	434	448	KDNREKIEKILTFRI	Consensus (comb.lib./smm/nn)	11.25
HLA-DPA1*01:03/DPB1*02:01	1	988	1002	YLNAVVGTALIKKYP	Consensus (comb.lib./smm/nn)	11.25
HLA-DPA1*01:03/DPB1*02:02	1	1304	1318	EQAENIIHLFTLTNL	NetMHCIIpan	11.26
HLA-DPA1*01:03/DPB1*04:01	1	41	55	HSIKKNLIGALLFDS	NetMHCIIpan	11.29
HLA-DPA1*01:03/DPB1*04:02	1	343	357	LPEKYKEIFFDQSKN	NetMHCIIpan	11.3
HLA-DPA1*01:03/DPB1*02:01	1	544	558	QKKAIVDLLFKTNRK	Consensus (comb.lib./smm/nn)	11.3
HLA-DPA1*01:03/DPB1*02:01	1	545	559	KKAIVDLLFKTNRKV	Consensus (comb.lib./smm/nn)	11.3
HLA-DPA1*01:03/DPB1*02:01	1	546	560	KAIVDLLFKTNRKVT	Consensus (comb.lib./smm/nn)	11.3
HLA-DPA1*01:03/DPB1*02:01	1	547	561	AIVDLLFKTNRKVTV	Consensus (comb.lib./smm/nn)	11.3
HLA-DPA1*01:03/DPB1*04:02	1	155	169	YLALAHMIKFRGHFL	NetMHCIIpan	11.31
HLA-DPA1*01:03/DPB1*01:01	1	435	449	DNREKIEKILTFRIP	NetMHCIIpan	11.31
HLA-DPA1*01:03/DPB1*01:01	1	881	895	NYWRQLLNAKLITQR	NetMHCIIpan	11.31
HLA-DPA1*01:03/DPB1*02:02	1	41	55	HSIKKNLIGALLFDS	NetMHCIIpan	11.32
HLA-DPA1*01:03/DPB1*02:02	1	801	815	VENTQLQNEKLYLYY	NetMHCIIpan	11.32
HLA-DPA1*01:03/DPB1*05:01	1	1322	1336	AAFKYFDTTIDRKRY	NetMHCIIpan	11.33
HLA-DPA1*01:03/DPB1*02:01	1	1191	1205	KKDLIIKLPKYSLFE	Consensus (comb.lib./smm/nn)	11.33
HLA-DPA1*01:03/DPB1*04:01	1	873	887	EEVVKKMKNYWRQLL	NetMHCIIpan	11.35
HLA-DPA1*01:03/DPB1*02:01	1	421	435	AILRRQEDFYPFLKD	Consensus (comb.lib./smm/nn)	11.36
HLA-DPA1*01:03/DPB1*04:01	1	880	894	KNYWRQLLNAKLITQ	NetMHCIIpan	11.38
HLA-DPA1*01/DPB1*04:01	1	151	165	LRLIYLALAHMIKFR	Consensus (comb.lib./smm/nn)	11.42
HLA-DPA1*01/DPB1*04:01	1	100	114	RLEESFLVEEDKKHE	Consensus (comb.lib./smm/nn)	11.44
HLA-DPA1*01:03/DPB1*05:01	1	588	602	NASLGTYHDLLKIIK	NetMHCIIpan	11.44
HLA-DPA1*01:03/DPB1*02:01	1	41	55	HSIKKNLIGALLFDS	Consensus (comb.lib./smm/nn)	11.44
HLA-DPA1*01/DPB1*04:01	1	443	457	ILTFRIPYYVGPLAR	Consensus (comb.lib./smm/nn)	11.45
HLA-DPA1*01:03/DPB1*03:01	1	1197	1211	KLPKYSLFELENGRK	NetMHCIIpan	11.47
HLA-DPA1*01:03/DPB1*04:02	1	330	344	QDLTLLKALVRQQLP	NetMHCIIpan	11.47
HLA-DPA1*01:03/DPB1*02:01	1	1198	1212	LPKYSLFELENGRKR	Consensus (comb.lib./smm/nn)	11.48
HLA-DPA1*01/DPB1*04:01	1	1199	1213	PKYSLFELENGRKRM	Consensus (comb.lib./smm/nn)	11.49
HLA-DPA1*01:03/DPB1*03:01	1	969	983	DFQFYKVREINNYHH	NetMHCIIpan	11.5
HLA-DPA1*01:03/DPB1*04:02	1	91	105	AKVDDSFFHRLEESF	NetMHCIIpan	11.5
HLA-DPA1*01:03/DPB1*03:01	1	614	628	DILEDIVLTLTLFED	NetMHCIIpan	11.51
HLA-DPA1*01:03/DPB1*04:02	1	423	437	LRRQEDFYPFLKDNR	NetMHCIIpan	11.52
HLA-DPA1*01:03/DPB1*02:01	1	671	685	RDKQSGKTILDFLKS	Consensus (comb.lib./smm/nn)	11.53
HLA-DPA1*01:03/DPB1*02:01	1	672	686	DKQSGKTILDFLKSD	Consensus (comb.lib./smm/nn)	11.53
HLA-DPA1*01:03/DPB1*02:01	1	673	687	KQSGKTILDFLKSDG	Consensus (comb.lib./smm/nn)	11.53
HLA-DPA1*01:03/DPB1*02:01	1	674	688	QSGKTILDFLKSDGF	Consensus (comb.lib./smm/nn)	11.53
HLA-DPA1*01:03/DPB1*02:01	1	675	689	SGKTILDFLKSDGFA	Consensus (comb.lib./smm/nn)	11.53
HLA-DPA1*01:03/DPB1*02:01	1	677	691	KTILDFLKSDGFANR	Consensus (comb.lib./smm/nn)	11.53
HLA-DPA1*01:03/DPB1*02:01	1	1260	1274	EQHKHYLDEIIEQIS	Consensus (comb.lib./smm/nn)	11.53
HLA-DPA1*01/DPB1*04:01	1	838	852	VAAIVPQSFLKDDSI	Consensus (comb.lib./smm/nn)	11.54
HLA-DPA1*01:03/DPB1*02:01	1	422	436	ILRRQEDFYPFLKDN	Consensus (comb.lib./smm/nn)	11.54
HLA-DPA1*01:03/DPB1*02:01	1	834	848	SDYDVAAIVPQSFLK	Consensus (comb.lib./smm/nn)	11.54
HLA-DPA1*01:03/DPB1*01:01	1	41	55	HSIKKNLIGALLFDS	NetMHCIIpan	11.55
HLA-DPA1*01:03/DPB1*04:02	1	881	895	NYWRQLLNAKLITQR	NetMHCIIpan	11.56
HLA-DPA1*01/DPB1*04:01	1	614	628	DILEDIVLTLTLFED	Consensus (comb.lib./smm/nn)	11.56
HLA-DPA1*01:03/DPB1*01:01	1	1157	1171	LKSVKELLGITIMER	NetMHCIIpan	11.56
HLA-DPA1*01:03/DPB1*04:02	1	546	560	KAIVDLLFKTNRKVT	NetMHCIIpan	11.57
HLA-DPA1*01:03/DPB1*04:02	1	283	297	GDQYADLFLAAKNLS	NetMHCIIpan	11.61
HLA-DPA1*01:03/DPB1*02:01	1	878	892	KMKNYWRQLLNAKLI	Consensus (comb.lib./smm/nn)	11.61
HLA-DPA1*01:03/DPB1*04:01	1	88	102	NEMAKVDDSFFHRLE	NetMHCIIpan	11.63
HLA-DPA1*01:03/DPB1*04:01	1	298	312	DAILLSDILRVNTEI	NetMHCIIpan	11.63
HLA-DPA1*01:03/DPB1*04:01	1	1006	1020	SEFVYGDYKVYDVRK	NetMHCIIpan	11.63
HLA-DPA1*01:03/DPB1*04:01	1	1307	1321	ENIIHLFTLTNLGAP	NetMHCIIpan	11.63
HLA-DPA1*01/DPB1*04:01	1	836	850	YDVAAIVPQSFLKDD	Consensus (comb.lib./smm/nn)	11.63
HLA-DPA1*01/DPB1*04:01	1	442	456	KILTFRIPYYVGPLA	Consensus (comb.lib./smm/nn)	11.65
HLA-DPA1*01:03/DPB1*05:01	1	540	554	LSGEQKKAIVDLLFK	NetMHCIIpan	11.65
HLA-DPA1*01:03/DPB1*05:01	1	590	604	SLGTYHDLLKIIKDK	NetMHCIIpan	11.65
HLA-DPA1*01:03/DPB1*04:02	1	1190	1204	VKKDLIIKLPKYSLF	NetMHCIIpan	11.66
HLA-DPA1*01/DPB1*04:01	1	837	851	DVAAIVPQSFLKDDS	Consensus (comb.lib./smm/nn)	11.66
HLA-DPA1*01:03/DPB1*05:01	1	42	56	SIKKNLIGALLFDSG	NetMHCIIpan	11.66
HLA-DPA1*01:03/DPB1*03:01	1	1161	1175	KELLGITIMERSSFE	NetMHCIIpan	11.67
HLA-DPA1*01:03/DPB1*02:02	1	969	983	DFQFYKVREINNYHH	NetMHCIIpan	11.68
HLA-DPA1*01:03/DPB1*02:01	1	989	1003	LNAVVGTALIKKYPK	Consensus (comb.lib./smm/nn)	11.68
HLA-DPA1*01:03/DPB1*05:01	1	969	983	DFQFYKVREINNYHH	NetMHCIIpan	11.69
HLA-DPA1*01/DPB1*04:01	1	613	627	EDILEDIVLTLTLFE	Consensus (comb.lib./smm/nn)	11.71
HLA-DPA1*01:03/DPB1*04:02	1	342	356	QLPEKYKEIFFDQSK	NetMHCIIpan	11.72
HLA-DPA1*01:03/DPB1*04:02	1	1006	1020	SEFVYGDYKVYDVRK	NetMHCIIpan	11.72
HLA-DPA1*01:03/DPB1*02:02	1	682	696	FLKSDGFANRNFMQL	NetMHCIIpan	11.72
HLA-DPA1*01:03/DPB1*05:01	1	1304	1318	EQAENIIHLFTLTNL	NetMHCIIpan	11.72
HLA-DPA1*01:03/DPB1*03:01	1	41	55	HSIKKNLIGALLFDS	NetMHCIIpan	11.74
HLA-DPA1*01:03/DPB1*03:01	1	42	56	SIKKNLIGALLFDSG	NetMHCIIpan	11.74
HLA-DPA1*01:03/DPB1*03:01	1	298	312	DAILLSDILRVNTEI	NetMHCIIpan	11.75
HLA-DPA1*01:03/DPB1*04:02	1	282	296	IGDQYADLFLAAKNL	NetMHCIIpan	11.75
HLA-DPA1*01/DPB1*04:01	1	567	581	DYFKKIECFDSVEIS	Consensus (comb.lib./smm/nn)	11.75
HLA-DPA1*01:03/DPB1*01:01	1	145	159	STDKADLRLIYLALA	NetMHCIIpan	11.75
HLA-DPA1*01:03/DPB1*05:01	1	883	897	WRQLLNAKLITQRKF	NetMHCIIpan	11.75
HLA-DPA1*01:03/DPB1*04:02	1	652	666	KRRRYTGWGRLSRKL	NetMHCIIpan	11.76
HLA-DPA1*01:03/DPB1*02:01	1	913	927	KAGFIKRQLVETRQI	Consensus (comb.lib./smm/nn)	11.76
HLA-DPA1*01:03/DPB1*02:01	1	914	928	AGFIKRQLVETRQIT	Consensus (comb.lib./smm/nn)	11.76
HLA-DPA1*01:03/DPB1*02:01	1	915	929	GFIKRQLVETRQITK	Consensus (comb.lib./smm/nn)	11.76
HLA-DPA1*01:03/DPB1*02:01	1	916	930	FIKRQLVETRQITKH	Consensus (comb.lib./smm/nn)	11.76
HLA-DPA1*01:03/DPB1*02:01	1	917	931	IKRQLVETRQITKHV	Consensus (comb.lib./smm/nn)	11.76
HLA-DPA1*01:03/DPB1*02:01	1	918	932	KRQLVETRQITKHVA	Consensus (comb.lib./smm/nn)	11.76
HLA-DPA1*01:03/DPB1*02:01	1	919	933	RQLVETRQITKHVAQ	Consensus (comb.lib./smm/nn)	11.76
HLA-DPA1*01:03/DPB1*04:02	1	421	435	AILRRQEDFYPFLKD	NetMHCIIpan	11.77
HLA-DPA1*01:03/DPB1*04:02	1	1306	1320	AENIIHLFTLTNLGA	NetMHCIIpan	11.77
HLA-DPA1*01:03/DPB1*02:01	1	183	197	KLFIQLVQTYNQLFE	Consensus (comb.lib./smm/nn)	11.77
HLA-DPA1*01:03/DPB1*04:02	1	297	311	SDAILLSDILRVNTE	NetMHCIIpan	11.78
HLA-DPA1*01:03/DPB1*05:01	1	684	698	KSDGFANRNFMQLIH	NetMHCIIpan	11.79
HLA-DPA1*01:03/DPB1*04:02	1	162	176	IKFRGHFLIEGDLNP	NetMHCIIpan	11.8
HLA-DPA1*01:03/DPB1*02:01	1	1261	1275	QHKHYLDEIIEQISE	Consensus (comb.lib./smm/nn)	11.8
HLA-DPA1*01:03/DPB1*04:02	1	422	436	ILRRQEDFYPFLKDN	NetMHCIIpan	11.81
HLA-DPA1*01:03/DPB1*01:01	1	328	342	HHQDLTLLKALVRQQ	NetMHCIIpan	11.81
HLA-DPA1*01/DPB1*04:01	1	568	582	YFKKIECFDSVEISG	Consensus (comb.lib./smm/nn)	11.82
HLA-DPA1*01:03/DPB1*05:01	1	953	967	VKVITLKSKLVSDFR	NetMHCIIpan	11.82
HLA-DPA1*01:03/DPB1*02:01	1	423	437	LRRQEDFYPFLKDNR	Consensus (comb.lib./smm/nn)	11.83
HLA-DPA1*01/DPB1*04:01	1	961	975	KLVSDFRKDFQFYKV	Consensus (comb.lib./smm/nn)	11.85
HLA-DPA1*01:03/DPB1*04:01	1	280	294	AQIGDQYADLFLAAK	NetMHCIIpan	11.86
HLA-DPA1*01/DPB1*04:01	1	876	890	VKKMKNYWRQLLNAK	Consensus (comb.lib./smm/nn)	11.86
HLA-DPA1*01:03/DPB1*04:01	1	283	297	GDQYADLFLAAKNLS	NetMHCIIpan	11.91
HLA-DPA1*01:03/DPB1*01:01	1	162	176	IKFRGHFLIEGDLNP	NetMHCIIpan	11.91
HLA-DPA1*01:03/DPB1*04:02	1	687	701	GFANRNFMQLIHDDS	NetMHCIIpan	11.93
HLA-DPA1*01:03/DPB1*04:02	1	811	825	LYLYYLQNGRDMYVD	NetMHCIIpan	11.93
HLA-DPA1*01:03/DPB1*05:01	1	280	294	AQIGDQYADLFLAAK	NetMHCIIpan	11.94
HLA-DPA1*01:03/DPB1*05:01	1	1158	1172	KSVKELLGITIMERS	NetMHCIIpan	11.95
HLA-DPA1*01:03/DPB1*04:02	1	128	142	YHEKYPTIYHLRKKL	NetMHCIIpan	11.96
HLA-DPA1*01:03/DPB1*02:02	1	299	313	AILLSDILRVNTEIT	NetMHCIIpan	11.96
HLA-DPA1*01/DPB1*04:01	1	185	199	FIQLVQTYNQLFEEN	Consensus (comb.lib./smm/nn)	11.97
HLA-DPA1*01:03/DPB1*05:01	1	281	295	QIGDQYADLFLAAKN	NetMHCIIpan	11.98
HLA-DPA1*01:03/DPB1*05:01	1	951	965	REVKVITLKSKLVSD	NetMHCIIpan	11.99
HLA-DPA1*01:03/DPB1*05:01	1	1189	1203	EVKKDLIIKLPKYSL	NetMHCIIpan	11.99
HLA-DPA1*01:03/DPB1*02:02	1	419	433	LHAILRRQEDFYPFL	NetMHCIIpan	12
HLA-DPA1*01:03/DPB1*03:01	1	92	106	KVDDSFFHRLEESFL	NetMHCIIpan	12.01
HLA-DPA1*01:03/DPB1*04:02	1	873	887	EEVVKKMKNYWRQLL	NetMHCIIpan	12.01
HLA-DPA1*01:03/DPB1*02:02	1	835	849	DYDVAAIVPQSFLKD	NetMHCIIpan	12.01
HLA-DPA1*01:03/DPB1*04:01	1	154	168	IYLALAHMIKFRGHF	NetMHCIIpan	12.02
HLA-DPA1*01:03/DPB1*04:02	1	131	145	KYPTIYHLRKKLVDS	NetMHCIIpan	12.09
HLA-DPA1*01/DPB1*04:01	1	1305	1319	QAENIIHLFTLTNLG	Consensus (comb.lib./smm/nn)	12.12
HLA-DPA1*01:03/DPB1*04:02	1	1160	1174	VKELLGITIMERSSF	NetMHCIIpan	12.14
HLA-DPA1*01:03/DPB1*02:02	1	1305	1319	QAENIIHLFTLTNLG	NetMHCIIpan	12.14
HLA-DPA1*01:03/DPB1*02:01	1	1259	1273	VEQHKHYLDEIIEQI	Consensus (comb.lib./smm/nn)	12.14
HLA-DPA1*01:03/DPB1*01:01	1	1308	1322	NIIHLFTLTNLGAPA	NetMHCIIpan	12.15
HLA-DPA1*01:03/DPB1*01:01	1	443	457	ILTFRIPYYVGPLAR	NetMHCIIpan	12.16
HLA-DPA1*01:03/DPB1*02:01	1	42	56	SIKKNLIGALLFDSG	Consensus (comb.lib./smm/nn)	12.16
HLA-DPA1*01:03/DPB1*04:01	1	517	531	YFTVYNELTKVKYVT	NetMHCIIpan	12.18
HLA-DPA1*01:03/DPB1*04:02	1	1263	1277	KHYLDEIIEQISEFS	NetMHCIIpan	12.18
HLA-DPA1*01/DPB1*04:01	1	807	821	QNEKLYLYYLQNGRD	Consensus (comb.lib./smm/nn)	12.18
HLA-DPA1*01:03/DPB1*05:01	1	73	87	TRRKNRICYLQEIFS	NetMHCIIpan	12.18
HLA-DPA1*01:03/DPB1*02:01	1	963	977	VSDFRKDFQFYKVRE	Consensus (comb.lib./smm/nn)	12.21
HLA-DPA1*01:03/DPB1*05:01	1	1159	1173	SVKELLGITIMERSS	NetMHCIIpan	12.22
HLA-DPA1*01:03/DPB1*02:02	1	81	95	YLQEIFSNEMAKVDD	NetMHCIIpan	12.23
HLA-DPA1*01:03/DPB1*02:01	1	504	518	NEKVLPKHSLLYEYF	Consensus (comb.lib./smm/nn)	12.25
HLA-DPA1*01:03/DPB1*04:01	1	176	190	PDNSDVDKLFIQLVQ	NetMHCIIpan	12.27
HLA-DPA1*01:03/DPB1*03:01	1	208	222	AKAILSARLSKSRRL	NetMHCIIpan	12.28
HLA-DPA1*01/DPB1*04:01	1	282	296	IGDQYADLFLAAKNL	Consensus (comb.lib./smm/nn)	12.28
HLA-DPA1*01:03/DPB1*04:01	1	73	87	TRRKNRICYLQEIFS	NetMHCIIpan	12.3
HLA-DPA1*01:03/DPB1*04:01	1	281	295	QIGDQYADLFLAAKN	NetMHCIIpan	12.3
HLA-DPA1*01/DPB1*04:01	1	835	849	DYDVAAIVPQSFLKD	Consensus (comb.lib./smm/nn)	12.31
HLA-DPA1*01:03/DPB1*01:01	1	130	144	EKYPTIYHLRKKLVD	NetMHCIIpan	12.35
HLA-DPA1*01:03/DPB1*02:01	1	184	198	LFIQLVQTYNQLFEE	Consensus (comb.lib./smm/nn)	12.35
HLA-DPA1*01:03/DPB1*05:01	1	39	53	DRHSIKKNLIGALLF	NetMHCIIpan	12.37
HLA-DPA1*01:03/DPB1*05:01	1	90	104	MAKVDDSFFHRLEES	NetMHCIIpan	12.37
HLA-DPA1*01:03/DPB1*02:02	1	611	625	ENEDILEDIVLTLTL	NetMHCIIpan	12.38
HLA-DPA1*01:03/DPB1*02:02	1	687	701	GFANRNFMQLIHDDS	NetMHCIIpan	12.38
HLA-DPA1*01:03/DPB1*04:01	1	130	144	EKYPTIYHLRKKLVD	NetMHCIIpan	12.42
HLA-DPA1*01/DPB1*04:01	1	587	601	FNASLGTYHDLLKII	Consensus (comb.lib./smm/nn)	12.42
HLA-DPA1*01:03/DPB1*02:01	1	505	519	EKVLPKHSLLYEYFT	Consensus (comb.lib./smm/nn)	12.42
HLA-DPA1*01:03/DPB1*04:02	1	1305	1319	QAENIIHLFTLTNLG	NetMHCIIpan	12.44
HLA-DPA1*01:03/DPB1*03:01	1	684	698	KSDGFANRNFMQLIH	NetMHCIIpan	12.46
HLA-DPA1*01/DPB1*04:01	1	1003	1017	KLESEFVYGDYKVYD	Consensus (comb.lib./smm/nn)	12.46
HLA-DPA1*01/DPB1*04:01	1	1004	1018	LESEFVYGDYKVYDV	Consensus (comb.lib./smm/nn)	12.46
HLA-DPA1*01/DPB1*04:01	1	1005	1019	ESEFVYGDYKVYDVR	Consensus (comb.lib./smm/nn)	12.46
HLA-DPA1*01/DPB1*04:01	1	1006	1020	SEFVYGDYKVYDVRK	Consensus (comb.lib./smm/nn)	12.46
HLA-DPA1*01:03/DPB1*02:01	1	1262	1276	HKHYLDEIIEQISEF	Consensus (comb.lib./smm/nn)	12.49
HLA-DPA1*01:03/DPB1*02:02	1	504	518	NEKVLPKHSLLYEYF	NetMHCIIpan	12.5
HLA-DPA1*01/DPB1*04:01	1	125	139	EVAYHEKYPTIYHLR	Consensus (comb.lib./smm/nn)	12.5
HLA-DPA1*01/DPB1*04:01	1	808	822	NEKLYLYYLQNGRDM	Consensus (comb.lib./smm/nn)	12.5
HLA-DPA1*01:03/DPB1*01:01	1	81	95	YLQEIFSNEMAKVDD	NetMHCIIpan	12.5
HLA-DPA1*01:03/DPB1*01:01	1	1264	1278	HYLDEIIEQISEFSK	NetMHCIIpan	12.5
HLA-DPA1*01:03/DPB1*04:02	1	682	696	FLKSDGFANRNFMQL	NetMHCIIpan	12.51
HLA-DPA1*01:03/DPB1*04:02	1	1307	1321	ENIIHLFTLTNLGAP	NetMHCIIpan	12.52
HLA-DPA1*01:03/DPB1*05:01	1	89	103	EMAKVDDSFFHRLEE	NetMHCIIpan	12.52
HLA-DPA1*01:03/DPB1*02:01	1	282	296	IGDQYADLFLAAKNL	Consensus (comb.lib./smm/nn)	12.52
HLA-DPA1*01:03/DPB1*02:01	1	43	57	IKKNLIGALLFDSGE	Consensus (comb.lib./smm/nn)	12.53
HLA-DPA1*01:03/DPB1*04:01	1	341	355	QQLPEKYKEIFFDQS	NetMHCIIpan	12.54
HLA-DPA1*01:03/DPB1*02:01	1	181	195	VDKLFIQLVQTYNQL	Consensus (comb.lib./smm/nn)	12.55
HLA-DPA1*01:03/DPB1*02:01	1	877	891	KKMKNYWRQLLNAKL	Consensus (comb.lib./smm/nn)	12.55
HLA-DPA1*01:03/DPB1*03:01	1	288	302	DLFLAAKNLSDAILL	NetMHCIIpan	12.56
HLA-DPA1*01:03/DPB1*05:01	1	952	966	EVKVITLKSKLVSDF	NetMHCIIpan	12.57
HLA-DPA1*01:03/DPB1*02:01	1	292	306	AAKNLSDAILLSDIL	Consensus (comb.lib./smm/nn)	12.59
HLA-DPA1*01:03/DPB1*05:01	1	1305	1319	QAENIIHLFTLTNLG	NetMHCIIpan	12.6
HLA-DPA1*01:03/DPB1*02:02	1	42	56	SIKKNLIGALLFDSG	NetMHCIIpan	12.62
HLA-DPA1*01:03/DPB1*02:02	1	1306	1320	AENIIHLFTLTNLGA	NetMHCIIpan	12.64
HLA-DPA1*01:03/DPB1*04:01	1	42	56	SIKKNLIGALLFDSG	NetMHCIIpan	12.65
HLA-DPA1*01:03/DPB1*04:01	1	155	169	YLALAHMIKFRGHFL	NetMHCIIpan	12.67
HLA-DPA1*01:03/DPB1*01:01	1	154	168	IYLALAHMIKFRGHF	NetMHCIIpan	12.67
HLA-DPA1*01:03/DPB1*05:01	1	1306	1320	AENIIHLFTLTNLGA	NetMHCIIpan	12.67
HLA-DPA1*01:03/DPB1*02:01	1	185	199	FIQLVQTYNQLFEEN	Consensus (comb.lib./smm/nn)	12.67
HLA-DPA1*01:03/DPB1*05:01	1	685	699	SDGFANRNFMQLIHD	NetMHCIIpan	12.69
HLA-DPA1*01:03/DPB1*03:01	1	443	457	ILTFRIPYYVGPLAR	NetMHCIIpan	12.7
HLA-DPA1*01:03/DPB1*03:01	1	1310	1324	IHLFTLTNLGAPAAF	NetMHCIIpan	12.7
HLA-DPA1*01:03/DPB1*04:02	1	41	55	HSIKKNLIGALLFDS	NetMHCIIpan	12.7
HLA-DPA1*01/DPB1*04:01	1	164	178	FRGHFLIEGDLNPDN	Consensus (comb.lib./smm/nn)	12.72
HLA-DPA1*01:03/DPB1*02:01	1	1025	1039	SEQEIGKATAKYFFY	Consensus (comb.lib./smm/nn)	12.72
HLA-DPA1*01:03/DPB1*04:01	1	688	702	FANRNFMQLIHDDSL	NetMHCIIpan	12.73
HLA-DPA1*01:03/DPB1*01:01	1	42	56	SIKKNLIGALLFDSG	NetMHCIIpan	12.73
HLA-DPA1*01:03/DPB1*01:01	1	546	560	KAIVDLLFKTNRKVT	NetMHCIIpan	12.73
HLA-DPA1*01:03/DPB1*03:01	1	162	176	IKFRGHFLIEGDLNP	NetMHCIIpan	12.74
HLA-DPA1*01:03/DPB1*04:02	1	284	298	DQYADLFLAAKNLSD	NetMHCIIpan	12.76
HLA-DPA1*01:03/DPB1*02:02	1	344	358	PEKYKEIFFDQSKNG	NetMHCIIpan	12.76
HLA-DPA1*01:03/DPB1*02:02	1	546	560	KAIVDLLFKTNRKVT	NetMHCIIpan	12.76
HLA-DPA1*01:03/DPB1*01:01	1	332	346	LTLLKALVRQQLPEK	NetMHCIIpan	12.77
HLA-DPA1*01:03/DPB1*01:01	1	611	625	ENEDILEDIVLTLTL	NetMHCIIpan	12.77
HLA-DPA1*01:03/DPB1*01:01	1	1322	1336	AAFKYFDTTIDRKRY	NetMHCIIpan	12.77
HLA-DPA1*01:03/DPB1*01:01	1	155	169	YLALAHMIKFRGHFL	NetMHCIIpan	12.78
HLA-DPA1*01:03/DPB1*01:01	1	187	201	QLVQTYNQLFEENPI	NetMHCIIpan	12.78
HLA-DPA1*01:03/DPB1*01:01	1	811	825	LYLYYLQNGRDMYVD	NetMHCIIpan	12.79
HLA-DPA1*01:03/DPB1*05:01	1	1044	1058	NFFKTEITLANGEIR	NetMHCIIpan	12.79
HLA-DPA1*01:03/DPB1*02:01	1	291	305	LAAKNLSDAILLSDI	Consensus (comb.lib./smm/nn)	12.79
HLA-DPA1*01:03/DPB1*03:01	1	1157	1171	LKSVKELLGITIMER	NetMHCIIpan	12.81
HLA-DPA1*01:03/DPB1*01:01	1	91	105	AKVDDSFFHRLEESF	NetMHCIIpan	12.82
HLA-DPA1*01:03/DPB1*01:01	1	327	341	EHHQDLTLLKALVRQ	NetMHCIIpan	12.84
HLA-DPA1*01:03/DPB1*04:02	1	90	104	MAKVDDSFFHRLEES	NetMHCIIpan	12.85
HLA-DPA1*01:03/DPB1*05:01	1	1323	1337	AFKYFDTTIDRKRYT	NetMHCIIpan	12.86
HLA-DPA1*01:03/DPB1*04:01	1	145	159	STDKADLRLIYLALA	NetMHCIIpan	12.87
HLA-DPA1*01:03/DPB1*04:01	1	653	667	RRRYTGWGRLSRKLI	NetMHCIIpan	12.87
HLA-DPA1*01:03/DPB1*01:01	1	687	701	GFANRNFMQLIHDDS	NetMHCIIpan	12.87
HLA-DPA1*01:03/DPB1*05:01	1	1161	1175	KELLGITIMERSSFE	NetMHCIIpan	12.87
HLA-DPA1*01:03/DPB1*04:02	1	186	200	IQLVQTYNQLFEENP	NetMHCIIpan	12.88
HLA-DPA1*01/DPB1*04:01	1	280	294	AQIGDQYADLFLAAK	Consensus (comb.lib./smm/nn)	12.88
HLA-DPA1*01:03/DPB1*01:01	1	342	356	QLPEKYKEIFFDQSK	NetMHCIIpan	12.88
HLA-DPA1*01:03/DPB1*01:01	1	621	635	LTLTLFEDREMIEER	NetMHCIIpan	12.88
HLA-DPA1*01:03/DPB1*01:01	1	1004	1018	LESEFVYGDYKVYDV	NetMHCIIpan	12.9
HLA-DPA1*01:03/DPB1*05:01	1	88	102	NEMAKVDDSFFHRLE	NetMHCIIpan	12.9
HLA-DPA1*01:03/DPB1*02:01	1	424	438	RRQEDFYPFLKDNRE	Consensus (comb.lib./smm/nn)	12.9
HLA-DPA1*01:03/DPB1*04:02	1	328	342	HHQDLTLLKALVRQQ	NetMHCIIpan	12.91
HLA-DPA1*01:03/DPB1*02:02	1	688	702	FANRNFMQLIHDDSL	NetMHCIIpan	12.92
HLA-DPA1*01:03/DPB1*02:02	1	621	635	LTLTLFEDREMIEER	NetMHCIIpan	12.93
HLA-DPA1*01:03/DPB1*02:02	1	1322	1336	AAFKYFDTTIDRKRY	NetMHCIIpan	12.93
HLA-DPA1*01:03/DPB1*05:01	1	424	438	RRQEDFYPFLKDNRE	NetMHCIIpan	12.93
HLA-DPA1*01:03/DPB1*04:02	1	1044	1058	NFFKTEITLANGEIR	NetMHCIIpan	12.95
HLA-DPA1*01:03/DPB1*02:02	1	836	850	YDVAAIVPQSFLKDD	NetMHCIIpan	12.95
HLA-DPA1*01/DPB1*04:01	1	281	295	QIGDQYADLFLAAKN	Consensus (comb.lib./smm/nn)	12.96
HLA-DPA1*01/DPB1*04:01	1	283	297	GDQYADLFLAAKNLS	Consensus (comb.lib./smm/nn)	12.96
HLA-DPA1*01:03/DPB1*02:01	1	164	178	FRGHFLIEGDLNPDN	Consensus (comb.lib./smm/nn)	12.98
HLA-DPA1*01/DPB1*04:01	1	588	602	NASLGTYHDLLKIIK	Consensus (comb.lib./smm/nn)	12.99
HLA-DPA1*01:03/DPB1*01:01	1	343	357	LPEKYKEIFFDQSKN	NetMHCIIpan	12.99
HLA-DPA1*01:03/DPB1*02:01	1	876	890	VKKMKNYWRQLLNAK	Consensus (comb.lib./smm/nn)	13
HLA-DPA1*01:03/DPB1*02:02	1	43	57	IKKNLIGALLFDSGE	NetMHCIIpan	13.01
HLA-DPA1*01:03/DPB1*01:01	1	43	57	IKKNLIGALLFDSGE	NetMHCIIpan	13.01
HLA-DPA1*01:03/DPB1*01:01	1	1190	1204	VKKDLIIKLPKYSLF	NetMHCIIpan	13.02
HLA-DPA1*01:03/DPB1*05:01	1	91	105	AKVDDSFFHRLEESF	NetMHCIIpan	13.02
HLA-DPA1*01:03/DPB1*05:01	1	443	457	ILTFRIPYYVGPLAR	NetMHCIIpan	13.02
HLA-DPA1*01:03/DPB1*04:02	1	1304	1318	EQAENIIHLFTLTNL	NetMHCIIpan	13.03
HLA-DPA1*01:03/DPB1*02:02	1	1320	1334	APAAFKYFDTTIDRK	NetMHCIIpan	13.04
HLA-DPA1*01:03/DPB1*02:01	1	441	455	EKILTFRIPYYVGPL	Consensus (comb.lib./smm/nn)	13.05
HLA-DPA1*01:03/DPB1*02:01	1	1339	1353	TKEVLDATLIHQSIT	Consensus (comb.lib./smm/nn)	13.05
HLA-DPA1*01:03/DPB1*04:01	1	43	57	IKKNLIGALLFDSGE	NetMHCIIpan	13.06
HLA-DPA1*01:03/DPB1*03:01	1	685	699	SDGFANRNFMQLIHD	NetMHCIIpan	13.06
HLA-DPA1*01:03/DPB1*04:02	1	331	345	DLTLLKALVRQQLPE	NetMHCIIpan	13.06
HLA-DPA1*01/DPB1*04:01	1	809	823	EKLYLYYLQNGRDMY	Consensus (comb.lib./smm/nn)	13.06
HLA-DPA1*01:03/DPB1*04:01	1	612	626	NEDILEDIVLTLTLF	NetMHCIIpan	13.07
HLA-DPA1*01:03/DPB1*02:02	1	561	575	VKQLKEDYFKKIECF	NetMHCIIpan	13.09
HLA-DPA1*01:03/DPB1*02:02	1	40	54	RHSIKKNLIGALLFD	NetMHCIIpan	13.1
HLA-DPA1*01/DPB1*04:01	1	444	458	LTFRIPYYVGPLARG	Consensus (comb.lib./smm/nn)	13.11
HLA-DPA1*01:03/DPB1*02:01	1	420	434	HAILRRQEDFYPFLK	Consensus (comb.lib./smm/nn)	13.11
HLA-DPA1*01:03/DPB1*04:02	1	420	434	HAILRRQEDFYPFLK	NetMHCIIpan	13.13
HLA-DPA1*01/DPB1*04:01	1	238	252	FGNLIALSLGLTPNF	Consensus (comb.lib./smm/nn)	13.14
HLA-DPA1*01/DPB1*04:01	1	239	253	GNLIALSLGLTPNFK	Consensus (comb.lib./smm/nn)	13.14
HLA-DPA1*01/DPB1*04:01	1	565	579	KEDYFKKIECFDSVE	Consensus (comb.lib./smm/nn)	13.14
HLA-DPA1*01:03/DPB1*05:01	1	1155	1169	KKLKSVKELLGITIM	NetMHCIIpan	13.14
HLA-DPA1*01:03/DPB1*01:01	1	688	702	FANRNFMQLIHDDSL	NetMHCIIpan	13.15
HLA-DPA1*01:03/DPB1*01:01	1	1044	1058	NFFKTEITLANGEIR	NetMHCIIpan	13.15
HLA-DPA1*01:03/DPB1*05:01	1	1268	1282	EIIEQISEFSKRVIL	NetMHCIIpan	13.18
HLA-DPA1*01:03/DPB1*04:02	1	298	312	DAILLSDILRVNTEI	NetMHCIIpan	13.19
HLA-DPA1*01:03/DPB1*02:02	1	278	292	LLAQIGDQYADLFLA	NetMHCIIpan	13.19
HLA-DPA1*01:03/DPB1*01:01	1	40	54	RHSIKKNLIGALLFD	NetMHCIIpan	13.19
HLA-DPA1*01:03/DPB1*02:01	1	442	456	KILTFRIPYYVGPLA	Consensus (comb.lib./smm/nn)	13.19
HLA-DPA1*01:03/DPB1*04:02	1	651	665	LKRRRYTGWGRLSRK	NetMHCIIpan	13.21
HLA-DPA1*01:03/DPB1*04:02	1	882	896	YWRQLLNAKLITQRK	NetMHCIIpan	13.21
HLA-DPA1*01:03/DPB1*05:01	1	683	697	LKSDGFANRNFMQLI	NetMHCIIpan	13.22
HLA-DPA1*01:03/DPB1*05:01	1	1157	1171	LKSVKELLGITIMER	NetMHCIIpan	13.22
HLA-DPA1*01:03/DPB1*02:01	1	1338	1352	STKEVLDATLIHQSI	Consensus (comb.lib./smm/nn)	13.22
HLA-DPA1*01:03/DPB1*05:01	1	145	159	STDKADLRLIYLALA	NetMHCIIpan	13.24
HLA-DPA1*01:03/DPB1*05:01	1	1269	1283	IIEQISEFSKRVILA	NetMHCIIpan	13.24
HLA-DPA1*01:03/DPB1*02:01	1	802	816	ENTQLQNEKLYLYYL	Consensus (comb.lib./smm/nn)	13.25
HLA-DPA1*01:03/DPB1*03:01	1	950	964	IREVKVITLKSKLVS	NetMHCIIpan	13.26
HLA-DPA1*01:03/DPB1*05:01	1	43	57	IKKNLIGALLFDSGE	NetMHCIIpan	13.27
HLA-DPA1*01:03/DPB1*05:01	1	611	625	ENEDILEDIVLTLTL	NetMHCIIpan	13.27
HLA-DPA1*01:03/DPB1*03:01	1	1191	1205	KKDLIIKLPKYSLFE	NetMHCIIpan	13.29
HLA-DPA1*01:03/DPB1*04:02	1	1322	1336	AAFKYFDTTIDRKRY	NetMHCIIpan	13.32
HLA-DPA1*01/DPB1*04:01	1	441	455	EKILTFRIPYYVGPL	Consensus (comb.lib./smm/nn)	13.32
HLA-DPA1*01:03/DPB1*01:01	1	882	896	YWRQLLNAKLITQRK	NetMHCIIpan	13.32
HLA-DPA1*01:03/DPB1*01:01	1	1002	1016	PKLESEFVYGDYKVY	NetMHCIIpan	13.32
HLA-DPA1*01:03/DPB1*02:01	1	1340	1354	KEVLDATLIHQSITG	Consensus (comb.lib./smm/nn)	13.32
HLA-DPA1*01:03/DPB1*03:01	1	1322	1336	AAFKYFDTTIDRKRY	NetMHCIIpan	13.33
HLA-DPA1*01:03/DPB1*04:01	1	40	54	RHSIKKNLIGALLFD	NetMHCIIpan	13.34
HLA-DPA1*01:03/DPB1*03:01	1	1198	1212	LPKYSLFELENGRKR	NetMHCIIpan	13.34
HLA-DPA1*01:03/DPB1*04:02	1	435	449	DNREKIEKILTFRIP	NetMHCIIpan	13.35
HLA-DPA1*01:03/DPB1*04:02	1	835	849	DYDVAAIVPQSFLKD	NetMHCIIpan	13.35
HLA-DPA1*01:03/DPB1*05:01	1	293	307	AKNLSDAILLSDILR	NetMHCIIpan	13.36
HLA-DPA1*01:03/DPB1*05:01	1	651	665	LKRRRYTGWGRLSRK	NetMHCIIpan	13.36
HLA-DPA1*01:03/DPB1*03:01	1	43	57	IKKNLIGALLFDSGE	NetMHCIIpan	13.37
HLA-DPA1*01:03/DPB1*03:01	1	1262	1276	HKHYLDEIIEQISEF	NetMHCIIpan	13.4
HLA-DPA1*01:03/DPB1*05:01	1	954	968	KVITLKSKLVSDFRK	NetMHCIIpan	13.41
HLA-DPA1*01:03/DPB1*04:01	1	424	438	RRQEDFYPFLKDNRE	NetMHCIIpan	13.42
HLA-DPA1*01:03/DPB1*05:01	1	127	141	AYHEKYPTIYHLRKK	NetMHCIIpan	13.42
HLA-DPA1*01:03/DPB1*04:01	1	1264	1278	HYLDEIIEQISEFSK	NetMHCIIpan	13.43
HLA-DPA1*01:03/DPB1*02:01	1	293	307	AKNLSDAILLSDILR	Consensus (comb.lib./smm/nn)	13.43
HLA-DPA1*01:03/DPB1*04:01	1	546	560	KAIVDLLFKTNRKVT	NetMHCIIpan	13.45
HLA-DPA1*01:03/DPB1*04:02	1	327	341	EHHQDLTLLKALVRQ	NetMHCIIpan	13.46
HLA-DPA1*01:03/DPB1*05:01	1	1321	1335	PAAFKYFDTTIDRKR	NetMHCIIpan	13.47
HLA-DPA1*01:03/DPB1*02:01	1	879	893	MKNYWRQLLNAKLIT	Consensus (comb.lib./smm/nn)	13.48
HLA-DPA1*01:03/DPB1*05:01	1	284	298	DQYADLFLAAKNLSD	NetMHCIIpan	13.49
HLA-DPA1*01:03/DPB1*04:02	1	42	56	SIKKNLIGALLFDSG	NetMHCIIpan	13.5
HLA-DPA1*01:03/DPB1*01:01	1	282	296	IGDQYADLFLAAKNL	NetMHCIIpan	13.5
HLA-DPA1*01:03/DPB1*04:02	1	89	103	EMAKVDDSFFHRLEE	NetMHCIIpan	13.51
HLA-DPA1*01:03/DPB1*02:02	1	1321	1335	PAAFKYFDTTIDRKR	NetMHCIIpan	13.56
HLA-DPA1*01:03/DPB1*04:01	1	81	95	YLQEIFSNEMAKVDD	NetMHCIIpan	13.57
HLA-DPA1*01/DPB1*04:01	1	678	692	TILDFLKSDGFANRN	Consensus (comb.lib./smm/nn)	13.57
HLA-DPA1*01:03/DPB1*04:01	1	621	635	LTLTLFEDREMIEER	NetMHCIIpan	13.59
HLA-DPA1*01:03/DPB1*02:02	1	1190	1204	VKKDLIIKLPKYSLF	NetMHCIIpan	13.59
HLA-DPA1*01:03/DPB1*02:01	1	208	222	AKAILSARLSKSRRL	Consensus (comb.lib./smm/nn)	13.6
HLA-DPA1*01/DPB1*04:01	1	586	600	RFNASLGTYHDLLKI	Consensus (comb.lib./smm/nn)	13.61
HLA-DPA1*01:03/DPB1*05:01	1	373	387	YKFIKPILEKMDGTE	NetMHCIIpan	13.62
HLA-DPA1*01:03/DPB1*04:01	1	835	849	DYDVAAIVPQSFLKD	NetMHCIIpan	13.63
HLA-DPA1*01:03/DPB1*04:02	1	444	458	LTFRIPYYVGPLARG	NetMHCIIpan	13.63
HLA-DPA1*01:03/DPB1*03:01	1	613	627	EDILEDIVLTLTLFE	NetMHCIIpan	13.64
HLA-DPA1*01:03/DPB1*02:01	1	1252	1266	NEQKQLFVEQHKHYL	Consensus (comb.lib./smm/nn)	13.64
HLA-DPA1*01:03/DPB1*04:01	1	344	358	PEKYKEIFFDQSKNG	NetMHCIIpan	13.66
HLA-DPA1*01:03/DPB1*04:01	1	652	666	KRRRYTGWGRLSRKL	NetMHCIIpan	13.66
HLA-DPA1*01:03/DPB1*04:02	1	285	299	QYADLFLAAKNLSDA	NetMHCIIpan	13.66
HLA-DPA1*01/DPB1*04:01	1	1135	1149	DSPTVAYSVLVVAKV	Consensus (comb.lib./smm/nn)	13.66
HLA-DPA1*01:03/DPB1*05:01	1	561	575	VKQLKEDYFKKIECF	NetMHCIIpan	13.67
HLA-DPA1*01:03/DPB1*04:01	1	87	101	SNEMAKVDDSFFHRL	NetMHCIIpan	13.68
HLA-DPA1*01:03/DPB1*02:02	1	435	449	DNREKIEKILTFRIP	NetMHCIIpan	13.68
HLA-DPA1*01:03/DPB1*01:01	1	1003	1017	KLESEFVYGDYKVYD	NetMHCIIpan	13.68
HLA-DPA1*01:03/DPB1*05:01	1	208	222	AKAILSARLSKSRRL	NetMHCIIpan	13.69
HLA-DPA1*01:03/DPB1*02:01	1	283	297	GDQYADLFLAAKNLS	Consensus (comb.lib./smm/nn)	13.69
HLA-DPA1*01:03/DPB1*04:01	1	187	201	QLVQTYNQLFEENPI	NetMHCIIpan	13.7
HLA-DPA1*01:03/DPB1*03:01	1	282	296	IGDQYADLFLAAKNL	NetMHCIIpan	13.71
HLA-DPA1*01:03/DPB1*02:01	1	1190	1204	VKKDLIIKLPKYSLF	Consensus (comb.lib./smm/nn)	13.71
HLA-DPA1*01/DPB1*04:01	1	839	853	AAIVPQSFLKDDSID	Consensus (comb.lib./smm/nn)	13.72
HLA-DPA1*01:03/DPB1*04:01	1	329	343	HQDLTLLKALVRQQL	NetMHCIIpan	13.74
HLA-DPA1*01:03/DPB1*02:02	1	562	576	KQLKEDYFKKIECFD	NetMHCIIpan	13.74
HLA-DPA1*01:03/DPB1*02:01	1	44	58	KKNLIGALLFDSGET	Consensus (comb.lib./smm/nn)	13.74
HLA-DPA1*01/DPB1*04:01	1	1007	1021	EFVYGDYKVYDVRKM	Consensus (comb.lib./smm/nn)	13.75
HLA-DPA1*01:03/DPB1*02:01	1	299	313	AILLSDILRVNTEIT	Consensus (comb.lib./smm/nn)	13.75
HLA-DPA1*01:03/DPB1*02:01	1	300	314	ILLSDILRVNTEITK	Consensus (comb.lib./smm/nn)	13.75
HLA-DPA1*01:03/DPB1*02:01	1	361	375	GYIDGGASQEEFYKF	Consensus (comb.lib./smm/nn)	13.75
HLA-DPA1*01:03/DPB1*02:02	1	284	298	DQYADLFLAAKNLSD	NetMHCIIpan	13.77
HLA-DPA1*01:03/DPB1*01:01	1	873	887	EEVVKKMKNYWRQLL	NetMHCIIpan	13.77
HLA-DPA1*01:03/DPB1*02:01	1	289	303	LFLAAKNLSDAILLS	Consensus (comb.lib./smm/nn)	13.77
HLA-DPA1*01/DPB1*04:01	1	1136	1150	SPTVAYSVLVVAKVE	Consensus (comb.lib./smm/nn)	13.78
HLA-DPA1*01:03/DPB1*05:01	1	187	201	QLVQTYNQLFEENPI	NetMHCIIpan	13.79
HLA-DPA1*01:03/DPB1*03:01	1	435	449	DNREKIEKILTFRIP	NetMHCIIpan	13.82
HLA-DPA1*01:03/DPB1*02:02	1	559	573	VTVKQLKEDYFKKIE	NetMHCIIpan	13.84
HLA-DPA1*01:03/DPB1*04:01	1	131	145	KYPTIYHLRKKLVDS	NetMHCIIpan	13.86
HLA-DPA1*01:03/DPB1*03:01	1	688	702	FANRNFMQLIHDDSL	NetMHCIIpan	13.86
HLA-DPA1*01/DPB1*04:01	1	1001	1015	YPKLESEFVYGDYKV	Consensus (comb.lib./smm/nn)	13.88
HLA-DPA1*01:03/DPB1*04:01	1	1308	1322	NIIHLFTLTNLGAPA	NetMHCIIpan	13.89
HLA-DPA1*01:03/DPB1*02:02	1	1307	1321	ENIIHLFTLTNLGAP	NetMHCIIpan	13.89
HLA-DPA1*01:03/DPB1*02:02	1	345	359	EKYKEIFFDQSKNGY	NetMHCIIpan	13.91
HLA-DPA1*01:03/DPB1*03:01	1	686	700	DGFANRNFMQLIHDD	NetMHCIIpan	13.93
HLA-DPA1*01:03/DPB1*01:01	1	131	145	KYPTIYHLRKKLVDS	NetMHCIIpan	13.93
HLA-DPA1*01:03/DPB1*02:01	1	206	220	VDAKAILSARLSKSR	Consensus (comb.lib./smm/nn)	13.93
HLA-DPA1*01:03/DPB1*04:02	1	280	294	AQIGDQYADLFLAAK	NetMHCIIpan	13.94
HLA-DPA1*01:03/DPB1*04:02	1	43	57	IKKNLIGALLFDSGE	NetMHCIIpan	13.95
HLA-DPA1*01:03/DPB1*04:02	1	1158	1172	KSVKELLGITIMERS	NetMHCIIpan	13.95
HLA-DPA1*01:03/DPB1*04:02	1	1159	1173	SVKELLGITIMERSS	NetMHCIIpan	13.95
HLA-DPA1*01/DPB1*04:01	1	875	889	VVKKMKNYWRQLLNA	Consensus (comb.lib./smm/nn)	13.95
HLA-DPA1*01:03/DPB1*04:01	1	279	293	LAQIGDQYADLFLAA	NetMHCIIpan	13.96
HLA-DPA1*01:03/DPB1*02:01	1	962	976	LVSDFRKDFQFYKVR	Consensus (comb.lib./smm/nn)	13.97
HLA-DPA1*01:03/DPB1*01:01	1	90	104	MAKVDDSFFHRLEES	NetMHCIIpan	13.98
HLA-DPA1*01:03/DPB1*03:01	1	687	701	GFANRNFMQLIHDDS	NetMHCIIpan	13.99
HLA-DPA1*01:03/DPB1*02:02	1	1001	1015	YPKLESEFVYGDYKV	NetMHCIIpan	13.99
HLA-DPA1*01:03/DPB1*01:01	1	293	307	AKNLSDAILLSDILR	NetMHCIIpan	14
HLA-DPA1*01:03/DPB1*05:01	1	1027	1041	QEIGKATAKYFFYSN	NetMHCIIpan	14
HLA-DPA1*01:03/DPB1*05:01	1	412	426	HQIHLGELHAILRRQ	NetMHCIIpan	14.01
HLA-DPA1*01:03/DPB1*04:01	1	128	142	YHEKYPTIYHLRKKL	NetMHCIIpan	14.02
HLA-DPA1*01:03/DPB1*03:01	1	40	54	RHSIKKNLIGALLFD	NetMHCIIpan	14.06
HLA-DPA1*01:03/DPB1*01:01	1	73	87	TRRKNRICYLQEIFS	NetMHCIIpan	14.07
HLA-DPA1*01:03/DPB1*01:01	1	280	294	AQIGDQYADLFLAAK	NetMHCIIpan	14.07
HLA-DPA1*01:03/DPB1*01:01	1	653	667	RRRYTGWGRLSRKLI	NetMHCIIpan	14.07
HLA-DPA1*01:03/DPB1*04:01	1	504	518	NEKVLPKHSLLYEYF	NetMHCIIpan	14.08
HLA-DPA1*01:03/DPB1*02:01	1	1337	1351	TSTKEVLDATLIHQS	Consensus (comb.lib./smm/nn)	14.1
HLA-DPA1*01:03/DPB1*04:01	1	330	344	QDLTLLKALVRQQLP	NetMHCIIpan	14.12
HLA-DPA1*01:03/DPB1*04:02	1	836	850	YDVAAIVPQSFLKDD	NetMHCIIpan	14.12
HLA-DPA1*01/DPB1*04:01	1	1166	1180	ITIMERSSFEKNPID	Consensus (comb.lib./smm/nn)	14.12
HLA-DPA1*01:03/DPB1*01:01	1	961	975	KLVSDFRKDFQFYKV	NetMHCIIpan	14.16
HLA-DPA1*01:03/DPB1*05:01	1	341	355	QQLPEKYKEIFFDQS	NetMHCIIpan	14.16
HLA-DPA1*01:03/DPB1*05:01	1	686	700	DGFANRNFMQLIHDD	NetMHCIIpan	14.16
HLA-DPA1*01:03/DPB1*02:02	1	880	894	KNYWRQLLNAKLITQ	NetMHCIIpan	14.17
HLA-DPA1*01:03/DPB1*02:02	1	129	143	HEKYPTIYHLRKKLV	NetMHCIIpan	14.18
HLA-DPA1*01:03/DPB1*02:02	1	364	378	DGGASQEEFYKFIKP	NetMHCIIpan	14.18
HLA-DPA1*01:03/DPB1*02:02	1	1160	1174	VKELLGITIMERSSF	NetMHCIIpan	14.19
HLA-DPA1*01:03/DPB1*02:02	1	145	159	STDKADLRLIYLALA	NetMHCIIpan	14.2
HLA-DPA1*01:03/DPB1*02:02	1	567	581	DYFKKIECFDSVEIS	NetMHCIIpan	14.2
HLA-DPA1*01:03/DPB1*02:02	1	1265	1279	YLDEIIEQISEFSKR	NetMHCIIpan	14.2
HLA-DPA1*01:03/DPB1*01:01	1	434	448	KDNREKIEKILTFRI	NetMHCIIpan	14.21
HLA-DPA1*01:03/DPB1*04:01	1	299	313	AILLSDILRVNTEIT	NetMHCIIpan	14.22
HLA-DPA1*01:03/DPB1*02:01	1	205	219	GVDAKAILSARLSKS	Consensus (comb.lib./smm/nn)	14.22
HLA-DPA1*01:03/DPB1*02:01	1	565	579	KEDYFKKIECFDSVE	Consensus (comb.lib./smm/nn)	14.22
HLA-DPA1*01:03/DPB1*02:01	1	875	889	VVKKMKNYWRQLLNA	Consensus (comb.lib./smm/nn)	14.22
HLA-DPA1*01:03/DPB1*04:02	1	281	295	QIGDQYADLFLAAKN	NetMHCIIpan	14.23
HLA-DPA1*01:03/DPB1*04:02	1	344	358	PEKYKEIFFDQSKNG	NetMHCIIpan	14.23
HLA-DPA1*01:03/DPB1*04:02	1	688	702	FANRNFMQLIHDDSL	NetMHCIIpan	14.23
HLA-DPA1*01:03/DPB1*03:01	1	1190	1204	VKKDLIIKLPKYSLF	NetMHCIIpan	14.24
HLA-DPA1*01:03/DPB1*04:02	1	88	102	NEMAKVDDSFFHRLE	NetMHCIIpan	14.25
HLA-DPA1*01:03/DPB1*04:01	1	284	298	DQYADLFLAAKNLSD	NetMHCIIpan	14.26
HLA-DPA1*01:03/DPB1*04:01	1	811	825	LYLYYLQNGRDMYVD	NetMHCIIpan	14.26
HLA-DPA1*01:03/DPB1*04:02	1	424	438	RRQEDFYPFLKDNRE	NetMHCIIpan	14.26
HLA-DPA1*01:03/DPB1*03:01	1	186	200	IQLVQTYNQLFEENP	NetMHCIIpan	14.28
HLA-DPA1*01:03/DPB1*01:01	1	1323	1337	AFKYFDTTIDRKRYT	NetMHCIIpan	14.29
HLA-DPA1*01:03/DPB1*02:02	1	155	169	YLALAHMIKFRGHFL	NetMHCIIpan	14.31
HLA-DPA1*01:03/DPB1*01:01	1	1321	1335	PAAFKYFDTTIDRKR	NetMHCIIpan	14.31
HLA-DPA1*01:03/DPB1*02:01	1	1263	1277	KHYLDEIIEQISEFS	Consensus (comb.lib./smm/nn)	14.31
HLA-DPA1*01:03/DPB1*02:01	1	207	221	DAKAILSARLSKSRR	Consensus (comb.lib./smm/nn)	14.33
HLA-DPA1*01:03/DPB1*04:02	1	650	664	QLKRRRYTGWGRLSR	NetMHCIIpan	14.35
HLA-DPA1*01:03/DPB1*04:02	1	145	159	STDKADLRLIYLALA	NetMHCIIpan	14.36
HLA-DPA1*01:03/DPB1*04:02	1	176	190	PDNSDVDKLFIQLVQ	NetMHCIIpan	14.36
HLA-DPA1*01:03/DPB1*04:02	1	1161	1175	KELLGITIMERSSFE	NetMHCIIpan	14.36
HLA-DPA1*01:03/DPB1*01:01	1	1005	1019	ESEFVYGDYKVYDVR	NetMHCIIpan	14.37
HLA-DPA1*01:03/DPB1*04:02	1	81	95	YLQEIFSNEMAKVDD	NetMHCIIpan	14.38
HLA-DPA1*01:03/DPB1*04:01	1	1190	1204	VKKDLIIKLPKYSLF	NetMHCIIpan	14.39
HLA-DPA1*01:03/DPB1*04:01	1	1322	1336	AAFKYFDTTIDRKRY	NetMHCIIpan	14.39
HLA-DPA1*01:03/DPB1*02:01	1	296	310	LSDAILLSDILRVNT	Consensus (comb.lib./smm/nn)	14.39
HLA-DPA1*01:03/DPB1*03:01	1	1261	1275	QHKHYLDEIIEQISE	NetMHCIIpan	14.4
HLA-DPA1*01:03/DPB1*04:01	1	836	850	YDVAAIVPQSFLKDD	NetMHCIIpan	14.42
HLA-DPA1*01/DPB1*04:01	1	681	695	DFLKSDGFANRNFMQ	Consensus (comb.lib./smm/nn)	14.42
HLA-DPA1*01:03/DPB1*05:01	1	1154	1168	SKKLKSVKELLGITI	NetMHCIIpan	14.42
HLA-DPA1*01:03/DPB1*02:02	1	363	377	IDGGASQEEFYKFIK	NetMHCIIpan	14.43
HLA-DPA1*01:03/DPB1*01:01	1	423	437	LRRQEDFYPFLKDNR	NetMHCIIpan	14.43
HLA-DPA1*01:03/DPB1*05:01	1	162	176	IKFRGHFLIEGDLNP	NetMHCIIpan	14.44
HLA-DPA1*01:03/DPB1*02:01	1	443	457	ILTFRIPYYVGPLAR	Consensus (comb.lib./smm/nn)	14.46
HLA-DPA1*01:03/DPB1*05:01	1	344	358	PEKYKEIFFDQSKNG	NetMHCIIpan	14.47
HLA-DPA1*01:03/DPB1*03:01	1	1321	1335	PAAFKYFDTTIDRKR	NetMHCIIpan	14.48
HLA-DPA1*01:03/DPB1*05:01	1	800	814	PVENTQLQNEKLYLY	NetMHCIIpan	14.48
HLA-DPA1*01:03/DPB1*01:01	1	283	297	GDQYADLFLAAKNLS	NetMHCIIpan	14.49
HLA-DPA1*01:03/DPB1*04:02	1	1321	1335	PAAFKYFDTTIDRKR	NetMHCIIpan	14.53
HLA-DPA1*01:03/DPB1*02:02	1	558	572	KVTVKQLKEDYFKKI	NetMHCIIpan	14.53
HLA-DPA1*01:03/DPB1*02:02	1	560	574	TVKQLKEDYFKKIEC	NetMHCIIpan	14.53
HLA-DPA1*01:03/DPB1*04:01	1	345	359	EKYKEIFFDQSKNGY	NetMHCIIpan	14.54
HLA-DPA1*01:03/DPB1*04:01	1	435	449	DNREKIEKILTFRIP	NetMHCIIpan	14.54
HLA-DPA1*01:03/DPB1*04:01	1	1160	1174	VKELLGITIMERSSF	NetMHCIIpan	14.54
HLA-DPA1*01:03/DPB1*02:01	1	209	223	KAILSARLSKSRRLE	Consensus (comb.lib./smm/nn)	14.56
HLA-DPA1*01:03/DPB1*05:01	1	518	532	FTVYNELTKVKYVTE	NetMHCIIpan	14.58
HLA-DPA1*01:03/DPB1*03:01	1	953	967	VKVITLKSKLVSDFR	NetMHCIIpan	14.59
HLA-DPA1*01:03/DPB1*04:02	1	341	355	QQLPEKYKEIFFDQS	NetMHCIIpan	14.59
HLA-DPA1*01:03/DPB1*05:01	1	948	962	KLIREVKVITLKSKL	NetMHCIIpan	14.6
HLA-DPA1*01:03/DPB1*03:01	1	544	558	QKKAIVDLLFKTNRK	NetMHCIIpan	14.62
HLA-DPA1*01:03/DPB1*03:01	1	98	112	FHRLEESFLVEEDKK	NetMHCIIpan	14.63
HLA-DPA1*01:03/DPB1*04:02	1	40	54	RHSIKKNLIGALLFD	NetMHCIIpan	14.64
HLA-DPA1*01/DPB1*04:01	1	184	198	LFIQLVQTYNQLFEE	Consensus (comb.lib./smm/nn)	14.64
HLA-DPA1*01:03/DPB1*02:01	1	566	580	EDYFKKIECFDSVEI	Consensus (comb.lib./smm/nn)	14.64
HLA-DPA1*01:03/DPB1*02:02	1	154	168	IYLALAHMIKFRGHF	NetMHCIIpan	14.65
HLA-DPA1*01/DPB1*04:01	1	440	454	IEKILTFRIPYYVGP	Consensus (comb.lib./smm/nn)	14.69
HLA-DPA1*01:03/DPB1*05:01	1	621	635	LTLTLFEDREMIEER	NetMHCIIpan	14.69
HLA-DPA1*01:03/DPB1*02:02	1	653	667	RRRYTGWGRLSRKLI	NetMHCIIpan	14.7
HLA-DPA1*01:03/DPB1*04:02	1	504	518	NEKVLPKHSLLYEYF	NetMHCIIpan	14.71
HLA-DPA1*01:03/DPB1*04:02	1	838	852	VAAIVPQSFLKDDSI	NetMHCIIpan	14.72
HLA-DPA1*01/DPB1*04:01	1	803	817	NTQLQNEKLYLYYLQ	Consensus (comb.lib./smm/nn)	14.72
HLA-DPA1*01:03/DPB1*02:01	1	541	555	SGEQKKAIVDLLFKT	Consensus (comb.lib./smm/nn)	14.72
HLA-DPA1*01:03/DPB1*03:01	1	238	252	FGNLIALSLGLTPNF	NetMHCIIpan	14.73
HLA-DPA1*01:03/DPB1*02:02	1	838	852	VAAIVPQSFLKDDSI	NetMHCIIpan	14.77
HLA-DPA1*01:03/DPB1*05:01	1	285	299	QYADLFLAAKNLSDA	NetMHCIIpan	14.77
HLA-DPA1*01:03/DPB1*01:01	1	89	103	EMAKVDDSFFHRLEE	NetMHCIIpan	14.78
HLA-DPA1*01:03/DPB1*04:02	1	1259	1273	VEQHKHYLDEIIEQI	NetMHCIIpan	14.79
HLA-DPA1*01/DPB1*04:01	1	1137	1151	PTVAYSVLVVAKVEK	Consensus (comb.lib./smm/nn)	14.79
HLA-DPA1*01:03/DPB1*03:01	1	952	966	EVKVITLKSKLVSDF	NetMHCIIpan	14.81
HLA-DPA1*01:03/DPB1*05:01	1	559	573	VTVKQLKEDYFKKIE	NetMHCIIpan	14.81
HLA-DPA1*01:03/DPB1*05:01	1	1004	1018	LESEFVYGDYKVYDV	NetMHCIIpan	14.81
HLA-DPA1*01:03/DPB1*05:01	1	1307	1321	ENIIHLFTLTNLGAP	NetMHCIIpan	14.81
HLA-DPA1*01:03/DPB1*02:01	1	425	439	RQEDFYPFLKDNREK	Consensus (comb.lib./smm/nn)	14.82
HLA-DPA1*01:03/DPB1*03:01	1	683	697	LKSDGFANRNFMQLI	NetMHCIIpan	14.85
HLA-DPA1*01:03/DPB1*01:01	1	281	295	QIGDQYADLFLAAKN	NetMHCIIpan	14.86
HLA-DPA1*01:03/DPB1*05:01	1	1259	1273	VEQHKHYLDEIIEQI	NetMHCIIpan	14.86
HLA-DPA1*01:03/DPB1*03:01	1	289	303	LFLAAKNLSDAILLS	NetMHCIIpan	14.88
HLA-DPA1*01:03/DPB1*04:01	1	651	665	LKRRRYTGWGRLSRK	NetMHCIIpan	14.9
HLA-DPA1*01:03/DPB1*04:01	1	444	458	LTFRIPYYVGPLARG	NetMHCIIpan	14.93
HLA-DPA1*01:03/DPB1*02:02	1	434	448	KDNREKIEKILTFRI	NetMHCIIpan	14.93
HLA-DPA1*01:03/DPB1*01:01	1	682	696	FLKSDGFANRNFMQL	NetMHCIIpan	14.94
HLA-DPA1*01:03/DPB1*04:02	1	1308	1322	NIIHLFTLTNLGAPA	NetMHCIIpan	14.95
HLA-DPA1*01:03/DPB1*05:01	1	1153	1167	KSKKLKSVKELLGIT	NetMHCIIpan	14.97
HLA-DPA1*01:03/DPB1*02:01	1	1268	1282	EIIEQISEFSKRVIL	Consensus (comb.lib./smm/nn)	14.97
HLA-DPA1*01:03/DPB1*03:01	1	545	559	KKAIVDLLFKTNRKV	NetMHCIIpan	14.98
HLA-DPA1*01:03/DPB1*04:02	1	345	359	EKYKEIFFDQSKNGY	NetMHCIIpan	14.98
HLA-DPA1*01:03/DPB1*05:01	1	413	427	QIHLGELHAILRRQE	NetMHCIIpan	14.98
HLA-DPA1*01:03/DPB1*02:02	1	1158	1172	KSVKELLGITIMERS	NetMHCIIpan	15
HLA-DPA1*01:03/DPB1*01:01	1	421	435	AILRRQEDFYPFLKD	NetMHCIIpan	15
HLA-DPA1*01:03/DPB1*02:02	1	293	307	AKNLSDAILLSDILR	NetMHCIIpan	15.02
HLA-DPA1*01:03/DPB1*02:01	1	82	96	LQEIFSNEMAKVDDS	Consensus (comb.lib./smm/nn)	15.02
HLA-DPA1*01:03/DPB1*05:01	1	630	644	EMIEERLKTYAHLFD	NetMHCIIpan	15.03
HLA-DPA1*01:03/DPB1*04:02	1	654	668	RRYTGWGRLSRKLIN	NetMHCIIpan	15.04
HLA-DPA1*01:03/DPB1*02:02	1	1027	1041	QEIGKATAKYFFYSN	NetMHCIIpan	15.04
HLA-DPA1*01:03/DPB1*02:01	1	1253	1267	EQKQLFVEQHKHYLD	Consensus (comb.lib./smm/nn)	15.04
HLA-DPA1*01:03/DPB1*04:02	1	332	346	LTLLKALVRQQLPEK	NetMHCIIpan	15.05
HLA-DPA1*01:03/DPB1*01:01	1	1309	1323	IIHLFTLTNLGAPAA	NetMHCIIpan	15.06
HLA-DPA1*01:03/DPB1*04:02	1	1320	1334	APAAFKYFDTTIDRK	NetMHCIIpan	15.08
HLA-DPA1*01/DPB1*04:01	1	340	354	RQQLPEKYKEIFFDQ	Consensus (comb.lib./smm/nn)	15.1
HLA-DPA1*01/DPB1*04:01	1	1165	1179	GITIMERSSFEKNPI	Consensus (comb.lib./smm/nn)	15.1
HLA-DPA1*01:03/DPB1*02:01	1	1254	1268	QKQLFVEQHKHYLDE	Consensus (comb.lib./smm/nn)	15.11
HLA-DPA1*01:03/DPB1*03:01	1	129	143	HEKYPTIYHLRKKLV	NetMHCIIpan	15.12
HLA-DPA1*01:03/DPB1*04:02	1	373	387	YKFIKPILEKMDGTE	NetMHCIIpan	15.12
HLA-DPA1*01:03/DPB1*02:02	1	588	602	NASLGTYHDLLKIIK	NetMHCIIpan	15.12
HLA-DPA1*01:03/DPB1*01:01	1	326	340	DEHHQDLTLLKALVR	NetMHCIIpan	15.12
HLA-DPA1*01/DPB1*04:01	1	506	520	KVLPKHSLLYEYFTV	Consensus (comb.lib./smm/nn)	15.13
HLA-DPA1*01:03/DPB1*01:01	1	422	436	ILRRQEDFYPFLKDN	NetMHCIIpan	15.13
HLA-DPA1*01:03/DPB1*02:01	1	45	59	KNLIGALLFDSGETA	Consensus (comb.lib./smm/nn)	15.13
HLA-DPA1*01:03/DPB1*03:01	1	207	221	DAKAILSARLSKSRR	NetMHCIIpan	15.15
HLA-DPA1*01:03/DPB1*03:01	1	1263	1277	KHYLDEIIEQISEFS	NetMHCIIpan	15.15
HLA-DPA1*01:03/DPB1*04:01	1	1320	1334	APAAFKYFDTTIDRK	NetMHCIIpan	15.16
HLA-DPA1*01/DPB1*04:01	1	810	824	KLYLYYLQNGRDMYV	Consensus (comb.lib./smm/nn)	15.2
HLA-DPA1*01:03/DPB1*01:01	1	835	849	DYDVAAIVPQSFLKD	NetMHCIIpan	15.24
HLA-DPA1*01:03/DPB1*01:01	1	883	897	WRQLLNAKLITQRKF	NetMHCIIpan	15.24
HLA-DPA1*01/DPB1*04:01	1	877	891	KKMKNYWRQLLNAKL	Consensus (comb.lib./smm/nn)	15.25
HLA-DPA1*01:03/DPB1*05:01	1	1187	1201	YKEVKKDLIIKLPKY	NetMHCIIpan	15.25
HLA-DPA1*01:03/DPB1*02:02	1	587	601	FNASLGTYHDLLKII	NetMHCIIpan	15.26
HLA-DPA1*01:03/DPB1*02:02	1	837	851	DVAAIVPQSFLKDDS	NetMHCIIpan	15.26
HLA-DPA1*01:03/DPB1*02:02	1	1199	1213	PKYSLFELENGRKRM	NetMHCIIpan	15.26
HLA-DPA1*01/DPB1*04:01	1	589	603	ASLGTYHDLLKIIKD	Consensus (comb.lib./smm/nn)	15.26
HLA-DPA1*01:03/DPB1*03:01	1	1260	1274	EQHKHYLDEIIEQIS	NetMHCIIpan	15.27
HLA-DPA1*01:03/DPB1*02:01	1	1255	1269	KQLFVEQHKHYLDEI	Consensus (comb.lib./smm/nn)	15.27
HLA-DPA1*01:03/DPB1*04:02	1	73	87	TRRKNRICYLQEIFS	NetMHCIIpan	15.3
HLA-DPA1*01:03/DPB1*04:02	1	621	635	LTLTLFEDREMIEER	NetMHCIIpan	15.31
HLA-DPA1*01:03/DPB1*04:02	1	1199	1213	PKYSLFELENGRKRM	NetMHCIIpan	15.31
HLA-DPA1*01:03/DPB1*04:02	1	1323	1337	AFKYFDTTIDRKRYT	NetMHCIIpan	15.31
HLA-DPA1*01:03/DPB1*02:02	1	1319	1333	GAPAAFKYFDTTIDR	NetMHCIIpan	15.31
HLA-DPA1*01:03/DPB1*02:01	1	151	165	LRLIYLALAHMIKFR	Consensus (comb.lib./smm/nn)	15.34
HLA-DPA1*01:03/DPB1*03:01	1	176	190	PDNSDVDKLFIQLVQ	NetMHCIIpan	15.35
HLA-DPA1*01:03/DPB1*03:01	1	206	220	VDAKAILSARLSKSR	NetMHCIIpan	15.35
HLA-DPA1*01:03/DPB1*05:01	1	560	574	TVKQLKEDYFKKIEC	NetMHCIIpan	15.35
HLA-DPA1*01:03/DPB1*05:01	1	562	576	KQLKEDYFKKIECFD	NetMHCIIpan	15.35
HLA-DPA1*01:03/DPB1*02:02	1	1323	1337	AFKYFDTTIDRKRYT	NetMHCIIpan	15.36
HLA-DPA1*01:03/DPB1*04:01	1	1321	1335	PAAFKYFDTTIDRKR	NetMHCIIpan	15.39
HLA-DPA1*01:03/DPB1*02:01	1	798	812	EHPVENTQLQNEKLY	Consensus (comb.lib./smm/nn)	15.42
HLA-DPA1*01:03/DPB1*02:01	1	840	854	AIVPQSFLKDDSIDN	Consensus (comb.lib./smm/nn)	15.42
HLA-DPA1*01:03/DPB1*01:01	1	284	298	DQYADLFLAAKNLSD	NetMHCIIpan	15.43
HLA-DPA1*01:03/DPB1*01:01	1	801	815	VENTQLQNEKLYLYY	NetMHCIIpan	15.45
HLA-DPA1*01:03/DPB1*02:02	1	634	648	ERLKTYAHLFDDKVM	NetMHCIIpan	15.46
HLA-DPA1*01:03/DPB1*05:01	1	1200	1214	KYSLFELENGRKRML	NetMHCIIpan	15.46
HLA-DPA1*01:03/DPB1*02:01	1	797	811	KEHPVENTQLQNEKL	Consensus (comb.lib./smm/nn)	15.46
HLA-DPA1*01:03/DPB1*03:01	1	875	889	VVKKMKNYWRQLLNA	NetMHCIIpan	15.47
HLA-DPA1*01:03/DPB1*01:01	1	128	142	YHEKYPTIYHLRKKL	NetMHCIIpan	15.47
HLA-DPA1*01/DPB1*04:01	1	299	313	AILLSDILRVNTEIT	Consensus (comb.lib./smm/nn)	15.48
HLA-DPA1*01/DPB1*04:01	1	677	691	KTILDFLKSDGFANR	Consensus (comb.lib./smm/nn)	15.49
HLA-DPA1*01:03/DPB1*04:01	1	838	852	VAAIVPQSFLKDDSI	NetMHCIIpan	15.5
HLA-DPA1*01:03/DPB1*04:01	1	44	58	KKNLIGALLFDSGET	NetMHCIIpan	15.51
HLA-DPA1*01:03/DPB1*03:01	1	1028	1042	EIGKATAKYFFYSNI	NetMHCIIpan	15.51
HLA-DPA1*01:03/DPB1*05:01	1	419	433	LHAILRRQEDFYPFL	NetMHCIIpan	15.53
HLA-DPA1*01:03/DPB1*03:01	1	543	557	EQKKAIVDLLFKTNR	NetMHCIIpan	15.54
HLA-DPA1*01:03/DPB1*02:01	1	1329	1343	TTIDRKRYTSTKEVL	Consensus (comb.lib./smm/nn)	15.54
HLA-DPA1*01:03/DPB1*05:01	1	345	359	EKYKEIFFDQSKNGY	NetMHCIIpan	15.57
HLA-DPA1*01:03/DPB1*02:01	1	419	433	LHAILRRQEDFYPFL	Consensus (comb.lib./smm/nn)	15.58
HLA-DPA1*01:03/DPB1*03:01	1	1323	1337	AFKYFDTTIDRKRYT	NetMHCIIpan	15.59
HLA-DPA1*01:03/DPB1*02:02	1	1159	1173	SVKELLGITIMERSS	NetMHCIIpan	15.59
HLA-DPA1*01:03/DPB1*04:01	1	881	895	NYWRQLLNAKLITQR	NetMHCIIpan	15.6
HLA-DPA1*01:03/DPB1*04:02	1	434	448	KDNREKIEKILTFRI	NetMHCIIpan	15.6
HLA-DPA1*01:03/DPB1*03:01	1	74	88	RRKNRICYLQEIFSN	NetMHCIIpan	15.61
HLA-DPA1*01:03/DPB1*03:01	1	299	313	AILLSDILRVNTEIT	NetMHCIIpan	15.61
HLA-DPA1*01:03/DPB1*02:02	1	652	666	KRRRYTGWGRLSRKL	NetMHCIIpan	15.61
HLA-DPA1*01:03/DPB1*01:01	1	341	355	QQLPEKYKEIFFDQS	NetMHCIIpan	15.61
HLA-DPA1*01:03/DPB1*01:01	1	504	518	NEKVLPKHSLLYEYF	NetMHCIIpan	15.61
HLA-DPA1*01:03/DPB1*04:01	1	1158	1172	KSVKELLGITIMERS	NetMHCIIpan	15.63
HLA-DPA1*01/DPB1*04:01	1	1270	1284	IEQISEFSKRVILAD	Consensus (comb.lib./smm/nn)	15.63
HLA-DPA1*01:03/DPB1*02:01	1	567	581	DYFKKIECFDSVEIS	Consensus (comb.lib./smm/nn)	15.63
HLA-DPA1*01:03/DPB1*02:02	1	44	58	KKNLIGALLFDSGET	NetMHCIIpan	15.64
HLA-DPA1*01:03/DPB1*04:01	1	331	345	DLTLLKALVRQQLPE	NetMHCIIpan	15.66
HLA-DPA1*01:03/DPB1*05:01	1	650	664	QLKRRRYTGWGRLSR	NetMHCIIpan	15.66
HLA-DPA1*01:03/DPB1*05:01	1	1199	1213	PKYSLFELENGRKRM	NetMHCIIpan	15.66
HLA-DPA1*01:03/DPB1*03:01	1	951	965	REVKVITLKSKLVSD	NetMHCIIpan	15.67
HLA-DPA1*01:03/DPB1*05:01	1	547	561	AIVDLLFKTNRKVTV	NetMHCIIpan	15.67
HLA-DPA1*01:03/DPB1*02:01	1	100	114	RLEESFLVEEDKKHE	Consensus (comb.lib./smm/nn)	15.67
HLA-DPA1*01:03/DPB1*02:01	1	297	311	SDAILLSDILRVNTE	Consensus (comb.lib./smm/nn)	15.67
HLA-DPA1*01:03/DPB1*02:02	1	1157	1171	LKSVKELLGITIMER	NetMHCIIpan	15.68
HLA-DPA1*01/DPB1*04:01	1	878	892	KMKNYWRQLLNAKLI	Consensus (comb.lib./smm/nn)	15.69
HLA-DPA1*01:03/DPB1*05:01	1	687	701	GFANRNFMQLIHDDS	NetMHCIIpan	15.69
HLA-DPA1*01:03/DPB1*05:01	1	884	898	RQLLNAKLITQRKFD	NetMHCIIpan	15.69
HLA-DPA1*01:03/DPB1*02:01	1	186	200	IQLVQTYNQLFEENP	Consensus (comb.lib./smm/nn)	15.69
HLA-DPA1*01:03/DPB1*03:01	1	130	144	EKYPTIYHLRKKLVD	NetMHCIIpan	15.72
HLA-DPA1*01:03/DPB1*05:01	1	956	970	ITLKSKLVSDFRKDF	NetMHCIIpan	15.73
HLA-DPA1*01:03/DPB1*04:01	1	561	575	VKQLKEDYFKKIECF	NetMHCIIpan	15.77
HLA-DPA1*01/DPB1*04:01	1	1309	1323	IIHLFTLTNLGAPAA	Consensus (comb.lib./smm/nn)	15.77
HLA-DPA1*01:03/DPB1*04:02	1	1027	1041	QEIGKATAKYFFYSN	NetMHCIIpan	15.8
HLA-DPA1*01:03/DPB1*02:01	1	373	387	YKFIKPILEKMDGTE	Consensus (comb.lib./smm/nn)	15.8
HLA-DPA1*01:03/DPB1*04:02	1	837	851	DVAAIVPQSFLKDDS	NetMHCIIpan	15.81
HLA-DPA1*01:03/DPB1*04:02	1	1157	1171	LKSVKELLGITIMER	NetMHCIIpan	15.82
HLA-DPA1*01:03/DPB1*02:02	1	444	458	LTFRIPYYVGPLARG	NetMHCIIpan	15.85
HLA-DPA1*01:03/DPB1*01:01	1	652	666	KRRRYTGWGRLSRKL	NetMHCIIpan	15.85
HLA-DPA1*01:03/DPB1*05:01	1	1264	1278	HYLDEIIEQISEFSK	NetMHCIIpan	15.85
HLA-DPA1*01:03/DPB1*04:01	1	1159	1173	SVKELLGITIMERSS	NetMHCIIpan	15.87
HLA-DPA1*01:03/DPB1*01:01	1	88	102	NEMAKVDDSFFHRLE	NetMHCIIpan	15.87
HLA-DPA1*01:03/DPB1*05:01	1	1002	1016	PKLESEFVYGDYKVY	NetMHCIIpan	15.88
HLA-DPA1*01/DPB1*04:01	1	424	438	RRQEDFYPFLKDNRE	Consensus (comb.lib./smm/nn)	15.9
HLA-DPA1*01:03/DPB1*05:01	1	87	101	SNEMAKVDDSFFHRL	NetMHCIIpan	15.91
HLA-DPA1*01:03/DPB1*05:01	1	558	572	KVTVKQLKEDYFKKI	NetMHCIIpan	15.91
HLA-DPA1*01:03/DPB1*04:01	1	562	576	KQLKEDYFKKIECFD	NetMHCIIpan	15.92
HLA-DPA1*01/DPB1*04:01	1	1310	1324	IHLFTLTNLGAPAAF	Consensus (comb.lib./smm/nn)	15.93
HLA-DPA1*01:03/DPB1*01:01	1	1320	1334	APAAFKYFDTTIDRK	NetMHCIIpan	15.94
HLA-DPA1*01:03/DPB1*05:01	1	389	403	LLVKLNREDLLRKQR	NetMHCIIpan	15.94
HLA-DPA1*01:03/DPB1*05:01	1	629	643	REMIEERLKTYAHLF	NetMHCIIpan	15.94
HLA-DPA1*01:03/DPB1*05:01	1	958	972	LKSKLVSDFRKDFQF	NetMHCIIpan	15.94
HLA-DPA1*01:03/DPB1*05:01	1	1320	1334	APAAFKYFDTTIDRK	NetMHCIIpan	15.94
HLA-DPA1*01:03/DPB1*03:01	1	81	95	YLQEIFSNEMAKVDD	NetMHCIIpan	15.96
HLA-DPA1*01:03/DPB1*04:02	1	1200	1214	KYSLFELENGRKRML	NetMHCIIpan	15.96
HLA-DPA1*01:03/DPB1*04:02	1	1237	1251	YLASHYEKLKGSPED	NetMHCIIpan	15.96
HLA-DPA1*01:03/DPB1*03:01	1	949	963	LIREVKVITLKSKLV	NetMHCIIpan	15.97
HLA-DPA1*01:03/DPB1*02:01	1	150	164	DLRLIYLALAHMIKF	Consensus (comb.lib./smm/nn)	15.97
HLA-DPA1*01:03/DPB1*02:02	1	566	580	EDYFKKIECFDSVEI	NetMHCIIpan	15.98
HLA-DPA1*01/DPB1*04:01	1	379	393	ILEKMDGTEELLVKL	Consensus (comb.lib./smm/nn)	15.98
HLA-DPA1*01:03/DPB1*05:01	1	970	984	FQFYKVREINNYHHA	NetMHCIIpan	15.98
HLA-DPA1*01:03/DPB1*02:02	1	811	825	LYLYYLQNGRDMYVD	NetMHCIIpan	16
HLA-DPA1*01:03/DPB1*01:01	1	285	299	QYADLFLAAKNLSDA	NetMHCIIpan	16
HLA-DPA1*01:03/DPB1*04:01	1	1309	1323	IIHLFTLTNLGAPAA	NetMHCIIpan	16.01
HLA-DPA1*01:03/DPB1*05:01	1	591	605	LGTYHDLLKIIKDKD	NetMHCIIpan	16.02
HLA-DPA1*01:03/DPB1*02:02	1	285	299	QYADLFLAAKNLSDA	NetMHCIIpan	16.03
HLA-DPA1*01:03/DPB1*02:02	1	651	665	LKRRRYTGWGRLSRK	NetMHCIIpan	16.03
HLA-DPA1*01:03/DPB1*04:01	1	650	664	QLKRRRYTGWGRLSR	NetMHCIIpan	16.05
HLA-DPA1*01:03/DPB1*04:01	1	1044	1058	NFFKTEITLANGEIR	NetMHCIIpan	16.06
HLA-DPA1*01:03/DPB1*02:02	1	425	439	RQEDFYPFLKDNREK	NetMHCIIpan	16.06
HLA-DPA1*01:03/DPB1*03:01	1	812	826	YLYYLQNGRDMYVDQ	NetMHCIIpan	16.08
HLA-DPA1*01:03/DPB1*01:01	1	44	58	KKNLIGALLFDSGET	NetMHCIIpan	16.08
HLA-DPA1*01:03/DPB1*01:01	1	1199	1213	PKYSLFELENGRKRM	NetMHCIIpan	16.08
HLA-DPA1*01:03/DPB1*04:02	1	588	602	NASLGTYHDLLKIIK	NetMHCIIpan	16.11
HLA-DPA1*01:03/DPB1*03:01	1	1320	1334	APAAFKYFDTTIDRK	NetMHCIIpan	16.12
HLA-DPA1*01:03/DPB1*04:02	1	234	248	KNGLFGNLIALSLGL	NetMHCIIpan	16.12
HLA-DPA1*01:03/DPB1*02:02	1	540	554	LSGEQKKAIVDLLFK	NetMHCIIpan	16.13
HLA-DPA1*01:03/DPB1*02:02	1	130	144	EKYPTIYHLRKKLVD	NetMHCIIpan	16.14
HLA-DPA1*01:03/DPB1*05:01	1	411	425	PHQIHLGELHAILRR	NetMHCIIpan	16.14
HLA-DPA1*01:03/DPB1*05:01	1	1005	1019	ESEFVYGDYKVYDVR	NetMHCIIpan	16.14
HLA-DPA1*01:03/DPB1*04:02	1	208	222	AKAILSARLSKSRRL	NetMHCIIpan	16.16
HLA-DPA1*01:03/DPB1*04:02	1	299	313	AILLSDILRVNTEIT	NetMHCIIpan	16.16
HLA-DPA1*01:03/DPB1*02:02	1	330	344	QDLTLLKALVRQQLP	NetMHCIIpan	16.16
HLA-DPA1*01:03/DPB1*02:02	1	589	603	ASLGTYHDLLKIIKD	NetMHCIIpan	16.16
HLA-DPA1*01:03/DPB1*04:01	1	801	815	VENTQLQNEKLYLYY	NetMHCIIpan	16.17
HLA-DPA1*01/DPB1*04:01	1	183	197	KLFIQLVQTYNQLFE	Consensus (comb.lib./smm/nn)	16.18
HLA-DPA1*01:03/DPB1*02:01	1	290	304	FLAAKNLSDAILLSD	Consensus (comb.lib./smm/nn)	16.18
HLA-DPA1*01:03/DPB1*02:02	1	329	343	HQDLTLLKALVRQQL	NetMHCIIpan	16.22
HLA-DPA1*01:03/DPB1*02:01	1	284	298	DQYADLFLAAKNLSD	Consensus (comb.lib./smm/nn)	16.22
HLA-DPA1*01/DPB1*04:01	1	1191	1205	KKDLIIKLPKYSLFE	Consensus (comb.lib./smm/nn)	16.23
HLA-DPA1*01:03/DPB1*02:01	1	1008	1022	FVYGDYKVYDVRKMI	Consensus (comb.lib./smm/nn)	16.23
HLA-DPA1*01:03/DPB1*02:02	1	188	202	LVQTYNQLFEENPIN	NetMHCIIpan	16.24
HLA-DPA1*01:03/DPB1*02:01	1	180	194	DVDKLFIQLVQTYNQ	Consensus (comb.lib./smm/nn)	16.24
HLA-DPA1*01:03/DPB1*03:01	1	1199	1213	PKYSLFELENGRKRM	NetMHCIIpan	16.25
HLA-DPA1*01:03/DPB1*05:01	1	835	849	DYDVAAIVPQSFLKD	NetMHCIIpan	16.28
HLA-DPA1*01:03/DPB1*03:01	1	620	634	VLTLTLFEDREMIEE	NetMHCIIpan	16.31
HLA-DPA1*01:03/DPB1*04:02	1	326	340	DEHHQDLTLLKALVR	NetMHCIIpan	16.32
HLA-DPA1*01:03/DPB1*02:02	1	1268	1282	EIIEQISEFSKRVIL	NetMHCIIpan	16.32
HLA-DPA1*01:03/DPB1*04:01	1	1001	1015	YPKLESEFVYGDYKV	NetMHCIIpan	16.33
HLA-DPA1*01:03/DPB1*02:02	1	633	647	EERLKTYAHLFDDKV	NetMHCIIpan	16.33
HLA-DPA1*01:03/DPB1*01:01	1	836	850	YDVAAIVPQSFLKDD	NetMHCIIpan	16.33
HLA-DPA1*01:03/DPB1*05:01	1	1188	1202	KEVKKDLIIKLPKYS	NetMHCIIpan	16.33
HLA-DPA1*01:03/DPB1*05:01	1	333	347	TLLKALVRQQLPEKY	NetMHCIIpan	16.35
HLA-DPA1*01:03/DPB1*05:01	1	1003	1017	KLESEFVYGDYKVYD	NetMHCIIpan	16.36
HLA-DPA1*01/DPB1*04:01	1	960	974	SKLVSDFRKDFQFYK	Consensus (comb.lib./smm/nn)	16.37
HLA-DPA1*01:03/DPB1*05:01	1	279	293	LAQIGDQYADLFLAA	NetMHCIIpan	16.37
HLA-DPA1*01:03/DPB1*05:01	1	960	974	SKLVSDFRKDFQFYK	NetMHCIIpan	16.38
HLA-DPA1*01:03/DPB1*04:02	1	286	300	YADLFLAAKNLSDAI	NetMHCIIpan	16.39
HLA-DPA1*01:03/DPB1*04:02	1	561	575	VKQLKEDYFKKIECF	NetMHCIIpan	16.39
HLA-DPA1*01/DPB1*04:01	1	300	314	ILLSDILRVNTEITK	Consensus (comb.lib./smm/nn)	16.39
HLA-DPA1*01:03/DPB1*02:01	1	799	813	HPVENTQLQNEKLYL	Consensus (comb.lib./smm/nn)	16.41
HLA-DPA1*01:03/DPB1*05:01	1	567	581	DYFKKIECFDSVEIS	NetMHCIIpan	16.42
HLA-DPA1*01:03/DPB1*05:01	1	688	702	FANRNFMQLIHDDSL	NetMHCIIpan	16.42
HLA-DPA1*01:03/DPB1*05:01	1	957	971	TLKSKLVSDFRKDFQ	NetMHCIIpan	16.42
HLA-DPA1*01:03/DPB1*04:01	1	1199	1213	PKYSLFELENGRKRM	NetMHCIIpan	16.44
[truncated: 8,921 more rows]

## Sheet: DQA1
allele	seq_num	start	end	peptide	method	percentile_rank
HLA-DQA1*01:01/DQB1*03:05	1	833	847	LSDYDVAAIVPQSFL	NetMHCIIpan	0.74
HLA-DQA1*01:01/DQB1*03:05	1	832	846	RLSDYDVAAIVPQSF	NetMHCIIpan	0.87
HLA-DQA1*06:02/DQB1*06:32	1	833	847	LSDYDVAAIVPQSFL	NetMHCIIpan	1.08
HLA-DQA1*06:02/DQB1*06:32	1	832	846	RLSDYDVAAIVPQSF	NetMHCIIpan	1.28
HLA-DQA1*05:08/DQB1*05:03	1	833	847	LSDYDVAAIVPQSFL	NetMHCIIpan	1.5
HLA-DQA1*01:01/DQB1*03:05	1	834	848	SDYDVAAIVPQSFLK	NetMHCIIpan	1.5
HLA-DQA1*06:02/DQB1*06:32	1	834	848	SDYDVAAIVPQSFLK	NetMHCIIpan	1.51
HLA-DQA1*05:08/DQB1*05:03	1	115	129	RHPIFGNIVDEVAYH	NetMHCIIpan	1.74
HLA-DQA1*05:08/DQB1*05:03	1	114	128	ERHPIFGNIVDEVAY	NetMHCIIpan	1.82
HLA-DQA1*05:08/DQB1*05:03	1	116	130	HPIFGNIVDEVAYHE	NetMHCIIpan	1.94
HLA-DQA1*05:08/DQB1*05:03	1	832	846	RLSDYDVAAIVPQSF	NetMHCIIpan	2.03
HLA-DQA1*05:08/DQB1*05:03	1	150	164	DLRLIYLALAHMIKF	NetMHCIIpan	2.05
HLA-DQA1*06:02/DQB1*06:32	1	835	849	DYDVAAIVPQSFLKD	NetMHCIIpan	2.07
HLA-DQA1*05:04/DQB1*06:11	1	1313	1327	FTLTNLGAPAAFKYF	NetMHCIIpan	2.12
HLA-DQA1*01:01/DQB1*03:05	1	831	845	NRLSDYDVAAIVPQS	NetMHCIIpan	2.21
HLA-DQA1*05:08/DQB1*05:03	1	834	848	SDYDVAAIVPQSFLK	NetMHCIIpan	2.22
HLA-DQA1*05:04/DQB1*06:11	1	1312	1326	LFTLTNLGAPAAFKY	NetMHCIIpan	2.25
HLA-DQA1*01:08/DQB1*06:43	1	202	216	NASGVDAKAILSARL	NetMHCIIpan	2.28
HLA-DQA1*01:01/DQB1*03:05	1	835	849	DYDVAAIVPQSFLKD	NetMHCIIpan	2.29
HLA-DQA1*05:08/DQB1*05:03	1	149	163	ADLRLIYLALAHMIK	NetMHCIIpan	2.32
HLA-DQA1*01:08/DQB1*06:43	1	203	217	ASGVDAKAILSARLS	NetMHCIIpan	2.5
HLA-DQA1*05:08/DQB1*05:03	1	117	131	PIFGNIVDEVAYHEK	NetMHCIIpan	2.59
HLA-DQA1*05:04/DQB1*06:11	1	833	847	LSDYDVAAIVPQSFL	NetMHCIIpan	2.6
HLA-DQA1*05:08/DQB1*05:03	1	148	162	KADLRLIYLALAHMI	NetMHCIIpan	2.66
HLA-DQA1*01:01/DQB1*03:05	1	830	844	INRLSDYDVAAIVPQ	NetMHCIIpan	2.69
HLA-DQA1*01:08/DQB1*06:43	1	1313	1327	FTLTNLGAPAAFKYF	NetMHCIIpan	2.69
HLA-DQA1*05:04/DQB1*06:11	1	1314	1328	TLTNLGAPAAFKYFD	NetMHCIIpan	2.71
HLA-DQA1*01:08/DQB1*06:43	1	833	847	LSDYDVAAIVPQSFL	NetMHCIIpan	2.78
HLA-DQA1*01:01/DQB1*03:05	1	273	287	DDLDNLLAQIGDQYA	NetMHCIIpan	2.95
HLA-DQA1*01:08/DQB1*06:43	1	1312	1326	LFTLTNLGAPAAFKY	NetMHCIIpan	2.95
HLA-DQA1*05:08/DQB1*05:03	1	113	127	HERHPIFGNIVDEVA	NetMHCIIpan	2.98
HLA-DQA1*05:08/DQB1*05:03	1	151	165	LRLIYLALAHMIKFR	NetMHCIIpan	3.1
HLA-DQA1*05:08/DQB1*05:03	1	276	290	DNLLAQIGDQYADLF	NetMHCIIpan	3.12
HLA-DQA1*06:02/DQB1*06:32	1	831	845	NRLSDYDVAAIVPQS	NetMHCIIpan	3.13
HLA-DQA1*01:08/DQB1*06:43	1	201	215	INASGVDAKAILSAR	NetMHCIIpan	3.17
HLA-DQA1*05:04/DQB1*06:11	1	832	846	RLSDYDVAAIVPQSF	NetMHCIIpan	3.19
HLA-DQA1*05:08/DQB1*05:03	1	835	849	DYDVAAIVPQSFLKD	NetMHCIIpan	3.22
HLA-DQA1*01:08/DQB1*06:43	1	204	218	SGVDAKAILSARLSK	NetMHCIIpan	3.22
HLA-DQA1*05:04/DQB1*06:11	1	834	848	SDYDVAAIVPQSFLK	NetMHCIIpan	3.31
HLA-DQA1*05:04/DQB1*06:11	1	1311	1325	HLFTLTNLGAPAAFK	NetMHCIIpan	3.31
HLA-DQA1*06:02/DQB1*06:32	1	481	495	VVDKGASAQSFIERM	NetMHCIIpan	3.38
HLA-DQA1*01:08/DQB1*06:43	1	834	848	SDYDVAAIVPQSFLK	NetMHCIIpan	3.39
HLA-DQA1*01:08/DQB1*06:43	1	205	219	GVDAKAILSARLSKS	NetMHCIIpan	3.41
HLA-DQA1*01:01/DQB1*03:05	1	114	128	ERHPIFGNIVDEVAY	NetMHCIIpan	3.46
HLA-DQA1*01:01/DQB1*03:05	1	115	129	RHPIFGNIVDEVAYH	NetMHCIIpan	3.5
HLA-DQA1*05:08/DQB1*05:03	1	277	291	NLLAQIGDQYADLFL	NetMHCIIpan	3.55
HLA-DQA1*01:08/DQB1*06:43	1	832	846	RLSDYDVAAIVPQSF	NetMHCIIpan	3.57
HLA-DQA1*01:08/DQB1*06:43	1	721	735	HEHIANLAGSPAIKK	NetMHCIIpan	3.59
HLA-DQA1*05:08/DQB1*05:03	1	13	27	TNSVGWAVITDEYKV	NetMHCIIpan	3.63
HLA-DQA1*05:04/DQB1*06:11	1	721	735	HEHIANLAGSPAIKK	NetMHCIIpan	3.65
HLA-DQA1*01:01/DQB1*03:05	1	274	288	DLDNLLAQIGDQYAD	NetMHCIIpan	3.68
HLA-DQA1*06:02/DQB1*06:32	1	836	850	YDVAAIVPQSFLKDD	NetMHCIIpan	3.73
HLA-DQA1*05:04/DQB1*06:11	1	720	734	LHEHIANLAGSPAIK	NetMHCIIpan	3.77
HLA-DQA1*05:04/DQB1*06:11	1	722	736	EHIANLAGSPAIKKG	NetMHCIIpan	3.8
HLA-DQA1*05:08/DQB1*05:03	1	359	373	YAGYIDGGASQEEFY	NetMHCIIpan	3.84
HLA-DQA1*01:01/DQB1*03:05	1	96	110	SFFHRLEESFLVEED	NetMHCIIpan	3.84
HLA-DQA1*01:08/DQB1*06:43	1	720	734	LHEHIANLAGSPAIK	NetMHCIIpan	3.85
HLA-DQA1*06:02/DQB1*06:32	1	480	494	EVVDKGASAQSFIER	NetMHCIIpan	3.86
HLA-DQA1*05:04/DQB1*06:11	1	1315	1329	LTNLGAPAAFKYFDT	NetMHCIIpan	3.88
HLA-DQA1*01:08/DQB1*06:43	1	1311	1325	HLFTLTNLGAPAAFK	NetMHCIIpan	3.9
HLA-DQA1*01:08/DQB1*06:43	1	722	736	EHIANLAGSPAIKKG	NetMHCIIpan	3.92
HLA-DQA1*01:08/DQB1*06:43	1	200	214	PINASGVDAKAILSA	NetMHCIIpan	3.96
HLA-DQA1*01:01/DQB1*03:05	1	116	130	HPIFGNIVDEVAYHE	NetMHCIIpan	4
HLA-DQA1*01:01/DQB1*03:05	1	292	306	AAKNLSDAILLSDIL	NetMHCIIpan	4.02
HLA-DQA1*05:08/DQB1*05:03	1	278	292	LLAQIGDQYADLFLA	NetMHCIIpan	4.04
HLA-DQA1*06:02/DQB1*06:32	1	1313	1327	FTLTNLGAPAAFKYF	NetMHCIIpan	4.12
HLA-DQA1*05:04/DQB1*06:11	1	984	998	AHDAYLNAVVGTALI	NetMHCIIpan	4.19
HLA-DQA1*05:04/DQB1*06:11	1	2	16	DKKYSIGLAIGTNSV	NetMHCIIpan	4.22
HLA-DQA1*05:04/DQB1*06:11	1	835	849	DYDVAAIVPQSFLKD	NetMHCIIpan	4.22
HLA-DQA1*05:04/DQB1*06:11	1	200	214	PINASGVDAKAILSA	NetMHCIIpan	4.29
HLA-DQA1*05:04/DQB1*06:11	1	201	215	INASGVDAKAILSAR	NetMHCIIpan	4.29
HLA-DQA1*01:08/DQB1*06:43	1	1314	1328	TLTNLGAPAAFKYFD	NetMHCIIpan	4.31
HLA-DQA1*05:04/DQB1*06:11	1	985	999	HDAYLNAVVGTALIK	NetMHCIIpan	4.32
HLA-DQA1*01:01/DQB1*03:05	1	234	248	KNGLFGNLIALSLGL	NetMHCIIpan	4.33
HLA-DQA1*06:02/DQB1*06:32	1	479	493	EEVVDKGASAQSFIE	NetMHCIIpan	4.38
HLA-DQA1*05:04/DQB1*06:11	1	723	737	HIANLAGSPAIKKGI	NetMHCIIpan	4.41
HLA-DQA1*06:02/DQB1*06:32	1	482	496	VDKGASAQSFIERMT	NetMHCIIpan	4.44
HLA-DQA1*01:08/DQB1*06:43	1	719	733	SLHEHIANLAGSPAI	NetMHCIIpan	4.45
HLA-DQA1*01:08/DQB1*06:43	1	723	737	HIANLAGSPAIKKGI	NetMHCIIpan	4.45
HLA-DQA1*01:08/DQB1*06:43	1	308	322	VNTEITKAPLSASMI	NetMHCIIpan	4.47
HLA-DQA1*05:04/DQB1*06:11	1	3	17	KKYSIGLAIGTNSVG	NetMHCIIpan	4.5
HLA-DQA1*01:01/DQB1*03:05	1	232	246	EKKNGLFGNLIALSL	NetMHCIIpan	4.58
HLA-DQA1*05:08/DQB1*05:03	1	12	26	GTNSVGWAVITDEYK	NetMHCIIpan	4.61
HLA-DQA1*05:08/DQB1*05:03	1	234	248	KNGLFGNLIALSLGL	NetMHCIIpan	4.62
HLA-DQA1*01:08/DQB1*06:43	1	206	220	VDAKAILSARLSKSR	NetMHCIIpan	4.63
HLA-DQA1*01:01/DQB1*03:05	1	272	286	DDDLDNLLAQIGDQY	NetMHCIIpan	4.68
HLA-DQA1*06:02/DQB1*06:32	1	1312	1326	LFTLTNLGAPAAFKY	NetMHCIIpan	4.74
HLA-DQA1*05:04/DQB1*06:11	1	719	733	SLHEHIANLAGSPAI	NetMHCIIpan	4.75
HLA-DQA1*05:04/DQB1*06:11	1	199	213	NPINASGVDAKAILS	NetMHCIIpan	4.79
HLA-DQA1*05:04/DQB1*06:11	1	480	494	EVVDKGASAQSFIER	NetMHCIIpan	4.79
HLA-DQA1*05:04/DQB1*06:11	1	986	1000	DAYLNAVVGTALIKK	NetMHCIIpan	4.79
HLA-DQA1*05:04/DQB1*06:11	1	202	216	NASGVDAKAILSARL	NetMHCIIpan	4.85
HLA-DQA1*01:08/DQB1*06:43	1	985	999	HDAYLNAVVGTALIK	NetMHCIIpan	4.87
HLA-DQA1*01:08/DQB1*06:43	1	984	998	AHDAYLNAVVGTALI	NetMHCIIpan	4.88
HLA-DQA1*01:01/DQB1*03:05	1	148	162	KADLRLIYLALAHMI	NetMHCIIpan	4.89
HLA-DQA1*01:01/DQB1*03:05	1	275	289	LDNLLAQIGDQYADL	NetMHCIIpan	4.89
HLA-DQA1*01:01/DQB1*03:05	1	293	307	AKNLSDAILLSDILR	NetMHCIIpan	4.89
HLA-DQA1*01:08/DQB1*06:43	1	309	323	NTEITKAPLSASMIK	NetMHCIIpan	4.91
HLA-DQA1*01:08/DQB1*06:43	1	835	849	DYDVAAIVPQSFLKD	NetMHCIIpan	4.94
HLA-DQA1*01:01/DQB1*03:05	1	97	111	FFHRLEESFLVEEDK	NetMHCIIpan	4.97
HLA-DQA1*05:08/DQB1*05:03	1	275	289	LDNLLAQIGDQYADL	NetMHCIIpan	5.01
HLA-DQA1*05:04/DQB1*06:11	1	4	18	KYSIGLAIGTNSVGW	NetMHCIIpan	5.01
HLA-DQA1*01:08/DQB1*06:43	1	234	248	KNGLFGNLIALSLGL	NetMHCIIpan	5.03
HLA-DQA1*01:01/DQB1*03:05	1	113	127	HERHPIFGNIVDEVA	NetMHCIIpan	5.04
HLA-DQA1*05:04/DQB1*06:11	1	479	493	EEVVDKGASAQSFIE	NetMHCIIpan	5.04
HLA-DQA1*05:08/DQB1*05:03	1	1032	1046	ATAKYFFYSNIMNFF	NetMHCIIpan	5.06
HLA-DQA1*01:01/DQB1*03:05	1	233	247	KKNGLFGNLIALSLG	NetMHCIIpan	5.06
HLA-DQA1*05:08/DQB1*05:03	1	232	246	EKKNGLFGNLIALSL	NetMHCIIpan	5.07
HLA-DQA1*01:08/DQB1*06:43	1	987	1001	AYLNAVVGTALIKKY	NetMHCIIpan	5.11
HLA-DQA1*01:01/DQB1*03:05	1	13	27	TNSVGWAVITDEYKV	NetMHCIIpan	5.12
HLA-DQA1*01:01/DQB1*03:05	1	294	308	KNLSDAILLSDILRV	NetMHCIIpan	5.18
HLA-DQA1*05:04/DQB1*06:11	1	987	1001	AYLNAVVGTALIKKY	NetMHCIIpan	5.18
HLA-DQA1*05:08/DQB1*05:03	1	1033	1047	TAKYFFYSNIMNFFK	NetMHCIIpan	5.21
HLA-DQA1*01:01/DQB1*03:05	1	117	131	PIFGNIVDEVAYHEK	NetMHCIIpan	5.22
HLA-DQA1*05:04/DQB1*06:11	1	481	495	VVDKGASAQSFIERM	NetMHCIIpan	5.23
HLA-DQA1*01:08/DQB1*06:43	1	310	324	TEITKAPLSASMIKR	NetMHCIIpan	5.24
HLA-DQA1*01:01/DQB1*03:05	1	1262	1276	HKHYLDEIIEQISEF	NetMHCIIpan	5.25
HLA-DQA1*05:04/DQB1*06:11	1	983	997	HAHDAYLNAVVGTAL	NetMHCIIpan	5.28
HLA-DQA1*05:08/DQB1*05:03	1	14	28	NSVGWAVITDEYKVP	NetMHCIIpan	5.33
HLA-DQA1*05:08/DQB1*05:03	1	96	110	SFFHRLEESFLVEED	NetMHCIIpan	5.34
HLA-DQA1*01:08/DQB1*06:43	1	986	1000	DAYLNAVVGTALIKK	NetMHCIIpan	5.34
HLA-DQA1*05:04/DQB1*06:11	1	1310	1324	IHLFTLTNLGAPAAF	NetMHCIIpan	5.36
HLA-DQA1*01:01/DQB1*03:05	1	573	587	ECFDSVEISGVEDRF	NetMHCIIpan	5.38
HLA-DQA1*01:01/DQB1*03:05	1	11	25	IGTNSVGWAVITDEY	NetMHCIIpan	5.4
HLA-DQA1*05:04/DQB1*06:11	1	836	850	YDVAAIVPQSFLKDD	NetMHCIIpan	5.47
HLA-DQA1*05:08/DQB1*05:03	1	274	288	DLDNLLAQIGDQYAD	NetMHCIIpan	5.53
HLA-DQA1*05:08/DQB1*05:03	1	836	850	YDVAAIVPQSFLKDD	NetMHCIIpan	5.53
HLA-DQA1*05:08/DQB1*05:03	1	233	247	KKNGLFGNLIALSLG	NetMHCIIpan	5.56
HLA-DQA1*01:01/DQB1*03:05	1	12	26	GTNSVGWAVITDEYK	NetMHCIIpan	5.56
HLA-DQA1*01:08/DQB1*06:43	1	724	738	IANLAGSPAIKKGIL	NetMHCIIpan	5.65
HLA-DQA1*05:08/DQB1*05:03	1	358	372	GYAGYIDGGASQEEF	NetMHCIIpan	5.75
HLA-DQA1*01:01/DQB1*03:05	1	178	192	NSDVDKLFIQLVQTY	NetMHCIIpan	5.79
HLA-DQA1*06:02/DQB1*06:32	1	234	248	KNGLFGNLIALSLGL	NetMHCIIpan	5.81
HLA-DQA1*01:08/DQB1*06:43	1	199	213	NPINASGVDAKAILS	NetMHCIIpan	5.83
HLA-DQA1*05:08/DQB1*05:03	1	118	132	IFGNIVDEVAYHEKY	NetMHCIIpan	5.86
HLA-DQA1*01:01/DQB1*03:05	1	482	496	VDKGASAQSFIERMT	NetMHCIIpan	5.86
HLA-DQA1*06:02/DQB1*06:32	1	984	998	AHDAYLNAVVGTALI	NetMHCIIpan	5.87
HLA-DQA1*05:08/DQB1*05:03	1	11	25	IGTNSVGWAVITDEY	NetMHCIIpan	5.92
HLA-DQA1*05:04/DQB1*06:11	1	198	212	ENPINASGVDAKAIL	NetMHCIIpan	5.92
HLA-DQA1*01:08/DQB1*06:43	1	233	247	KKNGLFGNLIALSLG	NetMHCIIpan	5.94
HLA-DQA1*05:04/DQB1*06:11	1	1	15	MDKKYSIGLAIGTNS	NetMHCIIpan	5.95
HLA-DQA1*01:01/DQB1*03:05	1	98	112	FHRLEESFLVEEDKK	NetMHCIIpan	5.96
HLA-DQA1*06:02/DQB1*06:32	1	1314	1328	TLTNLGAPAAFKYFD	NetMHCIIpan	5.99
HLA-DQA1*05:04/DQB1*06:11	1	203	217	ASGVDAKAILSARLS	NetMHCIIpan	6
HLA-DQA1*05:04/DQB1*06:11	1	831	845	NRLSDYDVAAIVPQS	NetMHCIIpan	6.01
HLA-DQA1*06:02/DQB1*06:32	1	11	25	IGTNSVGWAVITDEY	NetMHCIIpan	6.03
HLA-DQA1*01:01/DQB1*03:05	1	1263	1277	KHYLDEIIEQISEFS	NetMHCIIpan	6.04
HLA-DQA1*05:08/DQB1*05:03	1	273	287	DDLDNLLAQIGDQYA	NetMHCIIpan	6.1
HLA-DQA1*01:08/DQB1*06:43	1	235	249	NGLFGNLIALSLGLT	NetMHCIIpan	6.1
HLA-DQA1*05:08/DQB1*05:03	1	235	249	NGLFGNLIALSLGLT	NetMHCIIpan	6.17
HLA-DQA1*05:08/DQB1*05:03	1	93	107	VDDSFFHRLEESFLV	NetMHCIIpan	6.18
HLA-DQA1*01:01/DQB1*03:05	1	291	305	LAAKNLSDAILLSDI	NetMHCIIpan	6.2
HLA-DQA1*06:02/DQB1*06:32	1	235	249	NGLFGNLIALSLGLT	NetMHCIIpan	6.22
HLA-DQA1*01:08/DQB1*06:43	1	311	325	EITKAPLSASMIKRY	NetMHCIIpan	6.23
HLA-DQA1*01:08/DQB1*06:43	1	481	495	VVDKGASAQSFIERM	NetMHCIIpan	6.23
HLA-DQA1*05:04/DQB1*06:11	1	5	19	YSIGLAIGTNSVGWA	NetMHCIIpan	6.24
HLA-DQA1*01:08/DQB1*06:43	1	307	321	RVNTEITKAPLSASM	NetMHCIIpan	6.26
HLA-DQA1*01:08/DQB1*06:43	1	1310	1324	IHLFTLTNLGAPAAF	NetMHCIIpan	6.26
HLA-DQA1*01:01/DQB1*03:05	1	1158	1172	KSVKELLGITIMERS	NetMHCIIpan	6.3
HLA-DQA1*05:04/DQB1*06:11	1	724	738	IANLAGSPAIKKGIL	NetMHCIIpan	6.3
HLA-DQA1*05:08/DQB1*05:03	1	1034	1048	AKYFFYSNIMNFFKT	NetMHCIIpan	6.35
HLA-DQA1*01:01/DQB1*03:05	1	235	249	NGLFGNLIALSLGLT	NetMHCIIpan	6.35
HLA-DQA1*01:01/DQB1*03:05	1	276	290	DNLLAQIGDQYADLF	NetMHCIIpan	6.35
HLA-DQA1*05:04/DQB1*06:11	1	478	492	FEEVVDKGASAQSFI	NetMHCIIpan	6.38
HLA-DQA1*01:01/DQB1*03:05	1	572	586	IECFDSVEISGVEDR	NetMHCIIpan	6.44
HLA-DQA1*05:04/DQB1*06:11	1	234	248	KNGLFGNLIALSLGL	NetMHCIIpan	6.44
HLA-DQA1*05:08/DQB1*05:03	1	279	293	LAQIGDQYADLFLAA	NetMHCIIpan	6.55
HLA-DQA1*06:02/DQB1*06:32	1	12	26	GTNSVGWAVITDEYK	NetMHCIIpan	6.62
HLA-DQA1*01:01/DQB1*03:05	1	279	293	LAQIGDQYADLFLAA	NetMHCIIpan	6.65
HLA-DQA1*01:01/DQB1*03:05	1	574	588	CFDSVEISGVEDRFN	NetMHCIIpan	6.68
HLA-DQA1*05:08/DQB1*05:03	1	252	266	FKSNFDLAEDAKLQL	NetMHCIIpan	6.76
HLA-DQA1*01:01/DQB1*03:05	1	1159	1173	SVKELLGITIMERSS	NetMHCIIpan	6.76
HLA-DQA1*05:04/DQB1*06:11	1	235	249	NGLFGNLIALSLGLT	NetMHCIIpan	6.76
HLA-DQA1*01:01/DQB1*03:05	1	149	163	ADLRLIYLALAHMIK	NetMHCIIpan	6.82
HLA-DQA1*01:08/DQB1*06:43	1	1315	1329	LTNLGAPAAFKYFDT	NetMHCIIpan	6.84
HLA-DQA1*06:02/DQB1*06:32	1	13	27	TNSVGWAVITDEYKV	NetMHCIIpan	6.86
HLA-DQA1*01:08/DQB1*06:43	1	831	845	NRLSDYDVAAIVPQS	NetMHCIIpan	6.87
HLA-DQA1*01:08/DQB1*06:43	1	983	997	HAHDAYLNAVVGTAL	NetMHCIIpan	6.88
HLA-DQA1*05:04/DQB1*06:11	1	482	496	VDKGASAQSFIERMT	NetMHCIIpan	6.92
HLA-DQA1*05:08/DQB1*05:03	1	94	108	DDSFFHRLEESFLVE	NetMHCIIpan	6.96
HLA-DQA1*06:02/DQB1*06:32	1	985	999	HDAYLNAVVGTALIK	NetMHCIIpan	6.96
HLA-DQA1*05:08/DQB1*05:03	1	152	166	RLIYLALAHMIKFRG	NetMHCIIpan	6.97
HLA-DQA1*05:08/DQB1*05:03	1	253	267	KSNFDLAEDAKLQLS	NetMHCIIpan	6.97
HLA-DQA1*01:01/DQB1*03:05	1	1160	1174	VKELLGITIMERSSF	NetMHCIIpan	7.02
HLA-DQA1*01:01/DQB1*03:05	1	829	843	DINRLSDYDVAAIVP	NetMHCIIpan	7.04
HLA-DQA1*05:08/DQB1*05:03	1	48	62	IGALLFDSGETAEAT	NetMHCIIpan	7.07
HLA-DQA1*06:02/DQB1*06:32	1	1311	1325	HLFTLTNLGAPAAFK	NetMHCIIpan	7.09
HLA-DQA1*01:01/DQB1*03:05	1	836	850	YDVAAIVPQSFLKDD	NetMHCIIpan	7.15
HLA-DQA1*01:08/DQB1*06:43	1	480	494	EVVDKGASAQSFIER	NetMHCIIpan	7.16
HLA-DQA1*05:08/DQB1*05:03	1	95	109	DSFFHRLEESFLVEE	NetMHCIIpan	7.21
HLA-DQA1*01:01/DQB1*03:05	1	1261	1275	QHKHYLDEIIEQISE	NetMHCIIpan	7.27
HLA-DQA1*01:08/DQB1*06:43	1	836	850	YDVAAIVPQSFLKDD	NetMHCIIpan	7.27
HLA-DQA1*01:08/DQB1*06:43	1	988	1002	YLNAVVGTALIKKYP	NetMHCIIpan	7.28
HLA-DQA1*06:02/DQB1*06:32	1	483	497	DKGASAQSFIERMTN	NetMHCIIpan	7.45
HLA-DQA1*01:01/DQB1*03:05	1	95	109	DSFFHRLEESFLVEE	NetMHCIIpan	7.46
HLA-DQA1*01:01/DQB1*03:05	1	1161	1175	KELLGITIMERSSFE	NetMHCIIpan	7.48
HLA-DQA1*06:02/DQB1*06:32	1	478	492	FEEVVDKGASAQSFI	NetMHCIIpan	7.5
HLA-DQA1*01:01/DQB1*03:05	1	481	495	VVDKGASAQSFIERM	NetMHCIIpan	7.52
HLA-DQA1*01:01/DQB1*03:05	1	99	113	HRLEESFLVEEDKKH	NetMHCIIpan	7.54
HLA-DQA1*01:01/DQB1*03:05	1	575	589	FDSVEISGVEDRFNA	NetMHCIIpan	7.54
HLA-DQA1*01:08/DQB1*06:43	1	718	732	DSLHEHIANLAGSPA	NetMHCIIpan	7.58
HLA-DQA1*05:04/DQB1*06:11	1	988	1002	YLNAVVGTALIKKYP	NetMHCIIpan	7.59
HLA-DQA1*05:08/DQB1*05:03	1	47	61	LIGALLFDSGETAEA	NetMHCIIpan	7.62
HLA-DQA1*01:08/DQB1*06:43	1	236	250	GLFGNLIALSLGLTP	NetMHCIIpan	7.62
HLA-DQA1*01:01/DQB1*03:05	1	150	164	DLRLIYLALAHMIKF	NetMHCIIpan	7.65
HLA-DQA1*06:02/DQB1*06:32	1	50	64	ALLFDSGETAEATRL	NetMHCIIpan	7.65
HLA-DQA1*05:04/DQB1*06:11	1	197	211	EENPINASGVDAKAI	NetMHCIIpan	7.65
HLA-DQA1*05:04/DQB1*06:11	1	982	996	HHAHDAYLNAVVGTA	NetMHCIIpan	7.65
HLA-DQA1*06:02/DQB1*06:32	1	236	250	GLFGNLIALSLGLTP	NetMHCIIpan	7.67
HLA-DQA1*05:04/DQB1*06:11	1	236	250	GLFGNLIALSLGLTP	NetMHCIIpan	7.68
HLA-DQA1*01:01/DQB1*03:05	1	14	28	NSVGWAVITDEYKVP	NetMHCIIpan	7.69
HLA-DQA1*05:04/DQB1*06:11	1	233	247	KKNGLFGNLIALSLG	NetMHCIIpan	7.69
HLA-DQA1*01:01/DQB1*03:05	1	179	193	SDVDKLFIQLVQTYN	NetMHCIIpan	7.7
HLA-DQA1*06:02/DQB1*06:32	1	983	997	HAHDAYLNAVVGTAL	NetMHCIIpan	7.76
HLA-DQA1*06:02/DQB1*06:32	1	573	587	ECFDSVEISGVEDRF	NetMHCIIpan	7.77
HLA-DQA1*05:08/DQB1*05:03	1	831	845	NRLSDYDVAAIVPQS	NetMHCIIpan	7.81
HLA-DQA1*01:01/DQB1*03:05	1	281	295	QIGDQYADLFLAAKN	NetMHCIIpan	7.82
HLA-DQA1*05:08/DQB1*05:03	1	251	265	NFKSNFDLAEDAKLQ	NetMHCIIpan	7.85
HLA-DQA1*06:02/DQB1*06:32	1	233	247	KKNGLFGNLIALSLG	NetMHCIIpan	7.9
HLA-DQA1*05:08/DQB1*05:03	1	1313	1327	FTLTNLGAPAAFKYF	NetMHCIIpan	7.94
HLA-DQA1*05:08/DQB1*05:03	1	15	29	SVGWAVITDEYKVPS	NetMHCIIpan	7.99
HLA-DQA1*01:01/DQB1*03:05	1	295	309	NLSDAILLSDILRVN	NetMHCIIpan	7.99
HLA-DQA1*06:02/DQB1*06:32	1	51	65	LLFDSGETAEATRLK	NetMHCIIpan	8.01
HLA-DQA1*01:01/DQB1*03:05	1	282	296	IGDQYADLFLAAKNL	NetMHCIIpan	8.02
HLA-DQA1*05:04/DQB1*06:11	1	204	218	SGVDAKAILSARLSK	NetMHCIIpan	8.03
HLA-DQA1*01:08/DQB1*06:43	1	482	496	VDKGASAQSFIERMT	NetMHCIIpan	8.05
HLA-DQA1*05:04/DQB1*06:11	1	150	164	DLRLIYLALAHMIKF	NetMHCIIpan	8.06
HLA-DQA1*01:01/DQB1*03:05	1	277	291	NLLAQIGDQYADLFL	NetMHCIIpan	8.08
HLA-DQA1*05:04/DQB1*06:11	1	1136	1150	SPTVAYSVLVVAKVE	NetMHCIIpan	8.11
HLA-DQA1*05:04/DQB1*06:11	1	1316	1330	TNLGAPAAFKYFDTT	NetMHCIIpan	8.14
HLA-DQA1*01:01/DQB1*03:05	1	280	294	AQIGDQYADLFLAAK	NetMHCIIpan	8.17
HLA-DQA1*06:02/DQB1*06:32	1	1315	1329	LTNLGAPAAFKYFDT	NetMHCIIpan	8.17
HLA-DQA1*01:08/DQB1*06:43	1	207	221	DAKAILSARLSKSRR	NetMHCIIpan	8.23
HLA-DQA1*06:02/DQB1*06:32	1	232	246	EKKNGLFGNLIALSL	NetMHCIIpan	8.27
HLA-DQA1*01:01/DQB1*03:05	1	118	132	IFGNIVDEVAYHEKY	NetMHCIIpan	8.28
HLA-DQA1*05:08/DQB1*05:03	1	1231	1245	KYVNFLYLASHYEKL	NetMHCIIpan	8.31
HLA-DQA1*06:02/DQB1*06:32	1	10	24	AIGTNSVGWAVITDE	NetMHCIIpan	8.34
HLA-DQA1*05:04/DQB1*06:11	1	205	219	GVDAKAILSARLSKS	NetMHCIIpan	8.34
HLA-DQA1*06:02/DQB1*06:32	1	830	844	INRLSDYDVAAIVPQ	NetMHCIIpan	8.35
HLA-DQA1*01:01/DQB1*03:05	1	1264	1278	HYLDEIIEQISEFSK	NetMHCIIpan	8.39
HLA-DQA1*05:04/DQB1*06:11	1	151	165	LRLIYLALAHMIKFR	NetMHCIIpan	8.46
HLA-DQA1*05:04/DQB1*06:11	1	1135	1149	DSPTVAYSVLVVAKV	NetMHCIIpan	8.47
HLA-DQA1*05:04/DQB1*06:11	1	232	246	EKKNGLFGNLIALSL	NetMHCIIpan	8.6
HLA-DQA1*01:01/DQB1*03:05	1	253	267	KSNFDLAEDAKLQLS	NetMHCIIpan	8.63
HLA-DQA1*05:08/DQB1*05:03	1	49	63	GALLFDSGETAEATR	NetMHCIIpan	8.64
HLA-DQA1*05:04/DQB1*06:11	1	718	732	DSLHEHIANLAGSPA	NetMHCIIpan	8.65
HLA-DQA1*06:02/DQB1*06:32	1	574	588	CFDSVEISGVEDRFN	NetMHCIIpan	8.68
HLA-DQA1*01:01/DQB1*03:05	1	147	161	DKADLRLIYLALAHM	NetMHCIIpan	8.69
HLA-DQA1*01:08/DQB1*06:43	1	479	493	EEVVDKGASAQSFIE	NetMHCIIpan	8.72
HLA-DQA1*05:08/DQB1*05:03	1	92	106	KVDDSFFHRLEESFL	NetMHCIIpan	8.74
HLA-DQA1*01:01/DQB1*03:05	1	734	748	KKGILQTVKVVDELV	NetMHCIIpan	8.74
HLA-DQA1*06:02/DQB1*06:32	1	150	164	DLRLIYLALAHMIKF	NetMHCIIpan	8.74
HLA-DQA1*05:04/DQB1*06:11	1	309	323	NTEITKAPLSASMIK	NetMHCIIpan	8.74
HLA-DQA1*05:08/DQB1*05:03	1	1312	1326	LFTLTNLGAPAAFKY	NetMHCIIpan	8.76
HLA-DQA1*06:02/DQB1*06:32	1	719	733	SLHEHIANLAGSPAI	NetMHCIIpan	8.76
HLA-DQA1*05:08/DQB1*05:03	1	512	526	SLLYEYFTVYNELTK	NetMHCIIpan	8.77
HLA-DQA1*01:01/DQB1*03:05	1	251	265	NFKSNFDLAEDAKLQ	NetMHCIIpan	8.77
HLA-DQA1*01:01/DQB1*03:05	1	252	266	FKSNFDLAEDAKLQL	NetMHCIIpan	8.79
HLA-DQA1*06:02/DQB1*06:32	1	149	163	ADLRLIYLALAHMIK	NetMHCIIpan	8.79
HLA-DQA1*01:01/DQB1*03:05	1	146	160	TDKADLRLIYLALAH	NetMHCIIpan	8.82
HLA-DQA1*05:08/DQB1*05:03	1	360	374	AGYIDGGASQEEFYK	NetMHCIIpan	8.83
HLA-DQA1*05:08/DQB1*05:03	1	46	60	NLIGALLFDSGETAE	NetMHCIIpan	8.85
HLA-DQA1*06:02/DQB1*06:32	1	1136	1150	SPTVAYSVLVVAKVE	NetMHCIIpan	8.85
HLA-DQA1*05:04/DQB1*06:11	1	51	65	LLFDSGETAEATRLK	NetMHCIIpan	8.85
HLA-DQA1*05:08/DQB1*05:03	1	1263	1277	KHYLDEIIEQISEFS	NetMHCIIpan	8.86
HLA-DQA1*01:08/DQB1*06:43	1	198	212	ENPINASGVDAKAIL	NetMHCIIpan	8.86
HLA-DQA1*06:02/DQB1*06:32	1	720	734	LHEHIANLAGSPAIK	NetMHCIIpan	8.87
HLA-DQA1*05:08/DQB1*05:03	1	236	250	GLFGNLIALSLGLTP	NetMHCIIpan	8.91
HLA-DQA1*01:08/DQB1*06:43	1	232	246	EKKNGLFGNLIALSL	NetMHCIIpan	8.96
HLA-DQA1*01:01/DQB1*03:05	1	250	264	PNFKSNFDLAEDAKL	NetMHCIIpan	8.97
HLA-DQA1*05:04/DQB1*06:11	1	308	322	VNTEITKAPLSASMI	NetMHCIIpan	8.97
HLA-DQA1*05:04/DQB1*06:11	1	1137	1151	PTVAYSVLVVAKVEK	NetMHCIIpan	9.01
HLA-DQA1*01:08/DQB1*06:43	1	312	326	ITKAPLSASMIKRYD	NetMHCIIpan	9.07
HLA-DQA1*01:08/DQB1*06:43	1	1339	1353	TKEVLDATLIHQSIT	NetMHCIIpan	9.07
HLA-DQA1*05:04/DQB1*06:11	1	50	64	ALLFDSGETAEATRL	NetMHCIIpan	9.08
HLA-DQA1*05:04/DQB1*06:11	1	310	324	TEITKAPLSASMIKR	NetMHCIIpan	9.08
HLA-DQA1*05:04/DQB1*06:11	1	1134	1148	FDSPTVAYSVLVVAK	NetMHCIIpan	9.09
HLA-DQA1*05:08/DQB1*05:03	1	511	525	HSLLYEYFTVYNELT	NetMHCIIpan	9.1
HLA-DQA1*05:04/DQB1*06:11	1	149	163	ADLRLIYLALAHMIK	NetMHCIIpan	9.16
HLA-DQA1*05:08/DQB1*05:03	1	1232	1246	YVNFLYLASHYEKLK	NetMHCIIpan	9.17
HLA-DQA1*05:08/DQB1*05:03	1	1262	1276	HKHYLDEIIEQISEF	NetMHCIIpan	9.18
HLA-DQA1*05:08/DQB1*05:03	1	1035	1049	KYFFYSNIMNFFKTE	NetMHCIIpan	9.24
HLA-DQA1*06:02/DQB1*06:32	1	148	162	KADLRLIYLALAHMI	NetMHCIIpan	9.25
HLA-DQA1*01:01/DQB1*03:05	1	218	232	KSRRLENLIAQLPGE	NetMHCIIpan	9.3
HLA-DQA1*05:08/DQB1*05:03	1	250	264	PNFKSNFDLAEDAKL	NetMHCIIpan	9.42
HLA-DQA1*06:02/DQB1*06:32	1	359	373	YAGYIDGGASQEEFY	NetMHCIIpan	9.42
HLA-DQA1*05:04/DQB1*06:11	1	1138	1152	TVAYSVLVVAKVEKG	NetMHCIIpan	9.42
HLA-DQA1*01:01/DQB1*03:05	1	483	497	DKGASAQSFIERMTN	NetMHCIIpan	9.44
HLA-DQA1*05:04/DQB1*06:11	1	6	20	SIGLAIGTNSVGWAV	NetMHCIIpan	9.46
HLA-DQA1*01:01/DQB1*03:05	1	180	194	DVDKLFIQLVQTYNQ	NetMHCIIpan	9.57
HLA-DQA1*05:04/DQB1*06:11	1	477	491	NFEEVVDKGASAQSF	NetMHCIIpan	9.58
HLA-DQA1*05:08/DQB1*05:03	1	1031	1045	KATAKYFFYSNIMNF	NetMHCIIpan	9.59
HLA-DQA1*06:02/DQB1*06:32	1	201	215	INASGVDAKAILSAR	NetMHCIIpan	9.59
HLA-DQA1*06:02/DQB1*06:32	1	572	586	IECFDSVEISGVEDR	NetMHCIIpan	9.61
HLA-DQA1*01:01/DQB1*03:05	1	278	292	LLAQIGDQYADLFLA	NetMHCIIpan	9.66
HLA-DQA1*05:08/DQB1*05:03	1	97	111	FFHRLEESFLVEEDK	NetMHCIIpan	9.69
HLA-DQA1*01:01/DQB1*03:05	1	177	191	DNSDVDKLFIQLVQT	NetMHCIIpan	9.69
HLA-DQA1*05:08/DQB1*05:03	1	282	296	IGDQYADLFLAAKNL	NetMHCIIpan	9.71
HLA-DQA1*01:01/DQB1*03:05	1	828	842	LDINRLSDYDVAAIV	NetMHCIIpan	9.71
HLA-DQA1*01:01/DQB1*03:05	1	1260	1274	EQHKHYLDEIIEQIS	NetMHCIIpan	9.71
HLA-DQA1*06:02/DQB1*06:32	1	986	1000	DAYLNAVVGTALIKK	NetMHCIIpan	9.72
HLA-DQA1*06:02/DQB1*06:32	1	575	589	FDSVEISGVEDRFNA	NetMHCIIpan	9.73
HLA-DQA1*06:02/DQB1*06:32	1	200	214	PINASGVDAKAILSA	NetMHCIIpan	9.82
HLA-DQA1*01:08/DQB1*06:43	1	237	251	LFGNLIALSLGLTPN	NetMHCIIpan	9.85
HLA-DQA1*01:01/DQB1*03:05	1	271	285	YDDDLDNLLAQIGDQ	NetMHCIIpan	9.87
HLA-DQA1*05:08/DQB1*05:03	1	513	527	LLYEYFTVYNELTKV	NetMHCIIpan	9.88
HLA-DQA1*05:08/DQB1*05:03	1	254	268	SNFDLAEDAKLQLSK	NetMHCIIpan	9.89
HLA-DQA1*05:04/DQB1*06:11	1	8	22	GLAIGTNSVGWAVIT	NetMHCIIpan	9.95
HLA-DQA1*06:02/DQB1*06:32	1	14	28	NSVGWAVITDEYKVP	NetMHCIIpan	9.96
HLA-DQA1*01:08/DQB1*06:43	1	982	996	HHAHDAYLNAVVGTA	NetMHCIIpan	10.04
HLA-DQA1*05:08/DQB1*05:03	1	50	64	ALLFDSGETAEATRL	NetMHCIIpan	10.08
HLA-DQA1*05:08/DQB1*05:03	1	1277	1291	SKRVILADANLDKVL	NetMHCIIpan	10.1
HLA-DQA1*01:08/DQB1*06:43	1	1340	1354	KEVLDATLIHQSITG	NetMHCIIpan	10.1
HLA-DQA1*05:04/DQB1*06:11	1	237	251	LFGNLIALSLGLTPN	NetMHCIIpan	10.14
HLA-DQA1*06:02/DQB1*06:32	1	199	213	NPINASGVDAKAILS	NetMHCIIpan	10.28
HLA-DQA1*05:04/DQB1*06:11	1	11	25	IGTNSVGWAVITDEY	NetMHCIIpan	10.29
HLA-DQA1*01:08/DQB1*06:43	1	2	16	DKKYSIGLAIGTNSV	NetMHCIIpan	10.29
HLA-DQA1*01:08/DQB1*06:43	1	3	17	KKYSIGLAIGTNSVG	NetMHCIIpan	10.31
HLA-DQA1*05:08/DQB1*05:03	1	361	375	GYIDGGASQEEFYKF	NetMHCIIpan	10.35
HLA-DQA1*06:02/DQB1*06:32	1	237	251	LFGNLIALSLGLTPN	NetMHCIIpan	10.36
HLA-DQA1*06:02/DQB1*06:32	1	721	735	HEHIANLAGSPAIKK	NetMHCIIpan	10.36
HLA-DQA1*06:02/DQB1*06:32	1	1137	1151	PTVAYSVLVVAKVEK	NetMHCIIpan	10.38
HLA-DQA1*05:04/DQB1*06:11	1	206	220	VDAKAILSARLSKSR	NetMHCIIpan	10.39
HLA-DQA1*01:01/DQB1*03:05	1	735	749	KGILQTVKVVDELVK	NetMHCIIpan	10.49
HLA-DQA1*05:04/DQB1*06:11	1	10	24	AIGTNSVGWAVITDE	NetMHCIIpan	10.51
HLA-DQA1*05:04/DQB1*06:11	1	9	23	LAIGTNSVGWAVITD	NetMHCIIpan	10.52
HLA-DQA1*05:08/DQB1*05:03	1	280	294	AQIGDQYADLFLAAK	NetMHCIIpan	10.6
HLA-DQA1*01:01/DQB1*03:05	1	290	304	FLAAKNLSDAILLSD	NetMHCIIpan	10.6
HLA-DQA1*06:02/DQB1*06:32	1	273	287	DDLDNLLAQIGDQYA	NetMHCIIpan	10.61
HLA-DQA1*01:08/DQB1*06:43	1	725	739	ANLAGSPAIKKGILQ	NetMHCIIpan	10.61
HLA-DQA1*01:08/DQB1*06:43	1	1338	1352	STKEVLDATLIHQSI	NetMHCIIpan	10.61
HLA-DQA1*06:02/DQB1*06:32	1	202	216	NASGVDAKAILSARL	NetMHCIIpan	10.69
HLA-DQA1*01:08/DQB1*06:43	1	717	731	GDSLHEHIANLAGSP	NetMHCIIpan	10.7
HLA-DQA1*05:04/DQB1*06:11	1	725	739	ANLAGSPAIKKGILQ	NetMHCIIpan	10.71
HLA-DQA1*01:01/DQB1*03:05	1	284	298	DQYADLFLAAKNLSD	NetMHCIIpan	10.77
HLA-DQA1*05:04/DQB1*06:11	1	7	21	IGLAIGTNSVGWAVI	NetMHCIIpan	10.77
HLA-DQA1*05:08/DQB1*05:03	1	281	295	QIGDQYADLFLAAKN	NetMHCIIpan	10.78
HLA-DQA1*01:01/DQB1*03:05	1	236	250	GLFGNLIALSLGLTP	NetMHCIIpan	10.8
HLA-DQA1*06:02/DQB1*06:32	1	837	851	DVAAIVPQSFLKDDS	NetMHCIIpan	10.81
HLA-DQA1*06:02/DQB1*06:32	1	49	63	GALLFDSGETAEATR	NetMHCIIpan	10.83
HLA-DQA1*01:01/DQB1*03:05	1	10	24	AIGTNSVGWAVITDE	NetMHCIIpan	10.87
HLA-DQA1*05:04/DQB1*06:11	1	148	162	KADLRLIYLALAHMI	NetMHCIIpan	10.87
HLA-DQA1*05:08/DQB1*05:03	1	285	299	QYADLFLAAKNLSDA	NetMHCIIpan	10.89
HLA-DQA1*05:08/DQB1*05:03	1	357	371	NGYAGYIDGGASQEE	NetMHCIIpan	10.9
HLA-DQA1*05:04/DQB1*06:11	1	52	66	LFDSGETAEATRLKR	NetMHCIIpan	10.91
HLA-DQA1*01:08/DQB1*06:43	1	208	222	AKAILSARLSKSRRL	NetMHCIIpan	10.91
HLA-DQA1*01:01/DQB1*03:05	1	1277	1291	SKRVILADANLDKVL	NetMHCIIpan	10.94
HLA-DQA1*01:08/DQB1*06:43	1	1342	1356	VLDATLIHQSITGLY	NetMHCIIpan	10.95
HLA-DQA1*05:08/DQB1*05:03	1	830	844	INRLSDYDVAAIVPQ	NetMHCIIpan	10.97
HLA-DQA1*01:08/DQB1*06:43	1	289	303	LFLAAKNLSDAILLS	NetMHCIIpan	10.97
HLA-DQA1*06:02/DQB1*06:32	1	151	165	LRLIYLALAHMIKFR	NetMHCIIpan	10.99
HLA-DQA1*05:08/DQB1*05:03	1	45	59	KNLIGALLFDSGETA	NetMHCIIpan	11
HLA-DQA1*01:01/DQB1*03:05	1	80	94	CYLQEIFSNEMAKVD	NetMHCIIpan	11.01
HLA-DQA1*05:08/DQB1*05:03	1	10	24	AIGTNSVGWAVITDE	NetMHCIIpan	11.02
HLA-DQA1*05:04/DQB1*06:11	1	152	166	RLIYLALAHMIKFRG	NetMHCIIpan	11.07
HLA-DQA1*06:02/DQB1*06:32	1	52	66	LFDSGETAEATRLKR	NetMHCIIpan	11.11
HLA-DQA1*05:04/DQB1*06:11	1	1133	1147	GFDSPTVAYSVLVVA	NetMHCIIpan	11.14
HLA-DQA1*05:08/DQB1*05:03	1	284	298	DQYADLFLAAKNLSD	NetMHCIIpan	11.17
HLA-DQA1*05:04/DQB1*06:11	1	311	325	EITKAPLSASMIKRY	NetMHCIIpan	11.21
HLA-DQA1*01:08/DQB1*06:43	1	4	18	KYSIGLAIGTNSVGW	NetMHCIIpan	11.23
HLA-DQA1*01:08/DQB1*06:43	1	291	305	LAAKNLSDAILLSDI	NetMHCIIpan	11.24
HLA-DQA1*01:01/DQB1*03:05	1	753	767	RHKPENIVIEMAREN	NetMHCIIpan	11.25
HLA-DQA1*01:01/DQB1*03:05	1	219	233	SRRLENLIAQLPGEK	NetMHCIIpan	11.26
HLA-DQA1*05:04/DQB1*06:11	1	837	851	DVAAIVPQSFLKDDS	NetMHCIIpan	11.26
HLA-DQA1*01:01/DQB1*03:05	1	181	195	VDKLFIQLVQTYNQL	NetMHCIIpan	11.29
HLA-DQA1*01:01/DQB1*03:05	1	736	750	GILQTVKVVDELVKV	NetMHCIIpan	11.29
HLA-DQA1*01:08/DQB1*06:43	1	478	492	FEEVVDKGASAQSFI	NetMHCIIpan	11.32
HLA-DQA1*01:01/DQB1*03:05	1	1276	1290	FSKRVILADANLDKV	NetMHCIIpan	11.38
HLA-DQA1*06:02/DQB1*06:32	1	198	212	ENPINASGVDAKAIL	NetMHCIIpan	11.38
HLA-DQA1*01:08/DQB1*06:43	1	1341	1355	EVLDATLIHQSITGL	NetMHCIIpan	11.39
HLA-DQA1*01:01/DQB1*03:05	1	737	751	ILQTVKVVDELVKVM	NetMHCIIpan	11.44
HLA-DQA1*01:01/DQB1*03:05	1	100	114	RLEESFLVEEDKKHE	NetMHCIIpan	11.46
HLA-DQA1*01:01/DQB1*03:05	1	754	768	HKPENIVIEMARENQ	NetMHCIIpan	11.46
HLA-DQA1*06:02/DQB1*06:32	1	360	374	AGYIDGGASQEEFYK	NetMHCIIpan	11.47
HLA-DQA1*01:08/DQB1*06:43	1	292	306	AAKNLSDAILLSDIL	NetMHCIIpan	11.51
HLA-DQA1*01:08/DQB1*06:43	1	151	165	LRLIYLALAHMIKFR	NetMHCIIpan	11.53
HLA-DQA1*01:08/DQB1*06:43	1	290	304	FLAAKNLSDAILLSD	NetMHCIIpan	11.56
HLA-DQA1*06:02/DQB1*06:32	1	274	288	DLDNLLAQIGDQYAD	NetMHCIIpan	11.58
HLA-DQA1*06:02/DQB1*06:32	1	1310	1324	IHLFTLTNLGAPAAF	NetMHCIIpan	11.58
HLA-DQA1*01:01/DQB1*03:05	1	571	585	KIECFDSVEISGVED	NetMHCIIpan	11.6
HLA-DQA1*05:08/DQB1*05:03	1	1278	1292	KRVILADANLDKVLS	NetMHCIIpan	11.67
HLA-DQA1*01:01/DQB1*03:05	1	1338	1352	STKEVLDATLIHQSI	NetMHCIIpan	11.68
HLA-DQA1*01:01/DQB1*03:05	1	752	766	GRHKPENIVIEMARE	NetMHCIIpan	11.7
HLA-DQA1*01:01/DQB1*03:05	1	1279	1293	RVILADANLDKVLSA	NetMHCIIpan	11.75
HLA-DQA1*06:02/DQB1*06:32	1	358	372	GYAGYIDGGASQEEF	NetMHCIIpan	11.77
HLA-DQA1*06:02/DQB1*06:32	1	987	1001	AYLNAVVGTALIKKY	NetMHCIIpan	11.8
HLA-DQA1*01:01/DQB1*03:05	1	283	297	GDQYADLFLAAKNLS	NetMHCIIpan	11.81
HLA-DQA1*06:02/DQB1*06:32	1	1138	1152	TVAYSVLVVAKVEKG	NetMHCIIpan	11.85
HLA-DQA1*06:02/DQB1*06:32	1	115	129	RHPIFGNIVDEVAYH	NetMHCIIpan	11.86
HLA-DQA1*01:01/DQB1*03:05	1	176	190	PDNSDVDKLFIQLVQ	NetMHCIIpan	11.87
HLA-DQA1*06:02/DQB1*06:32	1	203	217	ASGVDAKAILSARLS	NetMHCIIpan	11.87
HLA-DQA1*05:08/DQB1*05:03	1	1314	1328	TLTNLGAPAAFKYFD	NetMHCIIpan	11.88
HLA-DQA1*06:02/DQB1*06:32	1	722	736	EHIANLAGSPAIKKG	NetMHCIIpan	11.89
HLA-DQA1*05:04/DQB1*06:11	1	1139	1153	VAYSVLVVAKVEKGK	NetMHCIIpan	11.89
HLA-DQA1*01:01/DQB1*03:05	1	15	29	SVGWAVITDEYKVPS	NetMHCIIpan	11.9
HLA-DQA1*01:01/DQB1*03:05	1	254	268	SNFDLAEDAKLQLSK	NetMHCIIpan	11.9
HLA-DQA1*06:02/DQB1*06:32	1	1134	1148	FDSPTVAYSVLVVAK	NetMHCIIpan	11.91
HLA-DQA1*01:01/DQB1*03:05	1	216	230	LSKSRRLENLIAQLP	NetMHCIIpan	11.97
HLA-DQA1*05:08/DQB1*05:03	1	286	300	YADLFLAAKNLSDAI	NetMHCIIpan	11.99
HLA-DQA1*06:02/DQB1*06:32	1	1160	1174	VKELLGITIMERSSF	NetMHCIIpan	12
HLA-DQA1*06:02/DQB1*06:32	1	1159	1173	SVKELLGITIMERSS	NetMHCIIpan	12.02
HLA-DQA1*05:04/DQB1*06:11	1	307	321	RVNTEITKAPLSASM	NetMHCIIpan	12.02
HLA-DQA1*01:08/DQB1*06:43	1	8	22	GLAIGTNSVGWAVIT	NetMHCIIpan	12.02
HLA-DQA1*05:08/DQB1*05:03	1	1261	1275	QHKHYLDEIIEQISE	NetMHCIIpan	12.06
HLA-DQA1*01:08/DQB1*06:43	1	150	164	DLRLIYLALAHMIKF	NetMHCIIpan	12.07
HLA-DQA1*01:01/DQB1*03:05	1	77	91	NRICYLQEIFSNEMA	NetMHCIIpan	12.09
HLA-DQA1*06:02/DQB1*06:32	1	477	491	NFEEVVDKGASAQSF	NetMHCIIpan	12.13
HLA-DQA1*01:08/DQB1*06:43	1	412	426	HQIHLGELHAILRRQ	NetMHCIIpan	12.13
HLA-DQA1*01:01/DQB1*03:05	1	755	769	KPENIVIEMARENQT	NetMHCIIpan	12.15
HLA-DQA1*06:02/DQB1*06:32	1	114	128	ERHPIFGNIVDEVAY	NetMHCIIpan	12.16
HLA-DQA1*05:08/DQB1*05:03	1	810	824	KLYLYYLQNGRDMYV	NetMHCIIpan	12.19
HLA-DQA1*05:08/DQB1*05:03	1	510	524	KHSLLYEYFTVYNEL	NetMHCIIpan	12.25
HLA-DQA1*06:02/DQB1*06:32	1	982	996	HHAHDAYLNAVVGTA	NetMHCIIpan	12.25
HLA-DQA1*01:01/DQB1*03:05	1	1274	1288	SEFSKRVILADANLD	NetMHCIIpan	12.29
HLA-DQA1*06:02/DQB1*06:32	1	116	130	HPIFGNIVDEVAYHE	NetMHCIIpan	12.3
HLA-DQA1*05:08/DQB1*05:03	1	1264	1278	HYLDEIIEQISEFSK	NetMHCIIpan	12.33
HLA-DQA1*01:01/DQB1*03:05	1	217	231	SKSRRLENLIAQLPG	NetMHCIIpan	12.33
HLA-DQA1*05:08/DQB1*05:03	1	1276	1290	FSKRVILADANLDKV	NetMHCIIpan	12.36
HLA-DQA1*01:01/DQB1*03:05	1	827	841	ELDINRLSDYDVAAI	NetMHCIIpan	12.36
HLA-DQA1*01:01/DQB1*03:05	1	231	245	GEKKNGLFGNLIALS	NetMHCIIpan	12.42
HLA-DQA1*01:08/DQB1*06:43	1	5	19	YSIGLAIGTNSVGWA	NetMHCIIpan	12.42
HLA-DQA1*01:01/DQB1*03:05	1	1339	1353	TKEVLDATLIHQSIT	NetMHCIIpan	12.43
HLA-DQA1*01:08/DQB1*06:43	1	149	163	ADLRLIYLALAHMIK	NetMHCIIpan	12.45
HLA-DQA1*06:02/DQB1*06:32	1	1158	1172	KSVKELLGITIMERS	NetMHCIIpan	12.46
HLA-DQA1*05:04/DQB1*06:11	1	483	497	DKGASAQSFIERMTN	NetMHCIIpan	12.48
HLA-DQA1*05:08/DQB1*05:03	1	362	376	YIDGGASQEEFYKFI	NetMHCIIpan	12.52
HLA-DQA1*01:08/DQB1*06:43	1	306	320	LRVNTEITKAPLSAS	NetMHCIIpan	12.56
HLA-DQA1*06:02/DQB1*06:32	1	275	289	LDNLLAQIGDQYADL	NetMHCIIpan	12.58
HLA-DQA1*05:04/DQB1*06:11	1	1132	1146	GGFDSPTVAYSVLVV	NetMHCIIpan	12.64
HLA-DQA1*05:08/DQB1*05:03	1	272	286	DDDLDNLLAQIGDQY	NetMHCIIpan	12.66
HLA-DQA1*01:01/DQB1*03:05	1	1157	1171	LKSVKELLGITIMER	NetMHCIIpan	12.69
HLA-DQA1*01:08/DQB1*06:43	1	925	939	RQITKHVAQILDSRM	NetMHCIIpan	12.69
HLA-DQA1*06:02/DQB1*06:32	1	48	62	IGALLFDSGETAEAT	NetMHCIIpan	12.74
HLA-DQA1*05:04/DQB1*06:11	1	1131	1145	YGGFDSPTVAYSVLV	NetMHCIIpan	12.78
HLA-DQA1*01:08/DQB1*06:43	1	6	20	SIGLAIGTNSVGWAV	NetMHCIIpan	12.91
HLA-DQA1*01:08/DQB1*06:43	1	293	307	AKNLSDAILLSDILR	NetMHCIIpan	12.96
HLA-DQA1*05:08/DQB1*05:03	1	1315	1329	LTNLGAPAAFKYFDT	NetMHCIIpan	12.98
HLA-DQA1*05:04/DQB1*06:11	1	830	844	INRLSDYDVAAIVPQ	NetMHCIIpan	12.98
HLA-DQA1*01:01/DQB1*03:05	1	82	96	LQEIFSNEMAKVDDS	NetMHCIIpan	13.04
HLA-DQA1*01:01/DQB1*03:05	1	81	95	YLQEIFSNEMAKVDD	NetMHCIIpan	13.06
HLA-DQA1*05:04/DQB1*06:11	1	12	26	GTNSVGWAVITDEYK	NetMHCIIpan	13.08
HLA-DQA1*06:02/DQB1*06:32	1	272	286	DDDLDNLLAQIGDQY	NetMHCIIpan	13.11
HLA-DQA1*01:01/DQB1*03:05	1	1278	1292	KRVILADANLDKVLS	NetMHCIIpan	13.17
HLA-DQA1*05:08/DQB1*05:03	1	811	825	LYLYYLQNGRDMYVD	NetMHCIIpan	13.18
HLA-DQA1*01:01/DQB1*03:05	1	1162	1176	ELLGITIMERSSFEK	NetMHCIIpan	13.19
HLA-DQA1*06:02/DQB1*06:32	1	361	375	GYIDGGASQEEFYKF	NetMHCIIpan	13.21
HLA-DQA1*01:01/DQB1*03:05	1	1265	1279	YLDEIIEQISEFSKR	NetMHCIIpan	13.29
HLA-DQA1*01:08/DQB1*06:43	1	284	298	DQYADLFLAAKNLSD	NetMHCIIpan	13.29
HLA-DQA1*01:01/DQB1*03:05	1	83	97	QEIFSNEMAKVDDSF	NetMHCIIpan	13.33
HLA-DQA1*01:01/DQB1*03:05	1	688	702	FANRNFMQLIHDDSL	NetMHCIIpan	13.33
HLA-DQA1*06:02/DQB1*06:32	1	1133	1147	GFDSPTVAYSVLVVA	NetMHCIIpan	13.35
HLA-DQA1*05:08/DQB1*05:03	1	283	297	GDQYADLFLAAKNLS	NetMHCIIpan	13.39
HLA-DQA1*01:08/DQB1*06:43	1	830	844	INRLSDYDVAAIVPQ	NetMHCIIpan	13.4
HLA-DQA1*01:08/DQB1*06:43	1	7	21	IGLAIGTNSVGWAVI	NetMHCIIpan	13.44
HLA-DQA1*01:08/DQB1*06:43	1	413	427	QIHLGELHAILRRQE	NetMHCIIpan	13.46
HLA-DQA1*01:08/DQB1*06:43	1	483	497	DKGASAQSFIERMTN	NetMHCIIpan	13.49
HLA-DQA1*01:01/DQB1*03:05	1	84	98	EIFSNEMAKVDDSFF	NetMHCIIpan	13.5
HLA-DQA1*05:08/DQB1*05:03	1	482	496	VDKGASAQSFIERMT	NetMHCIIpan	13.53
HLA-DQA1*01:01/DQB1*03:05	1	94	108	DDSFFHRLEESFLVE	NetMHCIIpan	13.54
HLA-DQA1*01:01/DQB1*03:05	1	480	494	EVVDKGASAQSFIER	NetMHCIIpan	13.55
HLA-DQA1*01:08/DQB1*06:43	1	1138	1152	TVAYSVLVVAKVEKG	NetMHCIIpan	13.55
HLA-DQA1*01:01/DQB1*03:05	1	925	939	RQITKHVAQILDSRM	NetMHCIIpan	13.58
HLA-DQA1*01:08/DQB1*06:43	1	294	308	KNLSDAILLSDILRV	NetMHCIIpan	13.59
HLA-DQA1*01:08/DQB1*06:43	1	411	425	PHQIHLGELHAILRR	NetMHCIIpan	13.59
HLA-DQA1*01:01/DQB1*03:05	1	249	263	TPNFKSNFDLAEDAK	NetMHCIIpan	13.62
HLA-DQA1*01:08/DQB1*06:43	1	989	1003	LNAVVGTALIKKYPK	NetMHCIIpan	13.62
HLA-DQA1*05:08/DQB1*05:03	1	481	495	VVDKGASAQSFIERM	NetMHCIIpan	13.63
HLA-DQA1*01:01/DQB1*03:05	1	1275	1289	EFSKRVILADANLDK	NetMHCIIpan	13.63
HLA-DQA1*06:02/DQB1*06:32	1	1135	1149	DSPTVAYSVLVVAKV	NetMHCIIpan	13.64
HLA-DQA1*05:04/DQB1*06:11	1	359	373	YAGYIDGGASQEEFY	NetMHCIIpan	13.64
HLA-DQA1*01:08/DQB1*06:43	1	1134	1148	FDSPTVAYSVLVVAK	NetMHCIIpan	13.65
HLA-DQA1*05:08/DQB1*05:03	1	1230	1244	SKYVNFLYLASHYEK	NetMHCIIpan	13.67
HLA-DQA1*05:08/DQB1*05:03	1	1279	1293	RVILADANLDKVLSA	NetMHCIIpan	13.7
HLA-DQA1*01:01/DQB1*03:05	1	984	998	AHDAYLNAVVGTALI	NetMHCIIpan	13.7
HLA-DQA1*05:08/DQB1*05:03	1	44	58	KKNLIGALLFDSGET	NetMHCIIpan	13.72
HLA-DQA1*05:04/DQB1*06:11	1	1130	1144	KYGGFDSPTVAYSVL	NetMHCIIpan	13.72
HLA-DQA1*05:08/DQB1*05:03	1	1233	1247	VNFLYLASHYEKLKG	NetMHCIIpan	13.83
HLA-DQA1*01:08/DQB1*06:43	1	981	995	YHHAHDAYLNAVVGT	NetMHCIIpan	13.86
HLA-DQA1*05:08/DQB1*05:03	1	1311	1325	HLFTLTNLGAPAAFK	NetMHCIIpan	13.88
HLA-DQA1*05:08/DQB1*05:03	1	514	528	LYEYFTVYNELTKVK	NetMHCIIpan	13.9
HLA-DQA1*01:01/DQB1*03:05	1	93	107	VDDSFFHRLEESFLV	NetMHCIIpan	13.91
HLA-DQA1*01:01/DQB1*03:05	1	618	632	DIVLTLTLFEDREMI	NetMHCIIpan	13.92
HLA-DQA1*01:01/DQB1*03:05	1	145	159	STDKADLRLIYLALA	NetMHCIIpan	13.98
HLA-DQA1*01:01/DQB1*03:05	1	285	299	QYADLFLAAKNLSDA	NetMHCIIpan	13.98
HLA-DQA1*01:01/DQB1*03:05	1	511	525	HSLLYEYFTVYNELT	NetMHCIIpan	13.98
HLA-DQA1*01:01/DQB1*03:05	1	619	633	IVLTLTLFEDREMIE	NetMHCIIpan	13.99
HLA-DQA1*06:02/DQB1*06:32	1	1161	1175	KELLGITIMERSSFE	NetMHCIIpan	14
HLA-DQA1*06:02/DQB1*06:32	1	755	769	KPENIVIEMARENQT	NetMHCIIpan	14.01
HLA-DQA1*05:04/DQB1*06:11	1	981	995	YHHAHDAYLNAVVGT	NetMHCIIpan	14.07
HLA-DQA1*01:01/DQB1*03:05	1	484	498	KGASAQSFIERMTNF	NetMHCIIpan	14.11
HLA-DQA1*01:01/DQB1*03:05	1	617	631	EDIVLTLTLFEDREM	NetMHCIIpan	14.11
HLA-DQA1*05:04/DQB1*06:11	1	49	63	GALLFDSGETAEATR	NetMHCIIpan	14.11
HLA-DQA1*01:08/DQB1*06:43	1	148	162	KADLRLIYLALAHMI	NetMHCIIpan	14.12
HLA-DQA1*06:02/DQB1*06:32	1	117	131	PIFGNIVDEVAYHEK	NetMHCIIpan	14.13
HLA-DQA1*05:04/DQB1*06:11	1	207	221	DAKAILSARLSKSRR	NetMHCIIpan	14.15
HLA-DQA1*05:08/DQB1*05:03	1	829	843	DINRLSDYDVAAIVP	NetMHCIIpan	14.22
HLA-DQA1*01:01/DQB1*03:05	1	220	234	RRLENLIAQLPGEKK	NetMHCIIpan	14.25
HLA-DQA1*01:08/DQB1*06:43	1	9	23	LAIGTNSVGWAVITD	NetMHCIIpan	14.27
HLA-DQA1*05:04/DQB1*06:11	1	717	731	GDSLHEHIANLAGSP	NetMHCIIpan	14.29
HLA-DQA1*01:08/DQB1*06:43	1	282	296	IGDQYADLFLAAKNL	NetMHCIIpan	14.29
HLA-DQA1*05:04/DQB1*06:11	1	1309	1323	IIHLFTLTNLGAPAA	NetMHCIIpan	14.31
HLA-DQA1*01:08/DQB1*06:43	1	926	940	QITKHVAQILDSRMN	NetMHCIIpan	14.36
HLA-DQA1*05:08/DQB1*05:03	1	1036	1050	YFFYSNIMNFFKTEI	NetMHCIIpan	14.44
HLA-DQA1*05:08/DQB1*05:03	1	1260	1274	EQHKHYLDEIIEQIS	NetMHCIIpan	14.49
HLA-DQA1*05:08/DQB1*05:03	1	91	105	AKVDDSFFHRLEESF	NetMHCIIpan	14.53
HLA-DQA1*01:08/DQB1*06:43	1	285	299	QYADLFLAAKNLSDA	NetMHCIIpan	14.55
HLA-DQA1*01:01/DQB1*03:05	1	616	630	LEDIVLTLTLFEDRE	NetMHCIIpan	14.56
HLA-DQA1*01:08/DQB1*06:43	1	1136	1150	SPTVAYSVLVVAKVE	NetMHCIIpan	14.56
HLA-DQA1*01:01/DQB1*03:05	1	615	629	ILEDIVLTLTLFEDR	NetMHCIIpan	14.57
HLA-DQA1*01:08/DQB1*06:43	1	1	15	MDKKYSIGLAIGTNS	NetMHCIIpan	14.61
HLA-DQA1*06:02/DQB1*06:32	1	197	211	EENPINASGVDAKAI	NetMHCIIpan	14.62
HLA-DQA1*01:01/DQB1*03:05	1	76	90	KNRICYLQEIFSNEM	NetMHCIIpan	14.66
HLA-DQA1*01:01/DQB1*03:05	1	182	196	DKLFIQLVQTYNQLF	NetMHCIIpan	14.66
HLA-DQA1*06:02/DQB1*06:32	1	754	768	HKPENIVIEMARENQ	NetMHCIIpan	14.72
HLA-DQA1*05:08/DQB1*05:03	1	162	176	IKFRGHFLIEGDLNP	NetMHCIIpan	14.73
HLA-DQA1*01:08/DQB1*06:43	1	283	297	GDQYADLFLAAKNLS	NetMHCIIpan	14.74
HLA-DQA1*01:08/DQB1*06:43	1	924	938	TRQITKHVAQILDSR	NetMHCIIpan	14.81
HLA-DQA1*05:08/DQB1*05:03	1	51	65	LLFDSGETAEATRLK	NetMHCIIpan	14.82
HLA-DQA1*01:08/DQB1*06:43	1	287	301	ADLFLAAKNLSDAIL	NetMHCIIpan	14.82
HLA-DQA1*01:01/DQB1*03:05	1	296	310	LSDAILLSDILRVNT	NetMHCIIpan	14.9
HLA-DQA1*01:01/DQB1*03:05	1	151	165	LRLIYLALAHMIKFR	NetMHCIIpan	14.92
HLA-DQA1*01:01/DQB1*03:05	1	1280	1294	VILADANLDKVLSAY	NetMHCIIpan	14.93
HLA-DQA1*05:08/DQB1*05:03	1	574	588	CFDSVEISGVEDRFN	NetMHCIIpan	14.94
HLA-DQA1*05:08/DQB1*05:03	1	287	301	ADLFLAAKNLSDAIL	NetMHCIIpan	14.99
HLA-DQA1*05:04/DQB1*06:11	1	53	67	FDSGETAEATRLKRT	NetMHCIIpan	14.99
HLA-DQA1*01:01/DQB1*03:05	1	1351	1365	SITGLYETRIDLSQL	NetMHCIIpan	15
HLA-DQA1*05:04/DQB1*06:11	1	153	167	LIYLALAHMIKFRGH	NetMHCIIpan	15.01
HLA-DQA1*05:08/DQB1*05:03	1	979	993	NNYHHAHDAYLNAVV	NetMHCIIpan	15.02
HLA-DQA1*06:02/DQB1*06:32	1	753	767	RHKPENIVIEMAREN	NetMHCIIpan	15.03
HLA-DQA1*05:08/DQB1*05:03	1	1310	1324	IHLFTLTNLGAPAAF	NetMHCIIpan	15.05
HLA-DQA1*06:02/DQB1*06:32	1	292	306	AAKNLSDAILLSDIL	NetMHCIIpan	15.05
HLA-DQA1*05:08/DQB1*05:03	1	573	587	ECFDSVEISGVEDRF	NetMHCIIpan	15.11
HLA-DQA1*05:08/DQB1*05:03	1	163	177	KFRGHFLIEGDLNPD	NetMHCIIpan	15.14
HLA-DQA1*05:08/DQB1*05:03	1	828	842	LDINRLSDYDVAAIV	NetMHCIIpan	15.18
HLA-DQA1*01:01/DQB1*03:05	1	79	93	ICYLQEIFSNEMAKV	NetMHCIIpan	15.19
HLA-DQA1*01:01/DQB1*03:05	1	1042	1056	IMNFFKTEITLANGE	NetMHCIIpan	15.19
HLA-DQA1*01:08/DQB1*06:43	1	197	211	EENPINASGVDAKAI	NetMHCIIpan	15.19
HLA-DQA1*01:08/DQB1*06:43	1	716	730	QGDSLHEHIANLAGS	NetMHCIIpan	15.19
HLA-DQA1*01:08/DQB1*06:43	1	980	994	NYHHAHDAYLNAVVG	NetMHCIIpan	15.19
HLA-DQA1*05:04/DQB1*06:11	1	358	372	GYAGYIDGGASQEEF	NetMHCIIpan	15.21
HLA-DQA1*06:02/DQB1*06:32	1	253	267	KSNFDLAEDAKLQLS	NetMHCIIpan	15.25
HLA-DQA1*01:01/DQB1*03:05	1	979	993	NNYHHAHDAYLNAVV	NetMHCIIpan	15.26
HLA-DQA1*01:01/DQB1*03:05	1	576	590	DSVEISGVEDRFNAS	NetMHCIIpan	15.28
HLA-DQA1*01:08/DQB1*06:43	1	1139	1153	VAYSVLVVAKVEKGK	NetMHCIIpan	15.29
HLA-DQA1*05:04/DQB1*06:11	1	312	326	ITKAPLSASMIKRYD	NetMHCIIpan	15.33
HLA-DQA1*05:08/DQB1*05:03	1	237	251	LFGNLIALSLGLTPN	NetMHCIIpan	15.35
HLA-DQA1*01:01/DQB1*03:05	1	289	303	LFLAAKNLSDAILLS	NetMHCIIpan	15.4
HLA-DQA1*01:08/DQB1*06:43	1	288	302	DLFLAAKNLSDAILL	NetMHCIIpan	15.46
HLA-DQA1*01:08/DQB1*06:43	1	281	295	QIGDQYADLFLAAKN	NetMHCIIpan	15.47
HLA-DQA1*05:04/DQB1*06:11	1	196	210	FEENPINASGVDAKA	NetMHCIIpan	15.5
HLA-DQA1*01:08/DQB1*06:43	1	1343	1357	LDATLIHQSITGLYE	NetMHCIIpan	15.51
HLA-DQA1*06:02/DQB1*06:32	1	276	290	DNLLAQIGDQYADLF	NetMHCIIpan	15.54
HLA-DQA1*05:04/DQB1*06:11	1	980	994	NYHHAHDAYLNAVVG	NetMHCIIpan	15.55
HLA-DQA1*06:02/DQB1*06:32	1	15	29	SVGWAVITDEYKVPS	NetMHCIIpan	15.56
HLA-DQA1*05:08/DQB1*05:03	1	43	57	IKKNLIGALLFDSGE	NetMHCIIpan	15.57
HLA-DQA1*01:01/DQB1*03:05	1	733	747	IKKGILQTVKVVDEL	NetMHCIIpan	15.57
HLA-DQA1*05:04/DQB1*06:11	1	13	27	TNSVGWAVITDEYKV	NetMHCIIpan	15.58
HLA-DQA1*05:08/DQB1*05:03	1	978	992	INNYHHAHDAYLNAV	NetMHCIIpan	15.61
HLA-DQA1*01:01/DQB1*03:05	1	248	262	LTPNFKSNFDLAEDA	NetMHCIIpan	15.61
HLA-DQA1*01:08/DQB1*06:43	1	286	300	YADLFLAAKNLSDAI	NetMHCIIpan	15.65
HLA-DQA1*01:08/DQB1*06:43	1	231	245	GEKKNGLFGNLIALS	NetMHCIIpan	15.7
HLA-DQA1*06:02/DQB1*06:32	1	1338	1352	STKEVLDATLIHQSI	NetMHCIIpan	15.73
HLA-DQA1*01:01/DQB1*03:05	1	983	997	HAHDAYLNAVVGTAL	NetMHCIIpan	15.74
HLA-DQA1*06:02/DQB1*06:32	1	1274	1288	SEFSKRVILADANLD	NetMHCIIpan	15.76
HLA-DQA1*01:08/DQB1*06:43	1	1309	1323	IIHLFTLTNLGAPAA	NetMHCIIpan	15.77
HLA-DQA1*05:08/DQB1*05:03	1	356	370	KNGYAGYIDGGASQE	NetMHCIIpan	15.8
HLA-DQA1*06:02/DQB1*06:32	1	113	127	HERHPIFGNIVDEVA	NetMHCIIpan	15.84
HLA-DQA1*05:08/DQB1*05:03	1	1229	1243	PSKYVNFLYLASHYE	NetMHCIIpan	15.87
HLA-DQA1*06:02/DQB1*06:32	1	718	732	DSLHEHIANLAGSPA	NetMHCIIpan	15.92
HLA-DQA1*06:02/DQB1*06:32	1	981	995	YHHAHDAYLNAVVGT	NetMHCIIpan	15.95
HLA-DQA1*01:08/DQB1*06:43	1	1137	1151	PTVAYSVLVVAKVEK	NetMHCIIpan	15.95
HLA-DQA1*01:01/DQB1*03:05	1	512	526	SLLYEYFTVYNELTK	NetMHCIIpan	15.98
HLA-DQA1*01:01/DQB1*03:05	1	980	994	NYHHAHDAYLNAVVG	NetMHCIIpan	16.01
HLA-DQA1*01:08/DQB1*06:43	1	152	166	RLIYLALAHMIKFRG	NetMHCIIpan	16.01
HLA-DQA1*01:01/DQB1*03:05	1	926	940	QITKHVAQILDSRMN	NetMHCIIpan	16.02
HLA-DQA1*06:02/DQB1*06:32	1	752	766	GRHKPENIVIEMARE	NetMHCIIpan	16.02
HLA-DQA1*06:02/DQB1*06:32	1	756	770	PENIVIEMARENQTT	NetMHCIIpan	16.02
HLA-DQA1*01:08/DQB1*06:43	1	10	24	AIGTNSVGWAVITDE	NetMHCIIpan	16.03
HLA-DQA1*06:02/DQB1*06:32	1	1132	1146	GGFDSPTVAYSVLVV	NetMHCIIpan	16.04
HLA-DQA1*06:02/DQB1*06:32	1	1277	1291	SKRVILADANLDKVL	NetMHCIIpan	16.04
HLA-DQA1*05:08/DQB1*05:03	1	153	167	LIYLALAHMIKFRGH	NetMHCIIpan	16.07
HLA-DQA1*01:08/DQB1*06:43	1	1131	1145	YGGFDSPTVAYSVLV	NetMHCIIpan	16.07
HLA-DQA1*06:02/DQB1*06:32	1	1339	1353	TKEVLDATLIHQSIT	NetMHCIIpan	16.1
HLA-DQA1*01:01/DQB1*03:05	1	1043	1057	MNFFKTEITLANGEI	NetMHCIIpan	16.14
HLA-DQA1*01:01/DQB1*03:05	1	1352	1366	ITGLYETRIDLSQLG	NetMHCIIpan	16.14
HLA-DQA1*05:08/DQB1*05:03	1	619	633	IVLTLTLFEDREMIE	NetMHCIIpan	16.15
HLA-DQA1*06:02/DQB1*06:32	1	1139	1153	VAYSVLVVAKVEKGK	NetMHCIIpan	16.15
HLA-DQA1*01:01/DQB1*03:05	1	85	99	IFSNEMAKVDDSFFH	NetMHCIIpan	16.16
HLA-DQA1*01:01/DQB1*03:05	1	270	284	TYDDDLDNLLAQIGD	NetMHCIIpan	16.16
HLA-DQA1*01:08/DQB1*06:43	1	1316	1330	TNLGAPAAFKYFDTT	NetMHCIIpan	16.16
HLA-DQA1*01:01/DQB1*03:05	1	689	703	ANRNFMQLIHDDSLT	NetMHCIIpan	16.19
HLA-DQA1*06:02/DQB1*06:32	1	9	23	LAIGTNSVGWAVITD	NetMHCIIpan	16.23
HLA-DQA1*06:02/DQB1*06:32	1	152	166	RLIYLALAHMIKFRG	NetMHCIIpan	16.26
HLA-DQA1*06:02/DQB1*06:32	1	204	218	SGVDAKAILSARLSK	NetMHCIIpan	16.27
HLA-DQA1*01:08/DQB1*06:43	1	209	223	KAILSARLSKSRRLE	NetMHCIIpan	16.27
HLA-DQA1*06:02/DQB1*06:32	1	576	590	DSVEISGVEDRFNAS	NetMHCIIpan	16.28
HLA-DQA1*06:02/DQB1*06:32	1	1275	1289	EFSKRVILADANLDK	NetMHCIIpan	16.28
HLA-DQA1*05:08/DQB1*05:03	1	161	175	MIKFRGHFLIEGDLN	NetMHCIIpan	16.29
HLA-DQA1*05:08/DQB1*05:03	1	575	589	FDSVEISGVEDRFNA	NetMHCIIpan	16.29
HLA-DQA1*06:02/DQB1*06:32	1	1131	1145	YGGFDSPTVAYSVLV	NetMHCIIpan	16.3
HLA-DQA1*01:08/DQB1*06:43	1	1160	1174	VKELLGITIMERSSF	NetMHCIIpan	16.36
HLA-DQA1*01:01/DQB1*03:05	1	237	251	LFGNLIALSLGLTPN	NetMHCIIpan	16.44
HLA-DQA1*05:08/DQB1*05:03	1	1040	1054	SNIMNFFKTEITLAN	NetMHCIIpan	16.48
HLA-DQA1*05:08/DQB1*05:03	1	16	30	VGWAVITDEYKVPSK	NetMHCIIpan	16.52
HLA-DQA1*06:02/DQB1*06:32	1	1276	1290	FSKRVILADANLDKV	NetMHCIIpan	16.56
HLA-DQA1*01:01/DQB1*03:05	1	48	62	IGALLFDSGETAEAT	NetMHCIIpan	16.58
HLA-DQA1*06:02/DQB1*06:32	1	980	994	NYHHAHDAYLNAVVG	NetMHCIIpan	16.58
HLA-DQA1*05:04/DQB1*06:11	1	1129	1143	KKYGGFDSPTVAYSV	NetMHCIIpan	16.59
HLA-DQA1*01:08/DQB1*06:43	1	1210	1224	RKRMLASAGELQKGN	NetMHCIIpan	16.59
HLA-DQA1*06:02/DQB1*06:32	1	308	322	VNTEITKAPLSASMI	NetMHCIIpan	16.62
HLA-DQA1*06:02/DQB1*06:32	1	1316	1330	TNLGAPAAFKYFDTT	NetMHCIIpan	16.67
HLA-DQA1*06:02/DQB1*06:32	1	988	1002	YLNAVVGTALIKKYP	NetMHCIIpan	16.68
HLA-DQA1*01:08/DQB1*06:43	1	1133	1147	GFDSPTVAYSVLVVA	NetMHCIIpan	16.68
HLA-DQA1*01:08/DQB1*06:43	1	1135	1149	DSPTVAYSVLVVAKV	NetMHCIIpan	16.69
HLA-DQA1*01:01/DQB1*03:05	1	287	301	ADLFLAAKNLSDAIL	NetMHCIIpan	16.7
HLA-DQA1*06:02/DQB1*06:32	1	571	585	KIECFDSVEISGVED	NetMHCIIpan	16.71
HLA-DQA1*01:08/DQB1*06:43	1	1209	1223	GRKRMLASAGELQKG	NetMHCIIpan	16.73
HLA-DQA1*05:08/DQB1*05:03	1	1042	1056	IMNFFKTEITLANGE	NetMHCIIpan	16.75
HLA-DQA1*01:01/DQB1*03:05	1	45	59	KNLIGALLFDSGETA	NetMHCIIpan	16.75
HLA-DQA1*01:08/DQB1*06:43	1	837	851	DVAAIVPQSFLKDDS	NetMHCIIpan	16.75
HLA-DQA1*01:01/DQB1*03:05	1	510	524	KHSLLYEYFTVYNEL	NetMHCIIpan	16.78
HLA-DQA1*01:01/DQB1*03:05	1	614	628	DILEDIVLTLTLFED	NetMHCIIpan	16.78
HLA-DQA1*05:08/DQB1*05:03	1	837	851	DVAAIVPQSFLKDDS	NetMHCIIpan	16.81
HLA-DQA1*01:01/DQB1*03:05	1	756	770	PENIVIEMARENQTT	NetMHCIIpan	16.84
HLA-DQA1*06:02/DQB1*06:32	1	282	296	IGDQYADLFLAAKNL	NetMHCIIpan	16.87
HLA-DQA1*06:02/DQB1*06:32	1	294	308	KNLSDAILLSDILRV	NetMHCIIpan	16.89
HLA-DQA1*06:02/DQB1*06:32	1	484	498	KGASAQSFIERMTNF	NetMHCIIpan	16.9
HLA-DQA1*05:04/DQB1*06:11	1	989	1003	LNAVVGTALIKKYPK	NetMHCIIpan	16.92
HLA-DQA1*01:08/DQB1*06:43	1	979	993	NNYHHAHDAYLNAVV	NetMHCIIpan	16.99
HLA-DQA1*01:01/DQB1*03:05	1	184	198	LFIQLVQTYNQLFEE	NetMHCIIpan	17
HLA-DQA1*06:02/DQB1*06:32	1	291	305	LAAKNLSDAILLSDI	NetMHCIIpan	17
HLA-DQA1*01:01/DQB1*03:05	1	620	634	VLTLTLFEDREMIEE	NetMHCIIpan	17.02
HLA-DQA1*01:08/DQB1*06:43	1	1159	1173	SVKELLGITIMERSS	NetMHCIIpan	17.02
HLA-DQA1*01:01/DQB1*03:05	1	981	995	YHHAHDAYLNAVVGT	NetMHCIIpan	17.03
HLA-DQA1*01:01/DQB1*03:05	1	1259	1273	VEQHKHYLDEIIEQI	NetMHCIIpan	17.03
HLA-DQA1*06:02/DQB1*06:32	1	254	268	SNFDLAEDAKLQLSK	NetMHCIIpan	17.05
HLA-DQA1*05:08/DQB1*05:03	1	98	112	FHRLEESFLVEEDKK	NetMHCIIpan	17.08
HLA-DQA1*05:04/DQB1*06:11	1	357	371	NGYAGYIDGGASQEE	NetMHCIIpan	17.08
HLA-DQA1*06:02/DQB1*06:32	1	293	307	AKNLSDAILLSDILR	NetMHCIIpan	17.13
HLA-DQA1*05:08/DQB1*05:03	1	634	648	ERLKTYAHLFDDKVM	NetMHCIIpan	17.14
HLA-DQA1*01:08/DQB1*06:43	1	1132	1146	GGFDSPTVAYSVLVV	NetMHCIIpan	17.14
HLA-DQA1*01:01/DQB1*03:05	1	1340	1354	KEVLDATLIHQSITG	NetMHCIIpan	17.15
HLA-DQA1*06:02/DQB1*06:32	1	2	16	DKKYSIGLAIGTNSV	NetMHCIIpan	17.17
HLA-DQA1*05:04/DQB1*06:11	1	1140	1154	AYSVLVVAKVEKGKS	NetMHCIIpan	17.17
HLA-DQA1*01:08/DQB1*06:43	1	927	941	ITKHVAQILDSRMNT	NetMHCIIpan	17.18
HLA-DQA1*05:08/DQB1*05:03	1	231	245	GEKKNGLFGNLIALS	NetMHCIIpan	17.2
HLA-DQA1*05:08/DQB1*05:03	1	809	823	EKLYLYYLQNGRDMY	NetMHCIIpan	17.29
HLA-DQA1*01:08/DQB1*06:43	1	295	309	NLSDAILLSDILRVN	NetMHCIIpan	17.29
HLA-DQA1*01:01/DQB1*03:05	1	513	527	LLYEYFTVYNELTKV	NetMHCIIpan	17.33
HLA-DQA1*01:08/DQB1*06:43	1	410	424	IPHQIHLGELHAILR	NetMHCIIpan	17.35
HLA-DQA1*01:01/DQB1*03:05	1	690	704	NRNFMQLIHDDSLTF	NetMHCIIpan	17.38
HLA-DQA1*06:02/DQB1*06:32	1	362	376	YIDGGASQEEFYKFI	NetMHCIIpan	17.39
HLA-DQA1*01:01/DQB1*03:05	1	78	92	RICYLQEIFSNEMAK	NetMHCIIpan	17.4
HLA-DQA1*01:01/DQB1*03:05	1	255	269	NFDLAEDAKLQLSKD	NetMHCIIpan	17.52
HLA-DQA1*06:02/DQB1*06:32	1	723	737	HIANLAGSPAIKKGI	NetMHCIIpan	17.54
HLA-DQA1*01:01/DQB1*03:05	1	1337	1351	TSTKEVLDATLIHQS	NetMHCIIpan	17.56
HLA-DQA1*01:01/DQB1*03:05	1	479	493	EEVVDKGASAQSFIE	NetMHCIIpan	17.57
HLA-DQA1*01:08/DQB1*06:43	1	238	252	FGNLIALSLGLTPNF	NetMHCIIpan	17.58
HLA-DQA1*05:04/DQB1*06:11	1	48	62	IGALLFDSGETAEAT	NetMHCIIpan	17.59
HLA-DQA1*05:08/DQB1*05:03	1	255	269	NFDLAEDAKLQLSKD	NetMHCIIpan	17.61
HLA-DQA1*06:02/DQB1*06:32	1	1209	1223	GRKRMLASAGELQKG	NetMHCIIpan	17.62
HLA-DQA1*06:02/DQB1*06:32	1	277	291	NLLAQIGDQYADLFL	NetMHCIIpan	17.69
HLA-DQA1*06:02/DQB1*06:32	1	53	67	FDSGETAEATRLKRT	NetMHCIIpan	17.71
HLA-DQA1*01:08/DQB1*06:43	1	1280	1294	VILADANLDKVLSAY	NetMHCIIpan	17.71
HLA-DQA1*05:08/DQB1*05:03	1	618	632	DIVLTLTLFEDREMI	NetMHCIIpan	17.72
HLA-DQA1*01:01/DQB1*03:05	1	183	197	KLFIQLVQTYNQLFE	NetMHCIIpan	17.72
HLA-DQA1*06:02/DQB1*06:32	1	1210	1224	RKRMLASAGELQKGN	NetMHCIIpan	17.75
HLA-DQA1*05:08/DQB1*05:03	1	164	178	FRGHFLIEGDLNPDN	NetMHCIIpan	17.76
HLA-DQA1*01:01/DQB1*03:05	1	982	996	HHAHDAYLNAVVGTA	NetMHCIIpan	17.78
HLA-DQA1*06:02/DQB1*06:32	1	1043	1057	MNFFKTEITLANGEI	NetMHCIIpan	17.79
HLA-DQA1*01:08/DQB1*06:43	1	11	25	IGTNSVGWAVITDEY	NetMHCIIpan	17.81
HLA-DQA1*01:01/DQB1*03:05	1	286	300	YADLFLAAKNLSDAI	NetMHCIIpan	17.94
HLA-DQA1*01:01/DQB1*03:05	1	1040	1054	SNIMNFFKTEITLAN	NetMHCIIpan	17.95
HLA-DQA1*01:08/DQB1*06:43	1	1161	1175	KELLGITIMERSSFE	NetMHCIIpan	17.95
HLA-DQA1*01:01/DQB1*03:05	1	43	57	IKKNLIGALLFDSGE	NetMHCIIpan	17.97
HLA-DQA1*05:08/DQB1*05:03	1	112	126	KHERHPIFGNIVDEV	NetMHCIIpan	17.98
HLA-DQA1*05:04/DQB1*06:11	1	231	245	GEKKNGLFGNLIALS	NetMHCIIpan	18.07
HLA-DQA1*01:08/DQB1*06:43	1	1211	1225	KRMLASAGELQKGNE	NetMHCIIpan	18.07
HLA-DQA1*05:08/DQB1*05:03	1	1265	1279	YLDEIIEQISEFSKR	NetMHCIIpan	18.09
HLA-DQA1*01:01/DQB1*03:05	1	44	58	KKNLIGALLFDSGET	NetMHCIIpan	18.12
HLA-DQA1*05:04/DQB1*06:11	1	208	222	AKAILSARLSKSRRL	NetMHCIIpan	18.15
HLA-DQA1*05:08/DQB1*05:03	1	980	994	NYHHAHDAYLNAVVG	NetMHCIIpan	18.16
HLA-DQA1*01:08/DQB1*06:43	1	329	343	HQDLTLLKALVRQQL	NetMHCIIpan	18.2
HLA-DQA1*01:08/DQB1*06:43	1	484	498	KGASAQSFIERMTNF	NetMHCIIpan	18.2
HLA-DQA1*05:08/DQB1*05:03	1	1275	1289	EFSKRVILADANLDK	NetMHCIIpan	18.22
HLA-DQA1*06:02/DQB1*06:32	1	309	323	NTEITKAPLSASMIK	NetMHCIIpan	18.25
HLA-DQA1*01:01/DQB1*03:05	1	613	627	EDILEDIVLTLTLFE	NetMHCIIpan	18.28
HLA-DQA1*01:08/DQB1*06:43	1	1130	1144	KYGGFDSPTVAYSVL	NetMHCIIpan	18.32
HLA-DQA1*01:01/DQB1*03:05	1	611	625	ENEDILEDIVLTLTL	NetMHCIIpan	18.34
HLA-DQA1*06:02/DQB1*06:32	1	829	843	DINRLSDYDVAAIVP	NetMHCIIpan	18.34
HLA-DQA1*05:04/DQB1*06:11	1	979	993	NNYHHAHDAYLNAVV	NetMHCIIpan	18.35
HLA-DQA1*01:01/DQB1*03:05	1	485	499	GASAQSFIERMTNFD	NetMHCIIpan	18.36
HLA-DQA1*06:02/DQB1*06:32	1	1044	1058	NFFKTEITLANGEIR	NetMHCIIpan	18.37
HLA-DQA1*01:01/DQB1*03:05	1	92	106	KVDDSFFHRLEESFL	NetMHCIIpan	18.39
HLA-DQA1*05:08/DQB1*05:03	1	572	586	IECFDSVEISGVEDR	NetMHCIIpan	18.41
HLA-DQA1*05:04/DQB1*06:11	1	238	252	FGNLIALSLGLTPNF	NetMHCIIpan	18.45
HLA-DQA1*01:08/DQB1*06:43	1	1044	1058	NFFKTEITLANGEIR	NetMHCIIpan	18.45
HLA-DQA1*01:08/DQB1*06:43	1	414	428	IHLGELHAILRRQED	NetMHCIIpan	18.48
HLA-DQA1*05:08/DQB1*05:03	1	483	497	DKGASAQSFIERMTN	NetMHCIIpan	18.52
HLA-DQA1*01:01/DQB1*03:05	1	288	302	DLFLAAKNLSDAILL	NetMHCIIpan	18.57
HLA-DQA1*01:01/DQB1*03:05	1	47	61	LIGALLFDSGETAEA	NetMHCIIpan	18.62
HLA-DQA1*01:08/DQB1*06:43	1	280	294	AQIGDQYADLFLAAK	NetMHCIIpan	18.63
HLA-DQA1*06:02/DQB1*06:32	1	205	219	GVDAKAILSARLSKS	NetMHCIIpan	18.64
HLA-DQA1*06:02/DQB1*06:32	1	238	252	FGNLIALSLGLTPNF	NetMHCIIpan	18.68
HLA-DQA1*01:08/DQB1*06:43	1	51	65	LLFDSGETAEATRLK	NetMHCIIpan	18.68
HLA-DQA1*05:08/DQB1*05:03	1	1039	1053	YSNIMNFFKTEITLA	NetMHCIIpan	18.74
HLA-DQA1*01:01/DQB1*03:05	1	112	126	KHERHPIFGNIVDEV	NetMHCIIpan	18.76
HLA-DQA1*05:08/DQB1*05:03	1	515	529	YEYFTVYNELTKVKY	NetMHCIIpan	18.79
HLA-DQA1*06:02/DQB1*06:32	1	1130	1144	KYGGFDSPTVAYSVL	NetMHCIIpan	18.79
HLA-DQA1*05:04/DQB1*06:11	1	1209	1223	GRKRMLASAGELQKG	NetMHCIIpan	18.79
HLA-DQA1*06:02/DQB1*06:32	1	284	298	DQYADLFLAAKNLSD	NetMHCIIpan	18.81
HLA-DQA1*06:02/DQB1*06:32	1	1162	1176	ELLGITIMERSSFEK	NetMHCIIpan	18.83
HLA-DQA1*05:08/DQB1*05:03	1	147	161	DKADLRLIYLALAHM	NetMHCIIpan	18.89
HLA-DQA1*01:01/DQB1*03:05	1	1341	1355	EVLDATLIHQSITGL	NetMHCIIpan	18.89
HLA-DQA1*01:08/DQB1*06:43	1	1045	1059	FFKTEITLANGEIRK	NetMHCIIpan	18.89
HLA-DQA1*06:02/DQB1*06:32	1	231	245	GEKKNGLFGNLIALS	NetMHCIIpan	18.94
HLA-DQA1*06:02/DQB1*06:32	1	271	285	YDDDLDNLLAQIGDQ	NetMHCIIpan	18.94
HLA-DQA1*06:02/DQB1*06:32	1	283	297	GDQYADLFLAAKNLS	NetMHCIIpan	18.94
HLA-DQA1*05:08/DQB1*05:03	1	635	649	RLKTYAHLFDDKVMK	NetMHCIIpan	18.95
HLA-DQA1*06:02/DQB1*06:32	1	1279	1293	RVILADANLDKVLSA	NetMHCIIpan	18.97
HLA-DQA1*01:01/DQB1*03:05	1	816	830	LQNGRDMYVDQELDI	NetMHCIIpan	18.99
HLA-DQA1*05:08/DQB1*05:03	1	1041	1055	NIMNFFKTEITLANG	NetMHCIIpan	19.03
HLA-DQA1*05:08/DQB1*05:03	1	812	826	YLYYLQNGRDMYVDQ	NetMHCIIpan	19.05
HLA-DQA1*06:02/DQB1*06:32	1	3	17	KKYSIGLAIGTNSVG	NetMHCIIpan	19.1
HLA-DQA1*01:01/DQB1*03:05	1	687	701	GFANRNFMQLIHDDS	NetMHCIIpan	19.11
HLA-DQA1*01:08/DQB1*06:43	1	1043	1057	MNFFKTEITLANGEI	NetMHCIIpan	19.11
HLA-DQA1*01:01/DQB1*03:05	1	570	584	KKIECFDSVEISGVE	NetMHCIIpan	19.16
HLA-DQA1*05:08/DQB1*05:03	1	288	302	DLFLAAKNLSDAILL	NetMHCIIpan	19.17
HLA-DQA1*05:04/DQB1*06:11	1	1210	1224	RKRMLASAGELQKGN	NetMHCIIpan	19.17
HLA-DQA1*01:08/DQB1*06:43	1	1337	1351	TSTKEVLDATLIHQS	NetMHCIIpan	19.2
HLA-DQA1*01:08/DQB1*06:43	1	1212	1226	RMLASAGELQKGNEL	NetMHCIIpan	19.21
HLA-DQA1*01:01/DQB1*03:05	1	185	199	FIQLVQTYNQLFEEN	NetMHCIIpan	19.24
HLA-DQA1*01:01/DQB1*03:05	1	1044	1058	NFFKTEITLANGEIR	NetMHCIIpan	19.3
HLA-DQA1*01:08/DQB1*06:43	1	50	64	ALLFDSGETAEATRL	NetMHCIIpan	19.3
HLA-DQA1*06:02/DQB1*06:32	1	4	18	KYSIGLAIGTNSVGW	NetMHCIIpan	19.32
HLA-DQA1*05:04/DQB1*06:11	1	284	298	DQYADLFLAAKNLSD	NetMHCIIpan	19.33
HLA-DQA1*01:01/DQB1*03:05	1	269	283	DTYDDDLDNLLAQIG	NetMHCIIpan	19.37
HLA-DQA1*01:01/DQB1*03:05	1	46	60	NLIGALLFDSGETAE	NetMHCIIpan	19.4
HLA-DQA1*05:04/DQB1*06:11	1	285	299	QYADLFLAAKNLSDA	NetMHCIIpan	19.41
HLA-DQA1*05:04/DQB1*06:11	1	286	300	YADLFLAAKNLSDAI	NetMHCIIpan	19.41
HLA-DQA1*01:08/DQB1*06:43	1	1158	1172	KSVKELLGITIMERS	NetMHCIIpan	19.42
HLA-DQA1*01:08/DQB1*06:43	1	330	344	QDLTLLKALVRQQLP	NetMHCIIpan	19.43
HLA-DQA1*05:08/DQB1*05:03	1	77	91	NRICYLQEIFSNEMA	NetMHCIIpan	19.44
HLA-DQA1*05:04/DQB1*06:11	1	360	374	AGYIDGGASQEEFYK	NetMHCIIpan	19.47
HLA-DQA1*06:02/DQB1*06:32	1	1157	1171	LKSVKELLGITIMER	NetMHCIIpan	19.49
HLA-DQA1*01:08/DQB1*06:43	1	254	268	SNFDLAEDAKLQLSK	NetMHCIIpan	19.51
HLA-DQA1*01:01/DQB1*03:05	1	927	941	ITKHVAQILDSRMNT	NetMHCIIpan	19.52
HLA-DQA1*06:02/DQB1*06:32	1	1208	1222	NGRKRMLASAGELQK	NetMHCIIpan	19.55
HLA-DQA1*01:01/DQB1*03:05	1	985	999	HDAYLNAVVGTALIK	NetMHCIIpan	19.57
HLA-DQA1*01:01/DQB1*03:05	1	1032	1046	ATAKYFFYSNIMNFF	NetMHCIIpan	19.57
HLA-DQA1*06:02/DQB1*06:32	1	1278	1292	KRVILADANLDKVLS	NetMHCIIpan	19.58
HLA-DQA1*01:08/DQB1*06:43	1	923	937	ETRQITKHVAQILDS	NetMHCIIpan	19.58
HLA-DQA1*01:01/DQB1*03:05	1	686	700	DGFANRNFMQLIHDD	NetMHCIIpan	19.63
HLA-DQA1*06:02/DQB1*06:32	1	357	371	NGYAGYIDGGASQEE	NetMHCIIpan	19.66
HLA-DQA1*05:04/DQB1*06:11	1	356	370	KNGYAGYIDGGASQE	NetMHCIIpan	19.67
HLA-DQA1*01:08/DQB1*06:43	1	1140	1154	AYSVLVVAKVEKGKS	NetMHCIIpan	19.67
HLA-DQA1*06:02/DQB1*06:32	1	118	132	IFGNIVDEVAYHEKY	NetMHCIIpan	19.71
HLA-DQA1*06:02/DQB1*06:32	1	979	993	NNYHHAHDAYLNAVV	NetMHCIIpan	19.76
HLA-DQA1*06:02/DQB1*06:32	1	1211	1225	KRMLASAGELQKGNE	NetMHCIIpan	19.77
HLA-DQA1*01:01/DQB1*03:05	1	751	765	MGRHKPENIVIEMAR	NetMHCIIpan	19.78
HLA-DQA1*05:08/DQB1*05:03	1	1280	1294	VILADANLDKVLSAY	NetMHCIIpan	19.79
HLA-DQA1*05:04/DQB1*06:11	1	1317	1331	NLGAPAAFKYFDTTI	NetMHCIIpan	19.79
HLA-DQA1*05:08/DQB1*05:03	1	819	833	GRDMYVDQELDINRL	NetMHCIIpan	19.8
HLA-DQA1*01:01/DQB1*03:05	1	612	626	NEDILEDIVLTLTLF	NetMHCIIpan	19.81
HLA-DQA1*06:02/DQB1*06:32	1	1340	1354	KEVLDATLIHQSITG	NetMHCIIpan	19.86
HLA-DQA1*01:08/DQB1*06:43	1	1279	1293	RVILADANLDKVLSA	NetMHCIIpan	19.88
HLA-DQA1*06:02/DQB1*06:32	1	285	299	QYADLFLAAKNLSDA	NetMHCIIpan	19.92
HLA-DQA1*06:02/DQB1*06:32	1	1042	1056	IMNFFKTEITLANGE	NetMHCIIpan	19.92
HLA-DQA1*06:02/DQB1*06:32	1	281	295	QIGDQYADLFLAAKN	NetMHCIIpan	20.04
HLA-DQA1*01:08/DQB1*06:43	1	255	269	NFDLAEDAKLQLSKD	NetMHCIIpan	20.04
HLA-DQA1*01:08/DQB1*06:43	1	279	293	LAQIGDQYADLFLAA	NetMHCIIpan	20.04
HLA-DQA1*01:08/DQB1*06:43	1	313	327	TKAPLSASMIKRYDE	NetMHCIIpan	20.15
HLA-DQA1*01:01/DQB1*03:05	1	1350	1364	QSITGLYETRIDLSQ	NetMHCIIpan	20.16
HLA-DQA1*05:08/DQB1*05:03	1	480	494	EVVDKGASAQSFIER	NetMHCIIpan	20.24
HLA-DQA1*01:01/DQB1*03:05	1	610	624	EENEDILEDIVLTLT	NetMHCIIpan	20.28
HLA-DQA1*06:02/DQB1*06:32	1	1045	1059	FFKTEITLANGEIRK	NetMHCIIpan	20.29
HLA-DQA1*06:02/DQB1*06:32	1	295	309	NLSDAILLSDILRVN	NetMHCIIpan	20.33
HLA-DQA1*01:01/DQB1*03:05	1	297	311	SDAILLSDILRVNTE	NetMHCIIpan	20.34
HLA-DQA1*05:08/DQB1*05:03	1	1136	1150	SPTVAYSVLVVAKVE	NetMHCIIpan	20.36
HLA-DQA1*05:08/DQB1*05:03	1	620	634	VLTLTLFEDREMIEE	NetMHCIIpan	20.38
HLA-DQA1*05:08/DQB1*05:03	1	1037	1051	FFYSNIMNFFKTEIT	NetMHCIIpan	20.38
HLA-DQA1*06:02/DQB1*06:32	1	218	232	KSRRLENLIAQLPGE	NetMHCIIpan	20.39
HLA-DQA1*01:08/DQB1*06:43	1	1208	1222	NGRKRMLASAGELQK	NetMHCIIpan	20.44
HLA-DQA1*01:01/DQB1*03:05	1	691	705	RNFMQLIHDDSLTFK	NetMHCIIpan	20.45
HLA-DQA1*05:08/DQB1*05:03	1	719	733	SLHEHIANLAGSPAI	NetMHCIIpan	20.55
HLA-DQA1*05:08/DQB1*05:03	1	1274	1288	SEFSKRVILADANLD	NetMHCIIpan	20.59
HLA-DQA1*06:02/DQB1*06:32	1	47	61	LIGALLFDSGETAEA	NetMHCIIpan	20.6
HLA-DQA1*06:02/DQB1*06:32	1	307	321	RVNTEITKAPLSASM	NetMHCIIpan	20.61
HLA-DQA1*05:08/DQB1*05:03	1	1259	1273	VEQHKHYLDEIIEQI	NetMHCIIpan	20.63
HLA-DQA1*01:01/DQB1*03:05	1	785	799	EEGIKELGSQILKEH	NetMHCIIpan	20.64
HLA-DQA1*01:08/DQB1*06:43	1	210	224	AILSARLSKSRRLEN	NetMHCIIpan	20.67
HLA-DQA1*01:01/DQB1*03:05	1	1041	1055	NIMNFFKTEITLANG	NetMHCIIpan	20.68
HLA-DQA1*06:02/DQB1*06:32	1	1341	1355	EVLDATLIHQSITGL	NetMHCIIpan	20.68
HLA-DQA1*01:08/DQB1*06:43	1	1274	1288	SEFSKRVILADANLD	NetMHCIIpan	20.68
HLA-DQA1*05:08/DQB1*05:03	1	690	704	NRNFMQLIHDDSLTF	NetMHCIIpan	20.7
HLA-DQA1*01:01/DQB1*03:05	1	1033	1047	TAKYFFYSNIMNFFK	NetMHCIIpan	20.71
HLA-DQA1*05:08/DQB1*05:03	1	984	998	AHDAYLNAVVGTALI	NetMHCIIpan	20.78
HLA-DQA1*01:08/DQB1*06:43	1	153	167	LIYLALAHMIKFRGH	NetMHCIIpan	20.8
HLA-DQA1*01:01/DQB1*03:05	1	186	200	IQLVQTYNQLFEENP	NetMHCIIpan	20.81
HLA-DQA1*01:01/DQB1*03:05	1	826	840	QELDINRLSDYDVAA	NetMHCIIpan	20.81
HLA-DQA1*01:01/DQB1*03:05	1	1342	1356	VLDATLIHQSITGLY	NetMHCIIpan	20.81
HLA-DQA1*05:08/DQB1*05:03	1	1129	1143	KKYGGFDSPTVAYSV	NetMHCIIpan	20.87
HLA-DQA1*06:02/DQB1*06:32	1	255	269	NFDLAEDAKLQLSKD	NetMHCIIpan	20.87
HLA-DQA1*01:01/DQB1*03:05	1	187	201	QLVQTYNQLFEENPI	NetMHCIIpan	20.89
HLA-DQA1*05:08/DQB1*05:03	1	1234	1248	NFLYLASHYEKLKGS	NetMHCIIpan	20.9
HLA-DQA1*05:04/DQB1*06:11	1	829	843	DINRLSDYDVAAIVP	NetMHCIIpan	20.9
HLA-DQA1*01:08/DQB1*06:43	1	256	270	FDLAEDAKLQLSKDT	NetMHCIIpan	20.91
HLA-DQA1*01:08/DQB1*06:43	1	753	767	RHKPENIVIEMAREN	NetMHCIIpan	20.91
HLA-DQA1*01:01/DQB1*03:05	1	221	235	RLENLIAQLPGEKKN	NetMHCIIpan	20.92
HLA-DQA1*01:01/DQB1*03:05	1	738	752	LQTVKVVDELVKVMG	NetMHCIIpan	20.94
HLA-DQA1*06:02/DQB1*06:32	1	286	300	YADLFLAAKNLSDAI	NetMHCIIpan	20.94
HLA-DQA1*05:08/DQB1*05:03	1	80	94	CYLQEIFSNEMAKVD	NetMHCIIpan	20.97
HLA-DQA1*01:01/DQB1*03:05	1	1039	1053	YSNIMNFFKTEITLA	NetMHCIIpan	21
HLA-DQA1*01:08/DQB1*06:43	1	1042	1056	IMNFFKTEITLANGE	NetMHCIIpan	21.01
HLA-DQA1*01:08/DQB1*06:43	1	328	342	HHQDLTLLKALVRQQ	NetMHCIIpan	21.02
HLA-DQA1*05:08/DQB1*05:03	1	816	830	LQNGRDMYVDQELDI	NetMHCIIpan	21.03
HLA-DQA1*06:02/DQB1*06:32	1	310	324	TEITKAPLSASMIKR	NetMHCIIpan	21.05
HLA-DQA1*05:08/DQB1*05:03	1	688	702	FANRNFMQLIHDDSL	NetMHCIIpan	21.06
HLA-DQA1*06:02/DQB1*06:32	1	1212	1226	RMLASAGELQKGNEL	NetMHCIIpan	21.11
HLA-DQA1*01:08/DQB1*06:43	1	305	319	ILRVNTEITKAPLSA	NetMHCIIpan	21.12
HLA-DQA1*05:08/DQB1*05:03	1	294	308	KNLSDAILLSDILRV	NetMHCIIpan	21.16
HLA-DQA1*05:08/DQB1*05:03	1	119	133	FGNIVDEVAYHEKYP	NetMHCIIpan	21.21
HLA-DQA1*05:08/DQB1*05:03	1	820	834	RDMYVDQELDINRLS	NetMHCIIpan	21.21
HLA-DQA1*06:02/DQB1*06:32	1	290	304	FLAAKNLSDAILLSD	NetMHCIIpan	21.28
HLA-DQA1*05:08/DQB1*05:03	1	1130	1144	KYGGFDSPTVAYSVL	NetMHCIIpan	21.3
HLA-DQA1*01:08/DQB1*06:43	1	409	423	SIPHQIHLGELHAIL	NetMHCIIpan	21.3
HLA-DQA1*01:01/DQB1*03:05	1	788	802	IKELGSQILKEHPVE	NetMHCIIpan	21.33
HLA-DQA1*05:04/DQB1*06:11	1	1211	1225	KRMLASAGELQKGNE	NetMHCIIpan	21.38
HLA-DQA1*05:08/DQB1*05:03	1	79	93	ICYLQEIFSNEMAKV	NetMHCIIpan	21.39
HLA-DQA1*05:08/DQB1*05:03	1	617	631	EDIVLTLTLFEDREM	NetMHCIIpan	21.39
HLA-DQA1*05:08/DQB1*05:03	1	808	822	NEKLYLYYLQNGRDM	NetMHCIIpan	21.39
HLA-DQA1*05:08/DQB1*05:03	1	1316	1330	TNLGAPAAFKYFDTT	NetMHCIIpan	21.39
HLA-DQA1*06:02/DQB1*06:32	1	252	266	FKSNFDLAEDAKLQL	NetMHCIIpan	21.43
HLA-DQA1*06:02/DQB1*06:32	1	287	301	ADLFLAAKNLSDAIL	NetMHCIIpan	21.43
HLA-DQA1*06:02/DQB1*06:32	1	1337	1351	TSTKEVLDATLIHQS	NetMHCIIpan	21.47
HLA-DQA1*01:01/DQB1*03:05	1	514	528	LYEYFTVYNELTKVK	NetMHCIIpan	21.49
HLA-DQA1*01:01/DQB1*03:05	1	1035	1049	KYFFYSNIMNFFKTE	NetMHCIIpan	21.54
HLA-DQA1*06:02/DQB1*06:32	1	219	233	SRRLENLIAQLPGEK	NetMHCIIpan	21.55
HLA-DQA1*05:04/DQB1*06:11	1	287	301	ADLFLAAKNLSDAIL	NetMHCIIpan	21.55
HLA-DQA1*05:08/DQB1*05:03	1	1004	1018	LESEFVYGDYKVYDV	NetMHCIIpan	21.59
HLA-DQA1*06:02/DQB1*06:32	1	279	293	LAQIGDQYADLFLAA	NetMHCIIpan	21.62
HLA-DQA1*05:08/DQB1*05:03	1	78	92	RICYLQEIFSNEMAK	NetMHCIIpan	21.63
HLA-DQA1*01:01/DQB1*03:05	1	1034	1048	AKYFFYSNIMNFFKT	NetMHCIIpan	21.63
HLA-DQA1*01:01/DQB1*03:05	1	1310	1324	IHLFTLTNLGAPAAF	NetMHCIIpan	21.63
HLA-DQA1*05:08/DQB1*05:03	1	470	484	EETITPWNFEEVVDK	NetMHCIIpan	21.68
HLA-DQA1*05:08/DQB1*05:03	1	691	705	RNFMQLIHDDSLTFK	NetMHCIIpan	21.68
HLA-DQA1*01:01/DQB1*03:05	1	609	623	NEENEDILEDIVLTL	NetMHCIIpan	21.77
HLA-DQA1*01:08/DQB1*06:43	1	754	768	HKPENIVIEMARENQ	NetMHCIIpan	21.77
HLA-DQA1*01:08/DQB1*06:43	1	1281	1295	ILADANLDKVLSAYN	NetMHCIIpan	21.77
HLA-DQA1*05:04/DQB1*06:11	1	154	168	IYLALAHMIKFRGHF	NetMHCIIpan	21.85
HLA-DQA1*05:04/DQB1*06:11	1	306	320	LRVNTEITKAPLSAS	NetMHCIIpan	21.85
HLA-DQA1*06:02/DQB1*06:32	1	5	19	YSIGLAIGTNSVGWA	NetMHCIIpan	21.87
HLA-DQA1*01:08/DQB1*06:43	1	755	769	KPENIVIEMARENQT	NetMHCIIpan	21.87
HLA-DQA1*01:01/DQB1*03:05	1	1353	1367	TGLYETRIDLSQLGG	NetMHCIIpan	21.94
HLA-DQA1*05:08/DQB1*05:03	1	182	196	DKLFIQLVQTYNQLF	NetMHCIIpan	21.96
HLA-DQA1*01:01/DQB1*03:05	1	75	89	RKNRICYLQEIFSNE	NetMHCIIpan	21.96
HLA-DQA1*05:08/DQB1*05:03	1	1043	1057	MNFFKTEITLANGEI	NetMHCIIpan	21.99
HLA-DQA1*01:01/DQB1*03:05	1	924	938	TRQITKHVAQILDSR	NetMHCIIpan	22
HLA-DQA1*01:01/DQB1*03:05	1	49	63	GALLFDSGETAEATR	NetMHCIIpan	22.01
HLA-DQA1*05:08/DQB1*05:03	1	636	650	LKTYAHLFDDKVMKQ	NetMHCIIpan	22.03
HLA-DQA1*05:04/DQB1*06:11	1	1212	1226	RMLASAGELQKGNEL	NetMHCIIpan	22.06
HLA-DQA1*05:08/DQB1*05:03	1	42	56	SIKKNLIGALLFDSG	NetMHCIIpan	22.07
HLA-DQA1*05:04/DQB1*06:11	1	716	730	QGDSLHEHIANLAGS	NetMHCIIpan	22.08
HLA-DQA1*01:08/DQB1*06:43	1	42	56	SIKKNLIGALLFDSG	NetMHCIIpan	22.09
HLA-DQA1*01:08/DQB1*06:43	1	1081	1095	ATVRKVLSMPQVNIV	NetMHCIIpan	22.09
HLA-DQA1*01:08/DQB1*06:43	1	1273	1287	ISEFSKRVILADANL	NetMHCIIpan	22.13
HLA-DQA1*05:08/DQB1*05:03	1	289	303	LFLAAKNLSDAILLS	NetMHCIIpan	22.14
HLA-DQA1*05:04/DQB1*06:11	1	283	297	GDQYADLFLAAKNLS	NetMHCIIpan	22.18
HLA-DQA1*05:08/DQB1*05:03	1	355	369	SKNGYAGYIDGGASQ	NetMHCIIpan	22.19
HLA-DQA1*05:08/DQB1*05:03	1	1208	1222	NGRKRMLASAGELQK	NetMHCIIpan	22.2
HLA-DQA1*06:02/DQB1*06:32	1	289	303	LFLAAKNLSDAILLS	NetMHCIIpan	22.21
HLA-DQA1*06:02/DQB1*06:32	1	196	210	FEENPINASGVDAKA	NetMHCIIpan	22.24
HLA-DQA1*06:02/DQB1*06:32	1	8	22	GLAIGTNSVGWAVIT	NetMHCIIpan	22.26
HLA-DQA1*05:04/DQB1*06:11	1	726	740	NLAGSPAIKKGILQT	NetMHCIIpan	22.28
HLA-DQA1*06:02/DQB1*06:32	1	278	292	LLAQIGDQYADLFLA	NetMHCIIpan	22.29
HLA-DQA1*05:08/DQB1*05:03	1	146	160	TDKADLRLIYLALAH	NetMHCIIpan	22.3
HLA-DQA1*01:01/DQB1*03:05	1	1312	1326	LFTLTNLGAPAAFKY	NetMHCIIpan	22.3
HLA-DQA1*05:04/DQB1*06:11	1	355	369	SKNGYAGYIDGGASQ	NetMHCIIpan	22.3
HLA-DQA1*01:01/DQB1*03:05	1	621	635	LTLTLFEDREMIEER	NetMHCIIpan	22.31
HLA-DQA1*06:02/DQB1*06:32	1	1280	1294	VILADANLDKVLSAY	NetMHCIIpan	22.31
HLA-DQA1*05:04/DQB1*06:11	1	1208	1222	NGRKRMLASAGELQK	NetMHCIIpan	22.32
HLA-DQA1*05:08/DQB1*05:03	1	818	832	NGRDMYVDQELDINR	NetMHCIIpan	22.37
HLA-DQA1*05:08/DQB1*05:03	1	817	831	QNGRDMYVDQELDIN	NetMHCIIpan	22.38
HLA-DQA1*01:08/DQB1*06:43	1	1207	1221	ENGRKRMLASAGELQ	NetMHCIIpan	22.38
HLA-DQA1*01:08/DQB1*06:43	1	1272	1286	QISEFSKRVILADAN	NetMHCIIpan	22.38
HLA-DQA1*01:01/DQB1*03:05	1	101	115	LEESFLVEEDKKHER	NetMHCIIpan	22.4
HLA-DQA1*01:01/DQB1*03:05	1	91	105	AKVDDSFFHRLEESF	NetMHCIIpan	22.41
HLA-DQA1*01:08/DQB1*06:43	1	726	740	NLAGSPAIKKGILQT	NetMHCIIpan	22.44
HLA-DQA1*05:08/DQB1*05:03	1	755	769	KPENIVIEMARENQT	NetMHCIIpan	22.45
HLA-DQA1*01:01/DQB1*03:05	1	256	270	FDLAEDAKLQLSKDT	NetMHCIIpan	22.5
HLA-DQA1*01:08/DQB1*06:43	1	477	491	NFEEVVDKGASAQSF	NetMHCIIpan	22.5
HLA-DQA1*05:08/DQB1*05:03	1	814	828	YYLQNGRDMYVDQEL	NetMHCIIpan	22.51
HLA-DQA1*01:08/DQB1*06:43	1	52	66	LFDSGETAEATRLKR	NetMHCIIpan	22.51
HLA-DQA1*05:08/DQB1*05:03	1	183	197	KLFIQLVQTYNQLFE	NetMHCIIpan	22.52
HLA-DQA1*01:01/DQB1*03:05	1	50	64	ALLFDSGETAEATRL	NetMHCIIpan	22.54
HLA-DQA1*05:08/DQB1*05:03	1	689	703	ANRNFMQLIHDDSLT	NetMHCIIpan	22.55
HLA-DQA1*01:08/DQB1*06:43	1	928	942	TKHVAQILDSRMNTK	NetMHCIIpan	22.55
HLA-DQA1*05:04/DQB1*06:11	1	14	28	NSVGWAVITDEYKVP	NetMHCIIpan	22.58
HLA-DQA1*05:08/DQB1*05:03	1	184	198	LFIQLVQTYNQLFEE	NetMHCIIpan	22.59
HLA-DQA1*05:04/DQB1*06:11	1	411	425	PHQIHLGELHAILRR	NetMHCIIpan	22.61
HLA-DQA1*01:01/DQB1*03:05	1	837	851	DVAAIVPQSFLKDDS	NetMHCIIpan	22.62
HLA-DQA1*01:01/DQB1*03:05	1	817	831	QNGRDMYVDQELDIN	NetMHCIIpan	22.66
HLA-DQA1*06:02/DQB1*06:32	1	1342	1356	VLDATLIHQSITGLY	NetMHCIIpan	22.67
HLA-DQA1*01:08/DQB1*06:43	1	881	895	NYWRQLLNAKLITQR	NetMHCIIpan	22.67
HLA-DQA1*01:01/DQB1*03:05	1	787	801	GIKELGSQILKEHPV	NetMHCIIpan	22.68
HLA-DQA1*05:08/DQB1*05:03	1	99	113	HRLEESFLVEEDKKH	NetMHCIIpan	22.71
HLA-DQA1*01:01/DQB1*03:05	1	719	733	SLHEHIANLAGSPAI	NetMHCIIpan	22.74
HLA-DQA1*06:02/DQB1*06:32	1	717	731	GDSLHEHIANLAGSP	NetMHCIIpan	22.91
HLA-DQA1*05:08/DQB1*05:03	1	827	841	ELDINRLSDYDVAAI	NetMHCIIpan	22.93
HLA-DQA1*06:02/DQB1*06:32	1	45	59	KNLIGALLFDSGETA	NetMHCIIpan	22.99
HLA-DQA1*01:08/DQB1*06:43	1	1082	1096	TVRKVLSMPQVNIVK	NetMHCIIpan	22.99
HLA-DQA1*01:08/DQB1*06:43	1	1275	1289	EFSKRVILADANLDK	NetMHCIIpan	22.99
HLA-DQA1*05:08/DQB1*05:03	1	621	635	LTLTLFEDREMIEER	NetMHCIIpan	23.02
HLA-DQA1*01:08/DQB1*06:43	1	703	717	TFKEDIQKAQVSGQG	NetMHCIIpan	23.03
HLA-DQA1*05:08/DQB1*05:03	1	76	90	KNRICYLQEIFSNEM	NetMHCIIpan	23.04
HLA-DQA1*06:02/DQB1*06:32	1	43	57	IKKNLIGALLFDSGE	NetMHCIIpan	23.08
HLA-DQA1*06:02/DQB1*06:32	1	220	234	RRLENLIAQLPGEKK	NetMHCIIpan	23.1
HLA-DQA1*05:08/DQB1*05:03	1	815	829	YLQNGRDMYVDQELD	NetMHCIIpan	23.11
HLA-DQA1*06:02/DQB1*06:32	1	147	161	DKADLRLIYLALAHM	NetMHCIIpan	23.11
HLA-DQA1*01:08/DQB1*06:43	1	978	992	INNYHHAHDAYLNAV	NetMHCIIpan	23.14
HLA-DQA1*01:08/DQB1*06:43	1	1282	1296	LADANLDKVLSAYNK	NetMHCIIpan	23.14
HLA-DQA1*01:01/DQB1*03:05	1	786	800	EGIKELGSQILKEHP	NetMHCIIpan	23.15
HLA-DQA1*05:08/DQB1*05:03	1	160	174	HMIKFRGHFLIEGDL	NetMHCIIpan	23.16
HLA-DQA1*05:04/DQB1*06:11	1	282	296	IGDQYADLFLAAKNL	NetMHCIIpan	23.18
HLA-DQA1*05:08/DQB1*05:03	1	219	233	SRRLENLIAQLPGEK	NetMHCIIpan	23.19
HLA-DQA1*06:02/DQB1*06:32	1	1140	1154	AYSVLVVAKVEKGKS	NetMHCIIpan	23.21
HLA-DQA1*01:08/DQB1*06:43	1	829	843	DINRLSDYDVAAIVP	NetMHCIIpan	23.21
HLA-DQA1*06:02/DQB1*06:32	1	44	58	KKNLIGALLFDSGET	NetMHCIIpan	23.23
HLA-DQA1*05:08/DQB1*05:03	1	165	179	RGHFLIEGDLNPDNS	NetMHCIIpan	23.24
HLA-DQA1*01:01/DQB1*03:05	1	1136	1150	SPTVAYSVLVVAKVE	NetMHCIIpan	23.24
HLA-DQA1*01:01/DQB1*03:05	1	814	828	YYLQNGRDMYVDQEL	NetMHCIIpan	23.25
HLA-DQA1*01:01/DQB1*03:05	1	805	819	QLQNEKLYLYYLQNG	NetMHCIIpan	23.28
HLA-DQA1*05:08/DQB1*05:03	1	1209	1223	GRKRMLASAGELQKG	NetMHCIIpan	23.29
HLA-DQA1*05:08/DQB1*05:03	1	1137	1151	PTVAYSVLVVAKVEK	NetMHCIIpan	23.31
HLA-DQA1*06:02/DQB1*06:32	1	1	15	MDKKYSIGLAIGTNS	NetMHCIIpan	23.32
HLA-DQA1*01:08/DQB1*06:43	1	752	766	GRHKPENIVIEMARE	NetMHCIIpan	23.32
HLA-DQA1*05:08/DQB1*05:03	1	1138	1152	TVAYSVLVVAKVEKG	NetMHCIIpan	23.34
HLA-DQA1*06:02/DQB1*06:32	1	7	21	IGLAIGTNSVGWAVI	NetMHCIIpan	23.36
HLA-DQA1*01:08/DQB1*06:43	1	41	55	HSIKKNLIGALLFDS	NetMHCIIpan	23.36
HLA-DQA1*05:08/DQB1*05:03	1	1351	1365	SITGLYETRIDLSQL	NetMHCIIpan	23.37
HLA-DQA1*05:04/DQB1*06:11	1	448	462	IPYYVGPLARGNSRF	NetMHCIIpan	23.37
HLA-DQA1*06:02/DQB1*06:32	1	256	270	FDLAEDAKLQLSKDT	NetMHCIIpan	23.4
HLA-DQA1*01:08/DQB1*06:43	1	1162	1176	ELLGITIMERSSFEK	NetMHCIIpan	23.41
HLA-DQA1*01:01/DQB1*03:05	1	1036	1050	YFFYSNIMNFFKTEI	NetMHCIIpan	23.5
HLA-DQA1*05:04/DQB1*06:11	1	412	426	HQIHLGELHAILRRQ	NetMHCIIpan	23.52
HLA-DQA1*01:01/DQB1*03:05	1	815	829	YLQNGRDMYVDQELD	NetMHCIIpan	23.58
HLA-DQA1*06:02/DQB1*06:32	1	251	265	NFKSNFDLAEDAKLQ	NetMHCIIpan	23.62
HLA-DQA1*01:08/DQB1*06:43	1	12	26	GTNSVGWAVITDEYK	NetMHCIIpan	23.7
HLA-DQA1*01:01/DQB1*03:05	1	298	312	DAILLSDILRVNTEI	NetMHCIIpan	23.74
HLA-DQA1*01:01/DQB1*03:05	1	329	343	HQDLTLLKALVRQQL	NetMHCIIpan	23.75
HLA-DQA1*01:01/DQB1*03:05	1	784	798	IEEGIKELGSQILKE	NetMHCIIpan	23.75
HLA-DQA1*01:01/DQB1*03:05	1	825	839	DQELDINRLSDYDVA	NetMHCIIpan	23.76
HLA-DQA1*01:01/DQB1*03:05	1	1037	1051	FFYSNIMNFFKTEIT	NetMHCIIpan	23.76
HLA-DQA1*01:01/DQB1*03:05	1	1311	1325	HLFTLTNLGAPAAFK	NetMHCIIpan	23.78
HLA-DQA1*05:04/DQB1*06:11	1	978	992	INNYHHAHDAYLNAV	NetMHCIIpan	23.78
HLA-DQA1*06:02/DQB1*06:32	1	96	110	SFFHRLEESFLVEED	NetMHCIIpan	23.88
HLA-DQA1*06:02/DQB1*06:32	1	153	167	LIYLALAHMIKFRGH	NetMHCIIpan	23.88
HLA-DQA1*06:02/DQB1*06:32	1	485	499	GASAQSFIERMTNFD	NetMHCIIpan	23.88
HLA-DQA1*05:08/DQB1*05:03	1	293	307	AKNLSDAILLSDILR	NetMHCIIpan	23.9
HLA-DQA1*05:04/DQB1*06:11	1	447	461	RIPYYVGPLARGNSR	NetMHCIIpan	23.91
HLA-DQA1*06:02/DQB1*06:32	1	288	302	DLFLAAKNLSDAILL	NetMHCIIpan	23.92
HLA-DQA1*05:08/DQB1*05:03	1	985	999	HDAYLNAVVGTALIK	NetMHCIIpan	23.94
HLA-DQA1*01:08/DQB1*06:43	1	219	233	SRRLENLIAQLPGEK	NetMHCIIpan	23.94
HLA-DQA1*05:08/DQB1*05:03	1	479	493	EEVVDKGASAQSFIE	NetMHCIIpan	24
HLA-DQA1*05:08/DQB1*05:03	1	720	734	LHEHIANLAGSPAIK	NetMHCIIpan	24.02
HLA-DQA1*01:08/DQB1*06:43	1	239	253	GNLIALSLGLTPNFK	NetMHCIIpan	24.08
HLA-DQA1*01:08/DQB1*06:43	1	1046	1060	FKTEITLANGEIRKR	NetMHCIIpan	24.08
HLA-DQA1*01:01/DQB1*03:05	1	175	189	NPDNSDVDKLFIQLV	NetMHCIIpan	24.13
HLA-DQA1*05:08/DQB1*05:03	1	576	590	DSVEISGVEDRFNAS	NetMHCIIpan	24.15
HLA-DQA1*05:04/DQB1*06:11	1	1342	1356	VLDATLIHQSITGLY	NetMHCIIpan	24.15
HLA-DQA1*01:08/DQB1*06:43	1	196	210	FEENPINASGVDAKA	NetMHCIIpan	24.15
HLA-DQA1*01:08/DQB1*06:43	1	331	345	DLTLLKALVRQQLPE	NetMHCIIpan	24.22
HLA-DQA1*06:02/DQB1*06:32	1	146	160	TDKADLRLIYLALAH	NetMHCIIpan	24.25
HLA-DQA1*05:04/DQB1*06:11	1	1128	1142	PKKYGGFDSPTVAYS	NetMHCIIpan	24.26
HLA-DQA1*01:01/DQB1*03:05	1	818	832	NGRDMYVDQELDINR	NetMHCIIpan	24.29
HLA-DQA1*01:01/DQB1*03:05	1	819	833	GRDMYVDQELDINRL	NetMHCIIpan	24.29
HLA-DQA1*01:08/DQB1*06:43	1	702	716	LTFKEDIQKAQVSGQ	NetMHCIIpan	24.3
HLA-DQA1*05:08/DQB1*05:03	1	1161	1175	KELLGITIMERSSFE	NetMHCIIpan	24.32
HLA-DQA1*05:04/DQB1*06:11	1	289	303	LFLAAKNLSDAILLS	NetMHCIIpan	24.32
HLA-DQA1*05:08/DQB1*05:03	1	295	309	NLSDAILLSDILRVN	NetMHCIIpan	24.35
HLA-DQA1*06:02/DQB1*06:32	1	1129	1143	KKYGGFDSPTVAYSV	NetMHCIIpan	24.35
HLA-DQA1*05:04/DQB1*06:11	1	195	209	LFEENPINASGVDAK	NetMHCIIpan	24.37
HLA-DQA1*05:08/DQB1*05:03	1	1160	1174	VKELLGITIMERSSF	NetMHCIIpan	24.4
HLA-DQA1*06:02/DQB1*06:32	1	206	220	VDAKAILSARLSKSR	NetMHCIIpan	24.41
HLA-DQA1*05:08/DQB1*05:03	1	249	263	TPNFKSNFDLAEDAK	NetMHCIIpan	24.43
HLA-DQA1*01:08/DQB1*06:43	1	273	287	DDLDNLLAQIGDQYA	NetMHCIIpan	24.45
HLA-DQA1*01:08/DQB1*06:43	1	1129	1143	KKYGGFDSPTVAYSV	NetMHCIIpan	24.45
HLA-DQA1*06:02/DQB1*06:32	1	1207	1221	ENGRKRMLASAGELQ	NetMHCIIpan	24.47
HLA-DQA1*05:04/DQB1*06:11	1	413	427	QIHLGELHAILRRQE	NetMHCIIpan	24.49
HLA-DQA1*05:08/DQB1*05:03	1	181	195	VDKLFIQLVQTYNQL	NetMHCIIpan	24.5
HLA-DQA1*05:08/DQB1*05:03	1	1210	1224	RKRMLASAGELQKGN	NetMHCIIpan	24.53
HLA-DQA1*01:01/DQB1*03:05	1	923	937	ETRQITKHVAQILDS	NetMHCIIpan	24.57
HLA-DQA1*06:02/DQB1*06:32	1	311	325	EITKAPLSASMIKRY	NetMHCIIpan	24.57
HLA-DQA1*01:08/DQB1*06:43	1	218	232	KSRRLENLIAQLPGE	NetMHCIIpan	24.61
HLA-DQA1*01:08/DQB1*06:43	1	990	1004	NAVVGTALIKKYPKL	NetMHCIIpan	24.61
HLA-DQA1*05:08/DQB1*05:03	1	484	498	KGASAQSFIERMTNF	NetMHCIIpan	24.62
HLA-DQA1*01:01/DQB1*03:05	1	1266	1280	LDEIIEQISEFSKRV	NetMHCIIpan	24.62
HLA-DQA1*05:04/DQB1*06:11	1	446	460	FRIPYYVGPLARGNS	NetMHCIIpan	24.64
HLA-DQA1*01:01/DQB1*03:05	1	42	56	SIKKNLIGALLFDSG	NetMHCIIpan	24.66
HLA-DQA1*01:01/DQB1*03:05	1	1349	1363	HQSITGLYETRIDLS	NetMHCIIpan	24.66
HLA-DQA1*05:04/DQB1*06:11	1	449	463	PYYVGPLARGNSRFA	NetMHCIIpan	24.69
HLA-DQA1*05:08/DQB1*05:03	1	1128	1142	PKKYGGFDSPTVAYS	NetMHCIIpan	24.75
HLA-DQA1*06:02/DQB1*06:32	1	757	771	ENIVIEMARENQTTQ	NetMHCIIpan	24.76
HLA-DQA1*01:01/DQB1*03:05	1	1313	1327	FTLTNLGAPAAFKYF	NetMHCIIpan	24.77
HLA-DQA1*06:02/DQB1*06:32	1	6	20	SIGLAIGTNSVGWAV	NetMHCIIpan	24.77
HLA-DQA1*06:02/DQB1*06:32	1	84	98	EIFSNEMAKVDDSFF	NetMHCIIpan	24.77
HLA-DQA1*05:08/DQB1*05:03	1	983	997	HAHDAYLNAVVGTAL	NetMHCIIpan	24.78
HLA-DQA1*05:08/DQB1*05:03	1	1349	1363	HQSITGLYETRIDLS	NetMHCIIpan	24.79
HLA-DQA1*01:01/DQB1*03:05	1	732	746	AIKKGILQTVKVVDE	NetMHCIIpan	24.79
HLA-DQA1*06:02/DQB1*06:32	1	785	799	EEGIKELGSQILKEH	NetMHCIIpan	24.8
HLA-DQA1*05:08/DQB1*05:03	1	571	585	KIECFDSVEISGVED	NetMHCIIpan	24.82
HLA-DQA1*06:02/DQB1*06:32	1	280	294	AQIGDQYADLFLAAK	NetMHCIIpan	24.82
HLA-DQA1*05:08/DQB1*05:03	1	220	234	RRLENLIAQLPGEKK	NetMHCIIpan	24.91
HLA-DQA1*05:04/DQB1*06:11	1	239	253	GNLIALSLGLTPNFK	NetMHCIIpan	24.94
HLA-DQA1*05:04/DQB1*06:11	1	1274	1288	SEFSKRVILADANLD	NetMHCIIpan	24.94
HLA-DQA1*06:02/DQB1*06:32	1	83	97	QEIFSNEMAKVDDSF	NetMHCIIpan	24.96
HLA-DQA1*05:08/DQB1*05:03	1	509	523	PKHSLLYEYFTVYNE	NetMHCIIpan	25
HLA-DQA1*05:08/DQB1*05:03	1	637	651	KTYAHLFDDKVMKQL	NetMHCIIpan	25.02
HLA-DQA1*05:04/DQB1*06:11	1	484	498	KGASAQSFIERMTNF	NetMHCIIpan	25.02
HLA-DQA1*01:08/DQB1*06:43	1	1219	1233	ELQKGNELALPSKYV	NetMHCIIpan	25.04
HLA-DQA1*05:04/DQB1*06:11	1	1339	1353	TKEVLDATLIHQSIT	NetMHCIIpan	25.05
HLA-DQA1*01:01/DQB1*03:05	1	330	344	QDLTLLKALVRQQLP	NetMHCIIpan	25.08
HLA-DQA1*06:02/DQB1*06:32	1	1046	1060	FKTEITLANGEIRKR	NetMHCIIpan	25.08
HLA-DQA1*05:08/DQB1*05:03	1	412	426	HQIHLGELHAILRRQ	NetMHCIIpan	25.11
HLA-DQA1*05:04/DQB1*06:11	1	361	375	GYIDGGASQEEFYKF	NetMHCIIpan	25.11
HLA-DQA1*05:04/DQB1*06:11	1	288	302	DLFLAAKNLSDAILL	NetMHCIIpan	25.12
HLA-DQA1*05:04/DQB1*06:11	1	281	295	QIGDQYADLFLAAKN	NetMHCIIpan	25.13
HLA-DQA1*05:08/DQB1*05:03	1	977	991	EINNYHHAHDAYLNA	NetMHCIIpan	25.14
HLA-DQA1*01:01/DQB1*03:05	1	1354	1368	GLYETRIDLSQLGGD	NetMHCIIpan	25.16
HLA-DQA1*05:08/DQB1*05:03	1	292	306	AAKNLSDAILLSDIL	NetMHCIIpan	25.21
HLA-DQA1*01:01/DQB1*03:05	1	1229	1243	PSKYVNFLYLASHYE	NetMHCIIpan	25.22
HLA-DQA1*05:08/DQB1*05:03	1	981	995	YHHAHDAYLNAVVGT	NetMHCIIpan	25.24
HLA-DQA1*05:08/DQB1*05:03	1	1350	1364	QSITGLYETRIDLSQ	NetMHCIIpan	25.25
HLA-DQA1*06:02/DQB1*06:32	1	46	60	NLIGALLFDSGETAE	NetMHCIIpan	25.31
HLA-DQA1*05:08/DQB1*05:03	1	1003	1017	KLESEFVYGDYKVYD	NetMHCIIpan	25.32
HLA-DQA1*06:02/DQB1*06:32	1	329	343	HQDLTLLKALVRQQL	NetMHCIIpan	25.32
HLA-DQA1*05:08/DQB1*05:03	1	1002	1016	PKLESEFVYGDYKVY	NetMHCIIpan	25.33
HLA-DQA1*01:08/DQB1*06:43	1	1271	1285	EQISEFSKRVILADA	NetMHCIIpan	25.33
HLA-DQA1*01:08/DQB1*06:43	1	84	98	EIFSNEMAKVDDSFF	NetMHCIIpan	25.34
HLA-DQA1*05:08/DQB1*05:03	1	1131	1145	YGGFDSPTVAYSVLV	NetMHCIIpan	25.37
HLA-DQA1*05:08/DQB1*05:03	1	471	485	ETITPWNFEEVVDKG	NetMHCIIpan	25.48
HLA-DQA1*01:01/DQB1*03:05	1	86	100	FSNEMAKVDDSFFHR	NetMHCIIpan	25.48
HLA-DQA1*01:08/DQB1*06:43	1	704	718	FKEDIQKAQVSGQGD	NetMHCIIpan	25.48
HLA-DQA1*05:08/DQB1*05:03	1	81	95	YLQEIFSNEMAKVDD	NetMHCIIpan	25.49
HLA-DQA1*05:08/DQB1*05:03	1	756	770	PENIVIEMARENQTT	NetMHCIIpan	25.49
HLA-DQA1*06:02/DQB1*06:32	1	751	765	MGRHKPENIVIEMAR	NetMHCIIpan	25.49
HLA-DQA1*01:08/DQB1*06:43	1	1277	1291	SKRVILADANLDKVL	NetMHCIIpan	25.49
HLA-DQA1*01:08/DQB1*06:43	1	83	97	QEIFSNEMAKVDDSF	NetMHCIIpan	25.53
HLA-DQA1*05:04/DQB1*06:11	1	1275	1289	EFSKRVILADANLDK	NetMHCIIpan	25.56
HLA-DQA1*01:08/DQB1*06:43	1	882	896	YWRQLLNAKLITQRK	NetMHCIIpan	25.63
HLA-DQA1*06:02/DQB1*06:32	1	1263	1277	KHYLDEIIEQISEFS	NetMHCIIpan	25.65
HLA-DQA1*01:01/DQB1*03:05	1	326	340	DEHHQDLTLLKALVR	NetMHCIIpan	25.66
HLA-DQA1*05:04/DQB1*06:11	1	1207	1221	ENGRKRMLASAGELQ	NetMHCIIpan	25.67
HLA-DQA1*06:02/DQB1*06:32	1	330	344	QDLTLLKALVRQQLP	NetMHCIIpan	25.68
HLA-DQA1*01:08/DQB1*06:43	1	253	267	KSNFDLAEDAKLQLS	NetMHCIIpan	25.69
HLA-DQA1*05:04/DQB1*06:11	1	54	68	DSGETAEATRLKRTA	NetMHCIIpan	25.7
HLA-DQA1*05:04/DQB1*06:11	1	290	304	FLAAKNLSDAILLSD	NetMHCIIpan	25.71
HLA-DQA1*05:04/DQB1*06:11	1	354	368	QSKNGYAGYIDGGAS	NetMHCIIpan	25.71
HLA-DQA1*01:08/DQB1*06:43	1	296	310	LSDAILLSDILRVNT	NetMHCIIpan	25.71
HLA-DQA1*05:04/DQB1*06:11	1	47	61	LIGALLFDSGETAEA	NetMHCIIpan	25.73
HLA-DQA1*05:04/DQB1*06:11	1	410	424	IPHQIHLGELHAILR	NetMHCIIpan	25.75
HLA-DQA1*01:08/DQB1*06:43	1	1276	1290	FSKRVILADANLDKV	NetMHCIIpan	25.76
HLA-DQA1*05:08/DQB1*05:03	1	813	827	LYYLQNGRDMYVDQE	NetMHCIIpan	25.82
HLA-DQA1*05:04/DQB1*06:11	1	990	1004	NAVVGTALIKKYPKL	NetMHCIIpan	25.84
HLA-DQA1*05:08/DQB1*05:03	1	1317	1331	NLGAPAAFKYFDTTI	NetMHCIIpan	25.92
HLA-DQA1*01:01/DQB1*03:05	1	413	427	QIHLGELHAILRRQE	NetMHCIIpan	25.96
HLA-DQA1*01:01/DQB1*03:05	1	1045	1059	FFKTEITLANGEIRK	NetMHCIIpan	25.96
HLA-DQA1*01:08/DQB1*06:43	1	1083	1097	VRKVLSMPQVNIVKK	NetMHCIIpan	25.99
HLA-DQA1*05:08/DQB1*05:03	1	472	486	TITPWNFEEVVDKGA	NetMHCIIpan	26.04
HLA-DQA1*06:02/DQB1*06:32	1	724	738	IANLAGSPAIKKGIL	NetMHCIIpan	26.05
HLA-DQA1*05:08/DQB1*05:03	1	84	98	EIFSNEMAKVDDSFF	NetMHCIIpan	26.15
HLA-DQA1*05:08/DQB1*05:03	1	411	425	PHQIHLGELHAILRR	NetMHCIIpan	26.16
HLA-DQA1*05:08/DQB1*05:03	1	1030	1044	GKATAKYFFYSNIMN	NetMHCIIpan	26.19
HLA-DQA1*05:08/DQB1*05:03	1	218	232	KSRRLENLIAQLPGE	NetMHCIIpan	26.2
HLA-DQA1*05:08/DQB1*05:03	1	1158	1172	KSVKELLGITIMERS	NetMHCIIpan	26.21
HLA-DQA1*05:08/DQB1*05:03	1	410	424	IPHQIHLGELHAILR	NetMHCIIpan	26.23
HLA-DQA1*01:01/DQB1*03:05	1	1273	1287	ISEFSKRVILADANL	NetMHCIIpan	26.25
HLA-DQA1*05:08/DQB1*05:03	1	178	192	NSDVDKLFIQLVQTY	NetMHCIIpan	26.3
HLA-DQA1*01:01/DQB1*03:05	1	16	30	VGWAVITDEYKVPSK	NetMHCIIpan	26.31
HLA-DQA1*06:02/DQB1*06:32	1	85	99	IFSNEMAKVDDSFFH	NetMHCIIpan	26.34
HLA-DQA1*05:08/DQB1*05:03	1	83	97	QEIFSNEMAKVDDSF	NetMHCIIpan	26.37
HLA-DQA1*01:01/DQB1*03:05	1	1231	1245	KYVNFLYLASHYEKL	NetMHCIIpan	26.37
HLA-DQA1*05:08/DQB1*05:03	1	622	636	TLTLFEDREMIEERL	NetMHCIIpan	26.38
HLA-DQA1*05:04/DQB1*06:11	1	1044	1058	NFFKTEITLANGEIR	NetMHCIIpan	26.38
HLA-DQA1*01:01/DQB1*03:05	1	486	500	ASAQSFIERMTNFDK	NetMHCIIpan	26.42
HLA-DQA1*06:02/DQB1*06:32	1	925	939	RQITKHVAQILDSRM	NetMHCIIpan	26.43
HLA-DQA1*01:01/DQB1*03:05	1	1156	1170	KLKSVKELLGITIME	NetMHCIIpan	26.45
HLA-DQA1*01:08/DQB1*06:43	1	211	225	ILSARLSKSRRLENL	NetMHCIIpan	26.45
HLA-DQA1*01:08/DQB1*06:43	1	274	288	DLDNLLAQIGDQYAD	NetMHCIIpan	26.45
HLA-DQA1*06:02/DQB1*06:32	1	570	584	KKIECFDSVEISGVE	NetMHCIIpan	26.46
HLA-DQA1*06:02/DQB1*06:32	1	788	802	IKELGSQILKEHPVE	NetMHCIIpan	26.47
HLA-DQA1*05:08/DQB1*05:03	1	692	706	NFMQLIHDDSLTFKE	NetMHCIIpan	26.51
HLA-DQA1*05:04/DQB1*06:11	1	1338	1352	STKEVLDATLIHQSI	NetMHCIIpan	26.52
HLA-DQA1*06:02/DQB1*06:32	1	787	801	GIKELGSQILKEHPV	NetMHCIIpan	26.56
HLA-DQA1*01:08/DQB1*06:43	1	272	286	DDDLDNLLAQIGDQY	NetMHCIIpan	26.56
HLA-DQA1*05:08/DQB1*05:03	1	1005	1019	ESEFVYGDYKVYDVR	NetMHCIIpan	26.59
HLA-DQA1*05:04/DQB1*06:11	1	1276	1290	FSKRVILADANLDKV	NetMHCIIpan	26.62
HLA-DQA1*01:08/DQB1*06:43	1	756	770	PENIVIEMARENQTT	NetMHCIIpan	26.62
HLA-DQA1*05:08/DQB1*05:03	1	1044	1058	NFFKTEITLANGEIR	NetMHCIIpan	26.64
HLA-DQA1*05:08/DQB1*05:03	1	179	193	SDVDKLFIQLVQTYN	NetMHCIIpan	26.65
HLA-DQA1*05:08/DQB1*05:03	1	413	427	QIHLGELHAILRRQE	NetMHCIIpan	26.65
HLA-DQA1*05:08/DQB1*05:03	1	633	647	EERLKTYAHLFDDKV	NetMHCIIpan	26.65
HLA-DQA1*05:04/DQB1*06:11	1	291	305	LAAKNLSDAILLSDI	NetMHCIIpan	26.66
HLA-DQA1*05:08/DQB1*05:03	1	1001	1015	YPKLESEFVYGDYKV	NetMHCIIpan	26.68
HLA-DQA1*05:08/DQB1*05:03	1	271	285	YDDDLDNLLAQIGDQ	NetMHCIIpan	26.73
HLA-DQA1*05:04/DQB1*06:11	1	450	464	YYVGPLARGNSRFAW	NetMHCIIpan	26.73
HLA-DQA1*01:01/DQB1*03:05	1	119	133	FGNIVDEVAYHEKYP	NetMHCIIpan	26.75
HLA-DQA1*01:01/DQB1*03:05	1	1137	1151	PTVAYSVLVVAKVEK	NetMHCIIpan	26.76
HLA-DQA1*01:08/DQB1*06:43	1	883	897	WRQLLNAKLITQRKF	NetMHCIIpan	26.78
HLA-DQA1*05:08/DQB1*05:03	1	1159	1173	SVKELLGITIMERSS	NetMHCIIpan	26.8
HLA-DQA1*06:02/DQB1*06:32	1	42	56	SIKKNLIGALLFDSG	NetMHCIIpan	26.8
HLA-DQA1*05:08/DQB1*05:03	1	290	304	FLAAKNLSDAILLSD	NetMHCIIpan	26.85
HLA-DQA1*05:04/DQB1*06:11	1	1341	1355	EVLDATLIHQSITGL	NetMHCIIpan	26.85
HLA-DQA1*05:08/DQB1*05:03	1	180	194	DVDKLFIQLVQTYNQ	NetMHCIIpan	26.91
HLA-DQA1*01:01/DQB1*03:05	1	412	426	HQIHLGELHAILRRQ	NetMHCIIpan	26.91
HLA-DQA1*01:01/DQB1*03:05	1	1230	1244	SKYVNFLYLASHYEK	NetMHCIIpan	26.92
HLA-DQA1*01:08/DQB1*06:43	1	53	67	FDSGETAEATRLKRT	NetMHCIIpan	26.92
HLA-DQA1*06:02/DQB1*06:32	1	296	310	LSDAILLSDILRVNT	NetMHCIIpan	26.97
HLA-DQA1*01:08/DQB1*06:43	1	220	234	RRLENLIAQLPGEKK	NetMHCIIpan	26.97
HLA-DQA1*05:08/DQB1*05:03	1	238	252	FGNLIALSLGLTPNF	NetMHCIIpan	27.01
HLA-DQA1*06:02/DQB1*06:32	1	82	96	LQEIFSNEMAKVDDS	NetMHCIIpan	27.01
HLA-DQA1*01:08/DQB1*06:43	1	880	894	KNYWRQLLNAKLITQ	NetMHCIIpan	27.01
HLA-DQA1*05:08/DQB1*05:03	1	721	735	HEHIANLAGSPAIKK	NetMHCIIpan	27.03
HLA-DQA1*05:08/DQB1*05:03	1	585	599	DRFNASLGTYHDLLK	NetMHCIIpan	27.1
HLA-DQA1*05:08/DQB1*05:03	1	100	114	RLEESFLVEEDKKHE	NetMHCIIpan	27.11
HLA-DQA1*06:02/DQB1*06:32	1	97	111	FFHRLEESFLVEEDK	NetMHCIIpan	27.12
HLA-DQA1*01:08/DQB1*06:43	1	715	729	GQGDSLHEHIANLAG	NetMHCIIpan	27.12
HLA-DQA1*06:02/DQB1*06:32	1	786	800	EGIKELGSQILKEHP	NetMHCIIpan	27.13
HLA-DQA1*06:02/DQB1*06:32	1	221	235	RLENLIAQLPGEKKN	NetMHCIIpan	27.15
HLA-DQA1*01:01/DQB1*03:05	1	327	341	EHHQDLTLLKALVRQ	NetMHCIIpan	27.17
HLA-DQA1*01:01/DQB1*03:05	1	328	342	HHQDLTLLKALVRQQ	NetMHCIIpan	27.19
HLA-DQA1*01:01/DQB1*03:05	1	622	636	TLTLFEDREMIEERL	NetMHCIIpan	27.19
HLA-DQA1*05:08/DQB1*05:03	1	354	368	QSKNGYAGYIDGGAS	NetMHCIIpan	27.21
HLA-DQA1*05:08/DQB1*05:03	1	1135	1149	DSPTVAYSVLVVAKV	NetMHCIIpan	27.21
HLA-DQA1*05:08/DQB1*05:03	1	1309	1323	IIHLFTLTNLGAPAA	NetMHCIIpan	27.24
HLA-DQA1*01:08/DQB1*06:43	1	13	27	TNSVGWAVITDEYKV	NetMHCIIpan	27.24
HLA-DQA1*01:01/DQB1*03:05	1	820	834	RDMYVDQELDINRLS	NetMHCIIpan	27.25
HLA-DQA1*06:02/DQB1*06:32	1	1264	1278	HYLDEIIEQISEFSK	NetMHCIIpan	27.25
HLA-DQA1*05:04/DQB1*06:11	1	1159	1173	SVKELLGITIMERSS	NetMHCIIpan	27.25
HLA-DQA1*01:08/DQB1*06:43	1	1220	1234	LQKGNELALPSKYVN	NetMHCIIpan	27.3
HLA-DQA1*06:02/DQB1*06:32	1	328	342	HHQDLTLLKALVRQQ	NetMHCIIpan	27.32
HLA-DQA1*01:08/DQB1*06:43	1	705	719	KEDIQKAQVSGQGDS	NetMHCIIpan	27.32
HLA-DQA1*05:08/DQB1*05:03	1	185	199	FIQLVQTYNQLFEEN	NetMHCIIpan	27.33
HLA-DQA1*05:08/DQB1*05:03	1	734	748	KKGILQTVKVVDELV	NetMHCIIpan	27.34
HLA-DQA1*01:08/DQB1*06:43	1	1344	1358	DATLIHQSITGLYET	NetMHCIIpan	27.35
HLA-DQA1*06:02/DQB1*06:32	1	1273	1287	ISEFSKRVILADANL	NetMHCIIpan	27.36
HLA-DQA1*01:08/DQB1*06:43	1	43	57	IKKNLIGALLFDSGE	NetMHCIIpan	27.37
HLA-DQA1*06:02/DQB1*06:32	1	16	30	VGWAVITDEYKVPSK	NetMHCIIpan	27.41
HLA-DQA1*06:02/DQB1*06:32	1	1309	1323	IIHLFTLTNLGAPAA	NetMHCIIpan	27.41
HLA-DQA1*01:08/DQB1*06:43	1	304	318	DILRVNTEITKAPLS	NetMHCIIpan	27.46
HLA-DQA1*01:01/DQB1*03:05	1	162	176	IKFRGHFLIEGDLNP	NetMHCIIpan	27.47
HLA-DQA1*05:04/DQB1*06:11	1	1160	1174	VKELLGITIMERSSF	NetMHCIIpan	27.48
HLA-DQA1*01:08/DQB1*06:43	1	40	54	RHSIKKNLIGALLFD	NetMHCIIpan	27.5
HLA-DQA1*05:04/DQB1*06:11	1	115	129	RHPIFGNIVDEVAYH	NetMHCIIpan	27.52
HLA-DQA1*05:04/DQB1*06:11	1	209	223	KAILSARLSKSRRLE	NetMHCIIpan	27.52
HLA-DQA1*01:01/DQB1*03:05	1	1031	1045	KATAKYFFYSNIMNF	NetMHCIIpan	27.53
HLA-DQA1*01:08/DQB1*06:43	1	1213	1227	MLASAGELQKGNELA	NetMHCIIpan	27.54
HLA-DQA1*05:04/DQB1*06:11	1	1340	1354	KEVLDATLIHQSITG	NetMHCIIpan	27.55
HLA-DQA1*05:08/DQB1*05:03	1	248	262	LTPNFKSNFDLAEDA	NetMHCIIpan	27.56
HLA-DQA1*05:08/DQB1*05:03	1	616	630	LEDIVLTLTLFEDRE	NetMHCIIpan	27.57
HLA-DQA1*01:01/DQB1*03:05	1	806	820	LQNEKLYLYYLQNGR	NetMHCIIpan	27.59
HLA-DQA1*06:02/DQB1*06:32	1	250	264	PNFKSNFDLAEDAKL	NetMHCIIpan	27.6
HLA-DQA1*05:04/DQB1*06:11	1	1024	1038	KSEQEIGKATAKYFF	NetMHCIIpan	27.6
HLA-DQA1*05:04/DQB1*06:11	1	1141	1155	YSVLVVAKVEKGKSK	NetMHCIIpan	27.6
HLA-DQA1*05:08/DQB1*05:03	1	1211	1225	KRMLASAGELQKGNE	NetMHCIIpan	27.65
HLA-DQA1*05:08/DQB1*05:03	1	90	104	MAKVDDSFFHRLEES	NetMHCIIpan	27.7
HLA-DQA1*05:04/DQB1*06:11	1	313	327	TKAPLSASMIKRYDE	NetMHCIIpan	27.74
HLA-DQA1*05:04/DQB1*06:11	1	1025	1039	SEQEIGKATAKYFFY	NetMHCIIpan	27.74
HLA-DQA1*05:04/DQB1*06:11	1	1045	1059	FFKTEITLANGEIRK	NetMHCIIpan	27.75
HLA-DQA1*01:08/DQB1*06:43	1	1041	1055	NIMNFFKTEITLANG	NetMHCIIpan	27.79
HLA-DQA1*01:01/DQB1*03:05	1	411	425	PHQIHLGELHAILRR	NetMHCIIpan	27.82
HLA-DQA1*01:01/DQB1*03:05	1	414	428	IHLGELHAILRRQED	NetMHCIIpan	27.87
HLA-DQA1*01:01/DQB1*03:05	1	928	942	TKHVAQILDSRMNTK	NetMHCIIpan	27.87
HLA-DQA1*05:08/DQB1*05:03	1	41	55	HSIKKNLIGALLFDS	NetMHCIIpan	27.88
HLA-DQA1*01:01/DQB1*03:05	1	188	202	LVQTYNQLFEENPIN	NetMHCIIpan	27.89
HLA-DQA1*06:02/DQB1*06:32	1	1262	1276	HKHYLDEIIEQISEF	NetMHCIIpan	27.9
HLA-DQA1*05:08/DQB1*05:03	1	986	1000	DAYLNAVVGTALIKK	NetMHCIIpan	27.91
HLA-DQA1*05:04/DQB1*06:11	1	1043	1057	MNFFKTEITLANGEI	NetMHCIIpan	27.92
HLA-DQA1*06:02/DQB1*06:32	1	306	320	LRVNTEITKAPLSAS	NetMHCIIpan	27.97
HLA-DQA1*05:08/DQB1*05:03	1	52	66	LFDSGETAEATRLKR	NetMHCIIpan	27.98
HLA-DQA1*05:08/DQB1*05:03	1	1228	1242	LPSKYVNFLYLASHY	NetMHCIIpan	28.02
HLA-DQA1*01:08/DQB1*06:43	1	154	168	IYLALAHMIKFRGHF	NetMHCIIpan	28.03
HLA-DQA1*05:08/DQB1*05:03	1	1162	1176	ELLGITIMERSSFEK	NetMHCIIpan	28.04
HLA-DQA1*01:01/DQB1*03:05	1	1228	1242	LPSKYVNFLYLASHY	NetMHCIIpan	28.04
HLA-DQA1*05:08/DQB1*05:03	1	443	457	ILTFRIPYYVGPLAR	NetMHCIIpan	28.07
HLA-DQA1*01:08/DQB1*06:43	1	146	160	TDKADLRLIYLALAH	NetMHCIIpan	28.09
HLA-DQA1*05:08/DQB1*05:03	1	1038	1052	FYSNIMNFFKTEITL	NetMHCIIpan	28.11
HLA-DQA1*06:02/DQB1*06:32	1	784	798	IEEGIKELGSQILKE	NetMHCIIpan	28.12
HLA-DQA1*05:04/DQB1*06:11	1	254	268	SNFDLAEDAKLQLSK	NetMHCIIpan	28.14
HLA-DQA1*01:01/DQB1*03:05	1	720	734	LHEHIANLAGSPAIK	NetMHCIIpan	28.18
HLA-DQA1*01:01/DQB1*03:05	1	1355	1369	LYETRIDLSQLGGDS	NetMHCIIpan	28.18
HLA-DQA1*06:02/DQB1*06:32	1	926	940	QITKHVAQILDSRMN	NetMHCIIpan	28.2
HLA-DQA1*06:02/DQB1*06:32	1	239	253	GNLIALSLGLTPNFK	NetMHCIIpan	28.21
HLA-DQA1*06:02/DQB1*06:32	1	217	231	SKSRRLENLIAQLPG	NetMHCIIpan	28.23
HLA-DQA1*01:08/DQB1*06:43	1	1283	1297	ADANLDKVLSAYNKH	NetMHCIIpan	28.27
HLA-DQA1*05:08/DQB1*05:03	1	469	483	SEETITPWNFEEVVD	NetMHCIIpan	28.33
HLA-DQA1*05:04/DQB1*06:11	1	114	128	ERHPIFGNIVDEVAY	NetMHCIIpan	28.37
HLA-DQA1*01:08/DQB1*06:43	1	785	799	EEGIKELGSQILKEH	NetMHCIIpan	28.41
HLA-DQA1*01:01/DQB1*03:05	1	1343	1357	LDATLIHQSITGLYE	NetMHCIIpan	28.42
HLA-DQA1*05:08/DQB1*05:03	1	186	200	IQLVQTYNQLFEENP	NetMHCIIpan	28.44
HLA-DQA1*01:01/DQB1*03:05	1	299	313	AILLSDILRVNTEIT	NetMHCIIpan	28.46
HLA-DQA1*01:08/DQB1*06:43	1	1345	1359	ATLIHQSITGLYETR	NetMHCIIpan	28.47
HLA-DQA1*01:08/DQB1*06:43	1	485	499	GASAQSFIERMTNFD	NetMHCIIpan	28.48
HLA-DQA1*05:04/DQB1*06:11	1	1277	1291	SKRVILADANLDKVL	NetMHCIIpan	28.49
HLA-DQA1*01:01/DQB1*03:05	1	757	771	ENIVIEMARENQTTQ	NetMHCIIpan	28.5
HLA-DQA1*05:08/DQB1*05:03	1	577	591	SVEISGVEDRFNASL	NetMHCIIpan	28.51
HLA-DQA1*05:08/DQB1*05:03	1	85	99	IFSNEMAKVDDSFFH	NetMHCIIpan	28.55
HLA-DQA1*05:08/DQB1*05:03	1	187	201	QLVQTYNQLFEENPI	NetMHCIIpan	28.58
HLA-DQA1*01:08/DQB1*06:43	1	82	96	LQEIFSNEMAKVDDS	NetMHCIIpan	28.59
HLA-DQA1*05:08/DQB1*05:03	1	838	852	VAAIVPQSFLKDDSI	NetMHCIIpan	28.62
HLA-DQA1*05:08/DQB1*05:03	1	976	990	REINNYHHAHDAYLN	NetMHCIIpan	28.66
HLA-DQA1*01:01/DQB1*03:05	1	51	65	LLFDSGETAEATRLK	NetMHCIIpan	28.67
HLA-DQA1*01:08/DQB1*06:43	1	1084	1098	RKVLSMPQVNIVKKT	NetMHCIIpan	28.67
HLA-DQA1*05:04/DQB1*06:11	1	1279	1293	RVILADANLDKVLSA	NetMHCIIpan	28.73
HLA-DQA1*05:08/DQB1*05:03	1	925	939	RQITKHVAQILDSRM	NetMHCIIpan	28.74
HLA-DQA1*01:01/DQB1*03:05	1	9	23	LAIGTNSVGWAVITD	NetMHCIIpan	28.76
HLA-DQA1*01:01/DQB1*03:05	1	1281	1295	ILADANLDKVLSAYN	NetMHCIIpan	28.77
HLA-DQA1*05:04/DQB1*06:11	1	727	741	LAGSPAIKKGILQTV	NetMHCIIpan	28.8
HLA-DQA1*01:08/DQB1*06:43	1	1157	1171	LKSVKELLGITIMER	NetMHCIIpan	28.8
HLA-DQA1*01:01/DQB1*03:05	1	74	88	RRKNRICYLQEIFSN	NetMHCIIpan	28.81
HLA-DQA1*01:01/DQB1*03:05	1	569	583	FKKIECFDSVEISGV	NetMHCIIpan	28.81
HLA-DQA1*01:01/DQB1*03:05	1	685	699	SDGFANRNFMQLIHD	NetMHCIIpan	28.81
HLA-DQA1*05:08/DQB1*05:03	1	586	600	RFNASLGTYHDLLKI	NetMHCIIpan	28.94
HLA-DQA1*01:01/DQB1*03:05	1	1038	1052	FYSNIMNFFKTEITL	NetMHCIIpan	28.96
HLA-DQA1*01:08/DQB1*06:43	1	217	231	SKSRRLENLIAQLPG	NetMHCIIpan	28.96
HLA-DQA1*06:02/DQB1*06:32	1	704	718	FKEDIQKAQVSGQGD	NetMHCIIpan	28.99
HLA-DQA1*01:01/DQB1*03:05	1	325	339	YDEHHQDLTLLKALV	NetMHCIIpan	29.01
HLA-DQA1*05:08/DQB1*05:03	1	363	377	IDGGASQEEFYKFIK	NetMHCIIpan	29.08
HLA-DQA1*01:01/DQB1*03:05	1	1336	1350	YTSTKEVLDATLIHQ	NetMHCIIpan	29.08
HLA-DQA1*01:01/DQB1*03:05	1	163	177	KFRGHFLIEGDLNPD	NetMHCIIpan	29.12
HLA-DQA1*01:08/DQB1*06:43	1	929	943	KHVAQILDSRMNTKY	NetMHCIIpan	29.13
HLA-DQA1*01:08/DQB1*06:43	1	257	271	DLAEDAKLQLSKDTY	NetMHCIIpan	29.15
HLA-DQA1*05:08/DQB1*05:03	1	199	213	NPINASGVDAKAILS	NetMHCIIpan	29.16
HLA-DQA1*01:08/DQB1*06:43	1	828	842	LDINRLSDYDVAAIV	NetMHCIIpan	29.17
HLA-DQA1*01:01/DQB1*03:05	1	1272	1286	QISEFSKRVILADAN	NetMHCIIpan	29.18
HLA-DQA1*01:01/DQB1*03:05	1	152	166	RLIYLALAHMIKFRG	NetMHCIIpan	29.19
HLA-DQA1*01:08/DQB1*06:43	1	85	99	IFSNEMAKVDDSFFH	NetMHCIIpan	29.19
HLA-DQA1*01:08/DQB1*06:43	1	1346	1360	TLIHQSITGLYETRI	NetMHCIIpan	29.19
HLA-DQA1*05:04/DQB1*06:11	1	828	842	LDINRLSDYDVAAIV	NetMHCIIpan	29.2
HLA-DQA1*05:04/DQB1*06:11	1	116	130	HPIFGNIVDEVAYHE	NetMHCIIpan	29.21
HLA-DQA1*05:04/DQB1*06:11	1	1158	1172	KSVKELLGITIMERS	NetMHCIIpan	29.21
HLA-DQA1*05:08/DQB1*05:03	1	370	384	EEFYKFIKPILEKMD	NetMHCIIpan	29.24
HLA-DQA1*05:08/DQB1*05:03	1	1352	1366	ITGLYETRIDLSQLG	NetMHCIIpan	29.24
HLA-DQA1*05:08/DQB1*05:03	1	1266	1280	LDEIIEQISEFSKRV	NetMHCIIpan	29.26
HLA-DQA1*01:01/DQB1*03:05	1	190	204	QTYNQLFEENPINAS	NetMHCIIpan	29.29
HLA-DQA1*01:01/DQB1*03:05	1	718	732	DSLHEHIANLAGSPA	NetMHCIIpan	29.31
HLA-DQA1*01:08/DQB1*06:43	1	1206	1220	LENGRKRMLASAGEL	NetMHCIIpan	29.31
HLA-DQA1*01:01/DQB1*03:05	1	1138	1152	TVAYSVLVVAKVEKG	NetMHCIIpan	29.33
HLA-DQA1*05:04/DQB1*06:11	1	253	267	KSNFDLAEDAKLQLS	NetMHCIIpan	29.35
HLA-DQA1*05:04/DQB1*06:11	1	1308	1322	NIIHLFTLTNLGAPA	NetMHCIIpan	29.35
HLA-DQA1*01:08/DQB1*06:43	1	327	341	EHHQDLTLLKALVRQ	NetMHCIIpan	29.35
HLA-DQA1*01:01/DQB1*03:05	1	331	345	DLTLLKALVRQQLPE	NetMHCIIpan	29.36
HLA-DQA1*05:04/DQB1*06:11	1	1343	1357	LDATLIHQSITGLYE	NetMHCIIpan	29.39
HLA-DQA1*01:08/DQB1*06:43	1	1218	1232	GELQKGNELALPSKY	NetMHCIIpan	29.39
HLA-DQA1*05:08/DQB1*05:03	1	198	212	ENPINASGVDAKAIL	NetMHCIIpan	29.4
HLA-DQA1*06:02/DQB1*06:32	1	716	730	QGDSLHEHIANLAGS	NetMHCIIpan	29.42
HLA-DQA1*05:04/DQB1*06:11	1	403	417	RTFDNGSIPHQIHLG	NetMHCIIpan	29.43
HLA-DQA1*05:08/DQB1*05:03	1	757	771	ENIVIEMARENQTTQ	NetMHCIIpan	29.44
HLA-DQA1*01:01/DQB1*03:05	1	515	529	YEYFTVYNELTKVKY	NetMHCIIpan	29.44
HLA-DQA1*05:04/DQB1*06:11	1	445	459	TFRIPYYVGPLARGN	NetMHCIIpan	29.44
HLA-DQA1*06:02/DQB1*06:32	1	98	112	FHRLEESFLVEEDKK	NetMHCIIpan	29.45
HLA-DQA1*06:02/DQB1*06:32	1	297	311	SDAILLSDILRVNTE	NetMHCIIpan	29.46
HLA-DQA1*01:08/DQB1*06:43	1	275	289	LDNLLAQIGDQYADL	NetMHCIIpan	29.47
HLA-DQA1*05:08/DQB1*05:03	1	200	214	PINASGVDAKAILSA	NetMHCIIpan	29.48
HLA-DQA1*05:08/DQB1*05:03	1	1339	1353	TKEVLDATLIHQSIT	NetMHCIIpan	29.5
HLA-DQA1*01:01/DQB1*03:05	1	1335	1349	RYTSTKEVLDATLIH	NetMHCIIpan	29.55
HLA-DQA1*05:04/DQB1*06:11	1	43	57	IKKNLIGALLFDSGE	NetMHCIIpan	29.55
HLA-DQA1*06:02/DQB1*06:32	1	41	55	HSIKKNLIGALLFDS	NetMHCIIpan	29.62
HLA-DQA1*05:04/DQB1*06:11	1	292	306	AAKNLSDAILLSDIL	NetMHCIIpan	29.62
HLA-DQA1*01:08/DQB1*06:43	1	1080	1094	FATVRKVLSMPQVNI	NetMHCIIpan	29.64
HLA-DQA1*05:04/DQB1*06:11	1	42	56	SIKKNLIGALLFDSG	NetMHCIIpan	29.67
HLA-DQA1*05:04/DQB1*06:11	1	402	416	QRTFDNGSIPHQIHL	NetMHCIIpan	29.69
HLA-DQA1*05:04/DQB1*06:11	1	409	423	SIPHQIHLGELHAIL	NetMHCIIpan	29.7
HLA-DQA1*05:08/DQB1*05:03	1	926	940	QITKHVAQILDSRMN	NetMHCIIpan	29.71
HLA-DQA1*01:08/DQB1*06:43	1	271	285	YDDDLDNLLAQIGDQ	NetMHCIIpan	29.76
HLA-DQA1*01:08/DQB1*06:43	1	786	800	EGIKELGSQILKEHP	NetMHCIIpan	29.77
HLA-DQA1*01:01/DQB1*03:05	1	1134	1148	FDSPTVAYSVLVVAK	NetMHCIIpan	29.78
HLA-DQA1*05:04/DQB1*06:11	1	414	428	IHLGELHAILRRQED	NetMHCIIpan	29.79
HLA-DQA1*01:08/DQB1*06:43	1	49	63	GALLFDSGETAEATR	NetMHCIIpan	29.79
HLA-DQA1*05:08/DQB1*05:03	1	584	598	EDRFNASLGTYHDLL	NetMHCIIpan	29.8
HLA-DQA1*06:02/DQB1*06:32	1	270	284	TYDDDLDNLLAQIGD	NetMHCIIpan	29.81
HLA-DQA1*01:01/DQB1*03:05	1	577	591	SVEISGVEDRFNASL	NetMHCIIpan	29.82
HLA-DQA1*01:01/DQB1*03:05	1	1271	1285	EQISEFSKRVILADA	NetMHCIIpan	29.84
HLA-DQA1*06:02/DQB1*06:32	1	1272	1286	QISEFSKRVILADAN	NetMHCIIpan	29.84
HLA-DQA1*01:01/DQB1*03:05	1	161	175	MIKFRGHFLIEGDLN	NetMHCIIpan	29.86
HLA-DQA1*01:01/DQB1*03:05	1	608	622	DNEENEDILEDIVLT	NetMHCIIpan	29.88
HLA-DQA1*05:08/DQB1*05:03	1	369	383	QEEFYKFIKPILEKM	NetMHCIIpan	29.93
HLA-DQA1*05:08/DQB1*05:03	1	296	310	LSDAILLSDILRVNT	NetMHCIIpan	29.94
HLA-DQA1*06:02/DQB1*06:32	1	216	230	LSKSRRLENLIAQLP	NetMHCIIpan	29.97
HLA-DQA1*05:04/DQB1*06:11	1	1213	1227	MLASAGELQKGNELA	NetMHCIIpan	29.97
HLA-DQA1*01:01/DQB1*03:05	1	798	812	EHPVENTQLQNEKLY	NetMHCIIpan	29.98
HLA-DQA1*01:08/DQB1*06:43	1	1141	1155	YSVLVVAKVEKGKSK	NetMHCIIpan	29.99
HLA-DQA1*01:01/DQB1*03:05	1	692	706	NFMQLIHDDSLTFKE	NetMHCIIpan	30
HLA-DQA1*01:01/DQB1*03:05	1	1163	1177	LLGITIMERSSFEKN	NetMHCIIpan	30.06
HLA-DQA1*01:08/DQB1*06:43	1	1278	1292	KRVILADANLDKVLS	NetMHCIIpan	30.07
HLA-DQA1*05:04/DQB1*06:11	1	1042	1056	IMNFFKTEITLANGE	NetMHCIIpan	30.08
HLA-DQA1*01:01/DQB1*03:05	1	268	282	KDTYDDDLDNLLAQI	NetMHCIIpan	30.1
HLA-DQA1*01:01/DQB1*03:05	1	1309	1323	IIHLFTLTNLGAPAA	NetMHCIIpan	30.13
HLA-DQA1*01:01/DQB1*03:05	1	789	803	KELGSQILKEHPVEN	NetMHCIIpan	30.14
HLA-DQA1*01:01/DQB1*03:05	1	1135	1149	DSPTVAYSVLVVAKV	NetMHCIIpan	30.14
HLA-DQA1*05:08/DQB1*05:03	1	485	499	GASAQSFIERMTNFD	NetMHCIIpan	30.18
HLA-DQA1*06:02/DQB1*06:32	1	828	842	LDINRLSDYDVAAIV	NetMHCIIpan	30.19
HLA-DQA1*01:08/DQB1*06:43	1	147	161	DKADLRLIYLALAHM	NetMHCIIpan	30.2
HLA-DQA1*01:08/DQB1*06:43	1	787	801	GIKELGSQILKEHPV	NetMHCIIpan	30.2
HLA-DQA1*01:08/DQB1*06:43	1	1078	1092	RDFATVRKVLSMPQV	NetMHCIIpan	30.2
HLA-DQA1*06:02/DQB1*06:32	1	705	719	KEDIQKAQVSGQGDS	NetMHCIIpan	30.26
HLA-DQA1*01:01/DQB1*03:05	1	478	492	FEEVVDKGASAQSFI	NetMHCIIpan	30.27
HLA-DQA1*06:02/DQB1*06:32	1	1343	1357	LDATLIHQSITGLYE	NetMHCIIpan	30.29
HLA-DQA1*01:08/DQB1*06:43	1	297	311	SDAILLSDILRVNTE	NetMHCIIpan	30.31
HLA-DQA1*05:04/DQB1*06:11	1	240	254	NLIALSLGLTPNFKS	NetMHCIIpan	30.32
HLA-DQA1*01:01/DQB1*03:05	1	470	484	EETITPWNFEEVVDK	NetMHCIIpan	30.35
HLA-DQA1*01:01/DQB1*03:05	1	824	838	VDQELDINRLSDYDV	NetMHCIIpan	30.35
HLA-DQA1*05:04/DQB1*06:11	1	573	587	ECFDSVEISGVEDRF	NetMHCIIpan	30.48
HLA-DQA1*05:08/DQB1*05:03	1	1127	1141	DPKKYGGFDSPTVAY	NetMHCIIpan	30.49
HLA-DQA1*05:08/DQB1*05:03	1	221	235	RLENLIAQLPGEKKN	NetMHCIIpan	30.5
HLA-DQA1*01:08/DQB1*06:43	1	403	417	RTFDNGSIPHQIHLG	NetMHCIIpan	30.51
HLA-DQA1*05:04/DQB1*06:11	1	1026	1040	EQEIGKATAKYFFYS	NetMHCIIpan	30.53
HLA-DQA1*01:08/DQB1*06:43	1	39	53	DRHSIKKNLIGALLF	NetMHCIIpan	30.54
HLA-DQA1*06:02/DQB1*06:32	1	614	628	DILEDIVLTLTLFED	NetMHCIIpan	30.55
HLA-DQA1*06:02/DQB1*06:32	1	734	748	KKGILQTVKVVDELV	NetMHCIIpan	30.56
HLA-DQA1*05:04/DQB1*06:11	1	1280	1294	VILADANLDKVLSAY	NetMHCIIpan	30.6
HLA-DQA1*01:08/DQB1*06:43	1	706	720	EDIQKAQVSGQGDSL	NetMHCIIpan	30.61
HLA-DQA1*06:02/DQB1*06:32	1	95	109	DSFFHRLEESFLVEE	NetMHCIIpan	30.63
HLA-DQA1*01:01/DQB1*03:05	1	978	992	INNYHHAHDAYLNAV	NetMHCIIpan	30.64
HLA-DQA1*05:08/DQB1*05:03	1	442	456	KILTFRIPYYVGPLA	NetMHCIIpan	30.66
HLA-DQA1*01:01/DQB1*03:05	1	189	203	VQTYNQLFEENPINA	NetMHCIIpan	30.66
HLA-DQA1*01:01/DQB1*03:05	1	986	1000	DAYLNAVVGTALIKK	NetMHCIIpan	30.66
HLA-DQA1*05:04/DQB1*06:11	1	255	269	NFDLAEDAKLQLSKD	NetMHCIIpan	30.66
HLA-DQA1*06:02/DQB1*06:32	1	702	716	LTFKEDIQKAQVSGQ	NetMHCIIpan	30.71
HLA-DQA1*06:02/DQB1*06:32	1	1265	1279	YLDEIIEQISEFSKR	NetMHCIIpan	30.71
HLA-DQA1*01:01/DQB1*03:05	1	1334	1348	KRYTSTKEVLDATLI	NetMHCIIpan	30.73
HLA-DQA1*05:08/DQB1*05:03	1	964	978	SDFRKDFQFYKVREI	NetMHCIIpan	30.78
HLA-DQA1*06:02/DQB1*06:32	1	703	717	TFKEDIQKAQVSGQG	NetMHCIIpan	30.82
HLA-DQA1*05:08/DQB1*05:03	1	987	1001	AYLNAVVGTALIKKY	NetMHCIIpan	30.83
HLA-DQA1*05:04/DQB1*06:11	1	572	586	IECFDSVEISGVEDR	NetMHCIIpan	30.85
HLA-DQA1*05:04/DQB1*06:11	1	574	588	CFDSVEISGVEDRFN	NetMHCIIpan	30.89
HLA-DQA1*06:02/DQB1*06:32	1	978	992	INNYHHAHDAYLNAV	NetMHCIIpan	30.92
HLA-DQA1*01:01/DQB1*03:05	1	797	811	KEHPVENTQLQNEKL	NetMHCIIpan	30.93
HLA-DQA1*06:02/DQB1*06:32	1	1141	1155	YSVLVVAKVEKGKSK	NetMHCIIpan	30.96
HLA-DQA1*05:04/DQB1*06:11	1	44	58	KKNLIGALLFDSGET	NetMHCIIpan	30.97
HLA-DQA1*05:04/DQB1*06:11	1	584	598	EDRFNASLGTYHDLL	NetMHCIIpan	30.97
HLA-DQA1*05:04/DQB1*06:11	1	1161	1175	KELLGITIMERSSFE	NetMHCIIpan	30.97
HLA-DQA1*05:08/DQB1*05:03	1	82	96	LQEIFSNEMAKVDDS	NetMHCIIpan	30.99
HLA-DQA1*05:08/DQB1*05:03	1	414	428	IHLGELHAILRRQED	NetMHCIIpan	30.99
HLA-DQA1*06:02/DQB1*06:32	1	1047	1061	KTEITLANGEIRKRP	NetMHCIIpan	31
HLA-DQA1*01:01/DQB1*03:05	1	1001	1015	YPKLESEFVYGDYKV	NetMHCIIpan	31.01
HLA-DQA1*01:08/DQB1*06:43	1	1221	1235	QKGNELALPSKYVNF	NetMHCIIpan	31.01
HLA-DQA1*05:04/DQB1*06:11	1	755	769	KPENIVIEMARENQT	NetMHCIIpan	31.05
HLA-DQA1*05:08/DQB1*05:03	1	615	629	ILEDIVLTLTLFEDR	NetMHCIIpan	31.09
HLA-DQA1*01:01/DQB1*03:05	1	90	104	MAKVDDSFFHRLEES	NetMHCIIpan	31.13
HLA-DQA1*06:02/DQB1*06:32	1	80	94	CYLQEIFSNEMAKVD	NetMHCIIpan	31.14
HLA-DQA1*05:08/DQB1*05:03	1	1348	1362	IHQSITGLYETRIDL	NetMHCIIpan	31.15
HLA-DQA1*06:02/DQB1*06:32	1	924	938	TRQITKHVAQILDSR	NetMHCIIpan	31.15
HLA-DQA1*01:08/DQB1*06:43	1	584	598	EDRFNASLGTYHDLL	NetMHCIIpan	31.17
HLA-DQA1*01:01/DQB1*03:05	1	415	429	HLGELHAILRRQEDF	NetMHCIIpan	31.18
HLA-DQA1*01:08/DQB1*06:43	1	1079	1093	DFATVRKVLSMPQVN	NetMHCIIpan	31.18
HLA-DQA1*01:01/DQB1*03:05	1	238	252	FGNLIALSLGLTPNF	NetMHCIIpan	31.24
HLA-DQA1*01:01/DQB1*03:05	1	160	174	HMIKFRGHFLIEGDL	NetMHCIIpan	31.31
HLA-DQA1*01:01/DQB1*03:05	1	73	87	TRRKNRICYLQEIFS	NetMHCIIpan	31.35
HLA-DQA1*05:08/DQB1*05:03	1	1134	1148	FDSPTVAYSVLVVAK	NetMHCIIpan	31.36
HLA-DQA1*06:02/DQB1*06:32	1	145	159	STDKADLRLIYLALA	NetMHCIIpan	31.41
HLA-DQA1*01:08/DQB1*06:43	1	216	230	LSKSRRLENLIAQLP	NetMHCIIpan	31.41
HLA-DQA1*01:08/DQB1*06:43	1	784	798	IEEGIKELGSQILKE	NetMHCIIpan	31.41
HLA-DQA1*05:08/DQB1*05:03	1	473	487	ITPWNFEEVVDKGAS	NetMHCIIpan	31.43
HLA-DQA1*06:02/DQB1*06:32	1	413	427	QIHLGELHAILRRQE	NetMHCIIpan	31.46
HLA-DQA1*06:02/DQB1*06:32	1	616	630	LEDIVLTLTLFEDRE	NetMHCIIpan	31.46
HLA-DQA1*06:02/DQB1*06:32	1	81	95	YLQEIFSNEMAKVDD	NetMHCIIpan	31.49
HLA-DQA1*06:02/DQB1*06:32	1	412	426	HQIHLGELHAILRRQ	NetMHCIIpan	31.49
HLA-DQA1*05:08/DQB1*05:03	1	965	979	DFRKDFQFYKVREIN	NetMHCIIpan	31.5
HLA-DQA1*05:04/DQB1*06:11	1	476	490	WNFEEVVDKGASAQS	NetMHCIIpan	31.5
HLA-DQA1*05:04/DQB1*06:11	1	706	720	EDIQKAQVSGQGDSL	NetMHCIIpan	31.5
HLA-DQA1*01:08/DQB1*06:43	1	195	209	LFEENPINASGVDAK	NetMHCIIpan	31.5
HLA-DQA1*01:08/DQB1*06:43	1	415	429	HLGELHAILRRQEDF	NetMHCIIpan	31.5
HLA-DQA1*05:08/DQB1*05:03	1	735	749	KGILQTVKVVDELVK	NetMHCIIpan	31.52
HLA-DQA1*06:02/DQB1*06:32	1	312	326	ITKAPLSASMIKRYD	NetMHCIIpan	31.52
HLA-DQA1*01:01/DQB1*03:05	1	410	424	IPHQIHLGELHAILR	NetMHCIIpan	31.53
HLA-DQA1*01:01/DQB1*03:05	1	509	523	PKHSLLYEYFTVYNE	NetMHCIIpan	31.6
HLA-DQA1*05:04/DQB1*06:11	1	1046	1060	FKTEITLANGEIRKR	NetMHCIIpan	31.61
HLA-DQA1*06:02/DQB1*06:32	1	178	192	NSDVDKLFIQLVQTY	NetMHCIIpan	31.62
HLA-DQA1*05:08/DQB1*05:03	1	967	981	RKDFQFYKVREINNY	NetMHCIIpan	31.66
HLA-DQA1*06:02/DQB1*06:32	1	706	720	EDIQKAQVSGQGDSL	NetMHCIIpan	31.66
HLA-DQA1*05:04/DQB1*06:11	1	117	131	PIFGNIVDEVAYHEK	NetMHCIIpan	31.67
HLA-DQA1*05:04/DQB1*06:11	1	485	499	GASAQSFIERMTNFD	NetMHCIIpan	31.67
HLA-DQA1*05:04/DQB1*06:11	1	273	287	DDLDNLLAQIGDQYA	NetMHCIIpan	31.7
HLA-DQA1*05:04/DQB1*06:11	1	1278	1292	KRVILADANLDKVLS	NetMHCIIpan	31.74
HLA-DQA1*05:08/DQB1*05:03	1	570	584	KKIECFDSVEISGVE	NetMHCIIpan	31.75
HLA-DQA1*01:01/DQB1*03:05	1	471	485	ETITPWNFEEVVDKG	NetMHCIIpan	31.75
HLA-DQA1*05:04/DQB1*06:11	1	256	270	FDLAEDAKLQLSKDT	NetMHCIIpan	31.77
HLA-DQA1*05:08/DQB1*05:03	1	1212	1226	RMLASAGELQKGNEL	NetMHCIIpan	31.78
HLA-DQA1*05:04/DQB1*06:11	1	1023	1037	AKSEQEIGKATAKYF	NetMHCIIpan	31.79
HLA-DQA1*01:01/DQB1*03:05	1	634	648	ERLKTYAHLFDDKVM	NetMHCIIpan	31.85
HLA-DQA1*05:04/DQB1*06:11	1	404	418	TFDNGSIPHQIHLGE	NetMHCIIpan	31.86
HLA-DQA1*06:02/DQB1*06:32	1	615	629	ILEDIVLTLTLFEDR	NetMHCIIpan	31.92
HLA-DQA1*01:01/DQB1*03:05	1	684	698	KSDGFANRNFMQLIH	NetMHCIIpan	31.94
HLA-DQA1*01:08/DQB1*06:43	1	1077	1091	GRDFATVRKVLSMPQ	NetMHCIIpan	31.94
HLA-DQA1*01:01/DQB1*03:05	1	1002	1016	PKLESEFVYGDYKVY	NetMHCIIpan	31.95
HLA-DQA1*06:02/DQB1*06:32	1	1156	1170	KLKSVKELLGITIME	NetMHCIIpan	31.95
HLA-DQA1*01:08/DQB1*06:43	1	115	129	RHPIFGNIVDEVAYH	NetMHCIIpan	31.95
HLA-DQA1*01:01/DQB1*03:05	1	472	486	TITPWNFEEVVDKGA	NetMHCIIpan	31.97
HLA-DQA1*05:04/DQB1*06:11	1	45	59	KNLIGALLFDSGETA	NetMHCIIpan	31.97
HLA-DQA1*05:04/DQB1*06:11	1	294	308	KNLSDAILLSDILRV	NetMHCIIpan	31.97
HLA-DQA1*05:08/DQB1*05:03	1	256	270	FDLAEDAKLQLSKDT	NetMHCIIpan	31.99
HLA-DQA1*05:08/DQB1*05:03	1	9	23	LAIGTNSVGWAVITD	NetMHCIIpan	32
HLA-DQA1*05:08/DQB1*05:03	1	478	492	FEEVVDKGASAQSFI	NetMHCIIpan	32.01
HLA-DQA1*06:02/DQB1*06:32	1	411	425	PHQIHLGELHAILRR	NetMHCIIpan	32.04
HLA-DQA1*01:01/DQB1*03:05	1	636	650	LKTYAHLFDDKVMKQ	NetMHCIIpan	32.07
HLA-DQA1*06:02/DQB1*06:32	1	1213	1227	MLASAGELQKGNELA	NetMHCIIpan	32.17
HLA-DQA1*05:08/DQB1*05:03	1	1207	1221	ENGRKRMLASAGELQ	NetMHCIIpan	32.2
HLA-DQA1*05:04/DQB1*06:11	1	274	288	DLDNLLAQIGDQYAD	NetMHCIIpan	32.2
HLA-DQA1*01:08/DQB1*06:43	1	314	328	KAPLSASMIKRYDEH	NetMHCIIpan	32.22
HLA-DQA1*06:02/DQB1*06:32	1	331	345	DLTLLKALVRQQLPE	NetMHCIIpan	32.23
HLA-DQA1*06:02/DQB1*06:32	1	989	1003	LNAVVGTALIKKYPK	NetMHCIIpan	32.23
HLA-DQA1*05:08/DQB1*05:03	1	291	305	LAAKNLSDAILLSDI	NetMHCIIpan	32.24
HLA-DQA1*05:08/DQB1*05:03	1	1133	1147	GFDSPTVAYSVLVVA	NetMHCIIpan	32.26
HLA-DQA1*01:08/DQB1*06:43	1	402	416	QRTFDNGSIPHQIHL	NetMHCIIpan	32.27
HLA-DQA1*05:08/DQB1*05:03	1	807	821	QNEKLYLYYLQNGRD	NetMHCIIpan	32.28
HLA-DQA1*05:04/DQB1*06:11	1	583	597	VEDRFNASLGTYHDL	NetMHCIIpan	32.3
HLA-DQA1*01:01/DQB1*03:05	1	799	813	HPVENTQLQNEKLYL	NetMHCIIpan	32.33
HLA-DQA1*01:01/DQB1*03:05	1	800	814	PVENTQLQNEKLYLY	NetMHCIIpan	32.33
HLA-DQA1*05:08/DQB1*05:03	1	718	732	DSLHEHIANLAGSPA	NetMHCIIpan	32.4
HLA-DQA1*01:08/DQB1*06:43	1	1040	1054	SNIMNFFKTEITLAN	NetMHCIIpan	32.42
HLA-DQA1*05:04/DQB1*06:11	1	705	719	KEDIQKAQVSGQGDS	NetMHCIIpan	32.44
HLA-DQA1*05:08/DQB1*05:03	1	2	16	DKKYSIGLAIGTNSV	NetMHCIIpan	32.45
HLA-DQA1*05:08/DQB1*05:03	1	297	311	SDAILLSDILRVNTE	NetMHCIIpan	32.45
HLA-DQA1*01:08/DQB1*06:43	1	80	94	CYLQEIFSNEMAKVD	NetMHCIIpan	32.46
HLA-DQA1*05:08/DQB1*05:03	1	75	89	RKNRICYLQEIFSNE	NetMHCIIpan	32.49
HLA-DQA1*01:08/DQB1*06:43	1	332	346	LTLLKALVRQQLPEK	NetMHCIIpan	32.53
HLA-DQA1*05:08/DQB1*05:03	1	754	768	HKPENIVIEMARENQ	NetMHCIIpan	32.54
HLA-DQA1*01:01/DQB1*03:05	1	164	178	FRGHFLIEGDLNPDN	NetMHCIIpan	32.55
HLA-DQA1*06:02/DQB1*06:32	1	269	283	DTYDDDLDNLLAQIG	NetMHCIIpan	32.57
HLA-DQA1*05:04/DQB1*06:11	1	925	939	RQITKHVAQILDSRM	NetMHCIIpan	32.58
HLA-DQA1*05:08/DQB1*05:03	1	1338	1352	STKEVLDATLIHQSI	NetMHCIIpan	32.6
HLA-DQA1*01:08/DQB1*06:43	1	922	936	VETRQITKHVAQILD	NetMHCIIpan	32.61
HLA-DQA1*05:04/DQB1*06:11	1	210	224	AILSARLSKSRRLEN	NetMHCIIpan	32.62
HLA-DQA1*05:04/DQB1*06:11	1	275	289	LDNLLAQIGDQYADL	NetMHCIIpan	32.63
HLA-DQA1*06:02/DQB1*06:32	1	1317	1331	NLGAPAAFKYFDTTI	NetMHCIIpan	32.65
HLA-DQA1*05:04/DQB1*06:11	1	756	770	PENIVIEMARENQTT	NetMHCIIpan	32.69
HLA-DQA1*06:02/DQB1*06:32	1	927	941	ITKHVAQILDSRMNT	NetMHCIIpan	32.73
HLA-DQA1*06:02/DQB1*06:32	1	577	591	SVEISGVEDRFNASL	NetMHCIIpan	32.76
HLA-DQA1*05:04/DQB1*06:11	1	1337	1351	TSTKEVLDATLIHQS	NetMHCIIpan	32.77
HLA-DQA1*01:08/DQB1*06:43	1	732	746	AIKKGILQTVKVVDE	NetMHCIIpan	32.78
HLA-DQA1*05:04/DQB1*06:11	1	575	589	FDSVEISGVEDRFNA	NetMHCIIpan	32.85
HLA-DQA1*06:02/DQB1*06:32	1	195	209	LFEENPINASGVDAK	NetMHCIIpan	32.86
HLA-DQA1*05:08/DQB1*05:03	1	190	204	QTYNQLFEENPINAS	NetMHCIIpan	32.9
HLA-DQA1*05:08/DQB1*05:03	1	968	982	KDFQFYKVREINNYH	NetMHCIIpan	32.9
HLA-DQA1*05:08/DQB1*05:03	1	1139	1153	VAYSVLVVAKVEKGK	NetMHCIIpan	32.9
HLA-DQA1*06:02/DQB1*06:32	1	99	113	HRLEESFLVEEDKKH	NetMHCIIpan	32.9
HLA-DQA1*01:08/DQB1*06:43	1	884	898	RQLLNAKLITQRKFD	NetMHCIIpan	32.92
HLA-DQA1*01:01/DQB1*03:05	1	247	261	GLTPNFKSNFDLAED	NetMHCIIpan	32.95
HLA-DQA1*05:08/DQB1*05:03	1	1347	1361	LIHQSITGLYETRID	NetMHCIIpan	32.97
HLA-DQA1*01:08/DQB1*06:43	1	404	418	TFDNGSIPHQIHLGE	NetMHCIIpan	32.99
HLA-DQA1*06:02/DQB1*06:32	1	179	193	SDVDKLFIQLVQTYN	NetMHCIIpan	33
HLA-DQA1*05:04/DQB1*06:11	1	194	208	QLFEENPINASGVDA	NetMHCIIpan	33.02
HLA-DQA1*01:01/DQB1*03:05	1	202	216	NASGVDAKAILSARL	NetMHCIIpan	33.06
HLA-DQA1*06:02/DQB1*06:32	1	735	749	KGILQTVKVVDELVK	NetMHCIIpan	33.06
HLA-DQA1*05:04/DQB1*06:11	1	753	767	RHKPENIVIEMAREN	NetMHCIIpan	33.07
HLA-DQA1*01:01/DQB1*03:05	1	807	821	QNEKLYLYYLQNGRD	NetMHCIIpan	33.08
HLA-DQA1*06:02/DQB1*06:32	1	1261	1275	QHKHYLDEIIEQISE	NetMHCIIpan	33.12
HLA-DQA1*05:04/DQB1*06:11	1	305	319	ILRVNTEITKAPLSA	NetMHCIIpan	33.12
HLA-DQA1*05:04/DQB1*06:11	1	1273	1287	ISEFSKRVILADANL	NetMHCIIpan	33.13
HLA-DQA1*01:01/DQB1*03:05	1	359	373	YAGYIDGGASQEEFY	NetMHCIIpan	33.17
HLA-DQA1*05:04/DQB1*06:11	1	113	127	HERHPIFGNIVDEVA	NetMHCIIpan	33.17
HLA-DQA1*05:04/DQB1*06:11	1	293	307	AKNLSDAILLSDILR	NetMHCIIpan	33.17
HLA-DQA1*01:08/DQB1*06:43	1	573	587	ECFDSVEISGVEDRF	NetMHCIIpan	33.17
HLA-DQA1*05:08/DQB1*05:03	1	638	652	TYAHLFDDKVMKQLK	NetMHCIIpan	33.18
HLA-DQA1*01:01/DQB1*03:05	1	1232	1246	YVNFLYLASHYEKLK	NetMHCIIpan	33.2
HLA-DQA1*05:04/DQB1*06:11	1	41	55	HSIKKNLIGALLFDS	NetMHCIIpan	33.2
HLA-DQA1*05:08/DQB1*05:03	1	982	996	HHAHDAYLNAVVGTA	NetMHCIIpan	33.21
HLA-DQA1*06:02/DQB1*06:32	1	617	631	EDIVLTLTLFEDREM	NetMHCIIpan	33.22
HLA-DQA1*06:02/DQB1*06:32	1	414	428	IHLGELHAILRRQED	NetMHCIIpan	33.24
HLA-DQA1*05:08/DQB1*05:03	1	722	736	EHIANLAGSPAIKKG	NetMHCIIpan	33.29
HLA-DQA1*01:08/DQB1*06:43	1	116	130	HPIFGNIVDEVAYHE	NetMHCIIpan	33.32
HLA-DQA1*01:08/DQB1*06:43	1	733	747	IKKGILQTVKVVDEL	NetMHCIIpan	33.34
HLA-DQA1*01:08/DQB1*06:43	1	1163	1177	LLGITIMERSSFEKN	NetMHCIIpan	33.36
HLA-DQA1*06:02/DQB1*06:32	1	298	312	DAILLSDILRVNTEI	NetMHCIIpan	33.37
HLA-DQA1*01:01/DQB1*03:05	1	1304	1318	EQAENIIHLFTLTNL	NetMHCIIpan	33.38
HLA-DQA1*05:08/DQB1*05:03	1	154	168	IYLALAHMIKFRGHF	NetMHCIIpan	33.4
HLA-DQA1*05:08/DQB1*05:03	1	1006	1020	SEFVYGDYKVYDVRK	NetMHCIIpan	33.4
HLA-DQA1*01:08/DQB1*06:43	1	751	765	MGRHKPENIVIEMAR	NetMHCIIpan	33.44
HLA-DQA1*05:04/DQB1*06:11	1	754	768	HKPENIVIEMARENQ	NetMHCIIpan	33.49
HLA-DQA1*01:08/DQB1*06:43	1	583	597	VEDRFNASLGTYHDL	NetMHCIIpan	33.49
HLA-DQA1*01:01/DQB1*03:05	1	72	86	YTRRKNRICYLQEIF	NetMHCIIpan	33.5
HLA-DQA1*01:08/DQB1*06:43	1	1308	1322	NIIHLFTLTNLGAPA	NetMHCIIpan	33.51
HLA-DQA1*05:04/DQB1*06:11	1	585	599	DRFNASLGTYHDLLK	NetMHCIIpan	33.52
HLA-DQA1*01:08/DQB1*06:43	1	326	340	DEHHQDLTLLKALVR	NetMHCIIpan	33.52
HLA-DQA1*05:08/DQB1*05:03	1	516	530	EYFTVYNELTKVKYV	NetMHCIIpan	33.53
HLA-DQA1*06:02/DQB1*06:32	1	327	341	EHHQDLTLLKALVRQ	NetMHCIIpan	33.55
HLA-DQA1*06:02/DQB1*06:32	1	1163	1177	LLGITIMERSSFEKN	NetMHCIIpan	33.56
HLA-DQA1*06:02/DQB1*06:32	1	181	195	VDKLFIQLVQTYNQL	NetMHCIIpan	33.59
HLA-DQA1*01:08/DQB1*06:43	1	727	741	LAGSPAIKKGILQTV	NetMHCIIpan	33.59
HLA-DQA1*05:08/DQB1*05:03	1	1029	1043	IGKATAKYFFYSNIM	NetMHCIIpan	33.62
HLA-DQA1*01:08/DQB1*06:43	1	714	728	SGQGDSLHEHIANLA	NetMHCIIpan	33.62
HLA-DQA1*06:02/DQB1*06:32	1	613	627	EDILEDIVLTLTLFE	NetMHCIIpan	33.63
HLA-DQA1*05:08/DQB1*05:03	1	736	750	GILQTVKVVDELVKV	NetMHCIIpan	33.67
HLA-DQA1*05:08/DQB1*05:03	1	1318	1332	LGAPAAFKYFDTTID	NetMHCIIpan	33.67
HLA-DQA1*05:04/DQB1*06:11	1	703	717	TFKEDIQKAQVSGQG	NetMHCIIpan	33.69
HLA-DQA1*01:01/DQB1*03:05	1	1133	1147	GFDSPTVAYSVLVVA	NetMHCIIpan	33.72
HLA-DQA1*05:08/DQB1*05:03	1	821	835	DMYVDQELDINRLSD	NetMHCIIpan	33.78
HLA-DQA1*01:08/DQB1*06:43	1	1047	1061	KTEITLANGEIRKRP	NetMHCIIpan	33.78
HLA-DQA1*01:01/DQB1*03:05	1	1227	1241	ALPSKYVNFLYLASH	NetMHCIIpan	33.79
HLA-DQA1*01:01/DQB1*03:05	1	717	731	GDSLHEHIANLAGSP	NetMHCIIpan	33.8
HLA-DQA1*01:01/DQB1*03:05	1	1003	1017	KLESEFVYGDYKVYD	NetMHCIIpan	33.8
HLA-DQA1*05:04/DQB1*06:11	1	1081	1095	ATVRKVLSMPQVNIV	NetMHCIIpan	33.8
HLA-DQA1*01:08/DQB1*06:43	1	977	991	EINNYHHAHDAYLNA	NetMHCIIpan	33.82
HLA-DQA1*05:08/DQB1*05:03	1	1132	1146	GGFDSPTVAYSVLVV	NetMHCIIpan	33.84
HLA-DQA1*06:02/DQB1*06:32	1	758	772	NIVIEMARENQTTQK	NetMHCIIpan	33.9
HLA-DQA1*05:08/DQB1*05:03	1	166	180	GHFLIEGDLNPDNSD	NetMHCIIpan	33.94
HLA-DQA1*01:01/DQB1*03:05	1	635	649	RLKTYAHLFDDKVMK	NetMHCIIpan	33.95
HLA-DQA1*01:01/DQB1*03:05	1	1314	1328	TLTNLGAPAAFKYFD	NetMHCIIpan	33.95
HLA-DQA1*01:08/DQB1*06:43	1	240	254	NLIALSLGLTPNFKS	NetMHCIIpan	33.97
HLA-DQA1*06:02/DQB1*06:32	1	789	803	KELGSQILKEHPVEN	NetMHCIIpan	33.98
HLA-DQA1*05:04/DQB1*06:11	1	926	940	QITKHVAQILDSRMN	NetMHCIIpan	33.99
HLA-DQA1*01:08/DQB1*06:43	1	1284	1298	DANLDKVLSAYNKHR	NetMHCIIpan	33.99
HLA-DQA1*01:08/DQB1*06:43	1	258	272	LAEDAKLQLSKDTYD	NetMHCIIpan	34
HLA-DQA1*01:01/DQB1*03:05	1	1308	1322	NIIHLFTLTNLGAPA	NetMHCIIpan	34.04
HLA-DQA1*01:08/DQB1*06:43	1	730	744	SPAIKKGILQTVKVV	NetMHCIIpan	34.05
HLA-DQA1*05:04/DQB1*06:11	1	280	294	AQIGDQYADLFLAAK	NetMHCIIpan	34.06
HLA-DQA1*06:02/DQB1*06:32	1	86	100	FSNEMAKVDDSFFHR	NetMHCIIpan	34.07
HLA-DQA1*05:04/DQB1*06:11	1	362	376	YIDGGASQEEFYKFI	NetMHCIIpan	34.07
HLA-DQA1*01:01/DQB1*03:05	1	41	55	HSIKKNLIGALLFDS	NetMHCIIpan	34.08
HLA-DQA1*06:02/DQB1*06:32	1	112	126	KHERHPIFGNIVDEV	NetMHCIIpan	34.08
HLA-DQA1*01:01/DQB1*03:05	1	201	215	INASGVDAKAILSAR	NetMHCIIpan	34.12
HLA-DQA1*01:01/DQB1*03:05	1	215	229	RLSKSRRLENLIAQL	NetMHCIIpan	34.12
HLA-DQA1*01:01/DQB1*03:05	1	637	651	KTYAHLFDDKVMKQL	NetMHCIIpan	34.13
HLA-DQA1*05:04/DQB1*06:11	1	924	938	TRQITKHVAQILDSR	NetMHCIIpan	34.13
HLA-DQA1*05:08/DQB1*05:03	1	966	980	FRKDFQFYKVREINN	NetMHCIIpan	34.14
HLA-DQA1*05:08/DQB1*05:03	1	567	581	DYFKKIECFDSVEIS	NetMHCIIpan	34.16
HLA-DQA1*01:01/DQB1*03:05	1	1208	1222	NGRKRMLASAGELQK	NetMHCIIpan	34.17
HLA-DQA1*01:01/DQB1*03:05	1	808	822	NEKLYLYYLQNGRDM	NetMHCIIpan	34.18
HLA-DQA1*06:02/DQB1*06:32	1	305	319	ILRVNTEITKAPLSA	NetMHCIIpan	34.18
HLA-DQA1*05:08/DQB1*05:03	1	1045	1059	FFKTEITLANGEIRK	NetMHCIIpan	34.23
HLA-DQA1*06:02/DQB1*06:32	1	736	750	GILQTVKVVDELVKV	NetMHCIIpan	34.26
HLA-DQA1*05:08/DQB1*05:03	1	367	381	ASQEEFYKFIKPILE	NetMHCIIpan	34.27
HLA-DQA1*05:08/DQB1*05:03	1	614	628	DILEDIVLTLTLFED	NetMHCIIpan	34.27
HLA-DQA1*05:04/DQB1*06:11	1	279	293	LAQIGDQYADLFLAA	NetMHCIIpan	34.3
HLA-DQA1*01:08/DQB1*06:43	1	48	62	IGALLFDSGETAEAT	NetMHCIIpan	34.3
HLA-DQA1*01:01/DQB1*03:05	1	300	314	ILLSDILRVNTEITK	NetMHCIIpan	34.33
HLA-DQA1*01:08/DQB1*06:43	1	81	95	YLQEIFSNEMAKVDD	NetMHCIIpan	34.33
HLA-DQA1*01:08/DQB1*06:43	1	221	235	RLENLIAQLPGEKKN	NetMHCIIpan	34.33
HLA-DQA1*06:02/DQB1*06:32	1	180	194	DVDKLFIQLVQTYNQ	NetMHCIIpan	34.34
HLA-DQA1*01:08/DQB1*06:43	1	1347	1361	LIHQSITGLYETRID	NetMHCIIpan	34.34
HLA-DQA1*05:08/DQB1*05:03	1	587	601	FNASLGTYHDLLKII	NetMHCIIpan	34.35
HLA-DQA1*05:08/DQB1*05:03	1	353	367	DQSKNGYAGYIDGGA	NetMHCIIpan	34.36
HLA-DQA1*05:04/DQB1*06:11	1	704	718	FKEDIQKAQVSGQGD	NetMHCIIpan	34.36
HLA-DQA1*05:08/DQB1*05:03	1	188	202	LVQTYNQLFEENPIN	NetMHCIIpan	34.38
HLA-DQA1*01:01/DQB1*03:05	1	567	581	DYFKKIECFDSVEIS	NetMHCIIpan	34.39
HLA-DQA1*06:02/DQB1*06:32	1	54	68	DSGETAEATRLKRTA	NetMHCIIpan	34.42
HLA-DQA1*01:01/DQB1*03:05	1	796	810	LKEHPVENTQLQNEK	NetMHCIIpan	34.43
HLA-DQA1*01:01/DQB1*03:05	1	1258	1272	FVEQHKHYLDEIIEQ	NetMHCIIpan	34.43
HLA-DQA1*01:01/DQB1*03:05	1	1307	1321	ENIIHLFTLTNLGAP	NetMHCIIpan	34.43
HLA-DQA1*05:04/DQB1*06:11	1	405	419	FDNGSIPHQIHLGEL	NetMHCIIpan	34.45
HLA-DQA1*01:08/DQB1*06:43	1	455	469	LARGNSRFAWMTRKS	NetMHCIIpan	34.45
HLA-DQA1*05:04/DQB1*06:11	1	401	415	KQRTFDNGSIPHQIH	NetMHCIIpan	34.46
HLA-DQA1*05:04/DQB1*06:11	1	1272	1286	QISEFSKRVILADAN	NetMHCIIpan	34.46
HLA-DQA1*05:08/DQB1*05:03	1	927	941	ITKHVAQILDSRMNT	NetMHCIIpan	34.47
HLA-DQA1*01:01/DQB1*03:05	1	683	697	LKSDGFANRNFMQLI	NetMHCIIpan	34.47
HLA-DQA1*05:04/DQB1*06:11	1	752	766	GRHKPENIVIEMARE	NetMHCIIpan	34.51
HLA-DQA1*01:01/DQB1*03:05	1	623	637	LTLFEDREMIEERLK	NetMHCIIpan	34.53
HLA-DQA1*01:08/DQB1*06:43	1	114	128	ERHPIFGNIVDEVAY	NetMHCIIpan	34.54
HLA-DQA1*01:08/DQB1*06:43	1	408	422	GSIPHQIHLGELHAI	NetMHCIIpan	34.59
HLA-DQA1*01:01/DQB1*03:05	1	200	214	PINASGVDAKAILSA	NetMHCIIpan	34.6
HLA-DQA1*01:01/DQB1*03:05	1	473	487	ITPWNFEEVVDKGAS	NetMHCIIpan	34.6
HLA-DQA1*01:01/DQB1*03:05	1	1209	1223	GRKRMLASAGELQKG	NetMHCIIpan	34.64
HLA-DQA1*01:01/DQB1*03:05	1	1333	1347	RKRYTSTKEVLDATL	NetMHCIIpan	34.64
HLA-DQA1*01:01/DQB1*03:05	1	801	815	VENTQLQNEKLYLYY	NetMHCIIpan	34.65
HLA-DQA1*06:02/DQB1*06:32	1	257	271	DLAEDAKLQLSKDTY	NetMHCIIpan	34.66
HLA-DQA1*06:02/DQB1*06:32	1	326	340	DEHHQDLTLLKALVR	NetMHCIIpan	34.78
HLA-DQA1*01:01/DQB1*03:05	1	987	1001	AYLNAVVGTALIKKY	NetMHCIIpan	34.79
HLA-DQA1*01:01/DQB1*03:05	1	1210	1224	RKRMLASAGELQKGN	NetMHCIIpan	34.79
HLA-DQA1*01:08/DQB1*06:43	1	1085	1099	KVLSMPQVNIVKKTE	NetMHCIIpan	34.81
HLA-DQA1*05:08/DQB1*05:03	1	468	482	KSEETITPWNFEEVV	NetMHCIIpan	34.82
HLA-DQA1*05:04/DQB1*06:11	1	46	60	NLIGALLFDSGETAE	NetMHCIIpan	34.82
HLA-DQA1*01:08/DQB1*06:43	1	757	771	ENIVIEMARENQTTQ	NetMHCIIpan	34.82
HLA-DQA1*05:08/DQB1*05:03	1	101	115	LEESFLVEEDKKHER	NetMHCIIpan	34.88
HLA-DQA1*01:01/DQB1*03:05	1	716	730	QGDSLHEHIANLAGS	NetMHCIIpan	34.91
HLA-DQA1*05:08/DQB1*05:03	1	693	707	FMQLIHDDSLTFKED	NetMHCIIpan	34.92
HLA-DQA1*05:04/DQB1*06:11	1	707	721	DIQKAQVSGQGDSLH	NetMHCIIpan	34.97
HLA-DQA1*01:08/DQB1*06:43	1	585	599	DRFNASLGTYHDLLK	NetMHCIIpan	34.97
HLA-DQA1*05:08/DQB1*05:03	1	201	215	INASGVDAKAILSAR	NetMHCIIpan	35
HLA-DQA1*01:08/DQB1*06:43	1	731	745	PAIKKGILQTVKVVD	NetMHCIIpan	35.06
HLA-DQA1*05:08/DQB1*05:03	1	371	385	EFYKFIKPILEKMDG	NetMHCIIpan	35.07
HLA-DQA1*01:08/DQB1*06:43	1	454	468	PLARGNSRFAWMTRK	NetMHCIIpan	35.07
HLA-DQA1*01:08/DQB1*06:43	1	572	586	IECFDSVEISGVEDR	NetMHCIIpan	35.07
HLA-DQA1*05:04/DQB1*06:11	1	702	716	LTFKEDIQKAQVSGQ	NetMHCIIpan	35.08
HLA-DQA1*01:08/DQB1*06:43	1	1334	1348	KRYTSTKEVLDATLI	NetMHCIIpan	35.09
HLA-DQA1*05:08/DQB1*05:03	1	737	751	ILQTVKVVDELVKVM	NetMHCIIpan	35.13
HLA-DQA1*01:08/DQB1*06:43	1	298	312	DAILLSDILRVNTEI	NetMHCIIpan	35.16
HLA-DQA1*01:08/DQB1*06:43	1	1076	1090	KGRDFATVRKVLSMP	NetMHCIIpan	35.18
HLA-DQA1*01:08/DQB1*06:43	1	1336	1350	YTSTKEVLDATLIHQ	NetMHCIIpan	35.18
HLA-DQA1*01:01/DQB1*03:05	1	809	823	EKLYLYYLQNGRDMY	NetMHCIIpan	35.22
HLA-DQA1*01:01/DQB1*03:05	1	1282	1296	LADANLDKVLSAYNK	NetMHCIIpan	35.27
HLA-DQA1*01:01/DQB1*03:05	1	1348	1362	IHQSITGLYETRIDL	NetMHCIIpan	35.27
HLA-DQA1*01:01/DQB1*03:05	1	416	430	LGELHAILRRQEDFY	NetMHCIIpan	35.29
HLA-DQA1*05:04/DQB1*06:11	1	353	367	DQSKNGYAGYIDGGA	NetMHCIIpan	35.29
HLA-DQA1*01:08/DQB1*06:43	1	1205	1219	ELENGRKRMLASAGE	NetMHCIIpan	35.3
HLA-DQA1*06:02/DQB1*06:32	1	1271	1285	EQISEFSKRVILADA	NetMHCIIpan	35.33
HLA-DQA1*01:01/DQB1*03:05	1	700	714	DSLTFKEDIQKAQVS	NetMHCIIpan	35.34
HLA-DQA1*05:08/DQB1*05:03	1	368	382	SQEEFYKFIKPILEK	NetMHCIIpan	35.35
HLA-DQA1*01:08/DQB1*06:43	1	44	58	KKNLIGALLFDSGET	NetMHCIIpan	35.39
HLA-DQA1*01:08/DQB1*06:43	1	194	208	QLFEENPINASGVDA	NetMHCIIpan	35.43
HLA-DQA1*06:02/DQB1*06:32	1	923	937	ETRQITKHVAQILDS	NetMHCIIpan	35.44
HLA-DQA1*05:08/DQB1*05:03	1	270	284	TYDDDLDNLLAQIGD	NetMHCIIpan	35.45
HLA-DQA1*05:04/DQB1*06:11	1	147	161	DKADLRLIYLALAHM	NetMHCIIpan	35.45
HLA-DQA1*01:08/DQB1*06:43	1	921	935	LVETRQITKHVAQIL	NetMHCIIpan	35.47
HLA-DQA1*01:01/DQB1*03:05	1	203	217	ASGVDAKAILSARLS	NetMHCIIpan	35.48
HLA-DQA1*01:01/DQB1*03:05	1	822	836	MYVDQELDINRLSDY	NetMHCIIpan	35.48
HLA-DQA1*05:04/DQB1*06:11	1	118	132	IFGNIVDEVAYHEKY	NetMHCIIpan	35.48
HLA-DQA1*05:04/DQB1*06:11	1	1219	1233	ELQKGNELALPSKYV	NetMHCIIpan	35.48
HLA-DQA1*01:08/DQB1*06:43	1	788	802	IKELGSQILKEHPVE	NetMHCIIpan	35.49
HLA-DQA1*06:02/DQB1*06:32	1	240	254	NLIALSLGLTPNFKS	NetMHCIIpan	35.5
HLA-DQA1*05:04/DQB1*06:11	1	295	309	NLSDAILLSDILRVN	NetMHCIIpan	35.5
HLA-DQA1*05:08/DQB1*05:03	1	826	840	QELDINRLSDYDVAA	NetMHCIIpan	35.52
HLA-DQA1*06:02/DQB1*06:32	1	356	370	KNGYAGYIDGGASQE	NetMHCIIpan	35.59
HLA-DQA1*05:04/DQB1*06:11	1	1162	1176	ELLGITIMERSSFEK	NetMHCIIpan	35.59
HLA-DQA1*01:08/DQB1*06:43	1	879	893	MKNYWRQLLNAKLIT	NetMHCIIpan	35.59
HLA-DQA1*01:08/DQB1*06:43	1	45	59	KNLIGALLFDSGETA	NetMHCIIpan	35.7
HLA-DQA1*01:08/DQB1*06:43	1	1335	1349	RYTSTKEVLDATLIH	NetMHCIIpan	35.7
HLA-DQA1*05:08/DQB1*05:03	1	409	423	SIPHQIHLGELHAIL	NetMHCIIpan	35.71
HLA-DQA1*01:01/DQB1*03:05	1	144	158	DSTDKADLRLIYLAL	NetMHCIIpan	35.74
HLA-DQA1*01:01/DQB1*03:05	1	813	827	LYYLQNGRDMYVDQE	NetMHCIIpan	35.74
HLA-DQA1*05:04/DQB1*06:11	1	276	290	DNLLAQIGDQYADLF	NetMHCIIpan	35.84
HLA-DQA1*05:08/DQB1*05:03	1	569	583	FKKIECFDSVEISGV	NetMHCIIpan	35.85
HLA-DQA1*01:08/DQB1*06:43	1	117	131	PIFGNIVDEVAYHEK	NetMHCIIpan	35.86
HLA-DQA1*06:02/DQB1*06:32	1	838	852	VAAIVPQSFLKDDSI	NetMHCIIpan	35.87
HLA-DQA1*01:01/DQB1*03:05	1	1347	1361	LIHQSITGLYETRID	NetMHCIIpan	35.95
HLA-DQA1*05:08/DQB1*05:03	1	298	312	DAILLSDILRVNTEI	NetMHCIIpan	35.96
HLA-DQA1*05:08/DQB1*05:03	1	217	231	SKSRRLENLIAQLPG	NetMHCIIpan	35.97
HLA-DQA1*05:08/DQB1*05:03	1	1235	1249	FLYLASHYEKLKGSP	NetMHCIIpan	35.98
HLA-DQA1*05:08/DQB1*05:03	1	239	253	GNLIALSLGLTPNFK	NetMHCIIpan	36.01
HLA-DQA1*05:08/DQB1*05:03	1	444	458	LTFRIPYYVGPLARG	NetMHCIIpan	36.02
HLA-DQA1*01:01/DQB1*03:05	1	487	501	SAQSFIERMTNFDKN	NetMHCIIpan	36.02
HLA-DQA1*01:08/DQB1*06:43	1	145	159	STDKADLRLIYLALA	NetMHCIIpan	36.03
HLA-DQA1*06:02/DQB1*06:32	1	182	196	DKLFIQLVQTYNQLF	NetMHCIIpan	36.09
HLA-DQA1*01:08/DQB1*06:43	1	299	313	AILLSDILRVNTEIT	NetMHCIIpan	36.12
HLA-DQA1*01:01/DQB1*03:05	1	370	384	EEFYKFIKPILEKMD	NetMHCIIpan	36.13
HLA-DQA1*01:01/DQB1*03:05	1	257	271	DLAEDAKLQLSKDTY	NetMHCIIpan	36.17
HLA-DQA1*01:01/DQB1*03:05	1	409	423	SIPHQIHLGELHAIL	NetMHCIIpan	36.21
HLA-DQA1*01:08/DQB1*06:43	1	574	588	CFDSVEISGVEDRFN	NetMHCIIpan	36.23
HLA-DQA1*06:02/DQB1*06:32	1	94	108	DDSFFHRLEESFLVE	NetMHCIIpan	36.24
HLA-DQA1*06:02/DQB1*06:32	1	207	221	DAKAILSARLSKSRR	NetMHCIIpan	36.24
HLA-DQA1*06:02/DQB1*06:32	1	737	751	ILQTVKVVDELVKVM	NetMHCIIpan	36.24
HLA-DQA1*05:08/DQB1*05:03	1	189	203	VQTYNQLFEENPINA	NetMHCIIpan	36.3
HLA-DQA1*05:08/DQB1*05:03	1	445	459	TFRIPYYVGPLARGN	NetMHCIIpan	36.32
HLA-DQA1*05:08/DQB1*05:03	1	145	159	STDKADLRLIYLALA	NetMHCIIpan	36.35
HLA-DQA1*05:04/DQB1*06:11	1	15	29	SVGWAVITDEYKVPS	NetMHCIIpan	36.36
HLA-DQA1*05:04/DQB1*06:11	1	571	585	KIECFDSVEISGVED	NetMHCIIpan	36.36
HLA-DQA1*06:02/DQB1*06:32	1	618	632	DIVLTLTLFEDREMI	NetMHCIIpan	36.38
HLA-DQA1*06:02/DQB1*06:32	1	1062	1076	LIETNGETGEIVWDK	NetMHCIIpan	36.38
HLA-DQA1*01:01/DQB1*03:05	1	1004	1018	LESEFVYGDYKVYDV	NetMHCIIpan	36.4
HLA-DQA1*01:08/DQB1*06:43	1	54	68	DSGETAEATRLKRTA	NetMHCIIpan	36.42
HLA-DQA1*01:08/DQB1*06:43	1	1317	1331	NLGAPAAFKYFDTTI	NetMHCIIpan	36.45
HLA-DQA1*01:01/DQB1*03:05	1	568	582	YFKKIECFDSVEISG	NetMHCIIpan	36.47
HLA-DQA1*05:04/DQB1*06:11	1	1047	1061	KTEITLANGEIRKRP	NetMHCIIpan	36.47
HLA-DQA1*01:01/DQB1*03:05	1	584	598	EDRFNASLGTYHDLL	NetMHCIIpan	36.48
HLA-DQA1*01:01/DQB1*03:05	1	790	804	ELGSQILKEHPVENT	NetMHCIIpan	36.52
HLA-DQA1*05:04/DQB1*06:11	1	586	600	RFNASLGTYHDLLKI	NetMHCIIpan	36.56
HLA-DQA1*01:08/DQB1*06:43	1	178	192	NSDVDKLFIQLVQTY	NetMHCIIpan	36.57
HLA-DQA1*06:02/DQB1*06:32	1	733	747	IKKGILQTVKVVDEL	NetMHCIIpan	36.6
HLA-DQA1*06:02/DQB1*06:32	1	299	313	AILLSDILRVNTEIT	NetMHCIIpan	36.61
HLA-DQA1*01:01/DQB1*03:05	1	1302	1316	IREQAENIIHLFTLT	NetMHCIIpan	36.66
HLA-DQA1*01:08/DQB1*06:43	1	1075	1089	DKGRDFATVRKVLSM	NetMHCIIpan	36.67
HLA-DQA1*05:08/DQB1*05:03	1	969	983	DFQFYKVREINNYHH	NetMHCIIpan	36.71
HLA-DQA1*05:04/DQB1*06:11	1	1082	1096	TVRKVLSMPQVNIVK	NetMHCIIpan	36.74
HLA-DQA1*05:08/DQB1*05:03	1	415	429	HLGELHAILRRQEDF	NetMHCIIpan	36.79
HLA-DQA1*05:04/DQB1*06:11	1	277	291	NLLAQIGDQYADLFL	NetMHCIIpan	36.81
HLA-DQA1*01:01/DQB1*03:05	1	1301	1315	PIREQAENIIHLFTL	NetMHCIIpan	36.86
HLA-DQA1*01:01/DQB1*03:05	1	1305	1319	QAENIIHLFTLTNLG	NetMHCIIpan	36.86
HLA-DQA1*05:08/DQB1*05:03	1	623	637	LTLFEDREMIEERLK	NetMHCIIpan	36.95
HLA-DQA1*05:08/DQB1*05:03	1	416	430	LGELHAILRRQEDFY	NetMHCIIpan	36.98
HLA-DQA1*05:08/DQB1*05:03	1	1342	1356	VLDATLIHQSITGLY	NetMHCIIpan	36.98
HLA-DQA1*05:04/DQB1*06:11	1	708	722	IQKAQVSGQGDSLHE	NetMHCIIpan	36.98
HLA-DQA1*05:04/DQB1*06:11	1	1220	1234	LQKGNELALPSKYVN	NetMHCIIpan	36.98
HLA-DQA1*01:01/DQB1*03:05	1	332	346	LTLLKALVRQQLPEK	NetMHCIIpan	37
HLA-DQA1*01:01/DQB1*03:05	1	811	825	LYLYYLQNGRDMYVD	NetMHCIIpan	37
HLA-DQA1*01:01/DQB1*03:05	1	821	835	DMYVDQELDINRLSD	NetMHCIIpan	37
HLA-DQA1*05:08/DQB1*05:03	1	1267	1281	DEIIEQISEFSKRVI	NetMHCIIpan	37.06
HLA-DQA1*05:08/DQB1*05:03	1	1320	1334	APAAFKYFDTTIDRK	NetMHCIIpan	37.06
HLA-DQA1*01:01/DQB1*03:05	1	1046	1060	FKTEITLANGEIRKR	NetMHCIIpan	37.06
HLA-DQA1*01:01/DQB1*03:05	1	795	809	ILKEHPVENTQLQNE	NetMHCIIpan	37.09
HLA-DQA1*05:04/DQB1*06:11	1	715	729	GQGDSLHEHIANLAG	NetMHCIIpan	37.14
HLA-DQA1*01:01/DQB1*03:05	1	804	818	TQLQNEKLYLYYLQN	NetMHCIIpan	37.16
HLA-DQA1*05:04/DQB1*06:11	1	900	914	LTKAERGGLSELDKA	NetMHCIIpan	37.16
HLA-DQA1*01:01/DQB1*03:05	1	965	979	DFRKDFQFYKVREIN	NetMHCIIpan	37.2
HLA-DQA1*01:08/DQB1*06:43	1	192	206	YNQLFEENPINASGV	NetMHCIIpan	37.25
HLA-DQA1*01:08/DQB1*06:43	1	276	290	DNLLAQIGDQYADLF	NetMHCIIpan	37.25
HLA-DQA1*05:08/DQB1*05:03	1	1000	1014	KYPKLESEFVYGDYK	NetMHCIIpan	37.26
HLA-DQA1*06:02/DQB1*06:32	1	119	133	FGNIVDEVAYHEKYP	NetMHCIIpan	37.28
HLA-DQA1*01:01/DQB1*03:05	1	1211	1225	KRMLASAGELQKGNE	NetMHCIIpan	37.29
HLA-DQA1*05:08/DQB1*05:03	1	86	100	FSNEMAKVDDSFFHR	NetMHCIIpan	37.32
HLA-DQA1*05:08/DQB1*05:03	1	418	432	ELHAILRRQEDFYPF	NetMHCIIpan	37.32
HLA-DQA1*05:08/DQB1*05:03	1	159	173	AHMIKFRGHFLIEGD	NetMHCIIpan	37.35
HLA-DQA1*05:04/DQB1*06:11	1	451	465	YVGPLARGNSRFAWM	NetMHCIIpan	37.37
HLA-DQA1*01:01/DQB1*03:05	1	607	621	LDNEENEDILEDIVL	NetMHCIIpan	37.46
HLA-DQA1*01:01/DQB1*03:05	1	369	383	QEEFYKFIKPILEKM	NetMHCIIpan	37.47
HLA-DQA1*05:04/DQB1*06:11	1	977	991	EINNYHHAHDAYLNA	NetMHCIIpan	37.48
HLA-DQA1*01:08/DQB1*06:43	1	1204	1218	FELENGRKRMLASAG	NetMHCIIpan	37.5
HLA-DQA1*01:01/DQB1*03:05	1	1139	1153	VAYSVLVVAKVEKGK	NetMHCIIpan	37.55
HLA-DQA1*05:08/DQB1*05:03	1	216	230	LSKSRRLENLIAQLP	NetMHCIIpan	37.57
HLA-DQA1*01:01/DQB1*03:05	1	964	978	SDFRKDFQFYKVREI	NetMHCIIpan	37.59
HLA-DQA1*01:08/DQB1*06:43	1	278	292	LLAQIGDQYADLFLA	NetMHCIIpan	37.64
HLA-DQA1*01:01/DQB1*03:05	1	191	205	TYNQLFEENPINASG	NetMHCIIpan	37.73
HLA-DQA1*06:02/DQB1*06:32	1	415	429	HLGELHAILRRQEDF	NetMHCIIpan	37.74
HLA-DQA1*05:04/DQB1*06:11	1	272	286	DDDLDNLLAQIGDQY	NetMHCIIpan	37.74
HLA-DQA1*05:04/DQB1*06:11	1	838	852	VAAIVPQSFLKDDSI	NetMHCIIpan	37.74
HLA-DQA1*05:08/DQB1*05:03	1	825	839	DQELDINRLSDYDVA	NetMHCIIpan	37.78
HLA-DQA1*06:02/DQB1*06:32	1	1266	1280	LDEIIEQISEFSKRV	NetMHCIIpan	37.81
HLA-DQA1*01:01/DQB1*03:05	1	1000	1014	KYPKLESEFVYGDYK	NetMHCIIpan	37.82
HLA-DQA1*05:08/DQB1*05:03	1	1126	1140	WDPKKYGGFDSPTVA	NetMHCIIpan	37.87
HLA-DQA1*05:08/DQB1*05:03	1	1308	1322	NIIHLFTLTNLGAPA	NetMHCIIpan	37.89
HLA-DQA1*05:04/DQB1*06:11	1	1206	1220	LENGRKRMLASAGEL	NetMHCIIpan	37.89
HLA-DQA1*05:04/DQB1*06:11	1	329	343	HQDLTLLKALVRQQL	NetMHCIIpan	37.92
HLA-DQA1*05:04/DQB1*06:11	1	923	937	ETRQITKHVAQILDS	NetMHCIIpan	37.96
HLA-DQA1*05:08/DQB1*05:03	1	486	500	ASAQSFIERMTNFDK	NetMHCIIpan	38.02
HLA-DQA1*06:02/DQB1*06:32	1	1081	1095	ATVRKVLSMPQVNIV	NetMHCIIpan	38.03
HLA-DQA1*05:08/DQB1*05:03	1	197	211	EENPINASGVDAKAI	NetMHCIIpan	38.06
HLA-DQA1*01:01/DQB1*03:05	1	360	374	AGYIDGGASQEEFYK	NetMHCIIpan	38.08
HLA-DQA1*06:02/DQB1*06:32	1	701	715	SLTFKEDIQKAQVSG	NetMHCIIpan	38.15
HLA-DQA1*06:02/DQB1*06:32	1	700	714	DSLTFKEDIQKAQVS	NetMHCIIpan	38.17
HLA-DQA1*01:08/DQB1*06:43	1	707	721	DIQKAQVSGQGDSLH	NetMHCIIpan	38.18
HLA-DQA1*01:01/DQB1*03:05	1	1267	1281	DEIIEQISEFSKRVI	NetMHCIIpan	38.24
HLA-DQA1*06:02/DQB1*06:32	1	100	114	RLEESFLVEEDKKHE	NetMHCIIpan	38.25
HLA-DQA1*01:08/DQB1*06:43	1	405	419	FDNGSIPHQIHLGEL	NetMHCIIpan	38.29
HLA-DQA1*01:01/DQB1*03:05	1	379	393	ILEKMDGTEELLVKL	NetMHCIIpan	38.3
HLA-DQA1*01:01/DQB1*03:05	1	1306	1320	AENIIHLFTLTNLGA	NetMHCIIpan	38.31
HLA-DQA1*05:04/DQB1*06:11	1	241	255	LIALSLGLTPNFKSN	NetMHCIIpan	38.33
HLA-DQA1*01:08/DQB1*06:43	1	1203	1217	LFELENGRKRMLASA	NetMHCIIpan	38.37
HLA-DQA1*05:08/DQB1*05:03	1	3	17	KKYSIGLAIGTNSVG	NetMHCIIpan	38.41
HLA-DQA1*06:02/DQB1*06:32	1	304	318	DILRVNTEITKAPLS	NetMHCIIpan	38.41
HLA-DQA1*06:02/DQB1*06:32	1	1231	1245	KYVNFLYLASHYEKL	NetMHCIIpan	38.41
HLA-DQA1*01:01/DQB1*03:05	1	838	852	VAAIVPQSFLKDDSI	NetMHCIIpan	38.43
HLA-DQA1*01:01/DQB1*03:05	1	358	372	GYAGYIDGGASQEEF	NetMHCIIpan	38.44
HLA-DQA1*01:08/DQB1*06:43	1	1024	1038	KSEQEIGKATAKYFF	NetMHCIIpan	38.45
HLA-DQA1*05:04/DQB1*06:11	1	55	69	SGETAEATRLKRTAR	NetMHCIIpan	38.47
HLA-DQA1*01:01/DQB1*03:05	1	721	735	HEHIANLAGSPAIKK	NetMHCIIpan	38.49
HLA-DQA1*01:01/DQB1*03:05	1	199	213	NPINASGVDAKAILS	NetMHCIIpan	38.52
HLA-DQA1*05:08/DQB1*05:03	1	441	455	EKILTFRIPYYVGPL	NetMHCIIpan	38.54
HLA-DQA1*06:02/DQB1*06:32	1	1040	1054	SNIMNFFKTEITLAN	NetMHCIIpan	38.55
HLA-DQA1*01:08/DQB1*06:43	1	1270	1284	IEQISEFSKRVILAD	NetMHCIIpan	38.55
HLA-DQA1*06:02/DQB1*06:32	1	1347	1361	LIHQSITGLYETRID	NetMHCIIpan	38.6
HLA-DQA1*01:08/DQB1*06:43	1	252	266	FKSNFDLAEDAKLQL	NetMHCIIpan	38.61
HLA-DQA1*06:02/DQB1*06:32	1	410	424	IPHQIHLGELHAILR	NetMHCIIpan	38.63
HLA-DQA1*01:08/DQB1*06:43	1	1025	1039	SEQEIGKATAKYFFY	NetMHCIIpan	38.66
HLA-DQA1*01:01/DQB1*03:05	1	222	236	LENLIAQLPGEKKNG	NetMHCIIpan	38.69
HLA-DQA1*01:08/DQB1*06:43	1	1217	1231	AGELQKGNELALPSK	NetMHCIIpan	38.71
HLA-DQA1*01:01/DQB1*03:05	1	469	483	SEETITPWNFEEVVD	NetMHCIIpan	38.72
HLA-DQA1*05:04/DQB1*06:11	1	304	318	DILRVNTEITKAPLS	NetMHCIIpan	38.73
HLA-DQA1*06:02/DQB1*06:32	1	154	168	IYLALAHMIKFRGHF	NetMHCIIpan	38.74
HLA-DQA1*01:08/DQB1*06:43	1	1128	1142	PKKYGGFDSPTVAYS	NetMHCIIpan	38.74
HLA-DQA1*05:08/DQB1*05:03	1	1321	1335	PAAFKYFDTTIDRKR	NetMHCIIpan	38.75
HLA-DQA1*01:01/DQB1*03:05	1	1081	1095	ATVRKVLSMPQVNIV	NetMHCIIpan	38.75
HLA-DQA1*06:02/DQB1*06:32	1	363	377	IDGGASQEEFYKFIK	NetMHCIIpan	38.76
HLA-DQA1*05:04/DQB1*06:11	1	146	160	TDKADLRLIYLALAH	NetMHCIIpan	38.77
HLA-DQA1*01:08/DQB1*06:43	1	734	748	KKGILQTVKVVDELV	NetMHCIIpan	38.78
HLA-DQA1*05:04/DQB1*06:11	1	330	344	QDLTLLKALVRQQLP	NetMHCIIpan	38.79
HLA-DQA1*05:08/DQB1*05:03	1	269	283	DTYDDDLDNLLAQIG	NetMHCIIpan	38.83
HLA-DQA1*05:04/DQB1*06:11	1	1271	1285	EQISEFSKRVILADA	NetMHCIIpan	38.84
HLA-DQA1*05:04/DQB1*06:11	1	1345	1359	ATLIHQSITGLYETR	NetMHCIIpan	38.84
HLA-DQA1*01:08/DQB1*06:43	1	1214	1228	LASAGELQKGNELAL	NetMHCIIpan	38.84
HLA-DQA1*01:01/DQB1*03:05	1	810	824	KLYLYYLQNGRDMYV	NetMHCIIpan	38.87
HLA-DQA1*06:02/DQB1*06:32	1	584	598	EDRFNASLGTYHDLL	NetMHCIIpan	38.89
HLA-DQA1*05:04/DQB1*06:11	1	1083	1097	VRKVLSMPQVNIVKK	NetMHCIIpan	38.91
HLA-DQA1*05:08/DQB1*05:03	1	240	254	NLIALSLGLTPNFKS	NetMHCIIpan	38.92
HLA-DQA1*05:08/DQB1*05:03	1	687	701	GFANRNFMQLIHDDS	NetMHCIIpan	38.94
HLA-DQA1*06:02/DQB1*06:32	1	1346	1360	TLIHQSITGLYETRI	NetMHCIIpan	38.94
HLA-DQA1*01:08/DQB1*06:43	1	193	207	NQLFEENPINASGVD	NetMHCIIpan	38.96
HLA-DQA1*05:04/DQB1*06:11	1	582	596	GVEDRFNASLGTYHD	NetMHCIIpan	38.97
HLA-DQA1*05:08/DQB1*05:03	1	753	767	RHKPENIVIEMAREN	NetMHCIIpan	39.03
HLA-DQA1*06:02/DQB1*06:32	1	1349	1363	HQSITGLYETRIDLS	NetMHCIIpan	39.04
HLA-DQA1*01:08/DQB1*06:43	1	79	93	ICYLQEIFSNEMAKV	NetMHCIIpan	39.04
HLA-DQA1*01:01/DQB1*03:05	1	1132	1146	GGFDSPTVAYSVLVV	NetMHCIIpan	39.06
HLA-DQA1*01:08/DQB1*06:43	1	277	291	NLLAQIGDQYADLFL	NetMHCIIpan	39.08
HLA-DQA1*05:08/DQB1*05:03	1	4	18	KYSIGLAIGTNSVGW	NetMHCIIpan	39.1
HLA-DQA1*06:02/DQB1*06:32	1	511	525	HSLLYEYFTVYNELT	NetMHCIIpan	39.1
HLA-DQA1*01:08/DQB1*06:43	1	251	265	NFKSNFDLAEDAKLQ	NetMHCIIpan	39.11
HLA-DQA1*01:08/DQB1*06:43	1	878	892	KMKNYWRQLLNAKLI	NetMHCIIpan	39.15
HLA-DQA1*06:02/DQB1*06:32	1	1336	1350	YTSTKEVLDATLIHQ	NetMHCIIpan	39.16
HLA-DQA1*01:08/DQB1*06:43	1	47	61	LIGALLFDSGETAEA	NetMHCIIpan	39.19
HLA-DQA1*01:08/DQB1*06:43	1	1222	1236	KGNELALPSKYVNFL	NetMHCIIpan	39.22
HLA-DQA1*06:02/DQB1*06:32	1	1041	1055	NIMNFFKTEITLANG	NetMHCIIpan	39.27
HLA-DQA1*06:02/DQB1*06:32	1	1281	1295	ILADANLDKVLSAYN	NetMHCIIpan	39.27
HLA-DQA1*05:04/DQB1*06:11	1	1218	1232	GELQKGNELALPSKY	NetMHCIIpan	39.28
HLA-DQA1*01:01/DQB1*03:05	1	803	817	NTQLQNEKLYLYYLQ	NetMHCIIpan	39.29
HLA-DQA1*01:01/DQB1*03:05	1	750	764	VMGRHKPENIVIEMA	NetMHCIIpan	39.3
HLA-DQA1*06:02/DQB1*06:32	1	222	236	LENLIAQLPGEKKNG	NetMHCIIpan	39.31
HLA-DQA1*01:01/DQB1*03:05	1	1315	1329	LTNLGAPAAFKYFDT	NetMHCIIpan	39.35
HLA-DQA1*05:04/DQB1*06:11	1	1344	1358	DATLIHQSITGLYET	NetMHCIIpan	39.35
HLA-DQA1*05:08/DQB1*05:03	1	613	627	EDILEDIVLTLTLFE	NetMHCIIpan	39.36
HLA-DQA1*05:04/DQB1*06:11	1	1346	1360	TLIHQSITGLYETRI	NetMHCIIpan	39.38
HLA-DQA1*05:08/DQB1*05:03	1	806	820	LQNEKLYLYYLQNGR	NetMHCIIpan	39.39
HLA-DQA1*05:08/DQB1*05:03	1	1157	1171	LKSVKELLGITIMER	NetMHCIIpan	39.39
HLA-DQA1*01:01/DQB1*03:05	1	1207	1221	ENGRKRMLASAGELQ	NetMHCIIpan	39.39
HLA-DQA1*01:01/DQB1*03:05	1	586	600	RFNASLGTYHDLLKI	NetMHCIIpan	39.41
HLA-DQA1*05:04/DQB1*06:11	1	1027	1041	QEIGKATAKYFFYSN	NetMHCIIpan	39.43
HLA-DQA1*01:01/DQB1*03:05	1	929	943	KHVAQILDSRMNTKY	NetMHCIIpan	39.44
HLA-DQA1*05:04/DQB1*06:11	1	1127	1141	DPKKYGGFDSPTVAY	NetMHCIIpan	39.44
HLA-DQA1*06:02/DQB1*06:32	1	1048	1062	TEITLANGEIRKRPL	NetMHCIIpan	39.47
HLA-DQA1*01:01/DQB1*03:05	1	585	599	DRFNASLGTYHDLLK	NetMHCIIpan	39.49
HLA-DQA1*05:04/DQB1*06:11	1	454	468	PLARGNSRFAWMTRK	NetMHCIIpan	39.49
HLA-DQA1*01:01/DQB1*03:05	1	1344	1358	DATLIHQSITGLYET	NetMHCIIpan	39.5
HLA-DQA1*05:04/DQB1*06:11	1	84	98	EIFSNEMAKVDDSFF	NetMHCIIpan	39.52
HLA-DQA1*01:01/DQB1*03:05	1	999	1013	KKYPKLESEFVYGDY	NetMHCIIpan	39.53
HLA-DQA1*01:01/DQB1*03:05	1	361	375	GYIDGGASQEEFYKF	NetMHCIIpan	39.55
HLA-DQA1*06:02/DQB1*06:32	1	249	263	TPNFKSNFDLAEDAK	NetMHCIIpan	39.59
HLA-DQA1*05:08/DQB1*05:03	1	758	772	NIVIEMARENQTTQK	NetMHCIIpan	39.6
HLA-DQA1*01:01/DQB1*03:05	1	468	482	KSEETITPWNFEEVV	NetMHCIIpan	39.62
HLA-DQA1*01:01/DQB1*03:05	1	87	101	SNEMAKVDDSFFHRL	NetMHCIIpan	39.65
HLA-DQA1*06:02/DQB1*06:32	1	93	107	VDDSFFHRLEESFLV	NetMHCIIpan	39.65
HLA-DQA1*05:04/DQB1*06:11	1	211	225	ILSARLSKSRRLENL	NetMHCIIpan	39.69
HLA-DQA1*05:08/DQB1*05:03	1	583	597	VEDRFNASLGTYHDL	NetMHCIIpan	39.71
HLA-DQA1*05:04/DQB1*06:11	1	898	912	DNLTKAERGGLSELD	NetMHCIIpan	39.72
HLA-DQA1*05:04/DQB1*06:11	1	899	913	NLTKAERGGLSELDK	NetMHCIIpan	39.72
HLA-DQA1*05:08/DQB1*05:03	1	975	989	VREINNYHHAHDAYL	NetMHCIIpan	39.79
HLA-DQA1*05:08/DQB1*05:03	1	419	433	LHAILRRQEDFYPFL	NetMHCIIpan	39.81
HLA-DQA1*05:04/DQB1*06:11	1	1157	1171	LKSVKELLGITIMER	NetMHCIIpan	39.81
HLA-DQA1*06:02/DQB1*06:32	1	1334	1348	KRYTSTKEVLDATLI	NetMHCIIpan	39.83
HLA-DQA1*01:08/DQB1*06:43	1	14	28	NSVGWAVITDEYKVP	NetMHCIIpan	39.88
HLA-DQA1*06:02/DQB1*06:32	1	1260	1274	EQHKHYLDEIIEQIS	NetMHCIIpan	39.89
HLA-DQA1*01:08/DQB1*06:43	1	1333	1347	RKRYTSTKEVLDATL	NetMHCIIpan	39.89
HLA-DQA1*06:02/DQB1*06:32	1	1128	1142	PKKYGGFDSPTVAYS	NetMHCIIpan	39.9
HLA-DQA1*06:02/DQB1*06:32	1	183	197	KLFIQLVQTYNQLFE	NetMHCIIpan	40.04
HLA-DQA1*05:08/DQB1*05:03	1	1319	1333	GAPAAFKYFDTTIDR	NetMHCIIpan	40.05
HLA-DQA1*01:01/DQB1*03:05	1	1212	1226	RMLASAGELQKGNEL	NetMHCIIpan	40.05
HLA-DQA1*06:02/DQB1*06:32	1	1345	1359	ATLIHQSITGLYETR	NetMHCIIpan	40.05
HLA-DQA1*06:02/DQB1*06:32	1	512	526	SLLYEYFTVYNELTK	NetMHCIIpan	40.07
HLA-DQA1*05:04/DQB1*06:11	1	193	207	NQLFEENPINASGVD	NetMHCIIpan	40.09
HLA-DQA1*01:08/DQB1*06:43	1	179	193	SDVDKLFIQLVQTYN	NetMHCIIpan	40.09
HLA-DQA1*01:01/DQB1*03:05	1	192	206	YNQLFEENPINASGV	NetMHCIIpan	40.11
HLA-DQA1*05:08/DQB1*05:03	1	191	205	TYNQLFEENPINASG	NetMHCIIpan	40.19
HLA-DQA1*05:08/DQB1*05:03	1	440	454	IEKILTFRIPYYVGP	NetMHCIIpan	40.2
HLA-DQA1*01:08/DQB1*06:43	1	575	589	FDSVEISGVEDRFNA	NetMHCIIpan	40.22
HLA-DQA1*01:01/DQB1*03:05	1	967	981	RKDFQFYKVREINNY	NetMHCIIpan	40.24
HLA-DQA1*01:01/DQB1*03:05	1	1346	1360	TLIHQSITGLYETRI	NetMHCIIpan	40.24
HLA-DQA1*01:08/DQB1*06:43	1	1352	1366	ITGLYETRIDLSQLG	NetMHCIIpan	40.24
HLA-DQA1*05:08/DQB1*05:03	1	1007	1021	EFVYGDYKVYDVRKM	NetMHCIIpan	40.27
HLA-DQA1*05:08/DQB1*05:03	1	1346	1360	TLIHQSITGLYETRI	NetMHCIIpan	40.28
HLA-DQA1*01:01/DQB1*03:05	1	633	647	EERLKTYAHLFDDKV	NetMHCIIpan	40.36
HLA-DQA1*05:08/DQB1*05:03	1	1340	1354	KEVLDATLIHQSITG	NetMHCIIpan	40.37
HLA-DQA1*01:08/DQB1*06:43	1	586	600	RFNASLGTYHDLLKI	NetMHCIIpan	40.37
HLA-DQA1*01:08/DQB1*06:43	1	729	743	GSPAIKKGILQTVKV	NetMHCIIpan	40.37
HLA-DQA1*01:01/DQB1*03:05	1	418	432	ELHAILRRQEDFYPF	NetMHCIIpan	40.38
HLA-DQA1*05:04/DQB1*06:11	1	1221	1235	QKGNELALPSKYVNF	NetMHCIIpan	40.4
HLA-DQA1*05:08/DQB1*05:03	1	1343	1357	LDATLIHQSITGLYE	NetMHCIIpan	40.41
HLA-DQA1*01:01/DQB1*03:05	1	308	322	VNTEITKAPLSASMI	NetMHCIIpan	40.45
HLA-DQA1*01:01/DQB1*03:05	1	417	431	GELHAILRRQEDFYP	NetMHCIIpan	40.45
HLA-DQA1*01:08/DQB1*06:43	1	38	52	TDRHSIKKNLIGALL	NetMHCIIpan	40.45
HLA-DQA1*05:08/DQB1*05:03	1	330	344	QDLTLLKALVRQQLP	NetMHCIIpan	40.49
HLA-DQA1*06:02/DQB1*06:32	1	1230	1244	SKYVNFLYLASHYEK	NetMHCIIpan	40.53
HLA-DQA1*01:01/DQB1*03:05	1	165	179	RGHFLIEGDLNPDNS	NetMHCIIpan	40.54
HLA-DQA1*01:01/DQB1*03:05	1	823	837	YVDQELDINRLSDYD	NetMHCIIpan	40.54
HLA-DQA1*05:08/DQB1*05:03	1	177	191	DNSDVDKLFIQLVQT	NetMHCIIpan	40.59
HLA-DQA1*06:02/DQB1*06:32	1	790	804	ELGSQILKEHPVENT	NetMHCIIpan	40.61
HLA-DQA1*05:04/DQB1*06:11	1	83	97	QEIFSNEMAKVDDSF	NetMHCIIpan	40.62
HLA-DQA1*06:02/DQB1*06:32	1	1219	1233	ELQKGNELALPSKYV	NetMHCIIpan	40.63
HLA-DQA1*01:01/DQB1*03:05	1	380	394	LEKMDGTEELLVKLN	NetMHCIIpan	40.65
HLA-DQA1*01:08/DQB1*06:43	1	885	899	QLLNAKLITQRKFDN	NetMHCIIpan	40.69
HLA-DQA1*05:04/DQB1*06:11	1	453	467	GPLARGNSRFAWMTR	NetMHCIIpan	40.71
HLA-DQA1*06:02/DQB1*06:32	1	1344	1358	DATLIHQSITGLYET	NetMHCIIpan	40.72
HLA-DQA1*06:02/DQB1*06:32	1	332	346	LTLLKALVRQQLPEK	NetMHCIIpan	40.73
HLA-DQA1*05:08/DQB1*05:03	1	1	15	MDKKYSIGLAIGTNS	NetMHCIIpan	40.74
HLA-DQA1*01:01/DQB1*03:05	1	1270	1284	IEQISEFSKRVILAD	NetMHCIIpan	40.85
HLA-DQA1*06:02/DQB1*06:32	1	1335	1349	RYTSTKEVLDATLIH	NetMHCIIpan	40.86
HLA-DQA1*05:04/DQB1*06:11	1	927	941	ITKHVAQILDSRMNT	NetMHCIIpan	40.86
HLA-DQA1*01:08/DQB1*06:43	1	270	284	TYDDDLDNLLAQIGD	NetMHCIIpan	40.87
HLA-DQA1*06:02/DQB1*06:32	1	619	633	IVLTLTLFEDREMIE	NetMHCIIpan	40.89
HLA-DQA1*05:04/DQB1*06:11	1	257	271	DLAEDAKLQLSKDTY	NetMHCIIpan	40.89
[truncated: 4,960 more rows]
