# Supplementary material for: Multifunctional CRISPR-Cas9 with engineered immunosilenced human T cell epitopes
Source: Nat Commun. 2019 Apr 23;10:1842. doi: 10.1038/s41467-019-09693-x (PMC6478683; doi:10.1038/s41467-019-09693-x)
Supplement: Supplementary file 7 — Source Data [file 41467_2019_9693_MOESM7_ESM.xlsx]

## Sheet: Figure 1A
Donor ID	S. pyogenes	Cas9	Hemoglobin	EBNA
1	1110000000	181000000	27413039	7229817856
2	2280000000	202372024	45792644	7995758592
3	2850000000	197492960	17100683	7118697728
4	3110000000	71684238	56571010	7479682304
5	2750000000	145608096	119931332	7423337472
6	2730000000	278832656	140151448	4727818752
7	2220000000	140537504	59555964	6129743104
8	1940000000	114671044	43964124	5172328448
9	2540000000	372834464	247140048	5794812928
10	2160000000	477275024	90013556	5659519488
11	2210000000	200037344	28508647	4731762944
12	2090000000	76236514	725626576	3798779520
13	2990000000	2720000000	61346822	4624493056
14	2430000000	76768348	20960839	5220993024
15	2270000000	54882378	207514364	3466395776
16	1640000000	21949317	36076272	4136999936
17	1690000000	21696920	27105490	2323519744
18	1480000000	459309792	103501004	4723646208
19	3320000000	167292576	100859424	1267347200
20	1640000000	419900992	67837740	2469373312
21	2890000000	177133024	84079672	3287855616
22	1550000000	428466656	51899372	4389424384
23	2060000000	13313951	15968652	2252959232
24	2380000000	85913524	29522029	4204860544
25	1760000000	163539176	64291418	2354352576
26	5010000000	358932224	81706644	3213909888
27	1070000000	88884196	55414702	2267874688
28	3830000000	367329120	193735072	4228814592
29	3670000000	168746720	951123776	2190938176
30	1090000000	1313339584	208235808	3402324352
31	4680000000	64802364	57693976	1639877312
32	3550000000	277022936	47728064	2499094912
33	2950000000	48108624	57661324	2380266496
34	1440000000	35227512	19994909	2100449280
35	4340000000	25044931	13845829	2316976384
36	3910000000	177405568	45359514	1500874624
37	4280000000	525218192	33507269	1941916608
38	3570000000	243947696	34061588	2559805440
39	1030000000	143028600	65634104	2997354368
40	2070000000	140165340	32095255	3704579584
41	3490000000	211845600	90010100	1371581568
42	3870000000	127081904	70438244	2667105792
43	1490000000	102199572	59960334	1111012736
44	3980000000	152294560	19645028	1502049856
45	2590000000	174696336	55016210	2766033792
46	3490000000	1563066816	28867847	1995268800
47	1440000000	63359054	63497136	1611647232
48	4280000000	39643404	34839207	3252355456
49	2380000000	354944000	33385134	832356608
50	3940000000	35383635	31884469	1187019968
51	1620000000	251781850	99180128	1515930432
52	924000000	97374439	35088669	3172942976
53	3740000000	732184032	54295196	1734337344
54	3260000000	192563120	84794624	879784768
55	1200000000	95641156	17004209	2271748352
56	2030000000	156433680	43293704	8994072064
57	2900000000	126695904	79516928	9020900096
58	1590000000	780809984	117287888	8008350208
59	1910000000	400594624	82544748	8515001088
60	1420000000	264762688	171922976	7007487744
61	3110000000	1231788288	200078768	7136160512
62	2000000000	91128592	21710959	5468516352
63	1640000000	155521224	319364304	6889828608
64	2000000000	658699936	40388802	5572898560
65	1200000000	192512264	79607764	5642216192
66	2650000000	921852448	52725068	5794839808
67	2900000000	265965648	160981112	5576686592
68	1020000000	613000000	46265624	5411704320
69	2600000000	251397496	52750254	3771859328
70	603000000		14935758	994951072
71	1400000000	237102472	278686592	2369498752
72		530728064	37571327	4040396160
73		172580104	52585162	5161890048
74		310759432	130564016	6795526400
75		319681728	56019336	5811303424
76		743338048	40508100	5430681088
77		633621984	148255640	5842398720
78		167424712	40791492	4645122560
79	2720000000	810500000		4469029632
80	1020000000	613000000		5411704320
81	3665000000	464500000
82	24333380
83	76023575
84	113000000
85	124000000
86	130500000
87	139500000
88	142775090
89	145000000
90	148000000
91	151500000
92	162500000
93	171000000
94	173000000
95	200500000
96	206000000
97	224500000
98	231000000
99	232000000
100	237500000
101	239500000
102	246000000
103	252500000
104	256000000
105	259500000
106	280500000
107	311000000
108	312500000
109	320500000
110	326500000
111	333500000
112	345000000
113	356000000
114	366500000
115	375500000
116	376000000
117	394000000
118	430500000
119	435000000
120	438500000
121	439000000
122	493000000
123	493000000
124	519000000
125	521500000
126	529000000
127	529500000
128	547500000
129	575500000
130	576000000
131	578000000
132	603000000
133	604500000
134	610500000
135	637500000
136	669500000
137	678000000
138	697000000
139	703500000
140	746000000
141	748000000
142	752500000
143	762500000

## Sheet: Figure 1D
ID/pool	1	2	3	4	5	6	7	8	9	10	CEF	DMSO
1	0	0	28	0	63.33	0	0	0	0	0	64.66	0
2	0	0	23	4.33	23	1	0	0	0	0	88	0
3	4	0	66	0	72.7	7	6	9	3	14	145	0
4	0	4	8.66	0	10.33	4.66	0	0	0	0	49.33	0
5	0	0.89	6.22	3.55	3.11	2.22	0	0	0	0	46.6	0
6	1.33	4.5	71	3.3	66	0.33	0.66	0.33	7.66	2.33	58	0
7	0	0	231	0.33	209.66	31.33	0	0	0	0	86	0
8	0	0	0	0	0	0	7	0	8	3	0	0
9	0	0	18	4	56	0	0	0	0	0	1	0
10	0		0		3.66	0	0	0	0	0	0	0
11	0	13	55	5	50	7	2.66	1.66	0	0.66	87	0
12	47.66	23	112.66	62.66	126.33	104.66	53.66	46.33	120.33	93.66	23	0

## Sheet: Figure 1E
	If the peptide pool is not significantly immunogenic , the individual peptides are assumed as non-immunogenic as well, and zero SFU/2*10^5 is entered for this epitope map.
Donor		1			2			3			4			5			6			7			8			9			10			11			12
		datapoint1	datapoint2	datapoint3	datapoint1	datapoint2	datapoint3	datapoint1	datapoint2	datapoint3	datapoint1	datapoint2	datapoint3	datapoint1	datapoint2	datapoint3	datapoint1	datapoint2	datapoint3	datapoint1	datapoint2	datapoint3	datapoint1	datapoint2	datapoint3	datapoint1	datapoint2	datapoint3	datapoint1	datapoint2	datapoint3	datapoint1	datapoint2	datapoint3	datapoint1	datapoint2	datapoint3
82	SLHEHIANL	5	7	2	0	0	0	1	3	0	7	10	12	0	0	0	1	1	0	6	18	11	0	0		4	5	4	13	14	6	0	0	0	0	0	0
85	ILEDIVLTL	95	30	95	27	15	34	79	129	142	68	4	55	11	19	7	97	71	87	72	91	97	0	0	0	86	86	69	53	83	66	4	2	1	13	10	0
98	YLNAVVGTAL	3	3	25	0	0	0	10	3	3	14	10	17	0	0	0	0	0	0	63	13	9	0	0		3	0	3	9	9	8	0	0	0	0	0	0
40	KVVDELVKV	39	12	21	0	0	0	1	0	3	11	15	14	0	0	0	43	43	55	6	16	14		0		2	2	3	29	22	12	0	0	0	0	0	0
84	GLFGNLIAL	4	6	31	7	10	11	0	0	0	0	0	0	0	0	0	2	3	2	23	14	48	0	0	0	3	3	4	2	14	25	0	0	0	0	0	0
94	NLIALSLGL	102	101	98	3	5	7	18	99	92	43	27	9	91	87	91	9	60	79	54	6	71	0	0	0	6	4	3	72	70	91	1	0	4	4	6	3
95	RLENLIAQL	20	32	9	0	0	0	1	1	1	13	6	13	0	0	0	1	0	1	19	18	13		0	0	2	2	3	12	25	21	0	0	0	1	0	1
81	ILADANLDKV	0	0	0	0	0	0	1	2	3	0	0	0	0	0	0	4	14	9	0	0	0	0	0	0	0	0	0	0	0	0	0	0	0	0	0	0
83	ILLSDILRV	0	0	0	0	0	0	0	0	0	0	0	0	0	0	0	0	0	0	0	0	0	0	0	0	0	0	0	0	0	0	0	0	0	0	0	0
92	SLLYEYFTV	0	0	0	0	0	0	0	0	0	0	0	0	0	0	0	0	0	0	0	0	0	0	0	0	0	0	0	0	0	0	0	0	0	0	0	0
97	LLFKTNRKV	0	0	0	0	0	0	0	0	0	0	0	0	0	0	0	0	0	0	0	0	0	0	0	0	0	0	0	0	0	0	0	0	0	0	0	0
99	HLGELHAIL	0	0	0	0	0	0	0	0	0	0	0	0	0	0	0	0	0	0	0	0	0	0	0	0	0	0	0	0	0	0	0	0	0	0	0	0
96	DILEDIVLTL	0	0	0	0	0	0	7	9	4	0	0	0	0	0	0	14	10	42	0	0	0	0	0	0	0	0	0	0	0	0	0	0	0	0	0	0
91	ALPSKYVNFL	0	0	0	0	0	0	0.95	1.9	0	15	12	7	0	0	0	0	0	0	0	0	0	0	0	0	0	0	0	0	0	0	0	0	0	0	0	0
89	YLDEIIEQI	0	0	0	0	0	0	5.71	2.85	1.9	18	12	15	0	0	0	0	0	0	0	0	0	0	0	0	0	0	0	0	0	0	0	0	0	0	0	0
88	TLIHQSITGL	0	0	0	0	0	0	0	1.9	8.57	0	0	0	0	0	0	0	0	0	0	0	0	0	0	0	0	0	0	0	0	0	0	0	0	0	0	0
90	YLASHYEKL	0	0	0	0	0	0	0.95	0	3.8	0	0	0	0	0	0	0	0	0	0	0	0	0	0	0	0	0	0	0	0	0	0	0	0	0	0	0
87	KLPKYSLFEL	0	0	0	0	0	0	0.95	3.8	0.95	0	0	0	0	0	0	0	0	0	0	0	0	0	0	0	0	0	0	0	0	0	0	0	0	0	0	0
93	VLSMPQVNIV	0	0	0	0	0	0	0	1.9	0.95	0	0	0	0	0	0	0	0	0	0	0	0	0	0	0	0	0	0	0	0	0	0	0	0	0	0	0
151	YLQNGRDMYV	0	0	0	0	0	0	0	0	0	0	0	0	0	0	0	0	0	0	0	0	0	0	0	0	0	0	0	0	0	0	0	0	0	0	0	0
152	IIHLFTLTNL	0	0	0	0	0	0	0	0	0	0	0	0	0	0	0	0	0	0	0	0	0	0	0	0	0	0	0	0	0	0	0	0	0	0	0	0
153	LIIKLPKYSL	0	0	0	0	0	0	0	0	0	0	0	0	0	0	0	0	0	0	0	0	0	0	0	0	0	0	0	0	0	0	0	0	0	0	0	0
154	RMLASAGEL	0	0	0	0	0	0	0	0	0	0	0	0	0	0	0	0	0	0	0	0	0	0	0	0	0	0	0	0	0	0	0	0	0	0	0	0
not deconvoluted to indivial peptide level	KMIAKSEQEI	0	0	0	0	0	0	0	0	0	0	0	0	0	0	0	0	0	0	0	0	0	0	0	0	0	0	0	0	0	0	0	0	0	0	0	0
not deconvoluted in indivial peptide level	FLEAKGYKEV	0	0	0	0	0	0	0	0	0	0	0	0	0	0	0	0	0	0	0	0	0	0	0	0	0	0	0	0	0	0	0	0	0	0	0	0
not deconvoluted in indivial peptide level	IMNFFKTEI	0	0	0	0	0	0	0	0	0	0	0	0	0	0	0	0	0	0	0	0	0	0	0	0	0	0	0	0	0	0	0	0	0	0	0	0
not deconvoluted in indivial peptide level	TITPWNFEEV	0	0	0	0	0	0	0	0	0	0	0	0	0	0	0	0	0	0	0	0	0	0	0	0	0	0	0	0	0	0	0	0	0	0	0	0
not deconvoluted in indivial peptide level	HMIKFRGHFL	0	0	0	0	0	0	0	0	0	0	0	0	0	0	0	0	0	0	0	0	0	0	0	0	0	0	0	0	0	0	0	0	0	0	0	0
not deconvoluted in indivial peptide level	FTVYNELTKV	0	0	0	0	0	0	0	0	0	0	0	0	0	0	0	0	0	0	0	0	0	0	0	0	0	0	0	0	0	0	0	0	0	0	0	0
not deconvoluted in indivial peptide level	KLVDSTDKA	0	0	0	0	0	0	0	0	0	0	0	0	0	0	0	0	0	0	0	0	0	0	0	0	0	0	0	0	0	0	0	0	0	0	0	0
not deconvoluted in indivial peptide level	NIMNFFKTEI	0	0	0	0	0	0	0	0	0	0	0	0	0	0	0	0	0	0	0	0	0	0	0	0	0	0	0	0	0	0	0	0	0	0	0	0
not deconvoluted in indivial peptide level	SLHEHIANLA	0	0	0	0	0	0	0	0	0	0	0	0	0	0	0	0	0	0	0	0	0	0	0	0	0	0	0	0	0	0	0	0	0	0	0	0
not deconvoluted in indivial peptide level	ITPWNFEEV	0	0	0	0	0	0	0	0	0	0	0	0	0	0	0	0	0	0	0	0	0	0	0	0	0	0	0	0	0	0	0	0	0	0	0	0
not deconvoluted in indivial peptide level	QLFEENPINA	0	0	0	0	0	0	0	0	0	0	0	0	0	0	0	0	0	0	0	0	0	0	0	0	0	0	0	0	0	0	0	0	0	0	0	0
not deconvoluted in indivial peptide level	YLASHYEKL	0	0	0	0	0	0	0	0	0	0	0	0	0	0	0	0	0	0	0	0	0	0	0	0	0	0	0	0	0	0	0	0	0	0	0	0
not deconvoluted in indivial peptide level	RLSRKLINGI	0	0	0	0	0	0	0	0	0	0	0	0	0	0	0	0	0	0	0	0	0	0	0	0	0	0	0	0	0	0	0	0	0	0	0	0
not deconvoluted in indivial peptide level	FQFYKVREI	0	0	0	0	0	0	0	0	0	0	0	0	0	0	0	0	0	0	0	0	0	0	0	0	0	0	0	0	0	0	0	0	0	0	0	0
not deconvoluted in indivial peptide level	SQILKEHPV	0	0	0	0	0	0	0	0	0	0	0	0	0	0	0	0	0	0	0	0	0	0	0	0	0	0	0	0	0	0	0	0	0	0	0	0

## Sheet: Figure 2F
	SFU/2*10^5
2 peptide	0	1	1
GAPDH	16	24	18
FluM1	52	34	50
WT-Cas9	154	162	150
Cas9-2	116	128	86
Cas9-2	33	36	53
Cas9-22	38	25	43

## Sheet: Figure 3
	Figure 3C
	Percent indel formation
	CONDITION	Sample	Sample2	Sample3
	WT-Cas9	3.34	3.24	3.33
	Cas9-β2	8.83	8.47	9.04
	No Cas9	0	0	0
	Figure 3 E
	TTN
	Sample Name	Replicates			Experimental target (T)		dCt(T)		Fold change
			Ct values-ref	Ct Average (Ref)	Ct values-target	Ct Average (Tar)		ddct
	no Cas9	I	6.19011	6.1388	29.555	29.3575	23.2187	-4.45113	21.8737
		II	6.08749		29.16
	no Cas9	I	5.29375	5.26715	28.875	28.895	23.6278	-4.04198	16.4724
		II	5.24056		28.915
	no Cas9	I	5.09272	5.11401	28.271	28.4855	23.3715	-4.29834	19.6756
		II	5.13531		28.7
	WT-Cas9	I	5.31847	5.28262	25.332	25.1527	19.8701	-7.79969	222.814
		II	5.24677		24.9735
	WT-Cas9	I	5.04812	5.06669	24.8575	24.755	19.6883	-7.98153	252.744
		II	5.08526		24.6524
	WT-Cas9	I	5.08075	5.04217	24.4	24.3214	19.2792	-8.39058	335.596
		II	5.00359		24.2428
	Cas9-β2	I	5.38993	5.32268	26.5142	26.5448	21.2221	-6.4477	87.2872
		II	5.25544		26.5754
	Cas9-β2	I	5.24564	5.24564	26.4194	26.4654	21.2197	-6.45011	87.4332
		II	5.24564		26.5113
	Cas9-β2	I	5.17067	5.20001	26.611	26.611	21.411	-6.25886	76.578
		II	5.22935		26.611
	Untransfected	I	5.15765	5.19966	31.4546	32.8695	27.6698	0	1
		II	5.24167		34.2843
	Untransfected	I	4.79659	4.902	31.4546	31.2425	26.3405	-1.32932	2.51284
		II	5.0074		31.0304
	Untransfected	I	4.94885	5.0654	32.3607	31.5754	26.51	-1.15983	2.23431
		II	5.18194		30.7901
	Figure 3 F
	MIAT
	Sample Name	Replicates			Experimental target (T)		dCt(T)		Fold change
			Ct values-ref	Ct Average (Ref)	Ct values-target	Ct Average (Tar)		ddct
	no Cas9	I	6.34412	6.73866	34.7253	35.4948	28.7562	1.82405	0.282427
		II	7.13319		36.2644
	no Cas9	I	6.12545	6.57794	40	40	33.4221	6.48994	0.0111259
		II	7.03043		40
	no Cas9	I	6.48522	6.80108	40	40	33.1989	6.2668	0.0129869
		II	7.11694		40
	WT-Cas9	I	6.35522	6.78421	24.3238	24.1103	17.3261	-9.606	779.28
		II	7.21319		23.8968
	WT-Cas9	I	5.61089	5.69402	23.8056	23.76	18.066	-8.86609	466.616
		II	5.77714		23.7145
	WT-Cas9	I	5.93905	5.82464	23.6951	23.7769	17.9522	-8.97989	504.914
		II	5.71023		23.8587
	Cas9-β2	I	6.06473	5.98182	24.5791	24.5517	18.5698	-8.36228	329.077
		II	5.89891		24.5243
	Cas9-β2	I	6.48522	6.80921	24.5387	24.5038	17.6946	-9.23756	603.647
		II	7.13319		24.4688
	Cas9-β2	I	5.60934	5.68443	25.0581	26.5176	20.8331	-6.09898	68.5449
		II	5.75951		27.977
	Untransfected	I	5.71917	5.74815	32.6243	32.6803	26.9321	0	1
		II	5.77714		32.7362
	Untransfected	I	5.93905	5.82464	33.0559	33.0803	27.2556	0.323498	0.79913
		II	5.71023		33.1047
	Untransfected	I	6.06473	5.98182	31.7842	31.5741	25.5922	-1.33988	2.5313
		II	5.89891		31.3639
	Figure 3 G
	This data has been deposited in NCBI's Gene Expression Omnibus and is accessible through GEO Series accession number GSE125522
	https://www.ncbi.nlm.nih.gov/geo/query/acc.cgi?acc=GSE125522

## Sheet: Figure 4A
Peptide	14			15			16			17
16	66.3333	34.3333	10.3333	45.6667	69.6667	86.6667	2.33333	11.3333	2.33333	4.66667	21.6667	17.6667
20	4.33333	13.3333	0	30.6667	27.6667	10.6667	2.33333	6.33333	0.333333	68.6667	71.6667	76.6667
22	0	0	0	5.66667	5.66667	0	11.3333	5.33333	7.33333	44.6667	108.667	80.6667
23	10.3333	0	4.33333	16.6667	1.66667	8.66667	2.33333	3.33333	1.33333	47.6667	37.6667	52.6667
24	0	4.33333	0	16.6667	0	38.6667	1.33333	2.33333	0	42.6667	25.6667	35.6667
25	0	0	0	29.6667	27.6667	48.6667	2.33333	1.33333	4.33333	42.6667	29.6667	51.6667

## Sheet: Figure 4B
Class II Peptide	3			4			6
1	0	3	4	0	0	0	1	0	1
2	0	0	4	0	0	0	0	4	0
3	1	0	0	0	0	0.333333	2	0	3
4	0	5	10	0	2.33333	5.33333	2	0	2
5	2	0	0	1.33333	0	0.333333	0	6	1
6	0	0	19	0	0	2.33333	0	1	2
7	0	0	10	1.33333	0.333333	1.33333	0	1	5
8	10	30	0	0	2.33333	0	7	4	5

## Sheet: Figure 4C
Replicates		1	2	3	4	5	6
Unstimulated		16	6	3	6	9	6
Cas9		13	17	23	11	15	16
EBNA		46	22	32	31	32	46

## Sheet: Figure 4D
		CD4				CD8
		0.333333	0	0.333333		0	0	1.33333
Unstimulated		0	2	0		0	1.66667	0.666667
		2.33333	0	0		2.33333	4.33333	0
		1.33333	1.33333	2.33333		68.3333	35.3333	31.3333
Peptide β		14	8	17		60.6667	15.6667	37.6667
		11.3333	1.33333	0.333333		6.33333	20.3333	14.3333
		0	0.333333	0.333333		88.3333	107.333	81.3333
CEF		1	1	5		115.667	136.667	122.667
		4.33333	9.33333	2.33333		199	172	202
